# Supplementary material for: Long non-coding RNAs discriminate the stages and gene regulatory states of human humoral immune response
Source: Nat Commun. 2019 Feb 18;10:821. doi: 10.1038/s41467-019-08679-z (PMC6379396; doi:10.1038/s41467-019-08679-z)
Supplement: Supplementary file 4 — Supplementary Data 1 [file 41467_2019_8679_MOESM4_ESM.xlsx]

## Sheet: Supp Data 1 - lncRNA annotation
Supplementary Data 1: lncRNA annotation.
chr1	Cufflinks	exon	756777	757181	.	-	.	gene_id "BCSlncRNA_003399"; transcript_id "TCONS_00015276"; exon_number "1"; oId "CUFF.3330.1"; class_code "u"; tss_id "TSS7415";
chr1	Cufflinks	exon	1001066	1001213	.	-	.	gene_id "BCSlncRNA_003410"; transcript_id "TCONS_00015317"; exon_number "1"; gene_name "RP11-465B22.3"; oId "CUFF.3346.1"; nearest_ref "ENST00000412397.2"; class_code "x"; tss_id "TSS7435";
chr1	Cufflinks	exon	1001234	1002721	.	-	.	gene_id "BCSlncRNA_003411"; transcript_id "TCONS_00015318"; exon_number "1"; gene_name "RP11-465B22.3"; oId "CUFF.3347.1"; nearest_ref "ENST00000427998.1"; class_code "x"; tss_id "TSS7436";
chr1	Cufflinks	exon	1002900	1003774	.	-	.	gene_id "BCSlncRNA_003412"; transcript_id "TCONS_00015319"; exon_number "1"; gene_name "RP11-465B22.3"; oId "CUFF.3348.1"; nearest_ref "ENST00000412397.2"; class_code "x"; tss_id "TSS7437";
chr1	Cufflinks	exon	1003941	1004055	.	-	.	gene_id "BCSlncRNA_003410"; transcript_id "TCONS_00015317"; exon_number "2"; gene_name "RP11-465B22.3"; oId "CUFF.3346.1"; nearest_ref "ENST00000412397.2"; class_code "x"; tss_id "TSS7435";
chr1	Cufflinks	exon	1092873	1093374	.	+	.	gene_id "BCSlncRNA_000036"; transcript_id "TCONS_00000185"; exon_number "1"; oId "CUFF.3351.1"; class_code "u"; tss_id "TSS98";
chr1	Cufflinks	exon	1286814	1288548	.	+	.	gene_id "BCSlncRNA_000046"; transcript_id "TCONS_00000240"; exon_number "1"; gene_name "MXRA8"; oId "CUFF.3371.1"; nearest_ref "ENST00000309212.6"; class_code "x"; tss_id "TSS116";
chr1	Cufflinks	exon	1288602	1289992	.	+	.	gene_id "BCSlncRNA_000046"; transcript_id "TCONS_00000240"; exon_number "2"; gene_name "MXRA8"; oId "CUFF.3371.1"; nearest_ref "ENST00000309212.6"; class_code "x"; tss_id "TSS116";
chr1	Cufflinks	exon	1307352	1307913	.	+	.	gene_id "BCSlncRNA_000047"; transcript_id "TCONS_00000241"; exon_number "1"; oId "CUFF.10.1"; class_code "u"; tss_id "TSS117";
chr1	Cufflinks	exon	1310657	1313491	.	+	.	gene_id "BCSlncRNA_000048"; transcript_id "TCONS_00000242"; exon_number "1"; gene_name "AURKAIP1"; oId "CUFF.11.1"; nearest_ref "ENST00000338338.5"; class_code "x"; tss_id "TSS118";
chr1	Cufflinks	exon	1446668	1446932	.	-	.	gene_id "BCSlncRNA_003432"; transcript_id "TCONS_00015584"; exon_number "1"; oId "CUFF.11063.1"; class_code "u"; tss_id "TSS7532";
chr1	Cufflinks	exon	1562057	1564451	.	-	.	gene_id "BCSlncRNA_003437"; transcript_id "TCONS_00015595"; exon_number "1"; gene_name "MIB2"; oId "CUFF.11072.1"; nearest_ref "ENST00000511502.1"; class_code "x"; tss_id "TSS7541";
chr1	Cufflinks	exon	1660003	1660659	.	-	.	gene_id "BCSlncRNA_003446"; transcript_id "TCONS_00015655"; exon_number "1"; gene_name "RP1-283E3.4"; oId "CUFF.11095.1"; nearest_ref "ENST00000417099.1"; class_code "x"; tss_id "TSS7571";
chr1	Cufflinks	exon	1712423	1713188	.	.	.	gene_id "BCSlncRNA_006929"; transcript_id "TCONS_00030498"; exon_number "1"; oId "CUFF.11107.1"; class_code "u"; tss_id "TSS14918";
chr1	Cufflinks	exon	2345243	2346150	.	+	.	gene_id "BCSlncRNA_000077"; transcript_id "TCONS_00000464"; exon_number "1"; oId "CUFF.11213.1"; class_code "u"; tss_id "TSS227";
chr1	Cufflinks	exon	2348199	2351022	.	+	.	gene_id "BCSlncRNA_000079"; transcript_id "TCONS_00000471"; exon_number "1"; oId "CUFF.11218.1"; class_code "u"; tss_id "TSS238";
chr1	Cufflinks	exon	2351535	2352428	.	+	.	gene_id "BCSlncRNA_000080"; transcript_id "TCONS_00000472"; exon_number "1"; oId "CUFF.11219.1"; class_code "u"; tss_id "TSS239";
chr1	Cufflinks	exon	2462382	2463459	.	+	.	gene_id "BCSlncRNA_000081"; transcript_id "TCONS_00000507"; exon_number "1"; oId "CUFF.11225.1"; class_code "u"; tss_id "TSS240";
chr1	Cufflinks	exon	2465701	2466875	.	+	.	gene_id "BCSlncRNA_000082"; transcript_id "TCONS_00000508"; exon_number "1"; oId "CUFF.11227.1"; class_code "u"; tss_id "TSS241";
chr1	Cufflinks	exon	2467608	2468427	.	+	.	gene_id "BCSlncRNA_000083"; transcript_id "TCONS_00000509"; exon_number "1"; oId "CUFF.11228.1"; class_code "u"; tss_id "TSS242";
chr1	Cufflinks	exon	2505616	2510091	.	-	.	gene_id "BCSlncRNA_003470"; transcript_id "TCONS_00015841"; exon_number "1"; oId "CUFF.11194.2"; class_code "u"; tss_id "TSS7648";
chr1	Cufflinks	exon	2505616	2506540	.	-	.	gene_id "BCSlncRNA_003470"; transcript_id "TCONS_00015840"; exon_number "1"; oId "CUFF.11194.1"; class_code "u"; tss_id "TSS7648";
chr1	Cufflinks	exon	2506747	2510091	.	-	.	gene_id "BCSlncRNA_003470"; transcript_id "TCONS_00015840"; exon_number "2"; oId "CUFF.11194.1"; class_code "u"; tss_id "TSS7648";
chr1	Cufflinks	exon	4078755	4083104	.	-	.	gene_id "BCSlncRNA_003492"; transcript_id "TCONS_00016027"; exon_number "1"; oId "CUFF.752.6"; class_code "u"; tss_id "TSS7713";
chr1	Cufflinks	exon	4078755	4083104	.	-	.	gene_id "BCSlncRNA_003492"; transcript_id "TCONS_00016028"; exon_number "1"; oId "CUFF.752.5"; class_code "u"; tss_id "TSS7714";
chr1	Cufflinks	exon	4085906	4089549	.	-	.	gene_id "BCSlncRNA_003492"; transcript_id "TCONS_00016029"; exon_number "1"; oId "CUFF.752.7"; class_code "u"; tss_id "TSS7715";
chr1	Cufflinks	exon	4089035	4089102	.	+	.	gene_id "BCSlncRNA_000104"; transcript_id "TCONS_00000674"; exon_number "1"; oId "CUFF.754.2"; class_code "u"; tss_id "TSS306";
chr1	Cufflinks	exon	4093164	4093694	.	-	.	gene_id "BCSlncRNA_003492"; transcript_id "TCONS_00016027"; exon_number "2"; oId "CUFF.752.6"; class_code "u"; tss_id "TSS7713";
chr1	Cufflinks	exon	4093164	4093661	.	-	.	gene_id "BCSlncRNA_003492"; transcript_id "TCONS_00016028"; exon_number "2"; oId "CUFF.752.5"; class_code "u"; tss_id "TSS7714";
chr1	Cufflinks	exon	4093164	4093661	.	-	.	gene_id "BCSlncRNA_003492"; transcript_id "TCONS_00016029"; exon_number "2"; oId "CUFF.752.7"; class_code "u"; tss_id "TSS7715";
chr1	Cufflinks	exon	4103796	4103810	.	-	.	gene_id "BCSlncRNA_003492"; transcript_id "TCONS_00016027"; exon_number "3"; oId "CUFF.752.6"; class_code "u"; tss_id "TSS7713";
chr1	Cufflinks	exon	4103796	4104830	.	-	.	gene_id "BCSlncRNA_003492"; transcript_id "TCONS_00016028"; exon_number "3"; oId "CUFF.752.5"; class_code "u"; tss_id "TSS7714";
chr1	Cufflinks	exon	4106596	4107215	.	-	.	gene_id "BCSlncRNA_003492"; transcript_id "TCONS_00016028"; exon_number "4"; oId "CUFF.752.5"; class_code "u"; tss_id "TSS7714";
chr1	Cufflinks	exon	4106596	4107026	.	-	.	gene_id "BCSlncRNA_003492"; transcript_id "TCONS_00016029"; exon_number "3"; oId "CUFF.752.7"; class_code "u"; tss_id "TSS7715";
chr1	Cufflinks	exon	4108070	4109175	.	+	.	gene_id "BCSlncRNA_000105"; transcript_id "TCONS_00000675"; exon_number "1"; oId "CUFF.759.1"; class_code "u"; tss_id "TSS307";
chr1	Cufflinks	exon	4114148	4114397	.	+	.	gene_id "BCSlncRNA_000104"; transcript_id "TCONS_00000674"; exon_number "2"; oId "CUFF.754.2"; class_code "u"; tss_id "TSS306";
chr1	Cufflinks	exon	4114604	4116413	.	+	.	gene_id "BCSlncRNA_000106"; transcript_id "TCONS_00000676"; exon_number "1"; oId "CUFF.761.1"; class_code "u"; tss_id "TSS308";
chr1	Cufflinks	exon	4116461	4117797	.	+	.	gene_id "BCSlncRNA_000104"; transcript_id "TCONS_00000674"; exon_number "3"; oId "CUFF.754.2"; class_code "u"; tss_id "TSS306";
chr1	Cufflinks	exon	4179503	4180031	.	+	.	gene_id "BCSlncRNA_000107"; transcript_id "TCONS_00000677"; exon_number "1"; oId "CUFF.14.1"; class_code "u"; tss_id "TSS309";
chr1	Cufflinks	exon	4856847	4858036	.	+	.	gene_id "BCSlncRNA_000111"; transcript_id "TCONS_00000684"; exon_number "1"; oId "CUFF.15.1"; class_code "u"; tss_id "TSS315";
chr1	Cufflinks	exon	5773810	5774679	.	+	.	gene_id "BCSlncRNA_000114"; transcript_id "TCONS_00000687"; exon_number "1"; oId "CUFF.16.1"; class_code "u"; tss_id "TSS318";
chr1	Cufflinks	exon	6607891	6608195	.	-	.	gene_id "BCSlncRNA_003514"; transcript_id "TCONS_00016164"; exon_number "1"; gene_name "RP11-58A11.2"; oId "CUFF.1074.1"; nearest_ref "ENST00000456162.2"; class_code "x"; tss_id "TSS7789";
chr1	Cufflinks	exon	6614993	6615920	.	-	.	gene_id "BCSlncRNA_003515"; transcript_id "TCONS_00016167"; exon_number "1"; gene_name "TAS1R1"; oId "CUFF.1075.1"; nearest_ref "ENST00000333172.6"; class_code "x"; tss_id "TSS7790";
chr1	Cufflinks	exon	6638869	6639825	.	-	.	gene_id "BCSlncRNA_003517"; transcript_id "TCONS_00016169"; exon_number "1"; gene_name "TAS1R1"; oId "CUFF.1076.1"; nearest_ref "ENST00000333172.6"; class_code "x"; tss_id "TSS7792";
chr1	Cufflinks	exon	6830315	6831741	.	-	.	gene_id "BCSlncRNA_003519"; transcript_id "TCONS_00016197"; exon_number "1"; oId "CUFF.1099.1"; class_code "u"; tss_id "TSS7798";
chr1	Cufflinks	exon	6840809	6841570	.	-	.	gene_id "BCSlncRNA_003520"; transcript_id "TCONS_00016198"; exon_number "1"; oId "CUFF.1104.1"; class_code "u"; tss_id "TSS7799";
chr1	Cufflinks	exon	7974425	7975124	.	.	.	gene_id "BCSlncRNA_006930"; transcript_id "TCONS_00030499"; exon_number "1"; oId "CUFF.36.1"; class_code "u"; tss_id "TSS14919";
chr1	Cufflinks	exon	7975696	7977141	.	.	.	gene_id "BCSlncRNA_006931"; transcript_id "TCONS_00030500"; exon_number "1"; oId "CUFF.37.1"; class_code "u"; tss_id "TSS14920";
chr1	Cufflinks	exon	8013379	8014300	.	-	.	gene_id "BCSlncRNA_003531"; transcript_id "TCONS_00016220"; exon_number "1"; oId "CUFF.19.1"; class_code "u"; tss_id "TSS7814";
chr1	Cufflinks	exon	8064024	8065689	.	+	.	gene_id "BCSlncRNA_000140"; transcript_id "TCONS_00000895"; exon_number "1"; gene_name "ERRFI1"; oId "CUFF.21.1"; nearest_ref "ENST00000474874.1"; class_code "x"; tss_id "TSS401";
chr1	Cufflinks	exon	8857299	8858210	.	-	.	gene_id "BCSlncRNA_003562"; transcript_id "TCONS_00016311"; exon_number "1"; gene_name "RP4-633I8.3"; oId "CUFF.502.1"; nearest_ref "ENST00000445254.1"; class_code "x"; tss_id "TSS7880";
chr1	Cufflinks	exon	8859320	8859878	.	-	.	gene_id "BCSlncRNA_003562"; transcript_id "TCONS_00016311"; exon_number "2"; gene_name "RP4-633I8.3"; oId "CUFF.502.1"; nearest_ref "ENST00000445254.1"; class_code "x"; tss_id "TSS7880";
chr1	Cufflinks	exon	9351557	9351608	.	-	.	gene_id "BCSlncRNA_003574"; transcript_id "TCONS_00016363"; exon_number "1"; gene_name "SPSB1"; oId "CUFF.2065.1"; nearest_ref "ENST00000328089.6"; class_code "x"; tss_id "TSS7897";
chr1	Cufflinks	exon	9459889	9460744	.	-	.	gene_id "BCSlncRNA_003575"; transcript_id "TCONS_00016364"; exon_number "1"; oId "CUFF.2095.1"; class_code "u"; tss_id "TSS7898";
chr1	Cufflinks	exon	9464903	9465085	.	-	.	gene_id "BCSlncRNA_003576"; transcript_id "TCONS_00016365"; exon_number "1"; oId "CUFF.2065.3"; class_code "u"; tss_id "TSS7899";
chr1	Cufflinks	exon	9473568	9474837	.	+	.	gene_id "BCSlncRNA_000164"; transcript_id "TCONS_00000948"; exon_number "1"; oId "CUFF.2066.1"; class_code "u"; tss_id "TSS448";
chr1	Cufflinks	exon	9474409	9474645	.	-	.	gene_id "BCSlncRNA_003576"; transcript_id "TCONS_00016365"; exon_number "2"; oId "CUFF.2065.3"; class_code "u"; tss_id "TSS7899";
chr1	Cufflinks	exon	9475005	9475118	.	-	.	gene_id "BCSlncRNA_003577"; transcript_id "TCONS_00016366"; exon_number "1"; oId "CUFF.2096.1"; class_code "u"; tss_id "TSS7900";
chr1	Cufflinks	exon	9475801	9477010	.	-	.	gene_id "BCSlncRNA_003577"; transcript_id "TCONS_00016366"; exon_number "2"; oId "CUFF.2096.1"; class_code "u"; tss_id "TSS7900";
chr1	Cufflinks	exon	9477669	9477959	.	-	.	gene_id "BCSlncRNA_003576"; transcript_id "TCONS_00016365"; exon_number "3"; oId "CUFF.2065.3"; class_code "u"; tss_id "TSS7899";
chr1	Cufflinks	exon	9479539	9480027	.	-	.	gene_id "BCSlncRNA_003574"; transcript_id "TCONS_00016363"; exon_number "2"; gene_name "SPSB1"; oId "CUFF.2065.1"; nearest_ref "ENST00000328089.6"; class_code "x"; tss_id "TSS7897";
chr1	Cufflinks	exon	9480449	9480891	.	-	.	gene_id "BCSlncRNA_003574"; transcript_id "TCONS_00016363"; exon_number "3"; gene_name "SPSB1"; oId "CUFF.2065.1"; nearest_ref "ENST00000328089.6"; class_code "x"; tss_id "TSS7897";
chr1	Cufflinks	exon	9483264	9483273	.	-	.	gene_id "BCSlncRNA_003578"; transcript_id "TCONS_00016367"; exon_number "1"; oId "CUFF.2101.1"; class_code "u"; tss_id "TSS7901";
chr1	Cufflinks	exon	9484720	9487440	.	-	.	gene_id "BCSlncRNA_003578"; transcript_id "TCONS_00016368"; exon_number "1"; oId "CUFF.2101.2"; class_code "u"; tss_id "TSS7901";
chr1	Cufflinks	exon	9485723	9487440	.	-	.	gene_id "BCSlncRNA_003578"; transcript_id "TCONS_00016367"; exon_number "2"; oId "CUFF.2101.1"; class_code "u"; tss_id "TSS7901";
chr1	Cufflinks	exon	9486299	9487873	.	+	.	gene_id "BCSlncRNA_000165"; transcript_id "TCONS_00000949"; exon_number "1"; oId "CUFF.2100.1"; class_code "u"; tss_id "TSS449";
chr1	Cufflinks	exon	9487557	9489012	.	-	.	gene_id "BCSlncRNA_003578"; transcript_id "TCONS_00016367"; exon_number "3"; oId "CUFF.2101.1"; class_code "u"; tss_id "TSS7901";
chr1	Cufflinks	exon	9487557	9489012	.	-	.	gene_id "BCSlncRNA_003578"; transcript_id "TCONS_00016368"; exon_number "2"; oId "CUFF.2101.2"; class_code "u"; tss_id "TSS7901";
chr1	Cufflinks	exon	9685761	9686590	.	-	.	gene_id "BCSlncRNA_003582"; transcript_id "TCONS_00016372"; exon_number "1"; oId "CUFF.2134.1"; class_code "u"; tss_id "TSS7905";
chr1	Cufflinks	exon	9687451	9688741	.	-	.	gene_id "BCSlncRNA_003583"; transcript_id "TCONS_00016373"; exon_number "1"; oId "CUFF.2136.2"; class_code "u"; tss_id "TSS7906";
chr1	Cufflinks	exon	9687451	9689695	.	-	.	gene_id "BCSlncRNA_003583"; transcript_id "TCONS_00016374"; exon_number "1"; oId "CUFF.2136.1"; class_code "u"; tss_id "TSS7907";
chr1	Cufflinks	exon	9689282	9689487	.	-	.	gene_id "BCSlncRNA_003583"; transcript_id "TCONS_00016373"; exon_number "2"; oId "CUFF.2136.2"; class_code "u"; tss_id "TSS7906";
chr1	Cufflinks	exon	9910452	9911102	.	+	.	gene_id "BCSlncRNA_000178"; transcript_id "TCONS_00000996"; exon_number "1"; gene_name "CTNNBIP1"; oId "CUFF.2200.1"; nearest_ref "ENST00000377263.1"; class_code "x"; tss_id "TSS468";
chr1	Cufflinks	exon	9915336	9916416	.	+	.	gene_id "BCSlncRNA_000178"; transcript_id "TCONS_00000996"; exon_number "2"; gene_name "CTNNBIP1"; oId "CUFF.2200.1"; nearest_ref "ENST00000377263.1"; class_code "x"; tss_id "TSS468";
chr1	Cufflinks	exon	9970720	9971644	.	+	.	gene_id "BCSlncRNA_000179"; transcript_id "TCONS_00000999"; exon_number "1"; oId "CUFF.2209.1"; class_code "u"; tss_id "TSS469";
chr1	Cufflinks	exon	9976400	9976415	.	+	.	gene_id "BCSlncRNA_000178"; transcript_id "TCONS_00000996"; exon_number "3"; gene_name "CTNNBIP1"; oId "CUFF.2200.1"; nearest_ref "ENST00000377263.1"; class_code "x"; tss_id "TSS468";
chr1	Cufflinks	exon	12212145	12213348	.	-	.	gene_id "BCSlncRNA_003621"; transcript_id "TCONS_00016595"; exon_number "1"; oId "CUFF.686.1"; class_code "u"; tss_id "TSS8019";
chr1	Cufflinks	exon	13990688	13994390	.	-	.	gene_id "BCSlncRNA_003655"; transcript_id "TCONS_00016648"; exon_number "1"; oId "CUFF.128.1"; class_code "u"; tss_id "TSS8065";
chr1	Cufflinks	exon	13992001	13994257	.	+	.	gene_id "BCSlncRNA_000265"; transcript_id "TCONS_00001415"; exon_number "1"; oId "CUFF.129.1"; class_code "u"; tss_id "TSS667";
chr1	Cufflinks	exon	14215688	14216388	.	.	.	gene_id "BCSlncRNA_006932"; transcript_id "TCONS_00030501"; exon_number "1"; oId "CUFF.180.1"; class_code "u"; tss_id "TSS14921";
chr1	Cufflinks	exon	14229775	14230801	.	+	.	gene_id "BCSlncRNA_000267"; transcript_id "TCONS_00001438"; exon_number "1"; oId "CUFF.182.1"; class_code "u"; tss_id "TSS674";
chr1	Cufflinks	exon	14303439	14304203	.	.	.	gene_id "BCSlncRNA_006933"; transcript_id "TCONS_00030502"; exon_number "1"; oId "CUFF.186.1"; class_code "u"; tss_id "TSS14922";
chr1	Cufflinks	exon	14350751	14351602	.	+	.	gene_id "BCSlncRNA_000268"; transcript_id "TCONS_00001439"; exon_number "1"; oId "CUFF.187.1"; class_code "u"; tss_id "TSS675";
chr1	Cufflinks	exon	14554746	14555794	.	+	.	gene_id "BCSlncRNA_000269"; transcript_id "TCONS_00001440"; exon_number "1"; oId "CUFF.43.1"; class_code "u"; tss_id "TSS676";
chr1	Cufflinks	exon	14567777	14568313	.	+	.	gene_id "BCSlncRNA_000270"; transcript_id "TCONS_00001441"; exon_number "1"; oId "CUFF.44.1"; class_code "u"; tss_id "TSS677";
chr1	Cufflinks	exon	14576323	14576856	.	+	.	gene_id "BCSlncRNA_000271"; transcript_id "TCONS_00001442"; exon_number "1"; oId "CUFF.45.1"; class_code "u"; tss_id "TSS678";
chr1	Cufflinks	exon	14607396	14607691	.	+	.	gene_id "BCSlncRNA_000272"; transcript_id "TCONS_00001443"; exon_number "1"; oId "CUFF.47.1"; class_code "u"; tss_id "TSS679";
chr1	Cufflinks	exon	15930240	15930927	.	+	.	gene_id "BCSlncRNA_000281"; transcript_id "TCONS_00001523"; exon_number "1"; oId "CUFF.53.1"; class_code "u"; tss_id "TSS719";
chr1	Cufflinks	exon	16009755	16010629	.	-	.	gene_id "BCSlncRNA_003675"; transcript_id "TCONS_00016699"; exon_number "1"; oId "CUFF.4291.1"; class_code "u"; tss_id "TSS8091";
chr1	Cufflinks	exon	16059272	16059281	.	+	.	gene_id "BCSlncRNA_000289"; transcript_id "TCONS_00001547"; exon_number "1"; gene_name "RP11-288I21.1"; oId "CUFF.4307.1"; nearest_ref "ENST00000453804.1"; class_code "x"; tss_id "TSS734";
chr1	Cufflinks	exon	16059333	16059858	.	+	.	gene_id "BCSlncRNA_000289"; transcript_id "TCONS_00001547"; exon_number "2"; gene_name "RP11-288I21.1"; oId "CUFF.4307.1"; nearest_ref "ENST00000453804.1"; class_code "x"; tss_id "TSS734";
chr1	Cufflinks	exon	16137749	16138393	.	-	.	gene_id "BCSlncRNA_003679"; transcript_id "TCONS_00016703"; exon_number "1"; oId "CUFF.4312.1"; class_code "u"; tss_id "TSS8095";
chr1	Cufflinks	exon	16154605	16160181	.	-	.	gene_id "BCSlncRNA_003683"; transcript_id "TCONS_00016707"; exon_number "1"; gene_name "RP11-169K16.8"; oId "CUFF.4302.1"; nearest_ref "ENST00000395968.2"; class_code "x"; tss_id "TSS8099";
chr1	Cufflinks	exon	16565110	16565522	.	-	.	gene_id "BCSlncRNA_003697"; transcript_id "TCONS_00016789"; exon_number "1"; oId "CUFF.4372.1"; class_code "u"; tss_id "TSS8142";
chr1	Cufflinks	exon	16872090	16872592	.	-	.	gene_id "BCSlncRNA_003711"; transcript_id "TCONS_00016832"; exon_number "1"; oId "CUFF.4459.1"; class_code "u"; tss_id "TSS8171";
chr1	Cufflinks	exon	16943533	16944620	.	-	.	gene_id "BCSlncRNA_003715"; transcript_id "TCONS_00016852"; exon_number "1"; gene_name "RP5-1182A14.5"; oId "CUFF.4467.1"; nearest_ref "ENST00000607700.1"; class_code "x"; tss_id "TSS8181";
chr1	Cufflinks	exon	16981025	16981495	.	-	.	gene_id "BCSlncRNA_003716"; transcript_id "TCONS_00016870"; exon_number "1"; oId "CUFF.4473.1"; class_code "u"; tss_id "TSS8182";
chr1	Cufflinks	exon	16982549	16982961	.	-	.	gene_id "BCSlncRNA_003717"; transcript_id "TCONS_00016871"; exon_number "1"; oId "CUFF.4474.1"; class_code "u"; tss_id "TSS8183";
chr1	Cufflinks	exon	17002458	17003843	.	-	.	gene_id "BCSlncRNA_003719"; transcript_id "TCONS_00016873"; exon_number "1"; oId "CUFF.4476.1"; class_code "u"; tss_id "TSS8185";
chr1	Cufflinks	exon	17004298	17004939	.	-	.	gene_id "BCSlncRNA_003720"; transcript_id "TCONS_00016874"; exon_number "1"; oId "CUFF.4477.1"; class_code "u"; tss_id "TSS8186";
chr1	Cufflinks	exon	17007729	17008366	.	-	.	gene_id "BCSlncRNA_003722"; transcript_id "TCONS_00016876"; exon_number "1"; gene_name "AL021920.1"; oId "CUFF.4481.1"; nearest_ref "ENST00000584111.1"; class_code "x"; tss_id "TSS8191";
chr1	Cufflinks	exon	17027363	17027764	.	+	.	gene_id "BCSlncRNA_000319"; transcript_id "TCONS_00001675"; exon_number "1"; gene_name "ESPNP"; oId "CUFF.4479.1"; nearest_ref "ENST00000492551.1"; class_code "x"; tss_id "TSS789";
chr1	Cufflinks	exon	17027856	17029309	.	+	.	gene_id "BCSlncRNA_000319"; transcript_id "TCONS_00001675"; exon_number "2"; gene_name "ESPNP"; oId "CUFF.4479.1"; nearest_ref "ENST00000492551.1"; class_code "x"; tss_id "TSS789";
chr1	Cufflinks	exon	17029503	17030838	.	+	.	gene_id "BCSlncRNA_000320"; transcript_id "TCONS_00001676"; exon_number "1"; gene_name "ESPNP"; oId "CUFF.4480.1"; nearest_ref "ENST00000492551.1"; class_code "x"; tss_id "TSS790";
chr1	Cufflinks	exon	17053772	17054580	.	+	.	gene_id "BCSlncRNA_000321"; transcript_id "TCONS_00001677"; exon_number "1"; oId "CUFF.4484.1"; class_code "u"; tss_id "TSS791";
chr1	Cufflinks	exon	17446775	17447258	.	+	.	gene_id "BCSlncRNA_000331"; transcript_id "TCONS_00001715"; exon_number "1"; oId "CUFF.4511.1"; class_code "u"; tss_id "TSS817";
chr1	Cufflinks	exon	18365745	18367846	.	-	.	gene_id "BCSlncRNA_003737"; transcript_id "TCONS_00016978"; exon_number "1"; oId "CUFF.61.1"; class_code "u"; tss_id "TSS8238";
chr1	Cufflinks	exon	18367820	18369499	.	+	.	gene_id "BCSlncRNA_000344"; transcript_id "TCONS_00001756"; exon_number "1"; oId "CUFF.62.1"; class_code "u"; tss_id "TSS846";
chr1	Cufflinks	exon	20452761	20453718	.	+	.	gene_id "BCSlncRNA_000366"; transcript_id "TCONS_00001849"; exon_number "1"; oId "CUFF.93.1"; class_code "u"; tss_id "TSS892";
chr1	Cufflinks	exon	20453856	20454312	.	+	.	gene_id "BCSlncRNA_000367"; transcript_id "TCONS_00001850"; exon_number "1"; oId "CUFF.94.1"; class_code "u"; tss_id "TSS893";
chr1	Cufflinks	exon	20972314	20972855	.	-	.	gene_id "BCSlncRNA_003771"; transcript_id "TCONS_00017171"; exon_number "1"; gene_name "PINK1"; oId "CUFF.2420.1"; nearest_ref "ENST00000492302.1"; class_code "x"; tss_id "TSS8339";
chr1	Cufflinks	exon	20988193	20989093	.	+	.	gene_id "BCSlncRNA_000377"; transcript_id "TCONS_00001881"; exon_number "1"; oId "CUFF.2421.1"; class_code "u"; tss_id "TSS909";
chr1	Cufflinks	exon	21117107	21121262	.	-	.	gene_id "BCSlncRNA_003779"; transcript_id "TCONS_00017235"; exon_number "1"; oId "CUFF.2434.1"; class_code "u"; tss_id "TSS8367";
chr1	Cufflinks	exon	21122665	21122993	.	-	.	gene_id "BCSlncRNA_003780"; transcript_id "TCONS_00017236"; exon_number "1"; oId "CUFF.2436.1"; class_code "u"; tss_id "TSS8368";
chr1	Cufflinks	exon	21123672	21125187	.	-	.	gene_id "BCSlncRNA_003781"; transcript_id "TCONS_00017237"; exon_number "1"; oId "CUFF.2437.1"; class_code "u"; tss_id "TSS8369";
chr1	Cufflinks	exon	22446817	22451044	.	+	.	gene_id "BCSlncRNA_000404"; transcript_id "TCONS_00001987"; exon_number "1"; gene_name "WNT4"; oId "CUFF.266.1"; nearest_ref "ENST00000290167.6"; class_code "x"; tss_id "TSS956";
chr1	Cufflinks	exon	22860099	22860693	.	+	.	gene_id "BCSlncRNA_000408"; transcript_id "TCONS_00002008"; exon_number "1"; oId "CUFF.111.1"; class_code "u"; tss_id "TSS961";
chr1	Cufflinks	exon	22861459	22863052	.	+	.	gene_id "BCSlncRNA_000409"; transcript_id "TCONS_00002009"; exon_number "1"; oId "CUFF.112.1"; class_code "u"; tss_id "TSS962";
chr1	Cufflinks	exon	22863739	22865153	.	+	.	gene_id "BCSlncRNA_000410"; transcript_id "TCONS_00002010"; exon_number "1"; oId "CUFF.113.1"; class_code "u"; tss_id "TSS963";
chr1	Cufflinks	exon	23878295	23879287	.	-	.	gene_id "BCSlncRNA_003833"; transcript_id "TCONS_00017541"; exon_number "1"; oId "CUFF.1796.1"; class_code "u"; tss_id "TSS8520";
chr1	Cufflinks	exon	23879480	23881155	.	-	.	gene_id "BCSlncRNA_003834"; transcript_id "TCONS_00017542"; exon_number "1"; oId "CUFF.1797.1"; class_code "u"; tss_id "TSS8521";
chr1	Cufflinks	exon	23902471	23903823	.	-	.	gene_id "BCSlncRNA_003836"; transcript_id "TCONS_00017547"; exon_number "1"; gene_name "MDS2"; oId "CUFF.1801.1"; nearest_ref "ENST00000477916.1"; class_code "x"; tss_id "TSS8525";
chr1	Cufflinks	exon	23926821	23926931	.	-	.	gene_id "BCSlncRNA_003836"; transcript_id "TCONS_00017547"; exon_number "2"; gene_name "MDS2"; oId "CUFF.1801.1"; nearest_ref "ENST00000477916.1"; class_code "x"; tss_id "TSS8525";
chr1	Cufflinks	exon	23928650	23928735	.	-	.	gene_id "BCSlncRNA_003836"; transcript_id "TCONS_00017547"; exon_number "3"; gene_name "MDS2"; oId "CUFF.1801.1"; nearest_ref "ENST00000477916.1"; class_code "x"; tss_id "TSS8525";
chr1	Cufflinks	exon	23955067	23955487	.	-	.	gene_id "BCSlncRNA_003838"; transcript_id "TCONS_00017550"; exon_number "1"; gene_name "MDS2"; oId "CUFF.1805.1"; nearest_ref "ENST00000477916.1"; class_code "x"; tss_id "TSS8528";
chr1	Cufflinks	exon	23976522	23978035	.	-	.	gene_id "BCSlncRNA_003839"; transcript_id "TCONS_00017551"; exon_number "1"; oId "CUFF.1814.1"; class_code "u"; tss_id "TSS8529";
chr1	Cufflinks	exon	24030416	24032438	.	+	.	gene_id "BCSlncRNA_000430"; transcript_id "TCONS_00002084"; exon_number "1"; gene_name "RP5-886K2.1"; oId "CUFF.1823.1"; nearest_ref "ENST00000366398.2"; class_code "x"; tss_id "TSS1003";
chr1	Cufflinks	exon	24036433	24038800	.	+	.	gene_id "BCSlncRNA_000431"; transcript_id "TCONS_00002085"; exon_number "1"; oId "CUFF.1829.1"; class_code "u"; tss_id "TSS1004";
chr1	Cufflinks	exon	24037203	24037220	.	+	.	gene_id "BCSlncRNA_000431"; transcript_id "TCONS_00002086"; exon_number "1"; oId "CUFF.1829.2"; class_code "u"; tss_id "TSS1005";
chr1	Cufflinks	exon	24037251	24037268	.	+	.	gene_id "BCSlncRNA_000431"; transcript_id "TCONS_00002087"; exon_number "1"; oId "CUFF.1829.3"; class_code "u"; tss_id "TSS1005";
chr1	Cufflinks	exon	24037509	24038800	.	+	.	gene_id "BCSlncRNA_000431"; transcript_id "TCONS_00002086"; exon_number "2"; oId "CUFF.1829.2"; class_code "u"; tss_id "TSS1005";
chr1	Cufflinks	exon	24037509	24038800	.	+	.	gene_id "BCSlncRNA_000431"; transcript_id "TCONS_00002087"; exon_number "2"; oId "CUFF.1829.3"; class_code "u"; tss_id "TSS1005";
chr1	Cufflinks	exon	24233416	24233658	.	-	.	gene_id "BCSlncRNA_003859"; transcript_id "TCONS_00017640"; exon_number "1"; gene_name "RP11-4M23.3"; oId "CUFF.1866.1"; nearest_ref "ENST00000411815.3"; class_code "x"; tss_id "TSS8578";
chr1	Cufflinks	exon	24528073	24529987	.	-	.	gene_id "BCSlncRNA_003868"; transcript_id "TCONS_00017687"; exon_number "1"; gene_name "RP11-10N16.2"; oId "CUFF.1923.1"; nearest_ref "ENST00000439059.2"; class_code "x"; tss_id "TSS8599";
chr1	Cufflinks	exon	25068331	25070911	.	+	.	gene_id "BCSlncRNA_000454"; transcript_id "TCONS_00002229"; exon_number "1"; oId "CUFF.926.1"; class_code "u"; tss_id "TSS1072";
chr1	Cufflinks	exon	25175219	25180009	.	+	.	gene_id "BCSlncRNA_000456"; transcript_id "TCONS_00002236"; exon_number "1"; oId "CUFF.956.1"; class_code "u"; tss_id "TSS1074";
chr1	Cufflinks	exon	25347571	25349001	.	-	.	gene_id "BCSlncRNA_003880"; transcript_id "TCONS_00017725"; exon_number "1"; oId "CUFF.985.1"; class_code "u"; tss_id "TSS8626";
chr1	Cufflinks	exon	25352919	25354539	.	+	.	gene_id "BCSlncRNA_000459"; transcript_id "TCONS_00002241"; exon_number "1"; oId "CUFF.987.1"; class_code "u"; tss_id "TSS1079";
chr1	Cufflinks	exon	25359934	25362286	.	+	.	gene_id "BCSlncRNA_000460"; transcript_id "TCONS_00002242"; exon_number "1"; oId "CUFF.990.1"; class_code "u"; tss_id "TSS1080";
chr1	Cufflinks	exon	25558930	25564568	.	+	.	gene_id "BCSlncRNA_000462"; transcript_id "TCONS_00002244"; exon_number "1"; gene_name "SYF2"; oId "CUFF.998.1"; nearest_ref "ENST00000476231.1"; class_code "x"; tss_id "TSS1082";
chr1	Cufflinks	exon	25565835	25568279	.	+	.	gene_id "BCSlncRNA_000462"; transcript_id "TCONS_00002244"; exon_number "2"; gene_name "SYF2"; oId "CUFF.998.1"; nearest_ref "ENST00000476231.1"; class_code "x"; tss_id "TSS1082";
chr1	Cufflinks	exon	25646017	25646499	.	-	.	gene_id "BCSlncRNA_003889"; transcript_id "TCONS_00017769"; exon_number "1"; gene_name "RHD"; oId "CUFF.1010.1"; nearest_ref "ENST00000328664.4"; class_code "x"; tss_id "TSS8645";
chr1	Cufflinks	exon	25649087	25649914	.	-	.	gene_id "BCSlncRNA_003889"; transcript_id "TCONS_00017769"; exon_number "2"; gene_name "RHD"; oId "CUFF.1010.1"; nearest_ref "ENST00000328664.4"; class_code "x"; tss_id "TSS8645";
chr1	Cufflinks	exon	25829825	25830486	.	+	.	gene_id "BCSlncRNA_000473"; transcript_id "TCONS_00002285"; exon_number "1"; oId "CUFF.1040.1"; class_code "u"; tss_id "TSS1099";
chr1	Cufflinks	exon	25831413	25832489	.	+	.	gene_id "BCSlncRNA_000474"; transcript_id "TCONS_00002286"; exon_number "1"; oId "CUFF.1041.1"; class_code "u"; tss_id "TSS1100";
chr1	Cufflinks	exon	25897401	25898359	.	+	.	gene_id "BCSlncRNA_000476"; transcript_id "TCONS_00002303"; exon_number "1"; oId "CUFF.1049.1"; class_code "u"; tss_id "TSS1110";
chr1	Cufflinks	exon	25898909	25899512	.	+	.	gene_id "BCSlncRNA_000477"; transcript_id "TCONS_00002304"; exon_number "1"; oId "CUFF.1050.1"; class_code "u"; tss_id "TSS1111";
chr1	Cufflinks	exon	25900926	25902438	.	+	.	gene_id "BCSlncRNA_000478"; transcript_id "TCONS_00002305"; exon_number "1"; oId "CUFF.1052.1"; class_code "u"; tss_id "TSS1112";
chr1	Cufflinks	exon	25903107	25904950	.	+	.	gene_id "BCSlncRNA_000479"; transcript_id "TCONS_00002306"; exon_number "1"; oId "CUFF.1053.1"; class_code "u"; tss_id "TSS1113";
chr1	Cufflinks	exon	25905341	25905930	.	+	.	gene_id "BCSlncRNA_000480"; transcript_id "TCONS_00002307"; exon_number "1"; oId "CUFF.1054.1"; class_code "u"; tss_id "TSS1114";
chr1	Cufflinks	exon	26656434	26657090	.	+	.	gene_id "BCSlncRNA_000503"; transcript_id "TCONS_00002457"; exon_number "1"; gene_name "AIM1L"; oId "CUFF.7955.1"; nearest_ref "ENST00000527815.1"; class_code "x"; tss_id "TSS1180";
chr1	Cufflinks	exon	26727920	26727936	.	+	.	gene_id "BCSlncRNA_000503"; transcript_id "TCONS_00002457"; exon_number "2"; gene_name "AIM1L"; oId "CUFF.7955.1"; nearest_ref "ENST00000527815.1"; class_code "x"; tss_id "TSS1180";
chr1	Cufflinks	exon	26790710	26792538	.	-	.	gene_id "BCSlncRNA_003908"; transcript_id "TCONS_00017909"; exon_number "1"; gene_name "DHDDS"; oId "CUFF.7979.1"; nearest_ref "ENST00000434391.2"; class_code "x"; tss_id "TSS8700";
chr1	Cufflinks	exon	26827601	26829908	.	+	.	gene_id "BCSlncRNA_000509"; transcript_id "TCONS_00002513"; exon_number "1"; oId "CUFF.7989.1"; class_code "u"; tss_id "TSS1195";
chr1	Cufflinks	exon	27274939	27277428	.	+	.	gene_id "BCSlncRNA_000524"; transcript_id "TCONS_00002611"; exon_number "1"; gene_name "C1orf172"; oId "CUFF.8077.1"; nearest_ref "ENST00000320567.5"; class_code "x"; tss_id "TSS1247";
chr1	Cufflinks	exon	27561710	27562039	.	+	.	gene_id "BCSlncRNA_000533"; transcript_id "TCONS_00002629"; exon_number "1"; gene_name "Y_RNA"; oId "CUFF.8100.1"; nearest_ref "ENST00000516289.1"; class_code "x"; tss_id "TSS1263";
chr1	Cufflinks	exon	27585032	27585048	.	+	.	gene_id "BCSlncRNA_000533"; transcript_id "TCONS_00002629"; exon_number "2"; gene_name "Y_RNA"; oId "CUFF.8100.1"; nearest_ref "ENST00000516289.1"; class_code "x"; tss_id "TSS1263";
chr1	Cufflinks	exon	27720692	27730267	.	-	.	gene_id "BCSlncRNA_003930"; transcript_id "TCONS_00017986"; exon_number "1"; gene_name "GPR3"; oId "CUFF.8120.1"; nearest_ref "ENST00000374024.3"; class_code "x"; tss_id "TSS8742";
chr1	Cufflinks	exon	27850312	27851435	.	+	.	gene_id "BCSlncRNA_000542"; transcript_id "TCONS_00002693"; exon_number "1"; oId "CUFF.8155.1"; class_code "u"; tss_id "TSS1284";
chr1	Cufflinks	exon	27985604	27986102	.	+	.	gene_id "BCSlncRNA_000547"; transcript_id "TCONS_00002698"; exon_number "1"; oId "CUFF.8175.1"; class_code "u"; tss_id "TSS1291";
chr1	Cufflinks	exon	27986562	27988474	.	+	.	gene_id "BCSlncRNA_000548"; transcript_id "TCONS_00002699"; exon_number "1"; gene_name "RP11-288L9.1"; oId "CUFF.8176.1"; nearest_ref "ENST00000440492.1"; class_code "x"; tss_id "TSS1292";
chr1	Cufflinks	exon	27989277	27990250	.	+	.	gene_id "BCSlncRNA_000549"; transcript_id "TCONS_00002700"; exon_number "1"; oId "CUFF.8177.1"; class_code "u"; tss_id "TSS1293";
chr1	Cufflinks	exon	28050764	28052409	.	-	.	gene_id "BCSlncRNA_003939"; transcript_id "TCONS_00018033"; exon_number "1"; oId "CUFF.8185.1"; class_code "u"; tss_id "TSS8764";
chr1	Cufflinks	exon	28097961	28099646	.	-	.	gene_id "BCSlncRNA_003940"; transcript_id "TCONS_00018034"; exon_number "1"; oId "CUFF.8198.1"; class_code "u"; tss_id "TSS8765";
chr1	Cufflinks	exon	28196218	28196634	.	+	.	gene_id "BCSlncRNA_000561"; transcript_id "TCONS_00002739"; exon_number "1"; oId "CUFF.8223.1"; class_code "u"; tss_id "TSS1310";
chr1	Cufflinks	exon	28216929	28220616	.	+	.	gene_id "BCSlncRNA_000563"; transcript_id "TCONS_00002757"; exon_number "1"; gene_name "RPA2"; oId "CUFF.8184.1"; nearest_ref "ENST00000373912.3"; class_code "x"; tss_id "TSS1315";
chr1	Cufflinks	exon	28292264	28296549	.	-	.	gene_id "BCSlncRNA_003944"; transcript_id "TCONS_00018045"; exon_number "1"; gene_name "XKR8"; oId "CUFF.8234.1"; nearest_ref "ENST00000373884.5"; class_code "x"; tss_id "TSS8772";
chr1	Cufflinks	exon	28473933	28477604	.	+	.	gene_id "BCSlncRNA_000568"; transcript_id "TCONS_00002773"; exon_number "1"; gene_name "PTAFR"; oId "CUFF.2785.1"; nearest_ref "ENST00000373857.3"; class_code "x"; tss_id "TSS1323";
chr1	Cufflinks	exon	28569267	28570027	.	-	.	gene_id "BCSlncRNA_003958"; transcript_id "TCONS_00018102"; exon_number "1"; gene_name "SESN2"; oId "CUFF.2794.1"; nearest_ref "ENST00000253063.3"; class_code "x"; tss_id "TSS8808";
chr1	Cufflinks	exon	28573110	28573443	.	-	.	gene_id "BCSlncRNA_003959"; transcript_id "TCONS_00018103"; exon_number "1"; gene_name "ATPIF1"; oId "CUFF.2792.1"; nearest_ref "ENST00000468425.2"; class_code "x"; tss_id "TSS8809";
chr1	Cufflinks	exon	28575190	28575999	.	-	.	gene_id "BCSlncRNA_003960"; transcript_id "TCONS_00018104"; exon_number "1"; oId "CUFF.2798.1"; class_code "u"; tss_id "TSS8810";
chr1	Cufflinks	exon	28655880	28655889	.	-	.	gene_id "BCSlncRNA_003958"; transcript_id "TCONS_00018102"; exon_number "2"; gene_name "SESN2"; oId "CUFF.2794.1"; nearest_ref "ENST00000253063.3"; class_code "x"; tss_id "TSS8808";
chr1	Cufflinks	exon	31200825	31202749	.	-	.	gene_id "BCSlncRNA_003984"; transcript_id "TCONS_00018209"; exon_number "1"; oId "CUFF.751.1"; class_code "u"; tss_id "TSS8863";
chr1	Cufflinks	exon	31203137	31205128	.	-	.	gene_id "BCSlncRNA_003984"; transcript_id "TCONS_00018209"; exon_number "2"; oId "CUFF.751.1"; class_code "u"; tss_id "TSS8863";
chr1	Cufflinks	exon	31231825	31235472	.	-	.	gene_id "BCSlncRNA_003989"; transcript_id "TCONS_00018220"; exon_number "1"; oId "CUFF.770.1"; class_code "u"; tss_id "TSS8870";
chr1	Cufflinks	exon	31231951	31237140	.	+	.	gene_id "BCSlncRNA_000606"; transcript_id "TCONS_00002965"; exon_number "1"; oId "CUFF.771.1"; class_code "u"; tss_id "TSS1407";
chr1	Cufflinks	exon	31232008	31234163	.	+	.	gene_id "BCSlncRNA_000606"; transcript_id "TCONS_00002966"; exon_number "1"; oId "CUFF.771.2"; class_code "u"; tss_id "TSS1407";
chr1	Cufflinks	exon	31234516	31237140	.	+	.	gene_id "BCSlncRNA_000606"; transcript_id "TCONS_00002966"; exon_number "2"; oId "CUFF.771.2"; class_code "u"; tss_id "TSS1407";
chr1	Cufflinks	exon	31262721	31263675	.	-	.	gene_id "BCSlncRNA_003990"; transcript_id "TCONS_00018221"; exon_number "1"; oId "CUFF.774.1"; class_code "u"; tss_id "TSS8871";
chr1	Cufflinks	exon	32516640	32523124	.	+	.	gene_id "BCSlncRNA_000624"; transcript_id "TCONS_00003055"; exon_number "1"; gene_name "RP11-277A4.4"; oId "CUFF.9275.1"; nearest_ref "ENST00000366152.3"; class_code "x"; tss_id "TSS1447";
chr1	Cufflinks	exon	32523494	32524612	.	+	.	gene_id "BCSlncRNA_000625"; transcript_id "TCONS_00003056"; exon_number "1"; gene_name "RP11-277A4.4"; oId "CUFF.9276.1"; nearest_ref "ENST00000366152.3"; class_code "x"; tss_id "TSS1448";
chr1	Cufflinks	exon	32697257	32698850	.	+	.	gene_id "BCSlncRNA_000635"; transcript_id "TCONS_00003119"; exon_number "1"; gene_name "MTMR9LP"; oId "CUFF.9331.1"; nearest_ref "ENST00000423995.1"; class_code "x"; tss_id "TSS1472";
chr1	Cufflinks	exon	32706144	32709024	.	+	.	gene_id "BCSlncRNA_000636"; transcript_id "TCONS_00003120"; exon_number "1"; gene_name "MTMR9LP"; oId "CUFF.9332.1"; nearest_ref "ENST00000441044.1"; class_code "x"; tss_id "TSS1473";
chr1	Cufflinks	exon	32714318	32715687	.	-	.	gene_id "BCSlncRNA_004025"; transcript_id "TCONS_00018465"; exon_number "1"; gene_name "FAM167B"; oId "CUFF.9346.1"; nearest_ref "ENST00000373582.3"; class_code "x"; tss_id "TSS8998";
chr1	Cufflinks	exon	32797869	32798607	.	-	.	gene_id "BCSlncRNA_004027"; transcript_id "TCONS_00018467"; exon_number "1"; gene_name "HDAC1"; oId "CUFF.9354.1"; nearest_ref "ENST00000373548.3"; class_code "x"; tss_id "TSS9000";
chr1	Cufflinks	exon	32802373	32802985	.	-	.	gene_id "BCSlncRNA_004029"; transcript_id "TCONS_00018469"; exon_number "1"; oId "CUFF.9360.1"; class_code "u"; tss_id "TSS9002";
chr1	Cufflinks	exon	33104576	33104791	.	-	.	gene_id "BCSlncRNA_004038"; transcript_id "TCONS_00018534"; exon_number "1"; gene_name "Y_RNA"; oId "CUFF.9379.1"; nearest_ref "ENST00000363721.1"; class_code "x"; tss_id "TSS9015";
chr1	Cufflinks	exon	33105831	33105861	.	-	.	gene_id "BCSlncRNA_004038"; transcript_id "TCONS_00018534"; exon_number "2"; gene_name "Y_RNA"; oId "CUFF.9379.1"; nearest_ref "ENST00000363721.1"; class_code "x"; tss_id "TSS9015";
chr1	Cufflinks	exon	33445082	33446930	.	-	.	gene_id "BCSlncRNA_004047"; transcript_id "TCONS_00018588"; exon_number "1"; gene_name "RP4-803A2.1"; oId "CUFF.9428.1"; nearest_ref "ENST00000395888.2"; class_code "x"; tss_id "TSS9042";
chr1	Cufflinks	exon	33476654	33476982	.	-	.	gene_id "BCSlncRNA_004049"; transcript_id "TCONS_00018608"; exon_number "1"; gene_name "RP1-117O3.2"; oId "CUFF.9434.1"; nearest_ref "ENST00000427524.1"; class_code "x"; tss_id "TSS9050";
chr1	Cufflinks	exon	33609937	33611623	.	+	.	gene_id "BCSlncRNA_000657"; transcript_id "TCONS_00003273"; exon_number "1"; gene_name "TRIM62"; oId "CUFF.9440.1"; nearest_ref "ENST00000291416.5"; class_code "x"; tss_id "TSS1531";
chr1	Cufflinks	exon	33612210	33612899	.	+	.	gene_id "BCSlncRNA_000658"; transcript_id "TCONS_00003274"; exon_number "1"; gene_name "TRIM62"; oId "CUFF.9441.1"; nearest_ref "ENST00000291416.5"; class_code "x"; tss_id "TSS1532";
chr1	Cufflinks	exon	33686212	33686224	.	+	.	gene_id "BCSlncRNA_000657"; transcript_id "TCONS_00003273"; exon_number "2"; gene_name "TRIM62"; oId "CUFF.9440.1"; nearest_ref "ENST00000291416.5"; class_code "x"; tss_id "TSS1531";
chr1	Cufflinks	exon	34382501	34387206	.	+	.	gene_id "BCSlncRNA_000668"; transcript_id "TCONS_00003328"; exon_number "1"; gene_name "CSMD2"; oId "CUFF.396.1"; nearest_ref "ENST00000241312.4"; class_code "x"; tss_id "TSS1554";
chr1	Cufflinks	exon	35315772	35316896	.	-	.	gene_id "BCSlncRNA_004063"; transcript_id "TCONS_00018681"; exon_number "1"; gene_name "RP5-997D16.2"; oId "CUFF.5841.1"; nearest_ref "ENST00000429293.1"; class_code "x"; tss_id "TSS9089";
chr1	Cufflinks	exon	35658777	35659807	.	+	.	gene_id "BCSlncRNA_000681"; transcript_id "TCONS_00003370"; exon_number "1"; oId "CUFF.5868.1"; class_code "u"; tss_id "TSS1573";
chr1	Cufflinks	exon	35733797	35734364	.	-	.	gene_id "BCSlncRNA_004069"; transcript_id "TCONS_00018747"; exon_number "1"; oId "CUFF.5872.1"; class_code "u"; tss_id "TSS9114";
chr1	Cufflinks	exon	35751745	35752142	.	+	.	gene_id "BCSlncRNA_000684"; transcript_id "TCONS_00003384"; exon_number "1"; gene_name "RN7SL503P"; oId "CUFF.5881.1"; nearest_ref "ENST00000475222.2"; class_code "x"; tss_id "TSS1582";
chr1	Cufflinks	exon	35758627	35758707	.	+	.	gene_id "BCSlncRNA_000684"; transcript_id "TCONS_00003384"; exon_number "2"; gene_name "RN7SL503P"; oId "CUFF.5881.1"; nearest_ref "ENST00000475222.2"; class_code "x"; tss_id "TSS1582";
chr1	Cufflinks	exon	35891948	35894386	.	+	.	gene_id "BCSlncRNA_000690"; transcript_id "TCONS_00003397"; exon_number "1"; gene_name "RNY5P1"; oId "CUFF.5932.1"; nearest_ref "ENST00000365259.1"; class_code "x"; tss_id "TSS1589";
chr1	Cufflinks	exon	36033173	36038770	.	+	.	gene_id "BCSlncRNA_000693"; transcript_id "TCONS_00003407"; exon_number "1"; gene_name "RP4-728D4.2"; oId "CUFF.5945.1"; nearest_ref "ENST00000425881.1"; class_code "x"; tss_id "TSS1595";
chr1	Cufflinks	exon	36059325	36065715	.	-	.	gene_id "BCSlncRNA_004080"; transcript_id "TCONS_00018793"; exon_number "1"; gene_name "TFAP2E"; oId "CUFF.5944.1"; nearest_ref "ENST00000373235.3"; class_code "x"; tss_id "TSS9146";
chr1	Cufflinks	exon	36560511	36561699	.	+	.	gene_id "BCSlncRNA_000707"; transcript_id "TCONS_00003472"; exon_number "1"; gene_name "COL8A2"; oId "CUFF.6064.1"; nearest_ref "ENST00000303143.4"; class_code "x"; tss_id "TSS1642";
chr1	Cufflinks	exon	36851566	36854538	.	-	.	gene_id "BCSlncRNA_004096"; transcript_id "TCONS_00018860"; exon_number "1"; oId "CUFF.6126.1"; class_code "u"; tss_id "TSS9172";
chr1	Cufflinks	exon	36866892	36867019	.	+	.	gene_id "BCSlncRNA_000715"; transcript_id "TCONS_00003543"; exon_number "1"; gene_name "RNU4-27P"; oId "CUFF.6135.1"; nearest_ref "ENST00000410889.1"; class_code "x"; tss_id "TSS1659";
chr1	Cufflinks	exon	36867578	36868701	.	+	.	gene_id "BCSlncRNA_000716"; transcript_id "TCONS_00003544"; exon_number "1"; gene_name "RNU4-27P"; oId "CUFF.6136.1"; nearest_ref "ENST00000410889.1"; class_code "x"; tss_id "TSS1660";
chr1	Cufflinks	exon	36870418	36871066	.	+	.	gene_id "BCSlncRNA_000717"; transcript_id "TCONS_00003545"; exon_number "1"; oId "CUFF.6137.1"; class_code "u"; tss_id "TSS1661";
chr1	Cufflinks	exon	36871420	36871539	.	+	.	gene_id "BCSlncRNA_000715"; transcript_id "TCONS_00003543"; exon_number "2"; gene_name "RNU4-27P"; oId "CUFF.6135.1"; nearest_ref "ENST00000410889.1"; class_code "x"; tss_id "TSS1659";
chr1	Cufflinks	exon	36872981	36873105	.	+	.	gene_id "BCSlncRNA_000715"; transcript_id "TCONS_00003543"; exon_number "3"; gene_name "RNU4-27P"; oId "CUFF.6135.1"; nearest_ref "ENST00000410889.1"; class_code "x"; tss_id "TSS1659";
chr1	Cufflinks	exon	36873112	36873628	.	+	.	gene_id "BCSlncRNA_000718"; transcript_id "TCONS_00003546"; exon_number "1"; oId "CUFF.6138.1"; class_code "u"; tss_id "TSS1662";
chr1	Cufflinks	exon	36873772	36874935	.	+	.	gene_id "BCSlncRNA_000719"; transcript_id "TCONS_00003547"; exon_number "1"; gene_name "OSCP1"; oId "CUFF.6139.1"; nearest_ref "ENST00000356637.5"; class_code "x"; tss_id "TSS1663";
chr1	Cufflinks	exon	36876140	36876460	.	+	.	gene_id "BCSlncRNA_000715"; transcript_id "TCONS_00003543"; exon_number "4"; gene_name "RNU4-27P"; oId "CUFF.6135.1"; nearest_ref "ENST00000410889.1"; class_code "x"; tss_id "TSS1659";
chr1	Cufflinks	exon	36878566	36879280	.	+	.	gene_id "BCSlncRNA_000720"; transcript_id "TCONS_00003548"; exon_number "1"; oId "CUFF.6142.1"; class_code "u"; tss_id "TSS1664";
chr1	Cufflinks	exon	36881629	36885678	.	+	.	gene_id "BCSlncRNA_000721"; transcript_id "TCONS_00003549"; exon_number "1"; gene_name "OSCP1"; oId "CUFF.6053.1"; nearest_ref "ENST00000471369.1"; class_code "x"; tss_id "TSS1665";
chr1	Cufflinks	exon	36887909	36889335	.	+	.	gene_id "BCSlncRNA_000722"; transcript_id "TCONS_00003550"; exon_number "1"; gene_name "OSCP1"; oId "CUFF.6054.1"; nearest_ref "ENST00000495222.1"; class_code "x"; tss_id "TSS1666";
chr1	Cufflinks	exon	36892647	36892674	.	+	.	gene_id "BCSlncRNA_000719"; transcript_id "TCONS_00003547"; exon_number "2"; gene_name "OSCP1"; oId "CUFF.6139.1"; nearest_ref "ENST00000356637.5"; class_code "x"; tss_id "TSS1663";
chr1	Cufflinks	exon	36897024	36899619	.	+	.	gene_id "BCSlncRNA_000723"; transcript_id "TCONS_00003551"; exon_number "1"; gene_name "OSCP1"; oId "CUFF.6055.1"; nearest_ref "ENST00000235532.5"; class_code "x"; tss_id "TSS1667";
chr1	Cufflinks	exon	36916116	36917537	.	+	.	gene_id "BCSlncRNA_000724"; transcript_id "TCONS_00003552"; exon_number "1"; oId "CUFF.6144.1"; class_code "u"; tss_id "TSS1668";
chr1	Cufflinks	exon	38269469	38270657	.	+	.	gene_id "BCSlncRNA_000738"; transcript_id "TCONS_00003618"; exon_number "1"; gene_name "YRDC"; oId "CUFF.1235.1"; nearest_ref "ENST00000373044.2"; class_code "x"; tss_id "TSS1689";
chr1	Cufflinks	exon	38495186	38495801	.	+	.	gene_id "BCSlncRNA_000747"; transcript_id "TCONS_00003641"; exon_number "1"; oId "CUFF.1271.1"; class_code "u"; tss_id "TSS1704";
chr1	Cufflinks	exon	38906343	38907041	.	-	.	gene_id "BCSlncRNA_004129"; transcript_id "TCONS_00019069"; exon_number "1"; gene_name "RP11-329N22.1"; oId "CUFF.390.2"; nearest_ref "ENST00000452971.1"; class_code "x"; tss_id "TSS9266";
chr1	Cufflinks	exon	38929906	38929915	.	-	.	gene_id "BCSlncRNA_004129"; transcript_id "TCONS_00019070"; exon_number "1"; gene_name "RP11-329N22.1"; oId "CUFF.390.3"; nearest_ref "ENST00000452971.1"; class_code "x"; tss_id "TSS9267";
chr1	Cufflinks	exon	38935991	38941686	.	-	.	gene_id "BCSlncRNA_004129"; transcript_id "TCONS_00019071"; exon_number "1"; gene_name "RP11-329N22.1"; oId "CUFF.390.4"; nearest_ref "ENST00000452971.1"; class_code "x"; tss_id "TSS9267";
chr1	Cufflinks	exon	38939019	38941686	.	-	.	gene_id "BCSlncRNA_004129"; transcript_id "TCONS_00019070"; exon_number "2"; gene_name "RP11-329N22.1"; oId "CUFF.390.3"; nearest_ref "ENST00000452971.1"; class_code "x"; tss_id "TSS9267";
chr1	Cufflinks	exon	38940670	38941084	.	-	.	gene_id "BCSlncRNA_004129"; transcript_id "TCONS_00019069"; exon_number "2"; gene_name "RP11-329N22.1"; oId "CUFF.390.2"; nearest_ref "ENST00000452971.1"; class_code "x"; tss_id "TSS9266";
chr1	Cufflinks	exon	38950693	38952291	.	+	.	gene_id "BCSlncRNA_000752"; transcript_id "TCONS_00003650"; exon_number "1"; oId "CUFF.392.1"; class_code "u"; tss_id "TSS1712";
chr1	Cufflinks	exon	38952364	38954265	.	+	.	gene_id "BCSlncRNA_000752"; transcript_id "TCONS_00003650"; exon_number "2"; oId "CUFF.392.1"; class_code "u"; tss_id "TSS1712";
chr1	Cufflinks	exon	39508422	39508510	.	+	.	gene_id "BCSlncRNA_000761"; transcript_id "TCONS_00003667"; exon_number "1"; oId "CUFF.15160.3"; class_code "u"; tss_id "TSS1723";
chr1	Cufflinks	exon	39512708	39514222	.	+	.	gene_id "BCSlncRNA_000761"; transcript_id "TCONS_00003667"; exon_number "2"; oId "CUFF.15160.3"; class_code "u"; tss_id "TSS1723";
chr1	Cufflinks	exon	39531060	39531951	.	+	.	gene_id "BCSlncRNA_000762"; transcript_id "TCONS_00003668"; exon_number "1"; oId "CUFF.15169.1"; class_code "u"; tss_id "TSS1724";
chr1	Cufflinks	exon	40071862	40072236	.	.	.	gene_id "BCSlncRNA_006934"; transcript_id "TCONS_00030503"; exon_number "1"; oId "CUFF.15213.1"; class_code "u"; tss_id "TSS14923";
chr1	Cufflinks	exon	40085049	40085806	.	.	.	gene_id "BCSlncRNA_006935"; transcript_id "TCONS_00030504"; exon_number "1"; oId "CUFF.15220.1"; class_code "u"; tss_id "TSS14924";
chr1	Cufflinks	exon	40265079	40265923	.	+	.	gene_id "BCSlncRNA_000774"; transcript_id "TCONS_00003769"; exon_number "1"; oId "CUFF.15237.1"; class_code "u"; tss_id "TSS1775";
chr1	Cufflinks	exon	40282155	40283026	.	-	.	gene_id "BCSlncRNA_004150"; transcript_id "TCONS_00019175"; exon_number "1"; oId "CUFF.15241.1"; class_code "u"; tss_id "TSS9321";
chr1	Cufflinks	exon	40300788	40301919	.	-	.	gene_id "BCSlncRNA_004151"; transcript_id "TCONS_00019176"; exon_number "1"; oId "CUFF.15242.1"; class_code "u"; tss_id "TSS9322";
chr1	Cufflinks	exon	40709204	40709893	.	+	.	gene_id "BCSlncRNA_000786"; transcript_id "TCONS_00003830"; exon_number "1"; oId "CUFF.15319.1"; class_code "u"; tss_id "TSS1796";
chr1	Cufflinks	exon	41153398	41153676	.	.	.	gene_id "BCSlncRNA_006936"; transcript_id "TCONS_00030505"; exon_number "1"; oId "CUFF.15386.1"; class_code "u"; tss_id "TSS14925";
chr1	Cufflinks	exon	41270733	41273998	.	-	.	gene_id "BCSlncRNA_004171"; transcript_id "TCONS_00019306"; exon_number "1"; gene_name "RN7SL326P"; oId "CUFF.15430.3"; nearest_ref "ENST00000477493.2"; class_code "x"; tss_id "TSS9364";
chr1	Cufflinks	exon	41270733	41273998	.	-	.	gene_id "BCSlncRNA_004171"; transcript_id "TCONS_00019307"; exon_number "1"; gene_name "RN7SL326P"; oId "CUFF.15430.1"; nearest_ref "ENST00000477493.2"; class_code "x"; tss_id "TSS9364";
chr1	Cufflinks	exon	41270733	41275371	.	-	.	gene_id "BCSlncRNA_004171"; transcript_id "TCONS_00019308"; exon_number "1"; gene_name "RN7SL326P"; oId "CUFF.15430.2"; nearest_ref "ENST00000477493.2"; class_code "x"; tss_id "TSS9364";
chr1	Cufflinks	exon	41274430	41274496	.	-	.	gene_id "BCSlncRNA_004171"; transcript_id "TCONS_00019306"; exon_number "2"; gene_name "RN7SL326P"; oId "CUFF.15430.3"; nearest_ref "ENST00000477493.2"; class_code "x"; tss_id "TSS9364";
chr1	Cufflinks	exon	41274430	41275333	.	-	.	gene_id "BCSlncRNA_004171"; transcript_id "TCONS_00019307"; exon_number "2"; gene_name "RN7SL326P"; oId "CUFF.15430.1"; nearest_ref "ENST00000477493.2"; class_code "x"; tss_id "TSS9364";
chr1	Cufflinks	exon	41275236	41275262	.	-	.	gene_id "BCSlncRNA_004171"; transcript_id "TCONS_00019306"; exon_number "3"; gene_name "RN7SL326P"; oId "CUFF.15430.3"; nearest_ref "ENST00000477493.2"; class_code "x"; tss_id "TSS9364";
chr1	Cufflinks	exon	41760198	41760972	.	+	.	gene_id "BCSlncRNA_000808"; transcript_id "TCONS_00003970"; exon_number "1"; oId "CUFF.417.1"; class_code "u"; tss_id "TSS1862";
chr1	Cufflinks	exon	41790299	41790850	.	+	.	gene_id "BCSlncRNA_000809"; transcript_id "TCONS_00003971"; exon_number "1"; oId "CUFF.419.1"; class_code "u"; tss_id "TSS1863";
chr1	Cufflinks	exon	43144975	43148033	.	-	.	gene_id "BCSlncRNA_004191"; transcript_id "TCONS_00019423"; exon_number "1"; gene_name "RP5-994D16.3"; oId "CUFF.1355.1"; nearest_ref "ENST00000414339.1"; class_code "x"; tss_id "TSS9416";
chr1	Cufflinks	exon	43451695	43452082	.	.	.	gene_id "BCSlncRNA_006937"; transcript_id "TCONS_00030506"; exon_number "1"; oId "CUFF.1391.1"; class_code "u"; tss_id "TSS14926";
chr1	Cufflinks	exon	43836109	43836960	.	+	.	gene_id "BCSlncRNA_000841"; transcript_id "TCONS_00004142"; exon_number "1"; oId "CUFF.1408.1"; class_code "u"; tss_id "TSS1953";
chr1	Cufflinks	exon	43837065	43839185	.	+	.	gene_id "BCSlncRNA_000842"; transcript_id "TCONS_00004143"; exon_number "1"; oId "CUFF.1409.1"; class_code "u"; tss_id "TSS1954";
chr1	Cufflinks	exon	43846568	43849260	.	+	.	gene_id "BCSlncRNA_000843"; transcript_id "TCONS_00004144"; exon_number "1"; oId "CUFF.1411.1"; class_code "u"; tss_id "TSS1955";
chr1	Cufflinks	exon	44677647	44679058	.	-	.	gene_id "BCSlncRNA_004223"; transcript_id "TCONS_00019595"; exon_number "1"; oId "CUFF.868.1"; class_code "u"; tss_id "TSS9486";
chr1	Cufflinks	exon	45244806	45248414	.	+	.	gene_id "BCSlncRNA_000868"; transcript_id "TCONS_00004533"; exon_number "1"; gene_name "RPS15AP11"; oId "CUFF.895.2"; nearest_ref "ENST00000455333.1"; class_code "x"; tss_id "TSS2081";
chr1	Cufflinks	exon	45244806	45248018	.	+	.	gene_id "BCSlncRNA_000868"; transcript_id "TCONS_00004534"; exon_number "1"; gene_name "BEST4"; oId "CUFF.895.1"; nearest_ref "ENST00000372207.3"; class_code "x"; tss_id "TSS2081";
chr1	Cufflinks	exon	45248905	45249825	.	+	.	gene_id "BCSlncRNA_000868"; transcript_id "TCONS_00004534"; exon_number "2"; gene_name "BEST4"; oId "CUFF.895.1"; nearest_ref "ENST00000372207.3"; class_code "x"; tss_id "TSS2081";
chr1	Cufflinks	exon	45769517	45771731	.	+	.	gene_id "BCSlncRNA_000874"; transcript_id "TCONS_00004611"; exon_number "1"; gene_name "ZSWIM5"; oId "CUFF.1158.1"; nearest_ref "ENST00000464588.1"; class_code "x"; tss_id "TSS2107";
chr1	Cufflinks	exon	45793387	45794361	.	-	.	gene_id "BCSlncRNA_004245"; transcript_id "TCONS_00019715"; exon_number "1"; gene_name "HPDL"; oId "CUFF.1059.1"; nearest_ref "ENST00000334815.3"; class_code "x"; tss_id "TSS9533";
chr1	Cufflinks	exon	46502115	46510718	.	+	.	gene_id "BCSlncRNA_000890"; transcript_id "TCONS_00004718"; exon_number "1"; gene_name "PIK3R3"; oId "CUFF.3289.1"; nearest_ref "ENST00000262741.5"; class_code "x"; tss_id "TSS2150";
chr1	Cufflinks	exon	46741141	46741966	.	-	.	gene_id "BCSlncRNA_004262"; transcript_id "TCONS_00019883"; exon_number "1"; gene_name "RAD54L"; oId "CUFF.2359.1"; nearest_ref "ENST00000371975.4"; class_code "x"; tss_id "TSS9599";
chr1	Cufflinks	exon	47780019	47780744	.	+	.	gene_id "BCSlncRNA_000919"; transcript_id "TCONS_00004855"; exon_number "1"; oId "CUFF.1533.1"; class_code "u"; tss_id "TSS2219";
chr1	Cufflinks	exon	47847568	47847753	.	+	.	gene_id "BCSlncRNA_000920"; transcript_id "TCONS_00004865"; exon_number "1"; gene_name "RP11-511I2.2"; oId "CUFF.1551.1"; nearest_ref "ENST00000420876.1"; class_code "x"; tss_id "TSS2220";
chr1	Cufflinks	exon	47848041	47853974	.	+	.	gene_id "BCSlncRNA_000920"; transcript_id "TCONS_00004865"; exon_number "2"; gene_name "RP11-511I2.2"; oId "CUFF.1551.1"; nearest_ref "ENST00000420876.1"; class_code "x"; tss_id "TSS2220";
chr1	Cufflinks	exon	47900424	47901491	.	-	.	gene_id "BCSlncRNA_004281"; transcript_id "TCONS_00020042"; exon_number "1"; oId "CUFF.1553.1"; class_code "u"; tss_id "TSS9663";
chr1	Cufflinks	exon	48703337	48708398	.	-	.	gene_id "BCSlncRNA_004289"; transcript_id "TCONS_00020060"; exon_number "1"; gene_name "SLC5A9"; oId "CUFF.1558.1"; nearest_ref "ENST00000471020.1"; class_code "x"; tss_id "TSS9678";
chr1	Cufflinks	exon	51435286	51435812	.	-	.	gene_id "BCSlncRNA_004306"; transcript_id "TCONS_00020126"; exon_number "1"; gene_name "CDKN2C"; oId "CUFF.4011.1"; nearest_ref "ENST00000262662.1"; class_code "x"; tss_id "TSS9717";
chr1	Cufflinks	exon	51440989	51443689	.	-	.	gene_id "BCSlncRNA_004307"; transcript_id "TCONS_00020127"; exon_number "1"; oId "CUFF.4012.1"; class_code "u"; tss_id "TSS9718";
chr1	Cufflinks	exon	51741713	51743152	.	+	.	gene_id "BCSlncRNA_000958"; transcript_id "TCONS_00004954"; exon_number "1"; oId "CUFF.4072.1"; class_code "u"; tss_id "TSS2282";
chr1	Cufflinks	exon	51749159	51751005	.	+	.	gene_id "BCSlncRNA_000959"; transcript_id "TCONS_00004955"; exon_number "1"; oId "CUFF.4075.1"; class_code "u"; tss_id "TSS2283";
chr1	Cufflinks	exon	51752539	51753593	.	+	.	gene_id "BCSlncRNA_000960"; transcript_id "TCONS_00004956"; exon_number "1"; gene_name "TTC39A"; oId "CUFF.4076.1"; nearest_ref "ENST00000530004.1"; class_code "x"; tss_id "TSS2284";
chr1	Cufflinks	exon	51756102	51756824	.	+	.	gene_id "BCSlncRNA_000961"; transcript_id "TCONS_00004957"; exon_number "1"; gene_name "TTC39A"; oId "CUFF.4077.1"; nearest_ref "ENST00000530004.1"; class_code "x"; tss_id "TSS2285";
chr1	Cufflinks	exon	51840283	51840463	.	-	.	gene_id "BCSlncRNA_004319"; transcript_id "TCONS_00020168"; exon_number "1"; gene_name "RNU6-877P"; oId "CUFF.4087.1"; nearest_ref "ENST00000383868.1"; class_code "x"; tss_id "TSS9747";
chr1	Cufflinks	exon	51848179	51848201	.	-	.	gene_id "BCSlncRNA_004319"; transcript_id "TCONS_00020168"; exon_number "2"; gene_name "RNU6-877P"; oId "CUFF.4087.1"; nearest_ref "ENST00000383868.1"; class_code "x"; tss_id "TSS9747";
chr1	Cufflinks	exon	51996727	51998934	.	+	.	gene_id "BCSlncRNA_000970"; transcript_id "TCONS_00004969"; exon_number "1"; gene_name "RNU6-1281P"; oId "CUFF.4152.1"; nearest_ref "ENST00000516223.1"; class_code "x"; tss_id "TSS2295";
chr1	Cufflinks	exon	52007771	52009112	.	+	.	gene_id "BCSlncRNA_000970"; transcript_id "TCONS_00004969"; exon_number "2"; gene_name "RNU6-1281P"; oId "CUFF.4152.1"; nearest_ref "ENST00000516223.1"; class_code "x"; tss_id "TSS2295";
chr1	Cufflinks	exon	52027431	52036541	.	+	.	gene_id "BCSlncRNA_000972"; transcript_id "TCONS_00004971"; exon_number "1"; gene_name "CALR4P"; oId "CUFF.4164.1"; nearest_ref "ENST00000431943.1"; class_code "x"; tss_id "TSS2297";
chr1	Cufflinks	exon	52036625	52037466	.	+	.	gene_id "BCSlncRNA_000973"; transcript_id "TCONS_00004972"; exon_number "1"; gene_name "CALR4P"; oId "CUFF.4165.1"; nearest_ref "ENST00000431943.1"; class_code "x"; tss_id "TSS2298";
chr1	Cufflinks	exon	52037571	52037697	.	+	.	gene_id "BCSlncRNA_000973"; transcript_id "TCONS_00004972"; exon_number "2"; gene_name "CALR4P"; oId "CUFF.4165.1"; nearest_ref "ENST00000431943.1"; class_code "x"; tss_id "TSS2298";
chr1	Cufflinks	exon	52039665	52039673	.	+	.	gene_id "BCSlncRNA_000973"; transcript_id "TCONS_00004972"; exon_number "3"; gene_name "CALR4P"; oId "CUFF.4165.1"; nearest_ref "ENST00000431943.1"; class_code "x"; tss_id "TSS2298";
chr1	Cufflinks	exon	52044200	52044745	.	+	.	gene_id "BCSlncRNA_000975"; transcript_id "TCONS_00004982"; exon_number "1"; gene_name "CALR4P"; oId "CUFF.4172.1"; nearest_ref "ENST00000431943.1"; class_code "x"; tss_id "TSS2315";
chr1	Cufflinks	exon	52045567	52046099	.	+	.	gene_id "BCSlncRNA_000976"; transcript_id "TCONS_00004983"; exon_number "1"; gene_name "CALR4P"; oId "CUFF.4173.1"; nearest_ref "ENST00000431943.1"; class_code "x"; tss_id "TSS2316";
chr1	Cufflinks	exon	52046148	52046560	.	+	.	gene_id "BCSlncRNA_000976"; transcript_id "TCONS_00004983"; exon_number "2"; gene_name "CALR4P"; oId "CUFF.4173.1"; nearest_ref "ENST00000431943.1"; class_code "x"; tss_id "TSS2316";
chr1	Cufflinks	exon	52048124	52050374	.	+	.	gene_id "BCSlncRNA_000978"; transcript_id "TCONS_00004985"; exon_number "1"; gene_name "CALR4P"; oId "CUFF.4175.1"; nearest_ref "ENST00000431943.1"; class_code "x"; tss_id "TSS2318";
chr1	Cufflinks	exon	52051940	52052770	.	+	.	gene_id "BCSlncRNA_000979"; transcript_id "TCONS_00004986"; exon_number "1"; gene_name "CALR4P"; oId "CUFF.4176.1"; nearest_ref "ENST00000431943.1"; class_code "x"; tss_id "TSS2319";
chr1	Cufflinks	exon	52053064	52055084	.	+	.	gene_id "BCSlncRNA_000980"; transcript_id "TCONS_00004987"; exon_number "1"; gene_name "CALR4P"; oId "CUFF.4177.1"; nearest_ref "ENST00000431943.1"; class_code "x"; tss_id "TSS2320";
chr1	Cufflinks	exon	52056302	52056585	.	+	.	gene_id "BCSlncRNA_000981"; transcript_id "TCONS_00004988"; exon_number "1"; gene_name "CALR4P"; oId "CUFF.4178.1"; nearest_ref "ENST00000431943.1"; class_code "x"; tss_id "TSS2321";
chr1	Cufflinks	exon	52056897	52057248	.	+	.	gene_id "BCSlncRNA_000982"; transcript_id "TCONS_00004989"; exon_number "1"; gene_name "CALR4P"; oId "CUFF.4179.1"; nearest_ref "ENST00000431943.1"; class_code "x"; tss_id "TSS2322";
chr1	Cufflinks	exon	52057357	52057780	.	+	.	gene_id "BCSlncRNA_000983"; transcript_id "TCONS_00004990"; exon_number "1"; gene_name "CALR4P"; oId "CUFF.4180.1"; nearest_ref "ENST00000431943.1"; class_code "x"; tss_id "TSS2323";
chr1	Cufflinks	exon	52058106	52059794	.	+	.	gene_id "BCSlncRNA_000984"; transcript_id "TCONS_00004991"; exon_number "1"; gene_name "CALR4P"; oId "CUFF.4181.1"; nearest_ref "ENST00000431943.1"; class_code "x"; tss_id "TSS2324";
chr1	Cufflinks	exon	52564617	52565723	.	+	.	gene_id "BCSlncRNA_000996"; transcript_id "TCONS_00005048"; exon_number "1"; oId "CUFF.1560.1"; class_code "u"; tss_id "TSS2338";
chr1	Cufflinks	exon	52834338	52836493	.	-	.	gene_id "BCSlncRNA_004337"; transcript_id "TCONS_00020248"; exon_number "1"; gene_name "PLA2G12AP1"; oId "CUFF.1572.1"; nearest_ref "ENST00000497678.2"; class_code "x"; tss_id "TSS9791";
chr1	Cufflinks	exon	53020455	53021520	.	-	.	gene_id "BCSlncRNA_004343"; transcript_id "TCONS_00020286"; exon_number "1"; gene_name "RP11-25O10.2"; oId "CUFF.3649.1"; nearest_ref "ENST00000607321.1"; class_code "x"; tss_id "TSS9809";
chr1	Cufflinks	exon	53021729	53022881	.	-	.	gene_id "BCSlncRNA_004344"; transcript_id "TCONS_00020287"; exon_number "1"; oId "CUFF.3650.1"; class_code "u"; tss_id "TSS9810";
chr1	Cufflinks	exon	53034040	53034777	.	-	.	gene_id "BCSlncRNA_004345"; transcript_id "TCONS_00020288"; exon_number "1"; oId "CUFF.3661.1"; class_code "u"; tss_id "TSS9811";
chr1	Cufflinks	exon	53035107	53036052	.	-	.	gene_id "BCSlncRNA_004346"; transcript_id "TCONS_00020289"; exon_number "1"; oId "CUFF.3663.1"; class_code "u"; tss_id "TSS9812";
chr1	Cufflinks	exon	53037742	53044067	.	-	.	gene_id "BCSlncRNA_004347"; transcript_id "TCONS_00020290"; exon_number "1"; gene_name "EEF1GP7"; oId "CUFF.3673.1"; nearest_ref "ENST00000422983.1"; class_code "x"; tss_id "TSS9813";
chr1	Cufflinks	exon	53068429	53075104	.	-	.	gene_id "BCSlncRNA_004348"; transcript_id "TCONS_00020291"; exon_number "1"; gene_name "GPX7"; oId "CUFF.3707.1"; nearest_ref "ENST00000361314.4"; class_code "x"; tss_id "TSS9814";
chr1	Cufflinks	exon	53082599	53083679	.	-	.	gene_id "BCSlncRNA_004349"; transcript_id "TCONS_00020292"; exon_number "1"; oId "CUFF.3713.1"; class_code "u"; tss_id "TSS9815";
chr1	Cufflinks	exon	53085687	53086920	.	+	.	gene_id "BCSlncRNA_001011"; transcript_id "TCONS_00005082"; exon_number "1"; oId "CUFF.3717.1"; class_code "u"; tss_id "TSS2358";
chr1	Cufflinks	exon	53085810	53086995	.	-	.	gene_id "BCSlncRNA_004350"; transcript_id "TCONS_00020293"; exon_number "1"; oId "CUFF.3715.1"; class_code "u"; tss_id "TSS9816";
chr1	Cufflinks	exon	53097050	53098539	.	-	.	gene_id "BCSlncRNA_004351"; transcript_id "TCONS_00020294"; exon_number "1"; oId "CUFF.3723.1"; class_code "u"; tss_id "TSS9817";
chr1	Cufflinks	exon	53097685	53098711	.	+	.	gene_id "BCSlncRNA_001012"; transcript_id "TCONS_00005083"; exon_number "1"; oId "CUFF.3724.1"; class_code "u"; tss_id "TSS2359";
chr1	Cufflinks	exon	53145840	53147456	.	+	.	gene_id "BCSlncRNA_001015"; transcript_id "TCONS_00005097"; exon_number "1"; oId "CUFF.3743.1"; class_code "u"; tss_id "TSS2365";
chr1	Cufflinks	exon	53165626	53167629	.	+	.	gene_id "BCSlncRNA_001017"; transcript_id "TCONS_00005099"; exon_number "1"; oId "CUFF.3750.1"; class_code "u"; tss_id "TSS2367";
chr1	Cufflinks	exon	53331919	53332837	.	-	.	gene_id "BCSlncRNA_004357"; transcript_id "TCONS_00020302"; exon_number "1"; gene_name "ZYG11A"; oId "CUFF.3764.1"; nearest_ref "ENST00000371532.1"; class_code "x"; tss_id "TSS9837";
chr1	Cufflinks	exon	53828096	53828752	.	-	.	gene_id "BCSlncRNA_004372"; transcript_id "TCONS_00020419"; exon_number "1"; oId "CUFF.1580.1"; class_code "u"; tss_id "TSS9871";
chr1	Cufflinks	exon	54359790	54360815	.	-	.	gene_id "BCSlncRNA_004383"; transcript_id "TCONS_00020488"; exon_number "1"; gene_name "DIO1"; oId "CUFF.2020.1"; nearest_ref "ENST00000361921.3"; class_code "x"; tss_id "TSS9896";
chr1	Cufflinks	exon	54374591	54382048	.	-	.	gene_id "BCSlncRNA_004384"; transcript_id "TCONS_00020489"; exon_number "1"; gene_name "DIO1"; oId "CUFF.2022.1"; nearest_ref "ENST00000361921.3"; class_code "x"; tss_id "TSS9897";
chr1	Cufflinks	exon	55718410	55719630	.	+	.	gene_id "BCSlncRNA_001066"; transcript_id "TCONS_00005284"; exon_number "1"; oId "CUFF.1732.1"; class_code "u"; tss_id "TSS2452";
chr1	Cufflinks	exon	55720844	55726167	.	-	.	gene_id "BCSlncRNA_004408"; transcript_id "TCONS_00020634"; exon_number "1"; oId "CUFF.1733.1"; class_code "u"; tss_id "TSS9964";
chr1	Cufflinks	exon	55721903	55724253	.	+	.	gene_id "BCSlncRNA_001067"; transcript_id "TCONS_00005285"; exon_number "1"; oId "CUFF.1734.1"; class_code "u"; tss_id "TSS2453";
chr1	Cufflinks	exon	55724783	55728480	.	+	.	gene_id "BCSlncRNA_001068"; transcript_id "TCONS_00005286"; exon_number "1"; oId "CUFF.1735.1"; class_code "u"; tss_id "TSS2454";
chr1	Cufflinks	exon	55747506	55747581	.	+	.	gene_id "BCSlncRNA_001069"; transcript_id "TCONS_00005287"; exon_number "1"; oId "CUFF.1736.2"; class_code "u"; tss_id "TSS2455";
chr1	Cufflinks	exon	55747915	55749231	.	+	.	gene_id "BCSlncRNA_001069"; transcript_id "TCONS_00005287"; exon_number "2"; oId "CUFF.1736.2"; class_code "u"; tss_id "TSS2455";
chr1	Cufflinks	exon	55752096	55756094	.	-	.	gene_id "BCSlncRNA_004409"; transcript_id "TCONS_00020635"; exon_number "1"; oId "CUFF.1738.1"; class_code "u"; tss_id "TSS9965";
chr1	Cufflinks	exon	55766231	55767848	.	.	.	gene_id "BCSlncRNA_006938"; transcript_id "TCONS_00030507"; exon_number "1"; oId "CUFF.1742.1"; class_code "u"; tss_id "TSS14927";
chr1	Cufflinks	exon	55767955	55769615	.	.	.	gene_id "BCSlncRNA_006939"; transcript_id "TCONS_00030508"; exon_number "1"; oId "CUFF.1743.1"; class_code "u"; tss_id "TSS14928";
chr1	Cufflinks	exon	55768801	55769615	.	.	.	gene_id "BCSlncRNA_006939"; transcript_id "TCONS_00030509"; exon_number "1"; oId "CUFF.1743.2"; contained_in "TCONS_00030508"; class_code "u"; tss_id "TSS14929";
chr1	Cufflinks	exon	56865696	56867610	.	-	.	gene_id "BCSlncRNA_004418"; transcript_id "TCONS_00020644"; exon_number "1"; oId "CUFF.2045.1"; class_code "u"; tss_id "TSS9974";
chr1	Cufflinks	exon	56876508	56877480	.	-	.	gene_id "BCSlncRNA_004419"; transcript_id "TCONS_00020645"; exon_number "1"; oId "CUFF.2044.1"; class_code "u"; tss_id "TSS9975";
chr1	Cufflinks	exon	56880323	56881285	.	-	.	gene_id "BCSlncRNA_004420"; transcript_id "TCONS_00020646"; exon_number "1"; gene_name "RP4-710M16.2"; oId "CUFF.2300.1"; nearest_ref "ENST00000451914.1"; class_code "x"; tss_id "TSS9976";
chr1	Cufflinks	exon	56889428	56894095	.	-	.	gene_id "BCSlncRNA_004421"; transcript_id "TCONS_00020647"; exon_number "1"; oId "CUFF.2303.1"; class_code "u"; tss_id "TSS9977";
chr1	Cufflinks	exon	56894976	56896375	.	-	.	gene_id "BCSlncRNA_004421"; transcript_id "TCONS_00020647"; exon_number "2"; oId "CUFF.2303.1"; class_code "u"; tss_id "TSS9977";
chr1	Cufflinks	exon	56897197	56898856	.	-	.	gene_id "BCSlncRNA_004422"; transcript_id "TCONS_00020648"; exon_number "1"; oId "CUFF.2304.1"; class_code "u"; tss_id "TSS9978";
chr1	Cufflinks	exon	56945810	56946081	.	.	.	gene_id "BCSlncRNA_006940"; transcript_id "TCONS_00030510"; exon_number "1"; oId "CUFF.2305.1"; class_code "u"; tss_id "TSS14930";
chr1	Cufflinks	exon	56989927	56992206	.	+	.	gene_id "BCSlncRNA_001077"; transcript_id "TCONS_00005295"; exon_number "1"; gene_name "PPAP2B"; oId "CUFF.2308.1"; nearest_ref "ENST00000371250.3"; class_code "x"; tss_id "TSS2463";
chr1	Cufflinks	exon	59235178	59236038	.	.	.	gene_id "BCSlncRNA_006941"; transcript_id "TCONS_00030511"; exon_number "1"; oId "CUFF.2281.1"; class_code "u"; tss_id "TSS14931";
chr1	Cufflinks	exon	59249977	59250923	.	-	.	gene_id "BCSlncRNA_004441"; transcript_id "TCONS_00020763"; exon_number "1"; gene_name "RP4-794H19.2"; oId "CUFF.2284.1"; nearest_ref "ENST00000544621.1"; class_code "x"; tss_id "TSS10022";
chr1	Cufflinks	exon	59433529	59434365	.	-	.	gene_id "BCSlncRNA_004445"; transcript_id "TCONS_00020769"; exon_number "1"; oId "CUFF.2327.1"; class_code "u"; tss_id "TSS10026";
chr1	Cufflinks	exon	59434156	59434855	.	+	.	gene_id "BCSlncRNA_001090"; transcript_id "TCONS_00005344"; exon_number "1"; oId "CUFF.2328.1"; class_code "u"; tss_id "TSS2482";
chr1	Cufflinks	exon	59518667	59520001	.	+	.	gene_id "BCSlncRNA_001093"; transcript_id "TCONS_00005349"; exon_number "1"; oId "CUFF.2332.1"; class_code "u"; tss_id "TSS2486";
chr1	Cufflinks	exon	62128704	62129320	.	-	.	gene_id "BCSlncRNA_004459"; transcript_id "TCONS_00020806"; exon_number "1"; oId "CUFF.2348.1"; class_code "u"; tss_id "TSS10047";
chr1	Cufflinks	exon	62693653	62694752	.	+	.	gene_id "BCSlncRNA_001113"; transcript_id "TCONS_00005510"; exon_number "1"; oId "CUFF.2403.1"; class_code "u"; tss_id "TSS2549";
chr1	Cufflinks	exon	62918064	62922405	.	+	.	gene_id "BCSlncRNA_001115"; transcript_id "TCONS_00005517"; exon_number "1"; gene_name "DOCK7"; oId "CUFF.2667.1"; nearest_ref "ENST00000251157.5"; class_code "x"; tss_id "TSS2552";
chr1	Cufflinks	exon	63337719	63339363	.	+	.	gene_id "BCSlncRNA_001122"; transcript_id "TCONS_00005542"; exon_number "1"; oId "CUFF.2409.1"; class_code "u"; tss_id "TSS2567";
chr1	Cufflinks	exon	63340378	63341087	.	+	.	gene_id "BCSlncRNA_001123"; transcript_id "TCONS_00005543"; exon_number "1"; oId "CUFF.2410.1"; class_code "u"; tss_id "TSS2568";
chr1	Cufflinks	exon	65498155	65498918	.	-	.	gene_id "BCSlncRNA_004493"; transcript_id "TCONS_00020935"; exon_number "1"; oId "CUFF.3132.1"; class_code "u"; tss_id "TSS10123";
chr1	Cufflinks	exon	65500787	65501574	.	-	.	gene_id "BCSlncRNA_004494"; transcript_id "TCONS_00020936"; exon_number "1"; oId "CUFF.3133.1"; class_code "u"; tss_id "TSS10124";
chr1	Cufflinks	exon	65506917	65507495	.	-	.	gene_id "BCSlncRNA_004495"; transcript_id "TCONS_00020937"; exon_number "1"; oId "CUFF.3135.1"; class_code "u"; tss_id "TSS10125";
chr1	Cufflinks	exon	65507928	65509179	.	-	.	gene_id "BCSlncRNA_004496"; transcript_id "TCONS_00020938"; exon_number "1"; oId "CUFF.3136.1"; class_code "u"; tss_id "TSS10126";
chr1	Cufflinks	exon	65533627	65534398	.	-	.	gene_id "BCSlncRNA_004498"; transcript_id "TCONS_00020946"; exon_number "1"; oId "CUFF.3138.1"; class_code "u"; tss_id "TSS10131";
chr1	Cufflinks	exon	66849614	66850399	.	-	.	gene_id "BCSlncRNA_004507"; transcript_id "TCONS_00020955"; exon_number "1"; oId "CUFF.3144.1"; class_code "u"; tss_id "TSS10140";
chr1	Cufflinks	exon	66860344	66860933	.	-	.	gene_id "BCSlncRNA_004508"; transcript_id "TCONS_00020956"; exon_number "1"; oId "CUFF.3312.1"; class_code "u"; tss_id "TSS10141";
chr1	Cufflinks	exon	66865275	66868298	.	-	.	gene_id "BCSlncRNA_004509"; transcript_id "TCONS_00020957"; exon_number "1"; oId "CUFF.3314.1"; class_code "u"; tss_id "TSS10142";
chr1	Cufflinks	exon	66866318	66870567	.	+	.	gene_id "BCSlncRNA_001152"; transcript_id "TCONS_00005697"; exon_number "1"; oId "CUFF.3315.1"; class_code "u"; tss_id "TSS2656";
chr1	Cufflinks	exon	66902286	66902386	.	+	.	gene_id "BCSlncRNA_001153"; transcript_id "TCONS_00005698"; exon_number "1"; oId "CUFF.3313.1"; class_code "u"; tss_id "TSS2657";
chr1	Cufflinks	exon	66905123	66905416	.	+	.	gene_id "BCSlncRNA_001153"; transcript_id "TCONS_00005698"; exon_number "2"; oId "CUFF.3313.1"; class_code "u"; tss_id "TSS2657";
chr1	Cufflinks	exon	66910878	66911510	.	-	.	gene_id "BCSlncRNA_004510"; transcript_id "TCONS_00020958"; exon_number "1"; oId "CUFF.3317.1"; class_code "u"; tss_id "TSS10143";
chr1	Cufflinks	exon	67448898	67449435	.	-	.	gene_id "BCSlncRNA_004515"; transcript_id "TCONS_00020982"; exon_number "1"; gene_name "MIER1"; oId "CUFF.3878.1"; nearest_ref "ENST00000357692.2"; class_code "x"; tss_id "TSS10154";
chr1	Cufflinks	exon	67454545	67460332	.	-	.	gene_id "BCSlncRNA_004516"; transcript_id "TCONS_00020983"; exon_number "1"; oId "CUFF.3854.1"; class_code "u"; tss_id "TSS10155";
chr1	Cufflinks	exon	67460357	67463236	.	-	.	gene_id "BCSlncRNA_004515"; transcript_id "TCONS_00020982"; exon_number "2"; gene_name "MIER1"; oId "CUFF.3878.1"; nearest_ref "ENST00000357692.2"; class_code "x"; tss_id "TSS10154";
chr1	Cufflinks	exon	67519846	67521059	.	+	.	gene_id "BCSlncRNA_001159"; transcript_id "TCONS_00005754"; exon_number "1"; oId "CUFF.3880.1"; class_code "u"; tss_id "TSS2679";
chr1	Cufflinks	exon	67859226	67865021	.	-	.	gene_id "BCSlncRNA_004520"; transcript_id "TCONS_00021007"; exon_number "1"; gene_name "IL12RB2"; oId "CUFF.3901.3"; nearest_ref "ENST00000262345.1"; class_code "x"; tss_id "TSS10165";
chr1	Cufflinks	exon	67896291	67897414	.	+	.	gene_id "BCSlncRNA_001165"; transcript_id "TCONS_00005772"; exon_number "1"; oId "CUFF.3374.1"; class_code "u"; tss_id "TSS2689";
chr1	Cufflinks	exon	72749638	72750719	.	+	.	gene_id "BCSlncRNA_001194"; transcript_id "TCONS_00005946"; exon_number "1"; oId "CUFF.3376.1"; class_code "u"; tss_id "TSS2756";
chr1	Cufflinks	exon	75167280	75167981	.	-	.	gene_id "BCSlncRNA_004566"; transcript_id "TCONS_00021180"; exon_number "1"; oId "CUFF.3379.1"; class_code "u"; tss_id "TSS10252";
chr1	Cufflinks	exon	75168103	75168840	.	-	.	gene_id "BCSlncRNA_004567"; transcript_id "TCONS_00021181"; exon_number "1"; oId "CUFF.3380.1"; class_code "u"; tss_id "TSS10253";
chr1	Cufflinks	exon	75552460	75554014	.	-	.	gene_id "BCSlncRNA_004569"; transcript_id "TCONS_00021195"; exon_number "1"; oId "CUFF.3383.1"; class_code "u"; tss_id "TSS10259";
chr1	Cufflinks	exon	75590438	75590954	.	-	.	gene_id "BCSlncRNA_004571"; transcript_id "TCONS_00021198"; exon_number "1"; oId "CUFF.3402.1"; class_code "u"; tss_id "TSS10261";
chr1	Cufflinks	exon	77685197	77685611	.	+	.	gene_id "BCSlncRNA_001225"; transcript_id "TCONS_00006095"; exon_number "1"; oId "CUFF.3404.2"; class_code "u"; tss_id "TSS2825";
chr1	Cufflinks	exon	78149302	78150590	.	+	.	gene_id "BCSlncRNA_001231"; transcript_id "TCONS_00006118"; exon_number "1"; oId "CUFF.5392.1"; class_code "u"; tss_id "TSS2842";
chr1	Cufflinks	exon	78225617	78226979	.	+	.	gene_id "BCSlncRNA_001233"; transcript_id "TCONS_00006120"; exon_number "1"; oId "CUFF.5426.1"; class_code "u"; tss_id "TSS2844";
chr1	Cufflinks	exon	79135394	79136371	.	.	.	gene_id "BCSlncRNA_006942"; transcript_id "TCONS_00030512"; exon_number "1"; oId "CUFF.5506.1"; class_code "u"; tss_id "TSS14932";
chr1	Cufflinks	exon	79142113	79142574	.	+	.	gene_id "BCSlncRNA_001244"; transcript_id "TCONS_00006212"; exon_number "1"; oId "CUFF.3408.1"; class_code "u"; tss_id "TSS2879";
chr1	Cufflinks	exon	79642557	79643494	.	-	.	gene_id "BCSlncRNA_004606"; transcript_id "TCONS_00021344"; exon_number "1"; oId "CUFF.3412.1"; class_code "u"; tss_id "TSS10333";
chr1	Cufflinks	exon	79650150	79650889	.	-	.	gene_id "BCSlncRNA_004607"; transcript_id "TCONS_00021345"; exon_number "1"; oId "CUFF.3414.1"; class_code "u"; tss_id "TSS10334";
chr1	Cufflinks	exon	79651002	79652082	.	-	.	gene_id "BCSlncRNA_004608"; transcript_id "TCONS_00021346"; exon_number "1"; oId "CUFF.3415.1"; class_code "u"; tss_id "TSS10335";
chr1	Cufflinks	exon	83485085	83487111	.	-	.	gene_id "BCSlncRNA_004621"; transcript_id "TCONS_00021361"; exon_number "1"; gene_name "RP4-601K24.1"; oId "CUFF.3528.1"; nearest_ref "ENST00000452901.1"; class_code "x"; tss_id "TSS10350";
chr1	Cufflinks	exon	83485085	83487111	.	-	.	gene_id "BCSlncRNA_004621"; transcript_id "TCONS_00021362"; exon_number "1"; gene_name "RP4-601K24.1"; oId "CUFF.3528.2"; nearest_ref "ENST00000452901.1"; class_code "x"; tss_id "TSS10351";
chr1	Cufflinks	exon	83551245	83551274	.	-	.	gene_id "BCSlncRNA_004621"; transcript_id "TCONS_00021361"; exon_number "2"; gene_name "RP4-601K24.1"; oId "CUFF.3528.1"; nearest_ref "ENST00000452901.1"; class_code "x"; tss_id "TSS10350";
chr1	Cufflinks	exon	83631662	83633681	.	-	.	gene_id "BCSlncRNA_004622"; transcript_id "TCONS_00021363"; exon_number "1"; gene_name "RP4-601K24.1"; oId "CUFF.3518.1"; nearest_ref "ENST00000452901.1"; class_code "x"; tss_id "TSS10353";
chr1	Cufflinks	exon	83646405	83647095	.	-	.	gene_id "BCSlncRNA_004623"; transcript_id "TCONS_00021364"; exon_number "1"; oId "CUFF.3608.1"; class_code "u"; tss_id "TSS10354";
chr1	Cufflinks	exon	83654796	83655664	.	-	.	gene_id "BCSlncRNA_004624"; transcript_id "TCONS_00021365"; exon_number "1"; oId "CUFF.3612.1"; class_code "u"; tss_id "TSS10355";
chr1	Cufflinks	exon	83655976	83656476	.	-	.	gene_id "BCSlncRNA_004625"; transcript_id "TCONS_00021366"; exon_number "1"; oId "CUFF.3614.1"; class_code "u"; tss_id "TSS10356";
chr1	Cufflinks	exon	83658632	83661169	.	-	.	gene_id "BCSlncRNA_004626"; transcript_id "TCONS_00021367"; exon_number "1"; oId "CUFF.3616.1"; class_code "u"; tss_id "TSS10357";
chr1	Cufflinks	exon	83667838	83669152	.	-	.	gene_id "BCSlncRNA_004627"; transcript_id "TCONS_00021368"; exon_number "1"; oId "CUFF.3621.1"; class_code "u"; tss_id "TSS10358";
chr1	Cufflinks	exon	83678934	83679376	.	-	.	gene_id "BCSlncRNA_004628"; transcript_id "TCONS_00021369"; exon_number "1"; oId "CUFF.3630.1"; class_code "u"; tss_id "TSS10359";
chr1	Cufflinks	exon	83679940	83684551	.	-	.	gene_id "BCSlncRNA_004629"; transcript_id "TCONS_00021370"; exon_number "1"; oId "CUFF.3631.1"; class_code "u"; tss_id "TSS10360";
chr1	Cufflinks	exon	83685369	83688862	.	-	.	gene_id "BCSlncRNA_004630"; transcript_id "TCONS_00021371"; exon_number "1"; oId "CUFF.3632.1"; class_code "u"; tss_id "TSS10361";
chr1	Cufflinks	exon	83689152	83691328	.	-	.	gene_id "BCSlncRNA_004631"; transcript_id "TCONS_00021372"; exon_number "1"; oId "CUFF.3633.1"; class_code "u"; tss_id "TSS10362";
chr1	Cufflinks	exon	83697689	83697788	.	-	.	gene_id "BCSlncRNA_004621"; transcript_id "TCONS_00021362"; exon_number "2"; gene_name "RP4-601K24.1"; oId "CUFF.3528.2"; nearest_ref "ENST00000452901.1"; class_code "x"; tss_id "TSS10351";
chr1	Cufflinks	exon	83792508	83793730	.	-	.	gene_id "BCSlncRNA_004632"; transcript_id "TCONS_00021373"; exon_number "1"; oId "CUFF.3638.1"; class_code "u"; tss_id "TSS10363";
chr1	Cufflinks	exon	83793872	83794600	.	-	.	gene_id "BCSlncRNA_004633"; transcript_id "TCONS_00021374"; exon_number "1"; oId "CUFF.3639.1"; class_code "u"; tss_id "TSS10364";
chr1	Cufflinks	exon	83811816	83812815	.	.	.	gene_id "BCSlncRNA_006943"; transcript_id "TCONS_00030513"; exon_number "1"; oId "CUFF.3641.1"; class_code "u"; tss_id "TSS14933";
chr1	Cufflinks	exon	83826434	83827497	.	-	.	gene_id "BCSlncRNA_004634"; transcript_id "TCONS_00021375"; exon_number "1"; oId "CUFF.3646.1"; class_code "u"; tss_id "TSS10365";
chr1	Cufflinks	exon	83834459	83836608	.	-	.	gene_id "BCSlncRNA_004635"; transcript_id "TCONS_00021376"; exon_number "1"; oId "CUFF.3648.1"; class_code "u"; tss_id "TSS10366";
chr1	Cufflinks	exon	83839703	83841086	.	-	.	gene_id "BCSlncRNA_004636"; transcript_id "TCONS_00021377"; exon_number "1"; oId "CUFF.3653.1"; class_code "u"; tss_id "TSS10367";
chr1	Cufflinks	exon	83853625	83855691	.	-	.	gene_id "BCSlncRNA_004637"; transcript_id "TCONS_00021378"; exon_number "1"; oId "CUFF.3664.1"; class_code "u"; tss_id "TSS10368";
chr1	Cufflinks	exon	83856262	83856962	.	-	.	gene_id "BCSlncRNA_004638"; transcript_id "TCONS_00021379"; exon_number "1"; oId "CUFF.3666.1"; class_code "u"; tss_id "TSS10369";
chr1	Cufflinks	exon	83857077	83858417	.	-	.	gene_id "BCSlncRNA_004639"; transcript_id "TCONS_00021380"; exon_number "1"; oId "CUFF.3668.1"; class_code "u"; tss_id "TSS10370";
chr1	Cufflinks	exon	83858520	83860210	.	-	.	gene_id "BCSlncRNA_004640"; transcript_id "TCONS_00021381"; exon_number "1"; oId "CUFF.3669.1"; class_code "u"; tss_id "TSS10371";
chr1	Cufflinks	exon	83860406	83863012	.	-	.	gene_id "BCSlncRNA_004641"; transcript_id "TCONS_00021382"; exon_number "1"; oId "CUFF.3670.1"; class_code "u"; tss_id "TSS10372";
chr1	Cufflinks	exon	83863237	83866547	.	-	.	gene_id "BCSlncRNA_004642"; transcript_id "TCONS_00021383"; exon_number "1"; oId "CUFF.3671.1"; class_code "u"; tss_id "TSS10373";
chr1	Cufflinks	exon	83867138	83867445	.	-	.	gene_id "BCSlncRNA_004621"; transcript_id "TCONS_00021384"; exon_number "1"; gene_name "RP11-413G15.1"; oId "CUFF.3528.3"; nearest_ref "ENST00000446227.1"; class_code "x"; tss_id "TSS10352";
chr1	Cufflinks	exon	83868540	83873197	.	-	.	gene_id "BCSlncRNA_004643"; transcript_id "TCONS_00021385"; exon_number "1"; oId "CUFF.3672.1"; class_code "u"; tss_id "TSS10374";
chr1	Cufflinks	exon	83873251	83877207	.	-	.	gene_id "BCSlncRNA_004644"; transcript_id "TCONS_00021386"; exon_number "1"; oId "CUFF.3674.1"; class_code "u"; tss_id "TSS10375";
chr1	Cufflinks	exon	83877942	83878731	.	.	.	gene_id "BCSlncRNA_006944"; transcript_id "TCONS_00030514"; exon_number "1"; oId "CUFF.3676.1"; class_code "u"; tss_id "TSS14934";
chr1	Cufflinks	exon	83879205	83880200	.	-	.	gene_id "BCSlncRNA_004645"; transcript_id "TCONS_00021387"; exon_number "1"; oId "CUFF.3677.1"; class_code "u"; tss_id "TSS10376";
chr1	Cufflinks	exon	83886947	83887825	.	-	.	gene_id "BCSlncRNA_004646"; transcript_id "TCONS_00021388"; exon_number "1"; oId "CUFF.3682.1"; class_code "u"; tss_id "TSS10377";
chr1	Cufflinks	exon	83887995	83888656	.	-	.	gene_id "BCSlncRNA_004647"; transcript_id "TCONS_00021389"; exon_number "1"; oId "CUFF.3684.1"; class_code "u"; tss_id "TSS10378";
chr1	Cufflinks	exon	83888955	83894069	.	-	.	gene_id "BCSlncRNA_004648"; transcript_id "TCONS_00021390"; exon_number "1"; oId "CUFF.3685.1"; class_code "u"; tss_id "TSS10379";
chr1	Cufflinks	exon	83894447	83895451	.	-	.	gene_id "BCSlncRNA_004649"; transcript_id "TCONS_00021391"; exon_number "1"; oId "CUFF.3686.1"; class_code "u"; tss_id "TSS10380";
chr1	Cufflinks	exon	83904066	83904551	.	-	.	gene_id "BCSlncRNA_004650"; transcript_id "TCONS_00021392"; exon_number "1"; oId "CUFF.3690.1"; class_code "u"; tss_id "TSS10381";
chr1	Cufflinks	exon	83904810	83905694	.	-	.	gene_id "BCSlncRNA_004651"; transcript_id "TCONS_00021393"; exon_number "1"; oId "CUFF.3691.1"; class_code "u"; tss_id "TSS10382";
chr1	Cufflinks	exon	83906742	83907143	.	-	.	gene_id "BCSlncRNA_004652"; transcript_id "TCONS_00021394"; exon_number "1"; oId "CUFF.3692.1"; class_code "u"; tss_id "TSS10383";
chr1	Cufflinks	exon	83907862	83908434	.	.	.	gene_id "BCSlncRNA_006945"; transcript_id "TCONS_00030515"; exon_number "1"; oId "CUFF.3693.1"; class_code "u"; tss_id "TSS14935";
chr1	Cufflinks	exon	83908549	83909117	.	-	.	gene_id "BCSlncRNA_004653"; transcript_id "TCONS_00021395"; exon_number "1"; oId "CUFF.3694.1"; class_code "u"; tss_id "TSS10384";
chr1	Cufflinks	exon	83910585	83911841	.	-	.	gene_id "BCSlncRNA_004654"; transcript_id "TCONS_00021396"; exon_number "1"; gene_name "RP11-413G15.1"; oId "CUFF.3695.1"; nearest_ref "ENST00000446227.1"; class_code "x"; tss_id "TSS10385";
chr1	Cufflinks	exon	83912134	83913830	.	-	.	gene_id "BCSlncRNA_004655"; transcript_id "TCONS_00021397"; exon_number "1"; gene_name "RP11-413G15.1"; oId "CUFF.3696.1"; nearest_ref "ENST00000446227.1"; class_code "x"; tss_id "TSS10386";
chr1	Cufflinks	exon	83919328	83921588	.	-	.	gene_id "BCSlncRNA_004656"; transcript_id "TCONS_00021398"; exon_number "1"; gene_name "RP11-413G15.1"; oId "CUFF.3697.1"; nearest_ref "ENST00000446227.1"; class_code "x"; tss_id "TSS10387";
chr1	Cufflinks	exon	83921652	83924698	.	-	.	gene_id "BCSlncRNA_004657"; transcript_id "TCONS_00021399"; exon_number "1"; oId "CUFF.3701.1"; class_code "u"; tss_id "TSS10388";
chr1	Cufflinks	exon	83924699	83926072	.	-	.	gene_id "BCSlncRNA_004658"; transcript_id "TCONS_00021400"; exon_number "1"; oId "CUFF.3702.1"; class_code "u"; tss_id "TSS10389";
chr1	Cufflinks	exon	83926185	83928034	.	-	.	gene_id "BCSlncRNA_004659"; transcript_id "TCONS_00021401"; exon_number "1"; oId "CUFF.3704.1"; class_code "u"; tss_id "TSS10390";
chr1	Cufflinks	exon	83928161	83928995	.	-	.	gene_id "BCSlncRNA_004660"; transcript_id "TCONS_00021402"; exon_number "1"; oId "CUFF.3706.1"; class_code "u"; tss_id "TSS10391";
chr1	Cufflinks	exon	83929070	83931181	.	-	.	gene_id "BCSlncRNA_004661"; transcript_id "TCONS_00021403"; exon_number "1"; oId "CUFF.3709.1"; class_code "u"; tss_id "TSS10392";
chr1	Cufflinks	exon	83931299	83939314	.	-	.	gene_id "BCSlncRNA_004662"; transcript_id "TCONS_00021404"; exon_number "1"; oId "CUFF.3710.1"; class_code "u"; tss_id "TSS10393";
chr1	Cufflinks	exon	83943024	83943786	.	-	.	gene_id "BCSlncRNA_004663"; transcript_id "TCONS_00021405"; exon_number "1"; oId "CUFF.3712.1"; class_code "u"; tss_id "TSS10394";
chr1	Cufflinks	exon	83944383	83944450	.	-	.	gene_id "BCSlncRNA_004621"; transcript_id "TCONS_00021362"; exon_number "3"; gene_name "RP4-601K24.1"; oId "CUFF.3528.2"; nearest_ref "ENST00000452901.1"; class_code "x"; tss_id "TSS10351";
chr1	Cufflinks	exon	83944384	83944450	.	-	.	gene_id "BCSlncRNA_004621"; transcript_id "TCONS_00021384"; exon_number "2"; gene_name "RP11-413G15.1"; oId "CUFF.3528.3"; nearest_ref "ENST00000446227.1"; class_code "x"; tss_id "TSS10352";
chr1	Cufflinks	exon	83945314	83945945	.	-	.	gene_id "BCSlncRNA_004621"; transcript_id "TCONS_00021362"; exon_number "4"; gene_name "RP4-601K24.1"; oId "CUFF.3528.2"; nearest_ref "ENST00000452901.1"; class_code "x"; tss_id "TSS10351";
chr1	Cufflinks	exon	83945314	83945644	.	-	.	gene_id "BCSlncRNA_004621"; transcript_id "TCONS_00021384"; exon_number "3"; gene_name "RP11-413G15.1"; oId "CUFF.3528.3"; nearest_ref "ENST00000446227.1"; class_code "x"; tss_id "TSS10352";
chr1	Cufflinks	exon	84708021	84708960	.	.	.	gene_id "BCSlncRNA_006946"; transcript_id "TCONS_00030516"; exon_number "1"; oId "CUFF.3950.1"; class_code "u"; tss_id "TSS14936";
chr1	Cufflinks	exon	85156459	85157608	.	+	.	gene_id "BCSlncRNA_001274"; transcript_id "TCONS_00006328"; exon_number "1"; gene_name "SSX2IP"; oId "CUFF.4258.1"; nearest_ref "ENST00000422026.1"; class_code "x"; tss_id "TSS2938";
chr1	Cufflinks	exon	85726380	85730623	.	-	.	gene_id "BCSlncRNA_004681"; transcript_id "TCONS_00021537"; exon_number "1"; gene_name "Y_RNA"; oId "CUFF.4560.1"; nearest_ref "ENST00000411322.1"; class_code "x"; tss_id "TSS10445";
chr1	Cufflinks	exon	86083197	86084166	.	-	.	gene_id "BCSlncRNA_004686"; transcript_id "TCONS_00021559"; exon_number "1"; oId "CUFF.4516.1"; class_code "u"; tss_id "TSS10457";
chr1	Cufflinks	exon	86091694	86095216	.	-	.	gene_id "BCSlncRNA_004687"; transcript_id "TCONS_00021560"; exon_number "1"; oId "CUFF.4520.1"; class_code "u"; tss_id "TSS10458";
chr1	Cufflinks	exon	86095532	86096580	.	-	.	gene_id "BCSlncRNA_004688"; transcript_id "TCONS_00021561"; exon_number "1"; oId "CUFF.4519.1"; class_code "u"; tss_id "TSS10459";
chr1	Cufflinks	exon	86862171	86862979	.	+	.	gene_id "BCSlncRNA_001285"; transcript_id "TCONS_00006356"; exon_number "1"; oId "CUFF.4674.1"; class_code "u"; tss_id "TSS2957";
chr1	Cufflinks	exon	86968790	86969215	.	+	.	gene_id "BCSlncRNA_001288"; transcript_id "TCONS_00006364"; exon_number "1"; oId "CUFF.4654.1"; class_code "u"; tss_id "TSS2963";
chr1	Cufflinks	exon	87238929	87239736	.	-	.	gene_id "BCSlncRNA_004700"; transcript_id "TCONS_00021620"; exon_number "1"; oId "CUFF.4726.1"; class_code "u"; tss_id "TSS10491";
chr1	Cufflinks	exon	87254335	87255329	.	+	.	gene_id "BCSlncRNA_001295"; transcript_id "TCONS_00006383"; exon_number "1"; oId "CUFF.4727.1"; class_code "u"; tss_id "TSS2975";
chr1	Cufflinks	exon	87321972	87322609	.	-	.	gene_id "BCSlncRNA_004701"; transcript_id "TCONS_00021621"; exon_number "1"; oId "CUFF.4729.1"; class_code "u"; tss_id "TSS10492";
chr1	Cufflinks	exon	87792729	87793837	.	-	.	gene_id "BCSlncRNA_004705"; transcript_id "TCONS_00021638"; exon_number "1"; oId "CUFF.4808.1"; class_code "u"; tss_id "TSS10498";
chr1	Cufflinks	exon	87817913	87818876	.	+	.	gene_id "BCSlncRNA_001300"; transcript_id "TCONS_00006417"; exon_number "1"; oId "CUFF.4811.1"; class_code "u"; tss_id "TSS2989";
chr1	Cufflinks	exon	87820387	87821416	.	+	.	gene_id "BCSlncRNA_001301"; transcript_id "TCONS_00006418"; exon_number "1"; gene_name "RP4-544H6.2"; oId "CUFF.4812.1"; nearest_ref "ENST00000452509.1"; class_code "x"; tss_id "TSS2990";
chr1	Cufflinks	exon	87915223	87916382	.	+	.	gene_id "BCSlncRNA_001302"; transcript_id "TCONS_00006419"; exon_number "1"; oId "CUFF.4815.1"; class_code "u"; tss_id "TSS2991";
chr1	Cufflinks	exon	87916784	87917479	.	+	.	gene_id "BCSlncRNA_001303"; transcript_id "TCONS_00006420"; exon_number "1"; oId "CUFF.4816.1"; class_code "u"; tss_id "TSS2992";
chr1	Cufflinks	exon	88151902	88152671	.	-	.	gene_id "BCSlncRNA_004708"; transcript_id "TCONS_00021641"; exon_number "1"; oId "CUFF.4691.1"; class_code "u"; tss_id "TSS10501";
chr1	Cufflinks	exon	88153757	88154411	.	-	.	gene_id "BCSlncRNA_004709"; transcript_id "TCONS_00021642"; exon_number "1"; oId "CUFF.4697.1"; class_code "u"; tss_id "TSS10502";
chr1	Cufflinks	exon	88225529	88226267	.	.	.	gene_id "BCSlncRNA_006947"; transcript_id "TCONS_00030517"; exon_number "1"; oId "CUFF.4698.1"; class_code "u"; tss_id "TSS14937";
chr1	Cufflinks	exon	88245592	88246280	.	.	.	gene_id "BCSlncRNA_006948"; transcript_id "TCONS_00030518"; exon_number "1"; oId "CUFF.4701.1"; class_code "u"; tss_id "TSS14938";
chr1	Cufflinks	exon	88250649	88251211	.	.	.	gene_id "BCSlncRNA_006949"; transcript_id "TCONS_00030519"; exon_number "1"; oId "CUFF.4702.1"; class_code "u"; tss_id "TSS14939";
chr1	Cufflinks	exon	88255655	88256330	.	.	.	gene_id "BCSlncRNA_006950"; transcript_id "TCONS_00030520"; exon_number "1"; oId "CUFF.4703.1"; class_code "u"; tss_id "TSS14940";
chr1	Cufflinks	exon	88258644	88259478	.	.	.	gene_id "BCSlncRNA_006951"; transcript_id "TCONS_00030521"; exon_number "1"; oId "CUFF.4704.1"; class_code "u"; tss_id "TSS14941";
chr1	Cufflinks	exon	88262035	88262989	.	.	.	gene_id "BCSlncRNA_006952"; transcript_id "TCONS_00030522"; exon_number "1"; oId "CUFF.4705.1"; class_code "u"; tss_id "TSS14942";
chr1	Cufflinks	exon	88268274	88268299	.	-	.	gene_id "BCSlncRNA_004709"; transcript_id "TCONS_00021643"; exon_number "1"; oId "CUFF.4697.3"; class_code "u"; tss_id "TSS10502";
chr1	Cufflinks	exon	88268547	88268689	.	-	.	gene_id "BCSlncRNA_004709"; transcript_id "TCONS_00021642"; exon_number "2"; oId "CUFF.4697.1"; class_code "u"; tss_id "TSS10502";
chr1	Cufflinks	exon	88268547	88268688	.	-	.	gene_id "BCSlncRNA_004709"; transcript_id "TCONS_00021643"; exon_number "2"; oId "CUFF.4697.3"; class_code "u"; tss_id "TSS10502";
chr1	Cufflinks	exon	88269521	88271017	.	.	.	gene_id "BCSlncRNA_006953"; transcript_id "TCONS_00030523"; exon_number "1"; oId "CUFF.4706.1"; class_code "u"; tss_id "TSS14943";
chr1	Cufflinks	exon	88271110	88272635	.	-	.	gene_id "BCSlncRNA_004710"; transcript_id "TCONS_00021644"; exon_number "1"; oId "CUFF.4707.1"; class_code "u"; tss_id "TSS10503";
chr1	Cufflinks	exon	88290824	88291728	.	.	.	gene_id "BCSlncRNA_006954"; transcript_id "TCONS_00030524"; exon_number "1"; oId "CUFF.4709.1"; class_code "u"; tss_id "TSS14944";
chr1	Cufflinks	exon	88292088	88292430	.	-	.	gene_id "BCSlncRNA_004709"; transcript_id "TCONS_00021643"; exon_number "3"; oId "CUFF.4697.3"; class_code "u"; tss_id "TSS10502";
chr1	Cufflinks	exon	88292089	88292430	.	-	.	gene_id "BCSlncRNA_004709"; transcript_id "TCONS_00021642"; exon_number "3"; oId "CUFF.4697.1"; class_code "u"; tss_id "TSS10502";
chr1	Cufflinks	exon	88336775	88338298	.	-	.	gene_id "BCSlncRNA_004711"; transcript_id "TCONS_00021645"; exon_number "1"; oId "CUFF.4695.1"; class_code "u"; tss_id "TSS10504";
chr1	Cufflinks	exon	88338442	88339635	.	+	.	gene_id "BCSlncRNA_001304"; transcript_id "TCONS_00006421"; exon_number "1"; oId "CUFF.4694.1"; class_code "u"; tss_id "TSS2993";
chr1	Cufflinks	exon	88359966	88360978	.	+	.	gene_id "BCSlncRNA_001305"; transcript_id "TCONS_00006422"; exon_number "1"; oId "CUFF.4696.1"; class_code "u"; tss_id "TSS2994";
chr1	Cufflinks	exon	89386925	89400914	.	-	.	gene_id "BCSlncRNA_004719"; transcript_id "TCONS_00021663"; exon_number "1"; gene_name "RP11-82K18.2"; oId "CUFF.5544.1"; nearest_ref "ENST00000450381.1"; class_code "x"; tss_id "TSS10520";
chr1	Cufflinks	exon	89465299	89466153	.	-	.	gene_id "BCSlncRNA_004721"; transcript_id "TCONS_00021680"; exon_number "1"; oId "CUFF.5657.1"; class_code "u"; tss_id "TSS10522";
chr1	Cufflinks	exon	89918341	89919099	.	-	.	gene_id "BCSlncRNA_004728"; transcript_id "TCONS_00021777"; exon_number "1"; oId "CUFF.4822.1"; class_code "u"; tss_id "TSS10554";
chr1	Cufflinks	exon	89919369	89920845	.	-	.	gene_id "BCSlncRNA_004729"; transcript_id "TCONS_00021778"; exon_number "1"; oId "CUFF.4825.1"; class_code "u"; tss_id "TSS10555";
chr1	Cufflinks	exon	89925344	89926227	.	-	.	gene_id "BCSlncRNA_004730"; transcript_id "TCONS_00021779"; exon_number "1"; oId "CUFF.4830.1"; class_code "u"; tss_id "TSS10556";
chr1	Cufflinks	exon	89926334	89927778	.	-	.	gene_id "BCSlncRNA_004731"; transcript_id "TCONS_00021780"; exon_number "1"; oId "CUFF.4831.1"; class_code "u"; tss_id "TSS10557";
chr1	Cufflinks	exon	89927834	89933480	.	-	.	gene_id "BCSlncRNA_004732"; transcript_id "TCONS_00021781"; exon_number "1"; oId "CUFF.4832.1"; class_code "u"; tss_id "TSS10558";
chr1	Cufflinks	exon	89933790	89939067	.	-	.	gene_id "BCSlncRNA_004733"; transcript_id "TCONS_00021782"; exon_number "1"; oId "CUFF.4833.1"; class_code "u"; tss_id "TSS10559";
chr1	Cufflinks	exon	90409779	90410504	.	+	.	gene_id "BCSlncRNA_001326"; transcript_id "TCONS_00006503"; exon_number "1"; oId "CUFF.5265.1"; class_code "u"; tss_id "TSS3038";
chr1	Cufflinks	exon	90410959	90412183	.	+	.	gene_id "BCSlncRNA_001327"; transcript_id "TCONS_00006504"; exon_number "1"; oId "CUFF.5266.1"; class_code "u"; tss_id "TSS3039";
chr1	Cufflinks	exon	90419517	90420146	.	+	.	gene_id "BCSlncRNA_001328"; transcript_id "TCONS_00006505"; exon_number "1"; oId "CUFF.5268.1"; class_code "u"; tss_id "TSS3040";
chr1	Cufflinks	exon	90422733	90423485	.	+	.	gene_id "BCSlncRNA_001329"; transcript_id "TCONS_00006506"; exon_number "1"; oId "CUFF.5269.1"; class_code "u"; tss_id "TSS3041";
chr1	Cufflinks	exon	90504917	90505881	.	+	.	gene_id "BCSlncRNA_001331"; transcript_id "TCONS_00006524"; exon_number "1"; oId "CUFF.5281.1"; class_code "u"; tss_id "TSS3043";
chr1	Cufflinks	exon	91322700	91323325	.	-	.	gene_id "BCSlncRNA_004746"; transcript_id "TCONS_00021806"; exon_number "1"; oId "CUFF.4974.1"; class_code "u"; tss_id "TSS10577";
chr1	Cufflinks	exon	91870338	91871011	.	+	.	gene_id "BCSlncRNA_001338"; transcript_id "TCONS_00006531"; exon_number "1"; gene_name "HFM1"; oId "CUFF.5018.1"; nearest_ref "ENST00000370425.3"; class_code "x"; tss_id "TSS3050";
chr1	Cufflinks	exon	92709998	92711245	.	-	.	gene_id "BCSlncRNA_004760"; transcript_id "TCONS_00021872"; exon_number "1"; gene_name "C1orf146"; oId "CUFF.8465.1"; nearest_ref "ENST00000370375.3"; class_code "x"; tss_id "TSS10612";
chr1	Cufflinks	exon	93307797	93309961	.	+	.	gene_id "BCSlncRNA_001361"; transcript_id "TCONS_00006613"; exon_number "1"; gene_name "FAM69A"; oId "CUFF.8609.1"; nearest_ref "ENST00000370310.4"; class_code "x"; tss_id "TSS3085";
chr1	Cufflinks	exon	93395527	93396620	.	-	.	gene_id "BCSlncRNA_004776"; transcript_id "TCONS_00021928"; exon_number "1"; gene_name "RP11-386I23.1"; oId "CUFF.8654.1"; nearest_ref "ENST00000602631.1"; class_code "x"; tss_id "TSS10641";
chr1	Cufflinks	exon	93397418	93397650	.	-	.	gene_id "BCSlncRNA_004777"; transcript_id "TCONS_00021929"; exon_number "1"; gene_name "RP11-386I23.1"; oId "CUFF.8655.1"; nearest_ref "ENST00000602631.1"; class_code "x"; tss_id "TSS10642";
chr1	Cufflinks	exon	93399210	93399561	.	-	.	gene_id "BCSlncRNA_004778"; transcript_id "TCONS_00021930"; exon_number "1"; gene_name "RP11-386I23.1"; oId "CUFF.8656.1"; nearest_ref "ENST00000602631.1"; class_code "x"; tss_id "TSS10643";
chr1	Cufflinks	exon	93427345	93428793	.	-	.	gene_id "BCSlncRNA_004779"; transcript_id "TCONS_00021931"; exon_number "1"; oId "CUFF.8567.1"; class_code "u"; tss_id "TSS10644";
chr1	Cufflinks	exon	93739628	93739679	.	+	.	gene_id "BCSlncRNA_001369"; transcript_id "TCONS_00006659"; exon_number "1"; gene_name "RP4-717I23.3"; oId "CUFF.8768.1"; nearest_ref "ENST00000451302.2"; class_code "x"; tss_id "TSS3106";
chr1	Cufflinks	exon	93740949	93741776	.	+	.	gene_id "BCSlncRNA_001369"; transcript_id "TCONS_00006659"; exon_number "2"; gene_name "RP4-717I23.3"; oId "CUFF.8768.1"; nearest_ref "ENST00000451302.2"; class_code "x"; tss_id "TSS3106";
chr1	Cufflinks	exon	94375317	94376223	.	+	.	gene_id "BCSlncRNA_001376"; transcript_id "TCONS_00006685"; exon_number "1"; oId "CUFF.4837.1"; class_code "u"; tss_id "TSS3118";
chr1	Cufflinks	exon	94882649	94883809	.	-	.	gene_id "BCSlncRNA_004813"; transcript_id "TCONS_00022068"; exon_number "1"; oId "CUFF.4840.1"; class_code "u"; tss_id "TSS10724";
chr1	Cufflinks	exon	95007540	95009254	.	+	.	gene_id "BCSlncRNA_001384"; transcript_id "TCONS_00006707"; exon_number "1"; oId "CUFF.4842.1"; class_code "u"; tss_id "TSS3133";
chr1	Cufflinks	exon	97292725	97295519	.	+	.	gene_id "BCSlncRNA_001402"; transcript_id "TCONS_00006804"; exon_number "1"; oId "CUFF.4852.1"; class_code "u"; tss_id "TSS3179";
chr1	Cufflinks	exon	97295572	97296152	.	+	.	gene_id "BCSlncRNA_001403"; transcript_id "TCONS_00006805"; exon_number "1"; oId "CUFF.4853.1"; class_code "u"; tss_id "TSS3180";
chr1	Cufflinks	exon	97296425	97297919	.	+	.	gene_id "BCSlncRNA_001404"; transcript_id "TCONS_00006806"; exon_number "1"; oId "CUFF.4854.1"; class_code "u"; tss_id "TSS3181";
chr1	Cufflinks	exon	100535523	100536580	.	+	.	gene_id "BCSlncRNA_001430"; transcript_id "TCONS_00006898"; exon_number "1"; gene_name "RP4-714D9.2"; oId "CUFF.6477.1"; nearest_ref "ENST00000432294.1"; class_code "x"; tss_id "TSS3233";
chr1	Cufflinks	exon	100540480	100540801	.	+	.	gene_id "BCSlncRNA_001431"; transcript_id "TCONS_00006899"; exon_number "1"; gene_name "RP4-714D9.2"; oId "CUFF.6478.1"; nearest_ref "ENST00000432294.1"; class_code "x"; tss_id "TSS3234";
chr1	Cufflinks	exon	100541539	100542471	.	+	.	gene_id "BCSlncRNA_001432"; transcript_id "TCONS_00006900"; exon_number "1"; gene_name "RP4-714D9.2"; oId "CUFF.6479.1"; nearest_ref "ENST00000432294.1"; class_code "x"; tss_id "TSS3235";
chr1	Cufflinks	exon	101711787	101713555	.	-	.	gene_id "BCSlncRNA_004860"; transcript_id "TCONS_00022235"; exon_number "1"; oId "CUFF.4877.1"; class_code "u"; tss_id "TSS10801";
chr1	Cufflinks	exon	101714028	101715918	.	+	.	gene_id "BCSlncRNA_001454"; transcript_id "TCONS_00007001"; exon_number "1"; oId "CUFF.4868.1"; class_code "u"; tss_id "TSS3279";
chr1	Cufflinks	exon	101716314	101717203	.	+	.	gene_id "BCSlncRNA_001455"; transcript_id "TCONS_00007002"; exon_number "1"; oId "CUFF.4869.1"; class_code "u"; tss_id "TSS3280";
chr1	Cufflinks	exon	101758743	101759641	.	-	.	gene_id "BCSlncRNA_004862"; transcript_id "TCONS_00022237"; exon_number "1"; oId "CUFF.4870.1"; class_code "u"; tss_id "TSS10803";
chr1	Cufflinks	exon	101760772	101763395	.	-	.	gene_id "BCSlncRNA_004863"; transcript_id "TCONS_00022238"; exon_number "1"; oId "CUFF.4871.6"; class_code "u"; tss_id "TSS10804";
chr1	Cufflinks	exon	101760772	101764778	.	-	.	gene_id "BCSlncRNA_004863"; transcript_id "TCONS_00022239"; exon_number "1"; oId "CUFF.4871.7"; class_code "u"; tss_id "TSS10805";
chr1	Cufflinks	exon	101760772	101764778	.	-	.	gene_id "BCSlncRNA_004863"; transcript_id "TCONS_00022240"; exon_number "1"; oId "CUFF.4871.2"; class_code "u"; tss_id "TSS10806";
chr1	Cufflinks	exon	101760772	101763395	.	-	.	gene_id "BCSlncRNA_004863"; transcript_id "TCONS_00022242"; exon_number "1"; oId "CUFF.4871.4"; class_code "u"; tss_id "TSS10806";
chr1	Cufflinks	exon	101760772	101763395	.	-	.	gene_id "BCSlncRNA_004863"; transcript_id "TCONS_00022241"; exon_number "1"; oId "CUFF.4871.3"; class_code "u"; tss_id "TSS10806";
chr1	Cufflinks	exon	101760772	101763395	.	-	.	gene_id "BCSlncRNA_004863"; transcript_id "TCONS_00022243"; exon_number "1"; oId "CUFF.4871.5"; class_code "u"; tss_id "TSS10806";
chr1	Cufflinks	exon	101760772	101764778	.	-	.	gene_id "BCSlncRNA_004863"; transcript_id "TCONS_00022244"; exon_number "1"; oId "CUFF.4871.1"; class_code "u"; tss_id "TSS10806";
chr1	Cufflinks	exon	101764047	101764778	.	-	.	gene_id "BCSlncRNA_004863"; transcript_id "TCONS_00022242"; exon_number "2"; oId "CUFF.4871.4"; class_code "u"; tss_id "TSS10806";
chr1	Cufflinks	exon	101764047	101764778	.	-	.	gene_id "BCSlncRNA_004863"; transcript_id "TCONS_00022241"; exon_number "2"; oId "CUFF.4871.3"; class_code "u"; tss_id "TSS10806";
chr1	Cufflinks	exon	101764565	101764778	.	-	.	gene_id "BCSlncRNA_004863"; transcript_id "TCONS_00022238"; exon_number "2"; oId "CUFF.4871.6"; class_code "u"; tss_id "TSS10804";
chr1	Cufflinks	exon	101764565	101764778	.	-	.	gene_id "BCSlncRNA_004863"; transcript_id "TCONS_00022243"; exon_number "2"; oId "CUFF.4871.5"; class_code "u"; tss_id "TSS10806";
chr1	Cufflinks	exon	101765851	101766758	.	-	.	gene_id "BCSlncRNA_004864"; transcript_id "TCONS_00022245"; exon_number "1"; oId "CUFF.4872.1"; class_code "u"; tss_id "TSS10807";
chr1	Cufflinks	exon	101768792	101769239	.	-	.	gene_id "BCSlncRNA_004865"; transcript_id "TCONS_00022246"; exon_number "1"; oId "CUFF.4873.1"; class_code "u"; tss_id "TSS10808";
chr1	Cufflinks	exon	101770101	101770597	.	-	.	gene_id "BCSlncRNA_004866"; transcript_id "TCONS_00022247"; exon_number "1"; oId "CUFF.4874.1"; class_code "u"; tss_id "TSS10809";
chr1	Cufflinks	exon	101770765	101771277	.	-	.	gene_id "BCSlncRNA_004863"; transcript_id "TCONS_00022248"; exon_number "1"; oId "CUFF.4871.8"; class_code "u"; tss_id "TSS10806";
chr1	Cufflinks	exon	101771093	101771182	.	-	.	gene_id "BCSlncRNA_004863"; transcript_id "TCONS_00022238"; exon_number "3"; oId "CUFF.4871.6"; class_code "u"; tss_id "TSS10804";
chr1	Cufflinks	exon	101771952	101772447	.	-	.	gene_id "BCSlncRNA_004863"; transcript_id "TCONS_00022249"; exon_number "1"; oId "CUFF.4871.9"; class_code "u"; tss_id "TSS10806";
chr1	Cufflinks	exon	101771952	101772447	.	-	.	gene_id "BCSlncRNA_004863"; transcript_id "TCONS_00022250"; exon_number "1"; oId "CUFF.4871.10"; class_code "u"; tss_id "TSS10806";
chr1	Cufflinks	exon	101772246	101772442	.	-	.	gene_id "BCSlncRNA_004863"; transcript_id "TCONS_00022239"; exon_number "2"; oId "CUFF.4871.7"; class_code "u"; tss_id "TSS10805";
chr1	Cufflinks	exon	101772246	101772447	.	-	.	gene_id "BCSlncRNA_004863"; transcript_id "TCONS_00022240"; exon_number "2"; oId "CUFF.4871.2"; class_code "u"; tss_id "TSS10806";
chr1	Cufflinks	exon	101772246	101772442	.	-	.	gene_id "BCSlncRNA_004863"; transcript_id "TCONS_00022242"; exon_number "3"; oId "CUFF.4871.4"; class_code "u"; tss_id "TSS10806";
chr1	Cufflinks	exon	101772246	101772447	.	-	.	gene_id "BCSlncRNA_004863"; transcript_id "TCONS_00022241"; exon_number "3"; oId "CUFF.4871.3"; class_code "u"; tss_id "TSS10806";
chr1	Cufflinks	exon	101772246	101772447	.	-	.	gene_id "BCSlncRNA_004863"; transcript_id "TCONS_00022243"; exon_number "3"; oId "CUFF.4871.5"; class_code "u"; tss_id "TSS10806";
chr1	Cufflinks	exon	101772246	101772447	.	-	.	gene_id "BCSlncRNA_004863"; transcript_id "TCONS_00022244"; exon_number "2"; oId "CUFF.4871.1"; class_code "u"; tss_id "TSS10806";
chr1	Cufflinks	exon	101772246	101772447	.	-	.	gene_id "BCSlncRNA_004863"; transcript_id "TCONS_00022248"; exon_number "2"; oId "CUFF.4871.8"; class_code "u"; tss_id "TSS10806";
chr1	Cufflinks	exon	101773823	101773894	.	-	.	gene_id "BCSlncRNA_004863"; transcript_id "TCONS_00022239"; exon_number "3"; oId "CUFF.4871.7"; class_code "u"; tss_id "TSS10805";
chr1	Cufflinks	exon	101773823	101773923	.	-	.	gene_id "BCSlncRNA_004863"; transcript_id "TCONS_00022240"; exon_number "3"; oId "CUFF.4871.2"; class_code "u"; tss_id "TSS10806";
chr1	Cufflinks	exon	101773823	101773929	.	-	.	gene_id "BCSlncRNA_004863"; transcript_id "TCONS_00022242"; exon_number "4"; oId "CUFF.4871.4"; class_code "u"; tss_id "TSS10806";
chr1	Cufflinks	exon	101773823	101774705	.	-	.	gene_id "BCSlncRNA_004863"; transcript_id "TCONS_00022241"; exon_number "4"; oId "CUFF.4871.3"; class_code "u"; tss_id "TSS10806";
chr1	Cufflinks	exon	101773823	101773929	.	-	.	gene_id "BCSlncRNA_004863"; transcript_id "TCONS_00022243"; exon_number "4"; oId "CUFF.4871.5"; class_code "u"; tss_id "TSS10806";
chr1	Cufflinks	exon	101773823	101774724	.	-	.	gene_id "BCSlncRNA_004863"; transcript_id "TCONS_00022244"; exon_number "3"; oId "CUFF.4871.1"; class_code "u"; tss_id "TSS10806";
chr1	Cufflinks	exon	101773823	101773929	.	-	.	gene_id "BCSlncRNA_004863"; transcript_id "TCONS_00022248"; exon_number "3"; oId "CUFF.4871.8"; class_code "u"; tss_id "TSS10806";
chr1	Cufflinks	exon	101773823	101773929	.	-	.	gene_id "BCSlncRNA_004863"; transcript_id "TCONS_00022249"; exon_number "2"; oId "CUFF.4871.9"; class_code "u"; tss_id "TSS10806";
chr1	Cufflinks	exon	101773823	101773923	.	-	.	gene_id "BCSlncRNA_004863"; transcript_id "TCONS_00022250"; exon_number "2"; oId "CUFF.4871.10"; class_code "u"; tss_id "TSS10806";
chr1	Cufflinks	exon	101774605	101774691	.	-	.	gene_id "BCSlncRNA_004863"; transcript_id "TCONS_00022240"; exon_number "4"; oId "CUFF.4871.2"; class_code "u"; tss_id "TSS10806";
chr1	Cufflinks	exon	101774605	101774705	.	-	.	gene_id "BCSlncRNA_004863"; transcript_id "TCONS_00022242"; exon_number "5"; oId "CUFF.4871.4"; class_code "u"; tss_id "TSS10806";
chr1	Cufflinks	exon	101774605	101774707	.	-	.	gene_id "BCSlncRNA_004863"; transcript_id "TCONS_00022243"; exon_number "5"; oId "CUFF.4871.5"; class_code "u"; tss_id "TSS10806";
chr1	Cufflinks	exon	101774605	101774714	.	-	.	gene_id "BCSlncRNA_004863"; transcript_id "TCONS_00022248"; exon_number "4"; oId "CUFF.4871.8"; class_code "u"; tss_id "TSS10806";
chr1	Cufflinks	exon	101774605	101774720	.	-	.	gene_id "BCSlncRNA_004863"; transcript_id "TCONS_00022249"; exon_number "3"; oId "CUFF.4871.9"; class_code "u"; tss_id "TSS10806";
chr1	Cufflinks	exon	101774605	101774724	.	-	.	gene_id "BCSlncRNA_004863"; transcript_id "TCONS_00022250"; exon_number "3"; oId "CUFF.4871.10"; class_code "u"; tss_id "TSS10806";
chr1	Cufflinks	exon	108058850	108058859	.	+	.	gene_id "BCSlncRNA_001480"; transcript_id "TCONS_00007126"; exon_number "1"; gene_name "VAV3"; oId "CUFF.7030.6"; nearest_ref "ENST00000370056.4"; class_code "x"; tss_id "TSS3342";
chr1	Cufflinks	exon	108113354	108113546	.	+	.	gene_id "BCSlncRNA_001480"; transcript_id "TCONS_00007126"; exon_number "2"; gene_name "VAV3"; oId "CUFF.7030.6"; nearest_ref "ENST00000370056.4"; class_code "x"; tss_id "TSS3342";
chr1	Cufflinks	exon	108149615	108149623	.	+	.	gene_id "BCSlncRNA_001480"; transcript_id "TCONS_00007126"; exon_number "3"; gene_name "VAV3"; oId "CUFF.7030.6"; nearest_ref "ENST00000370056.4"; class_code "x"; tss_id "TSS3342";
chr1	Cufflinks	exon	108537501	108563172	.	+	.	gene_id "BCSlncRNA_001482"; transcript_id "TCONS_00007131"; exon_number "1"; gene_name "AL390036.1"; oId "CUFF.7109.2"; nearest_ref "ENST00000582803.1"; class_code "x"; tss_id "TSS3345";
chr1	Cufflinks	exon	108583003	108584171	.	+	.	gene_id "BCSlncRNA_001486"; transcript_id "TCONS_00007132"; exon_number "1"; oId "CUFF.7217.1"; class_code "u"; tss_id "TSS3349";
chr1	Cufflinks	exon	108591704	108592639	.	+	.	gene_id "BCSlncRNA_001487"; transcript_id "TCONS_00007133"; exon_number "1"; oId "CUFF.7219.1"; class_code "u"; tss_id "TSS3350";
chr1	Cufflinks	exon	108592792	108594887	.	+	.	gene_id "BCSlncRNA_001488"; transcript_id "TCONS_00007134"; exon_number "1"; oId "CUFF.7220.1"; class_code "u"; tss_id "TSS3351";
chr1	Cufflinks	exon	108613166	108613776	.	.	.	gene_id "BCSlncRNA_006955"; transcript_id "TCONS_00030525"; exon_number "1"; oId "CUFF.7223.1"; class_code "u"; tss_id "TSS14945";
chr1	Cufflinks	exon	108632827	108634474	.	+	.	gene_id "BCSlncRNA_001490"; transcript_id "TCONS_00007137"; exon_number "1"; oId "CUFF.7226.1"; class_code "u"; tss_id "TSS3354";
chr1	Cufflinks	exon	108640617	108643610	.	+	.	gene_id "BCSlncRNA_001491"; transcript_id "TCONS_00007138"; exon_number "1"; oId "CUFF.7229.1"; class_code "u"; tss_id "TSS3355";
chr1	Cufflinks	exon	108645559	108646358	.	+	.	gene_id "BCSlncRNA_001492"; transcript_id "TCONS_00007139"; exon_number "1"; oId "CUFF.7230.1"; class_code "u"; tss_id "TSS3356";
chr1	Cufflinks	exon	108668128	108668680	.	+	.	gene_id "BCSlncRNA_001493"; transcript_id "TCONS_00007140"; exon_number "1"; oId "CUFF.7232.1"; class_code "u"; tss_id "TSS3357";
chr1	Cufflinks	exon	109101785	109102602	.	+	.	gene_id "BCSlncRNA_001499"; transcript_id "TCONS_00007161"; exon_number "1"; oId "CUFF.4946.1"; class_code "u"; tss_id "TSS3367";
chr1	Cufflinks	exon	109204168	109206139	.	+	.	gene_id "BCSlncRNA_001501"; transcript_id "TCONS_00007169"; exon_number "1"; oId "CUFF.5704.1"; class_code "u"; tss_id "TSS3371";
chr1	Cufflinks	exon	109232572	109234911	.	-	.	gene_id "BCSlncRNA_004899"; transcript_id "TCONS_00022376"; exon_number "1"; oId "CUFF.5705.1"; class_code "u"; tss_id "TSS10883";
chr1	Cufflinks	exon	109464307	109464620	.	-	.	gene_id "BCSlncRNA_004904"; transcript_id "TCONS_00022395"; exon_number "1"; gene_name "GPSM2"; oId "CUFF.5726.1"; nearest_ref "ENST00000406462.2"; class_code "x"; tss_id "TSS10897";
chr1	Cufflinks	exon	109464708	109464828	.	-	.	gene_id "BCSlncRNA_004904"; transcript_id "TCONS_00022395"; exon_number "2"; gene_name "GPSM2"; oId "CUFF.5726.1"; nearest_ref "ENST00000406462.2"; class_code "x"; tss_id "TSS10897";
chr1	Cufflinks	exon	109572916	109573237	.	-	.	gene_id "BCSlncRNA_004909"; transcript_id "TCONS_00022441"; exon_number "1"; gene_name "RP11-20O24.1"; oId "CUFF.5138.1"; nearest_ref "ENST00000434429.2"; class_code "x"; tss_id "TSS10906";
chr1	Cufflinks	exon	109575186	109577036	.	-	.	gene_id "BCSlncRNA_004909"; transcript_id "TCONS_00022441"; exon_number "2"; gene_name "RP11-20O24.1"; oId "CUFF.5138.1"; nearest_ref "ENST00000434429.2"; class_code "x"; tss_id "TSS10906";
chr1	Cufflinks	exon	109643299	109648365	.	+	.	gene_id "BCSlncRNA_001513"; transcript_id "TCONS_00007236"; exon_number "1"; gene_name "RP5-1065J22.4"; oId "CUFF.5316.1"; nearest_ref "ENST00000429752.3"; class_code "x"; tss_id "TSS3397";
chr1	Cufflinks	exon	109648519	109651925	.	+	.	gene_id "BCSlncRNA_001514"; transcript_id "TCONS_00007238"; exon_number "1"; gene_name "C1orf194"; oId "CUFF.5317.2"; nearest_ref "ENST00000369942.2"; class_code "x"; tss_id "TSS3398";
chr1	Cufflinks	exon	109783981	109785152	.	+	.	gene_id "BCSlncRNA_001517"; transcript_id "TCONS_00007278"; exon_number "1"; oId "CUFF.5331.1"; class_code "u"; tss_id "TSS3413";
chr1	Cufflinks	exon	109969222	109971172	.	+	.	gene_id "BCSlncRNA_001519"; transcript_id "TCONS_00007298"; exon_number "1"; oId "CUFF.5153.1"; class_code "u"; tss_id "TSS3418";
chr1	Cufflinks	exon	110035450	110036116	.	-	.	gene_id "BCSlncRNA_004919"; transcript_id "TCONS_00022524"; exon_number "1"; oId "CUFF.5283.1"; class_code "u"; tss_id "TSS10930";
chr1	Cufflinks	exon	110145371	110145759	.	+	.	gene_id "BCSlncRNA_001526"; transcript_id "TCONS_00007354"; exon_number "1"; gene_name "GNAT2"; oId "CUFF.6881.1"; nearest_ref "ENST00000351050.3"; class_code "x"; tss_id "TSS3435";
chr1	Cufflinks	exon	110145784	110149745	.	+	.	gene_id "BCSlncRNA_001526"; transcript_id "TCONS_00007354"; exon_number "2"; gene_name "GNAT2"; oId "CUFF.6881.1"; nearest_ref "ENST00000351050.3"; class_code "x"; tss_id "TSS3435";
chr1	Cufflinks	exon	110149999	110153820	.	+	.	gene_id "BCSlncRNA_001527"; transcript_id "TCONS_00007356"; exon_number "1"; gene_name "GNAT2"; oId "CUFF.6882.1"; nearest_ref "ENST00000351050.3"; class_code "x"; tss_id "TSS3436";
chr1	Cufflinks	exon	110449460	110450266	.	.	.	gene_id "BCSlncRNA_006956"; transcript_id "TCONS_00030526"; exon_number "1"; oId "CUFF.6893.1"; class_code "u"; tss_id "TSS14946";
chr1	Cufflinks	exon	110892546	110893792	.	+	.	gene_id "BCSlncRNA_001545"; transcript_id "TCONS_00007562"; exon_number "1"; oId "CUFF.8868.1"; class_code "u"; tss_id "TSS3516";
chr1	Cufflinks	exon	110893930	110895250	.	+	.	gene_id "BCSlncRNA_001546"; transcript_id "TCONS_00007563"; exon_number "1"; oId "CUFF.8869.1"; class_code "u"; tss_id "TSS3517";
chr1	Cufflinks	exon	110895631	110898489	.	+	.	gene_id "BCSlncRNA_001547"; transcript_id "TCONS_00007564"; exon_number "1"; oId "CUFF.8870.1"; class_code "u"; tss_id "TSS3518";
chr1	Cufflinks	exon	110906184	110911768	.	+	.	gene_id "BCSlncRNA_001548"; transcript_id "TCONS_00007565"; exon_number "1"; gene_name "SLC16A4"; oId "CUFF.8862.1"; nearest_ref "ENST00000369779.4"; class_code "x"; tss_id "TSS3519";
chr1	Cufflinks	exon	110926645	110927214	.	+	.	gene_id "BCSlncRNA_001550"; transcript_id "TCONS_00007569"; exon_number "1"; gene_name "SLC16A4"; oId "CUFF.8875.1"; nearest_ref "ENST00000369779.4"; class_code "x"; tss_id "TSS3533";
chr1	Cufflinks	exon	110927551	110928601	.	+	.	gene_id "BCSlncRNA_001551"; transcript_id "TCONS_00007570"; exon_number "1"; gene_name "SLC16A4"; oId "CUFF.8876.1"; nearest_ref "ENST00000369779.4"; class_code "x"; tss_id "TSS3534";
chr1	Cufflinks	exon	111177054	111177509	.	-	.	gene_id "BCSlncRNA_004941"; transcript_id "TCONS_00022597"; exon_number "1"; oId "CUFF.8886.1"; class_code "u"; tss_id "TSS10974";
chr1	Cufflinks	exon	111188096	111188699	.	-	.	gene_id "BCSlncRNA_004942"; transcript_id "TCONS_00022598"; exon_number "1"; oId "CUFF.8888.1"; class_code "u"; tss_id "TSS10975";
chr1	Cufflinks	exon	111463825	111485717	.	+	.	gene_id "BCSlncRNA_001555"; transcript_id "TCONS_00007629"; exon_number "1"; gene_name "RP11-96K19.4"; oId "CUFF.8896.13"; nearest_ref "ENST00000562952.1"; class_code "x"; tss_id "TSS3549";
chr1	Cufflinks	exon	111745816	111746097	.	-	.	gene_id "BCSlncRNA_004953"; transcript_id "TCONS_00022651"; exon_number "1"; gene_name "CHI3L2"; oId "CUFF.8953.1"; nearest_ref "ENST00000445067.2"; class_code "x"; tss_id "TSS11003";
chr1	Cufflinks	exon	111789517	111792064	.	+	.	gene_id "BCSlncRNA_001562"; transcript_id "TCONS_00007669"; exon_number "1"; oId "CUFF.8958.1"; class_code "u"; tss_id "TSS3572";
chr1	Cufflinks	exon	111888197	111889137	.	-	.	gene_id "BCSlncRNA_004956"; transcript_id "TCONS_00022659"; exon_number "1"; gene_name "PIFO"; oId "CUFF.8963.1"; nearest_ref "ENST00000369738.4"; class_code "x"; tss_id "TSS11017";
chr1	Cufflinks	exon	113244294	113244915	.	+	.	gene_id "BCSlncRNA_001591"; transcript_id "TCONS_00007823"; exon_number "1"; gene_name "RHOC"; oId "CUFF.7531.1"; nearest_ref "ENST00000339083.7"; class_code "x"; tss_id "TSS3644";
chr1	Cufflinks	exon	113549466	113550683	.	+	.	gene_id "BCSlncRNA_001602"; transcript_id "TCONS_00007839"; exon_number "1"; oId "CUFF.7578.1"; class_code "u"; tss_id "TSS3657";
chr1	Cufflinks	exon	113554552	113558565	.	+	.	gene_id "BCSlncRNA_001605"; transcript_id "TCONS_00007842"; exon_number "1"; gene_name "RP11-31F15.2"; oId "CUFF.7582.1"; nearest_ref "ENST00000421157.1"; class_code "x"; tss_id "TSS3661";
chr1	Cufflinks	exon	113561320	113562478	.	+	.	gene_id "BCSlncRNA_001607"; transcript_id "TCONS_00007844"; exon_number "1"; gene_name "RP11-31F15.2"; oId "CUFF.7584.1"; nearest_ref "ENST00000421157.1"; class_code "x"; tss_id "TSS3663";
chr1	Cufflinks	exon	113563948	113564779	.	+	.	gene_id "BCSlncRNA_001608"; transcript_id "TCONS_00007845"; exon_number "1"; gene_name "RP11-31F15.2"; oId "CUFF.7585.1"; nearest_ref "ENST00000421157.1"; class_code "x"; tss_id "TSS3664";
chr1	Cufflinks	exon	113566078	113566187	.	+	.	gene_id "BCSlncRNA_001609"; transcript_id "TCONS_00007846"; exon_number "1"; gene_name "RP11-31F15.2"; oId "CUFF.7586.1"; nearest_ref "ENST00000421157.1"; class_code "x"; tss_id "TSS3665";
chr1	Cufflinks	exon	113566520	113567395	.	+	.	gene_id "BCSlncRNA_001609"; transcript_id "TCONS_00007846"; exon_number "2"; gene_name "RP11-31F15.2"; oId "CUFF.7586.1"; nearest_ref "ENST00000421157.1"; class_code "x"; tss_id "TSS3665";
chr1	Cufflinks	exon	113573147	113574417	.	+	.	gene_id "BCSlncRNA_001611"; transcript_id "TCONS_00007848"; exon_number "1"; gene_name "RP11-31F15.2"; oId "CUFF.7588.1"; nearest_ref "ENST00000421157.1"; class_code "x"; tss_id "TSS3667";
chr1	Cufflinks	exon	113674982	113682846	.	-	.	gene_id "BCSlncRNA_004980"; transcript_id "TCONS_00022833"; exon_number "1"; oId "CUFF.7593.2"; class_code "u"; tss_id "TSS11086";
chr1	Cufflinks	exon	113685338	113685739	.	-	.	gene_id "BCSlncRNA_004980"; transcript_id "TCONS_00022833"; exon_number "2"; oId "CUFF.7593.2"; class_code "u"; tss_id "TSS11086";
chr1	Cufflinks	exon	114227859	114229048	.	-	.	gene_id "BCSlncRNA_004983"; transcript_id "TCONS_00022835"; exon_number "1"; gene_name "MAGI3"; oId "CUFF.7628.1"; nearest_ref "ENST00000307546.9"; class_code "x"; tss_id "TSS11090";
chr1	Cufflinks	exon	114229732	114230441	.	-	.	gene_id "BCSlncRNA_004984"; transcript_id "TCONS_00022836"; exon_number "1"; oId "CUFF.5292.1"; class_code "u"; tss_id "TSS11091";
chr1	Cufflinks	exon	115103967	115104802	.	-	.	gene_id "BCSlncRNA_005001"; transcript_id "TCONS_00022956"; exon_number "1"; oId "CUFF.6833.1"; class_code "u"; tss_id "TSS11135";
chr1	Cufflinks	exon	116917857	116918234	.	+	.	gene_id "BCSlncRNA_001650"; transcript_id "TCONS_00007974"; exon_number "1"; gene_name "AL136376.1"; oId "CUFF.5515.1"; nearest_ref "ENST00000598661.1"; class_code "x"; tss_id "TSS3751";
chr1	Cufflinks	exon	117023931	117024524	.	-	.	gene_id "BCSlncRNA_005021"; transcript_id "TCONS_00023077"; exon_number "1"; oId "CUFF.5521.1"; class_code "u"; tss_id "TSS11177";
chr1	Cufflinks	exon	117025116	117027425	.	-	.	gene_id "BCSlncRNA_005022"; transcript_id "TCONS_00023078"; exon_number "1"; oId "CUFF.5522.1"; class_code "u"; tss_id "TSS11178";
chr1	Cufflinks	exon	117650235	117657222	.	+	.	gene_id "BCSlncRNA_001660"; transcript_id "TCONS_00008018"; exon_number "1"; gene_name "TRIM45"; oId "CUFF.6228.1"; nearest_ref "ENST00000256649.4"; class_code "x"; tss_id "TSS3770";
chr1	Cufflinks	exon	117901374	117902219	.	.	.	gene_id "BCSlncRNA_006957"; transcript_id "TCONS_00030527"; exon_number "1"; oId "CUFF.6231.1"; class_code "u"; tss_id "TSS14947";
chr1	Cufflinks	exon	118076329	118076871	.	+	.	gene_id "BCSlncRNA_001668"; transcript_id "TCONS_00008037"; exon_number "1"; oId "CUFF.6282.1"; class_code "u"; tss_id "TSS3784";
chr1	Cufflinks	exon	118176942	118183338	.	+	.	gene_id "BCSlncRNA_001672"; transcript_id "TCONS_00008045"; exon_number "1"; oId "CUFF.6290.1"; class_code "u"; tss_id "TSS3789";
chr1	Cufflinks	exon	118220493	118230993	.	+	.	gene_id "BCSlncRNA_001673"; transcript_id "TCONS_00008046"; exon_number "1"; oId "CUFF.6293.1"; class_code "u"; tss_id "TSS3790";
chr1	Cufflinks	exon	118231097	118233632	.	+	.	gene_id "BCSlncRNA_001674"; transcript_id "TCONS_00008047"; exon_number "1"; gene_name "SNORA40"; oId "CUFF.6294.1"; nearest_ref "ENST00000390964.1"; class_code "x"; tss_id "TSS3791";
chr1	Cufflinks	exon	118233728	118234452	.	+	.	gene_id "BCSlncRNA_001675"; transcript_id "TCONS_00008048"; exon_number "1"; oId "CUFF.6295.1"; class_code "u"; tss_id "TSS3792";
chr1	Cufflinks	exon	118234782	118235635	.	+	.	gene_id "BCSlncRNA_001676"; transcript_id "TCONS_00008049"; exon_number "1"; oId "CUFF.6296.1"; class_code "u"; tss_id "TSS3793";
chr1	Cufflinks	exon	118235686	118235969	.	+	.	gene_id "BCSlncRNA_001677"; transcript_id "TCONS_00008050"; exon_number "1"; oId "CUFF.6297.1"; class_code "u"; tss_id "TSS3794";
chr1	Cufflinks	exon	118238313	118239487	.	+	.	gene_id "BCSlncRNA_001678"; transcript_id "TCONS_00008051"; exon_number "1"; oId "CUFF.6298.1"; class_code "u"; tss_id "TSS3795";
chr1	Cufflinks	exon	118239663	118241399	.	+	.	gene_id "BCSlncRNA_001679"; transcript_id "TCONS_00008052"; exon_number "1"; oId "CUFF.6299.1"; class_code "u"; tss_id "TSS3796";
chr1	Cufflinks	exon	118241545	118242674	.	+	.	gene_id "BCSlncRNA_001680"; transcript_id "TCONS_00008053"; exon_number "1"; gene_name "RP11-134N8.2"; oId "CUFF.6300.1"; nearest_ref "ENST00000605704.1"; class_code "x"; tss_id "TSS3797";
chr1	Cufflinks	exon	118245359	118245382	.	+	.	gene_id "BCSlncRNA_001681"; transcript_id "TCONS_00008054"; exon_number "1"; gene_name "AL390877.1"; oId "CUFF.6302.1"; nearest_ref "ENST00000423940.1"; class_code "x"; tss_id "TSS3798";
chr1	Cufflinks	exon	118246128	118247264	.	+	.	gene_id "BCSlncRNA_001682"; transcript_id "TCONS_00008055"; exon_number "1"; oId "CUFF.6303.1"; class_code "u"; tss_id "TSS3801";
chr1	Cufflinks	exon	118248476	118253427	.	+	.	gene_id "BCSlncRNA_001683"; transcript_id "TCONS_00008056"; exon_number "1"; oId "CUFF.6305.1"; class_code "u"; tss_id "TSS3802";
chr1	Cufflinks	exon	118253817	118257356	.	+	.	gene_id "BCSlncRNA_001684"; transcript_id "TCONS_00008057"; exon_number "1"; oId "CUFF.6306.1"; class_code "u"; tss_id "TSS3803";
chr1	Cufflinks	exon	118275806	118277579	.	+	.	gene_id "BCSlncRNA_001685"; transcript_id "TCONS_00008058"; exon_number "1"; oId "CUFF.6312.1"; class_code "u"; tss_id "TSS3804";
chr1	Cufflinks	exon	118281028	118282880	.	+	.	gene_id "BCSlncRNA_001686"; transcript_id "TCONS_00008059"; exon_number "1"; oId "CUFF.6314.1"; class_code "u"; tss_id "TSS3805";
chr1	Cufflinks	exon	118283030	118283624	.	+	.	gene_id "BCSlncRNA_001687"; transcript_id "TCONS_00008060"; exon_number "1"; oId "CUFF.6315.1"; class_code "u"; tss_id "TSS3806";
chr1	Cufflinks	exon	118297102	118297339	.	+	.	gene_id "BCSlncRNA_001681"; transcript_id "TCONS_00008061"; exon_number "1"; gene_name "AL390877.1"; oId "CUFF.6302.2"; nearest_ref "ENST00000423940.1"; class_code "x"; tss_id "TSS3799";
chr1	Cufflinks	exon	118297429	118298333	.	+	.	gene_id "BCSlncRNA_001688"; transcript_id "TCONS_00008062"; exon_number "1"; oId "CUFF.6322.1"; class_code "u"; tss_id "TSS3807";
chr1	Cufflinks	exon	118300479	118301824	.	+	.	gene_id "BCSlncRNA_001689"; transcript_id "TCONS_00008063"; exon_number "1"; oId "CUFF.6324.1"; class_code "u"; tss_id "TSS3808";
chr1	Cufflinks	exon	118301892	118302410	.	+	.	gene_id "BCSlncRNA_001690"; transcript_id "TCONS_00008064"; exon_number "1"; oId "CUFF.6325.1"; class_code "u"; tss_id "TSS3809";
chr1	Cufflinks	exon	118302468	118302720	.	+	.	gene_id "BCSlncRNA_001681"; transcript_id "TCONS_00008065"; exon_number "1"; gene_name "AL390877.1"; oId "CUFF.6302.3"; nearest_ref "ENST00000423940.1"; class_code "x"; tss_id "TSS3800";
chr1	Cufflinks	exon	118302474	118302720	.	+	.	gene_id "BCSlncRNA_001681"; transcript_id "TCONS_00008066"; exon_number "1"; gene_name "AL390877.1"; oId "CUFF.6302.4"; nearest_ref "ENST00000423940.1"; class_code "x"; tss_id "TSS3800";
chr1	Cufflinks	exon	118319224	118319564	.	+	.	gene_id "BCSlncRNA_001691"; transcript_id "TCONS_00008067"; exon_number "1"; oId "CUFF.6333.1"; class_code "u"; tss_id "TSS3810";
chr1	Cufflinks	exon	118321262	118327958	.	+	.	gene_id "BCSlncRNA_001681"; transcript_id "TCONS_00008054"; exon_number "2"; gene_name "AL390877.1"; oId "CUFF.6302.1"; nearest_ref "ENST00000423940.1"; class_code "x"; tss_id "TSS3798";
chr1	Cufflinks	exon	118321262	118327958	.	+	.	gene_id "BCSlncRNA_001681"; transcript_id "TCONS_00008061"; exon_number "2"; gene_name "AL390877.1"; oId "CUFF.6302.2"; nearest_ref "ENST00000423940.1"; class_code "x"; tss_id "TSS3799";
chr1	Cufflinks	exon	118321262	118327958	.	+	.	gene_id "BCSlncRNA_001681"; transcript_id "TCONS_00008066"; exon_number "2"; gene_name "AL390877.1"; oId "CUFF.6302.4"; nearest_ref "ENST00000423940.1"; class_code "x"; tss_id "TSS3800";
chr1	Cufflinks	exon	118335015	118335244	.	+	.	gene_id "BCSlncRNA_001692"; transcript_id "TCONS_00008068"; exon_number "1"; oId "CUFF.6337.1"; class_code "u"; tss_id "TSS3811";
chr1	Cufflinks	exon	118336345	118337823	.	+	.	gene_id "BCSlncRNA_001681"; transcript_id "TCONS_00008065"; exon_number "2"; gene_name "AL390877.1"; oId "CUFF.6302.3"; nearest_ref "ENST00000423940.1"; class_code "x"; tss_id "TSS3800";
chr1	Cufflinks	exon	118345006	118345539	.	+	.	gene_id "BCSlncRNA_001693"; transcript_id "TCONS_00008069"; exon_number "1"; oId "CUFF.6344.1"; class_code "u"; tss_id "TSS3812";
chr1	Cufflinks	exon	118353251	118354821	.	+	.	gene_id "BCSlncRNA_001694"; transcript_id "TCONS_00008070"; exon_number "1"; oId "CUFF.6346.1"; class_code "u"; tss_id "TSS3813";
chr1	Cufflinks	exon	118355314	118355822	.	+	.	gene_id "BCSlncRNA_001695"; transcript_id "TCONS_00008071"; exon_number "1"; oId "CUFF.6347.1"; class_code "u"; tss_id "TSS3814";
chr1	Cufflinks	exon	118356266	118358291	.	+	.	gene_id "BCSlncRNA_001696"; transcript_id "TCONS_00008072"; exon_number "1"; oId "CUFF.6348.1"; class_code "u"; tss_id "TSS3815";
chr1	Cufflinks	exon	118367255	118367960	.	+	.	gene_id "BCSlncRNA_001697"; transcript_id "TCONS_00008073"; exon_number "1"; oId "CUFF.6352.1"; class_code "u"; tss_id "TSS3816";
chr1	Cufflinks	exon	118377486	118377834	.	+	.	gene_id "BCSlncRNA_001698"; transcript_id "TCONS_00008074"; exon_number "1"; oId "CUFF.6356.1"; class_code "u"; tss_id "TSS3817";
chr1	Cufflinks	exon	118876538	118878086	.	-	.	gene_id "BCSlncRNA_005046"; transcript_id "TCONS_00023170"; exon_number "1"; oId "CUFF.5530.1"; class_code "u"; tss_id "TSS11232";
chr1	Cufflinks	exon	119559461	119561051	.	-	.	gene_id "BCSlncRNA_005050"; transcript_id "TCONS_00023179"; exon_number "1"; oId "CUFF.5535.1"; class_code "u"; tss_id "TSS11238";
chr1	Cufflinks	exon	119562680	119563404	.	-	.	gene_id "BCSlncRNA_005051"; transcript_id "TCONS_00023180"; exon_number "1"; oId "CUFF.5536.1"; class_code "u"; tss_id "TSS11239";
chr1	Cufflinks	exon	120091507	120095331	.	-	.	gene_id "BCSlncRNA_005062"; transcript_id "TCONS_00023200"; exon_number "1"; oId "CUFF.5766.1"; class_code "u"; tss_id "TSS11252";
chr1	Cufflinks	exon	120094894	120096341	.	+	.	gene_id "BCSlncRNA_001713"; transcript_id "TCONS_00008135"; exon_number "1"; oId "CUFF.5767.1"; class_code "u"; tss_id "TSS3842";
chr1	Cufflinks	exon	120105402	120108267	.	-	.	gene_id "BCSlncRNA_005064"; transcript_id "TCONS_00023204"; exon_number "1"; gene_name "HSD3BP4"; oId "CUFF.5818.1"; nearest_ref "ENST00000511509.1"; class_code "x"; tss_id "TSS11259";
chr1	Cufflinks	exon	120127351	120127992	.	-	.	gene_id "BCSlncRNA_005065"; transcript_id "TCONS_00023205"; exon_number "1"; oId "CUFF.5819.1"; class_code "u"; tss_id "TSS11260";
chr1	Cufflinks	exon	120144001	120145300	.	-	.	gene_id "BCSlncRNA_005066"; transcript_id "TCONS_00023209"; exon_number "1"; gene_name "HSD3BP5"; oId "CUFF.5768.1"; nearest_ref "ENST00000434856.1"; class_code "x"; tss_id "TSS11261";
chr1	Cufflinks	exon	120617936	120618913	.	-	.	gene_id "BCSlncRNA_005075"; transcript_id "TCONS_00023256"; exon_number "1"; oId "CUFF.6193.1"; class_code "u"; tss_id "TSS11282";
chr1	Cufflinks	exon	120618914	120620312	.	-	.	gene_id "BCSlncRNA_005076"; transcript_id "TCONS_00023257"; exon_number "1"; gene_name "RP11-114O18.1"; oId "CUFF.6194.1"; nearest_ref "ENST00000608123.1"; class_code "x"; tss_id "TSS11283";
chr1	Cufflinks	exon	120623942	120636794	.	-	.	gene_id "BCSlncRNA_005077"; transcript_id "TCONS_00023258"; exon_number "1"; oId "CUFF.6196.1"; class_code "u"; tss_id "TSS11284";
chr1	Cufflinks	exon	120747177	120752126	.	-	.	gene_id "BCSlncRNA_005079"; transcript_id "TCONS_00023261"; exon_number "1"; oId "CUFF.6202.1"; class_code "u"; tss_id "TSS11286";
chr1	Cufflinks	exon	120778934	120779516	.	-	.	gene_id "BCSlncRNA_005080"; transcript_id "TCONS_00023263"; exon_number "1"; oId "CUFF.6206.1"; class_code "u"; tss_id "TSS11288";
chr1	Cufflinks	exon	120784146	120788105	.	-	.	gene_id "BCSlncRNA_005081"; transcript_id "TCONS_00023264"; exon_number "1"; oId "CUFF.6207.1"; class_code "u"; tss_id "TSS11289";
chr1	Cufflinks	exon	120799329	120801795	.	-	.	gene_id "BCSlncRNA_005082"; transcript_id "TCONS_00023265"; exon_number "1"; oId "CUFF.6209.1"; class_code "u"; tss_id "TSS11290";
chr1	Cufflinks	exon	120804259	120807286	.	-	.	gene_id "BCSlncRNA_005083"; transcript_id "TCONS_00023266"; exon_number "1"; oId "CUFF.6210.1"; class_code "u"; tss_id "TSS11291";
chr1	Cufflinks	exon	120808409	120811581	.	-	.	gene_id "BCSlncRNA_005084"; transcript_id "TCONS_00023267"; exon_number "1"; oId "CUFF.6211.1"; class_code "u"; tss_id "TSS11292";
chr1	Cufflinks	exon	120816088	120817157	.	-	.	gene_id "BCSlncRNA_005085"; transcript_id "TCONS_00023268"; exon_number "1"; oId "CUFF.6212.1"; class_code "u"; tss_id "TSS11293";
chr1	Cufflinks	exon	120825056	120827038	.	-	.	gene_id "BCSlncRNA_005086"; transcript_id "TCONS_00023269"; exon_number "1"; oId "CUFF.6214.1"; class_code "u"; tss_id "TSS11294";
chr1	Cufflinks	exon	120829368	120831232	.	-	.	gene_id "BCSlncRNA_005087"; transcript_id "TCONS_00023270"; exon_number "1"; oId "CUFF.6215.1"; class_code "u"; tss_id "TSS11295";
chr1	Cufflinks	exon	121086708	121091555	.	+	.	gene_id "BCSlncRNA_001727"; transcript_id "TCONS_00008167"; exon_number "1"; oId "CUFF.6154.1"; class_code "u"; tss_id "TSS3863";
chr1	Cufflinks	exon	121314732	121314781	.	+	.	gene_id "BCSlncRNA_001730"; transcript_id "TCONS_00008190"; exon_number "1"; gene_name "RP11-344P13.1"; oId "CUFF.6372.2"; nearest_ref "ENST00000450546.1"; class_code "x"; tss_id "TSS3877";
chr1	Cufflinks	exon	121314965	121315613	.	+	.	gene_id "BCSlncRNA_001733"; transcript_id "TCONS_00008191"; exon_number "1"; oId "CUFF.6380.1"; class_code "u"; tss_id "TSS3880";
chr1	Cufflinks	exon	121316089	121324890	.	+	.	gene_id "BCSlncRNA_001730"; transcript_id "TCONS_00008190"; exon_number "2"; gene_name "RP11-344P13.1"; oId "CUFF.6372.2"; nearest_ref "ENST00000450546.1"; class_code "x"; tss_id "TSS3877";
chr1	Cufflinks	exon	142797197	142802668	.	-	.	gene_id "BCSlncRNA_005103"; transcript_id "TCONS_00023303"; exon_number "1"; gene_name "ASNSP5"; oId "CUFF.6573.1"; nearest_ref "ENST00000433327.1"; class_code "x"; tss_id "TSS11316";
chr1	Cufflinks	exon	142804140	142804469	.	+	.	gene_id "BCSlncRNA_001743"; transcript_id "TCONS_00008210"; exon_number "1"; gene_name "RP11-423O2.5"; oId "CUFF.6577.1"; nearest_ref "ENST00000423385.1"; class_code "x"; tss_id "TSS3892";
chr1	Cufflinks	exon	142817903	142824631	.	-	.	gene_id "BCSlncRNA_005105"; transcript_id "TCONS_00023312"; exon_number "1"; gene_name "ANKRD20A14P"; oId "CUFF.6576.1"; nearest_ref "ENST00000457776.2"; class_code "x"; tss_id "TSS11324";
chr1	Cufflinks	exon	142827478	142828990	.	-	.	gene_id "BCSlncRNA_005106"; transcript_id "TCONS_00023313"; exon_number "1"; oId "CUFF.6579.1"; class_code "u"; tss_id "TSS11325";
chr1	Cufflinks	exon	142829158	142831861	.	-	.	gene_id "BCSlncRNA_005107"; transcript_id "TCONS_00023314"; exon_number "1"; oId "CUFF.6580.1"; class_code "u"; tss_id "TSS11326";
chr1	Cufflinks	exon	142842221	142843620	.	-	.	gene_id "BCSlncRNA_005108"; transcript_id "TCONS_00023315"; exon_number "1"; oId "CUFF.6582.1"; class_code "u"; tss_id "TSS11327";
chr1	Cufflinks	exon	142889074	142889534	.	-	.	gene_id "BCSlncRNA_005109"; transcript_id "TCONS_00023316"; exon_number "1"; oId "CUFF.6594.1"; class_code "u"; tss_id "TSS11328";
chr1	Cufflinks	exon	143283166	143284191	.	-	.	gene_id "BCSlncRNA_005114"; transcript_id "TCONS_00023344"; exon_number "1"; oId "CUFF.6156.1"; class_code "u"; tss_id "TSS11341";
chr1	Cufflinks	exon	143742966	143744769	.	+	.	gene_id "BCSlncRNA_001756"; transcript_id "TCONS_00008267"; exon_number "1"; gene_name "RP6-206I17.1"; oId "CUFF.6359.1"; nearest_ref "ENST00000440862.1"; class_code "x"; tss_id "TSS3919";
chr1	Cufflinks	exon	143752126	143753420	.	+	.	gene_id "BCSlncRNA_001757"; transcript_id "TCONS_00008268"; exon_number "1"; oId "CUFF.6159.1"; class_code "u"; tss_id "TSS3920";
chr1	Cufflinks	exon	143756056	143757519	.	-	.	gene_id "BCSlncRNA_005125"; transcript_id "TCONS_00023378"; exon_number "1"; oId "CUFF.6160.1"; class_code "u"; tss_id "TSS11360";
chr1	Cufflinks	exon	144681131	144682600	.	+	.	gene_id "BCSlncRNA_001766"; transcript_id "TCONS_00008332"; exon_number "1"; oId "CUFF.14346.2"; class_code "u"; tss_id "TSS3961";
chr1	Cufflinks	exon	144684766	144685584	.	+	.	gene_id "BCSlncRNA_001767"; transcript_id "TCONS_00008333"; exon_number "1"; oId "CUFF.14348.1"; class_code "u"; tss_id "TSS3962";
chr1	Cufflinks	exon	144692529	144693734	.	+	.	gene_id "BCSlncRNA_001770"; transcript_id "TCONS_00008336"; exon_number "1"; oId "CUFF.14353.1"; class_code "u"; tss_id "TSS3965";
chr1	Cufflinks	exon	145176652	145179792	.	+	.	gene_id "BCSlncRNA_001783"; transcript_id "TCONS_00008378"; exon_number "1"; oId "CUFF.14398.1"; class_code "u"; tss_id "TSS3995";
chr1	Cufflinks	exon	145179958	145182799	.	+	.	gene_id "BCSlncRNA_001784"; transcript_id "TCONS_00008379"; exon_number "1"; oId "CUFF.14399.1"; class_code "u"; tss_id "TSS3996";
chr1	Cufflinks	exon	145186022	145205232	.	+	.	gene_id "BCSlncRNA_001785"; transcript_id "TCONS_00008381"; exon_number "1"; gene_name "RP11-458D21.6"; oId "CUFF.14401.1"; nearest_ref "ENST00000610235.1"; class_code "x"; tss_id "TSS3997";
chr1	Cufflinks	exon	145205385	145206693	.	+	.	gene_id "BCSlncRNA_001786"; transcript_id "TCONS_00008382"; exon_number "1"; oId "CUFF.14402.1"; class_code "u"; tss_id "TSS3998";
chr1	Cufflinks	exon	145207222	145207982	.	+	.	gene_id "BCSlncRNA_001787"; transcript_id "TCONS_00008383"; exon_number "1"; oId "CUFF.14403.1"; class_code "u"; tss_id "TSS3999";
chr1	Cufflinks	exon	145436695	145438394	.	+	.	gene_id "BCSlncRNA_001798"; transcript_id "TCONS_00008427"; exon_number "1"; oId "CUFF.14426.1"; class_code "u"; tss_id "TSS4011";
chr1	Cufflinks	exon	145449281	145452771	.	+	.	gene_id "BCSlncRNA_001803"; transcript_id "TCONS_00008437"; exon_number "1"; oId "CUFF.14440.1"; class_code "u"; tss_id "TSS4019";
chr1	Cufflinks	exon	145453762	145456213	.	+	.	gene_id "BCSlncRNA_001804"; transcript_id "TCONS_00008438"; exon_number "1"; oId "CUFF.14441.1"; class_code "u"; tss_id "TSS4020";
chr1	Cufflinks	exon	145991638	145994184	.	+	.	gene_id "BCSlncRNA_001816"; transcript_id "TCONS_00008514"; exon_number "1"; oId "CUFF.6365.1"; class_code "u"; tss_id "TSS4051";
chr1	Cufflinks	exon	146362332	146369102	.	-	.	gene_id "BCSlncRNA_005161"; transcript_id "TCONS_00023695"; exon_number "1"; oId "CUFF.6401.1"; class_code "u"; tss_id "TSS11492";
chr1	Cufflinks	exon	146362332	146369102	.	-	.	gene_id "BCSlncRNA_005161"; transcript_id "TCONS_00023696"; exon_number "1"; oId "CUFF.6401.4"; class_code "u"; tss_id "TSS11492";
chr1	Cufflinks	exon	146362332	146369102	.	-	.	gene_id "BCSlncRNA_005161"; transcript_id "TCONS_00023698"; exon_number "1"; oId "CUFF.6401.3"; class_code "u"; tss_id "TSS11492";
chr1	Cufflinks	exon	146362332	146370324	.	-	.	gene_id "BCSlncRNA_005161"; transcript_id "TCONS_00023697"; exon_number "1"; oId "CUFF.6401.2"; class_code "u"; tss_id "TSS11492";
chr1	Cufflinks	exon	146369485	146370324	.	-	.	gene_id "BCSlncRNA_005161"; transcript_id "TCONS_00023698"; exon_number "2"; oId "CUFF.6401.3"; class_code "u"; tss_id "TSS11492";
chr1	Cufflinks	exon	146370032	146370246	.	-	.	gene_id "BCSlncRNA_005161"; transcript_id "TCONS_00023696"; exon_number "2"; oId "CUFF.6401.4"; class_code "u"; tss_id "TSS11492";
chr1	Cufflinks	exon	146370110	146370223	.	-	.	gene_id "BCSlncRNA_005161"; transcript_id "TCONS_00023695"; exon_number "2"; oId "CUFF.6401.1"; class_code "u"; tss_id "TSS11492";
chr1	Cufflinks	exon	146652935	146653683	.	+	.	gene_id "BCSlncRNA_001829"; transcript_id "TCONS_00008550"; exon_number "1"; gene_name "FMO5"; oId "CUFF.6665.1"; nearest_ref "ENST00000527849.1"; class_code "x"; tss_id "TSS4083";
chr1	Cufflinks	exon	147736916	147737443	.	-	.	gene_id "BCSlncRNA_005180"; transcript_id "TCONS_00023785"; exon_number "1"; oId "CUFF.6777.1"; class_code "u"; tss_id "TSS11537";
chr1	Cufflinks	exon	148176039	148176548	.	-	.	gene_id "BCSlncRNA_005196"; transcript_id "TCONS_00023818"; exon_number "1"; oId "CUFF.6788.1"; class_code "u"; tss_id "TSS11554";
chr1	Cufflinks	exon	148239976	148241168	.	-	.	gene_id "BCSlncRNA_005199"; transcript_id "TCONS_00023821"; exon_number "1"; oId "CUFF.6792.1"; class_code "u"; tss_id "TSS11557";
chr1	Cufflinks	exon	148348978	148352191	.	-	.	gene_id "BCSlncRNA_005201"; transcript_id "TCONS_00023829"; exon_number "1"; gene_name "PFN1P3"; oId "CUFF.6603.2"; nearest_ref "ENST00000443612.1"; class_code "x"; tss_id "TSS11561";
chr1	Cufflinks	exon	148348978	148349570	.	-	.	gene_id "BCSlncRNA_005201"; transcript_id "TCONS_00023830"; exon_number "1"; gene_name "PFN1P3"; oId "CUFF.6603.1"; nearest_ref "ENST00000443612.1"; class_code "x"; tss_id "TSS11562";
chr1	Cufflinks	exon	148352394	148354499	.	-	.	gene_id "BCSlncRNA_005201"; transcript_id "TCONS_00023831"; exon_number "1"; oId "CUFF.6603.3"; class_code "u"; tss_id "TSS11563";
chr1	Cufflinks	exon	148353679	148354875	.	-	.	gene_id "BCSlncRNA_005201"; transcript_id "TCONS_00023830"; exon_number "2"; gene_name "PFN1P3"; oId "CUFF.6603.1"; nearest_ref "ENST00000443612.1"; class_code "x"; tss_id "TSS11562";
chr1	Cufflinks	exon	148600791	148601378	.	-	.	gene_id "BCSlncRNA_005205"; transcript_id "TCONS_00023835"; exon_number "1"; oId "CUFF.6632.1"; class_code "u"; tss_id "TSS11567";
chr1	Cufflinks	exon	149220952	149221894	.	-	.	gene_id "BCSlncRNA_005219"; transcript_id "TCONS_00023857"; exon_number "1"; oId "CUFF.6916.1"; class_code "u"; tss_id "TSS11583";
chr1	Cufflinks	exon	149297916	149298813	.	+	.	gene_id "BCSlncRNA_001884"; transcript_id "TCONS_00008707"; exon_number "1"; oId "CUFF.6923.1"; class_code "u"; tss_id "TSS4166";
chr1	Cufflinks	exon	149749362	149750410	.	.	.	gene_id "BCSlncRNA_006958"; transcript_id "TCONS_00030528"; exon_number "1"; oId "CUFF.6940.1"; class_code "u"; tss_id "TSS14948";
chr1	Cufflinks	exon	149900266	149901060	.	+	.	gene_id "BCSlncRNA_001903"; transcript_id "TCONS_00008768"; exon_number "1"; gene_name "MTMR11"; oId "CUFF.6646.1"; nearest_ref "ENST00000466496.1"; class_code "x"; tss_id "TSS4201";
chr1	Cufflinks	exon	150035673	150037107	.	-	.	gene_id "BCSlncRNA_005249"; transcript_id "TCONS_00023947"; exon_number "1"; oId "CUFF.6615.1"; class_code "u"; tss_id "TSS11627";
chr1	Cufflinks	exon	150037232	150039037	.	-	.	gene_id "BCSlncRNA_005250"; transcript_id "TCONS_00023948"; exon_number "1"; oId "CUFF.6616.1"; class_code "u"; tss_id "TSS11628";
chr1	Cufflinks	exon	150117717	150118960	.	-	.	gene_id "BCSlncRNA_005251"; transcript_id "TCONS_00023949"; exon_number "1"; oId "CUFF.6769.1"; class_code "u"; tss_id "TSS11629";
chr1	Cufflinks	exon	150145932	150146986	.	+	.	gene_id "BCSlncRNA_001907"; transcript_id "TCONS_00008812"; exon_number "1"; oId "CUFF.6638.2"; class_code "u"; tss_id "TSS4218";
chr1	Cufflinks	exon	150208723	150209189	.	+	.	gene_id "BCSlncRNA_001910"; transcript_id "TCONS_00008815"; exon_number "1"; oId "CUFF.25812.1"; class_code "u"; tss_id "TSS4221";
chr1	Cufflinks	exon	150459390	150459759	.	.	.	gene_id "BCSlncRNA_006959"; transcript_id "TCONS_00030529"; exon_number "1"; oId "CUFF.25853.1"; class_code "u"; tss_id "TSS14949";
chr1	Cufflinks	exon	150482603	150482927	.	-	.	gene_id "BCSlncRNA_005257"; transcript_id "TCONS_00023987"; exon_number "1"; gene_name "ECM1"; oId "CUFF.25866.1"; nearest_ref "ENST00000470432.1"; class_code "x"; tss_id "TSS11648";
chr1	Cufflinks	exon	150485058	150485786	.	-	.	gene_id "BCSlncRNA_005258"; transcript_id "TCONS_00023988"; exon_number "1"; gene_name "ECM1"; oId "CUFF.25868.1"; nearest_ref "ENST00000470432.1"; class_code "x"; tss_id "TSS11649";
chr1	Cufflinks	exon	150485919	150486633	.	-	.	gene_id "BCSlncRNA_005259"; transcript_id "TCONS_00023989"; exon_number "1"; gene_name "ECM1"; oId "CUFF.25869.1"; nearest_ref "ENST00000369047.4"; class_code "x"; tss_id "TSS11650";
chr1	Cufflinks	exon	150502897	150503647	.	-	.	gene_id "BCSlncRNA_005261"; transcript_id "TCONS_00023991"; exon_number "1"; oId "CUFF.25879.1"; class_code "u"; tss_id "TSS11652";
chr1	Cufflinks	exon	150510866	150511871	.	-	.	gene_id "BCSlncRNA_005263"; transcript_id "TCONS_00023994"; exon_number "1"; oId "CUFF.25884.1"; class_code "u"; tss_id "TSS11656";
chr1	Cufflinks	exon	150515973	150516665	.	-	.	gene_id "BCSlncRNA_005264"; transcript_id "TCONS_00023995"; exon_number "1"; oId "CUFF.25887.1"; class_code "u"; tss_id "TSS11657";
chr1	Cufflinks	exon	150531782	150533301	.	-	.	gene_id "BCSlncRNA_005266"; transcript_id "TCONS_00023999"; exon_number "1"; gene_name "ADAMTSL4"; oId "CUFF.25890.1"; nearest_ref "ENST00000271643.4"; class_code "x"; tss_id "TSS11660";
chr1	Cufflinks	exon	150534022	150535567	.	-	.	gene_id "BCSlncRNA_005268"; transcript_id "TCONS_00024001"; exon_number "1"; oId "CUFF.25876.1"; class_code "u"; tss_id "TSS11662";
chr1	Cufflinks	exon	150535707	150537025	.	-	.	gene_id "BCSlncRNA_005269"; transcript_id "TCONS_00024002"; exon_number "1"; oId "CUFF.25877.1"; class_code "u"; tss_id "TSS11663";
chr1	Cufflinks	exon	150552337	150552695	.	+	.	gene_id "BCSlncRNA_001925"; transcript_id "TCONS_00008947"; exon_number "1"; oId "CUFF.25861.3"; class_code "u"; tss_id "TSS4268";
chr1	Cufflinks	exon	150552337	150552695	.	+	.	gene_id "BCSlncRNA_001925"; transcript_id "TCONS_00008948"; exon_number "1"; gene_name "ENSA"; oId "CUFF.25861.2"; nearest_ref "ENST00000369016.4"; class_code "x"; tss_id "TSS4268";
chr1	Cufflinks	exon	150552339	150553023	.	-	.	gene_id "BCSlncRNA_005271"; transcript_id "TCONS_00024014"; exon_number "1"; oId "CUFF.25856.1"; class_code "u"; tss_id "TSS11669";
chr1	Cufflinks	exon	150564363	150564381	.	+	.	gene_id "BCSlncRNA_001925"; transcript_id "TCONS_00008947"; exon_number "2"; oId "CUFF.25861.3"; class_code "u"; tss_id "TSS4268";
chr1	Cufflinks	exon	150576596	150576725	.	+	.	gene_id "BCSlncRNA_001925"; transcript_id "TCONS_00008948"; exon_number "2"; gene_name "ENSA"; oId "CUFF.25861.2"; nearest_ref "ENST00000369016.4"; class_code "x"; tss_id "TSS4268";
chr1	Cufflinks	exon	151018636	151019276	.	-	.	gene_id "BCSlncRNA_005291"; transcript_id "TCONS_00024143"; exon_number "1"; gene_name "BNIPL"; oId "CUFF.25988.1"; nearest_ref "ENST00000368931.3"; class_code "x"; tss_id "TSS11717";
chr1	Cufflinks	exon	151812997	151814180	.	+	.	gene_id "BCSlncRNA_001973"; transcript_id "TCONS_00009183"; exon_number "1"; gene_name "C2CD4D"; oId "CUFF.26102.1"; nearest_ref "ENST00000454109.1"; class_code "x"; tss_id "TSS4389";
chr1	Cufflinks	exon	151915933	151918392	.	-	.	gene_id "BCSlncRNA_005319"; transcript_id "TCONS_00024423"; exon_number "1"; oId "CUFF.26116.1"; class_code "u"; tss_id "TSS11813";
chr1	Cufflinks	exon	153643690	153644333	.	+	.	gene_id "BCSlncRNA_002020"; transcript_id "TCONS_00009288"; exon_number "1"; oId "CUFF.20310.1"; class_code "u"; tss_id "TSS4454";
chr1	Cufflinks	exon	153859333	153860421	.	-	.	gene_id "BCSlncRNA_005374"; transcript_id "TCONS_00024562"; exon_number "1"; gene_name "RP11-759F5.1"; oId "CUFF.20360.1"; nearest_ref "ENST00000441288.2"; class_code "x"; tss_id "TSS11904";
chr1	Cufflinks	exon	153867197	153867293	.	-	.	gene_id "BCSlncRNA_005374"; transcript_id "TCONS_00024562"; exon_number "2"; gene_name "RP11-759F5.1"; oId "CUFF.20360.1"; nearest_ref "ENST00000441288.2"; class_code "x"; tss_id "TSS11904";
chr1	Cufflinks	exon	153895684	153896438	.	+	.	gene_id "BCSlncRNA_002027"; transcript_id "TCONS_00009339"; exon_number "1"; oId "CUFF.20382.1"; class_code "u"; tss_id "TSS4481";
chr1	Cufflinks	exon	153895792	153896438	.	+	.	gene_id "BCSlncRNA_002027"; transcript_id "TCONS_00009340"; exon_number "1"; oId "CUFF.20382.2"; class_code "u"; tss_id "TSS4482";
chr1	Cufflinks	exon	153898717	153898809	.	+	.	gene_id "BCSlncRNA_002027"; transcript_id "TCONS_00009339"; exon_number "2"; oId "CUFF.20382.1"; class_code "u"; tss_id "TSS4481";
chr1	Cufflinks	exon	153901111	153901144	.	+	.	gene_id "BCSlncRNA_002027"; transcript_id "TCONS_00009340"; exon_number "2"; oId "CUFF.20382.2"; class_code "u"; tss_id "TSS4482";
chr1	Cufflinks	exon	153919388	153919871	.	+	.	gene_id "BCSlncRNA_002028"; transcript_id "TCONS_00009341"; exon_number "1"; oId "CUFF.20391.1"; class_code "u"; tss_id "TSS4483";
chr1	Cufflinks	exon	153936775	153936894	.	-	.	gene_id "BCSlncRNA_005383"; transcript_id "TCONS_00024642"; exon_number "1"; gene_name "RP11-422P24.10"; oId "CUFF.20402.1"; nearest_ref "ENST00000608147.1"; class_code "x"; tss_id "TSS11940";
chr1	Cufflinks	exon	153938158	153938171	.	-	.	gene_id "BCSlncRNA_005383"; transcript_id "TCONS_00024643"; exon_number "1"; gene_name "RP11-422P24.10"; oId "CUFF.20402.2"; nearest_ref "ENST00000608147.1"; class_code "x"; tss_id "TSS11940";
chr1	Cufflinks	exon	153938586	153939647	.	-	.	gene_id "BCSlncRNA_005383"; transcript_id "TCONS_00024642"; exon_number "2"; gene_name "RP11-422P24.10"; oId "CUFF.20402.1"; nearest_ref "ENST00000608147.1"; class_code "x"; tss_id "TSS11940";
chr1	Cufflinks	exon	153939029	153939695	.	-	.	gene_id "BCSlncRNA_005383"; transcript_id "TCONS_00024643"; exon_number "2"; gene_name "RP11-422P24.10"; oId "CUFF.20402.2"; nearest_ref "ENST00000608147.1"; class_code "x"; tss_id "TSS11940";
chr1	Cufflinks	exon	153965095	153965952	.	+	.	gene_id "BCSlncRNA_002034"; transcript_id "TCONS_00009368"; exon_number "1"; gene_name "NUP210L"; oId "CUFF.20406.1"; nearest_ref "ENST00000368559.3"; class_code "x"; tss_id "TSS4492";
chr1	Cufflinks	exon	153970496	153972170	.	+	.	gene_id "BCSlncRNA_002036"; transcript_id "TCONS_00009371"; exon_number "1"; gene_name "U3"; oId "CUFF.20412.1"; nearest_ref "ENST00000516860.1"; class_code "x"; tss_id "TSS4495";
chr1	Cufflinks	exon	153982094	153983040	.	+	.	gene_id "BCSlncRNA_002037"; transcript_id "TCONS_00009372"; exon_number "1"; gene_name "NUP210L"; oId "CUFF.20409.1"; nearest_ref "ENST00000368559.3"; class_code "x"; tss_id "TSS4496";
chr1	Cufflinks	exon	153984276	153985248	.	+	.	gene_id "BCSlncRNA_002038"; transcript_id "TCONS_00009373"; exon_number "1"; gene_name "NUP210L"; oId "CUFF.20410.1"; nearest_ref "ENST00000368559.3"; class_code "x"; tss_id "TSS4497";
chr1	Cufflinks	exon	153991280	153992171	.	+	.	gene_id "BCSlncRNA_002039"; transcript_id "TCONS_00009374"; exon_number "1"; gene_name "NUP210L"; oId "CUFF.20411.1"; nearest_ref "ENST00000368559.3"; class_code "x"; tss_id "TSS4498";
chr1	Cufflinks	exon	154547469	154551183	.	-	.	gene_id "BCSlncRNA_005401"; transcript_id "TCONS_00024737"; exon_number "1"; gene_name "CHRNB2"; oId "CUFF.20448.1"; nearest_ref "ENST00000368476.3"; class_code "x"; tss_id "TSS11984";
chr1	Cufflinks	exon	154858397	154859054	.	.	.	gene_id "BCSlncRNA_006960"; transcript_id "TCONS_00030530"; exon_number "1"; oId "CUFF.20498.1"; class_code "u"; tss_id "TSS14950";
chr1	Cufflinks	exon	154867992	154868997	.	-	.	gene_id "BCSlncRNA_005407"; transcript_id "TCONS_00024765"; exon_number "1"; oId "CUFF.20499.1"; class_code "u"; tss_id "TSS11999";
chr1	Cufflinks	exon	154879076	154885273	.	-	.	gene_id "BCSlncRNA_005408"; transcript_id "TCONS_00024766"; exon_number "1"; oId "CUFF.20503.1"; class_code "u"; tss_id "TSS12000";
chr1	Cufflinks	exon	154893507	154893589	.	-	.	gene_id "BCSlncRNA_005408"; transcript_id "TCONS_00024766"; exon_number "2"; oId "CUFF.20503.1"; class_code "u"; tss_id "TSS12000";
chr1	Cufflinks	exon	154893751	154893927	.	-	.	gene_id "BCSlncRNA_005409"; transcript_id "TCONS_00024767"; exon_number "1"; oId "CUFF.20506.2"; class_code "u"; tss_id "TSS12001";
chr1	Cufflinks	exon	154894657	154895100	.	-	.	gene_id "BCSlncRNA_005410"; transcript_id "TCONS_00024769"; exon_number "1"; oId "CUFF.20513.1"; class_code "u"; tss_id "TSS12005";
chr1	Cufflinks	exon	154895285	154896440	.	-	.	gene_id "BCSlncRNA_005409"; transcript_id "TCONS_00024767"; exon_number "2"; oId "CUFF.20506.2"; class_code "u"; tss_id "TSS12001";
chr1	Cufflinks	exon	154910450	154910661	.	-	.	gene_id "BCSlncRNA_005411"; transcript_id "TCONS_00024774"; exon_number "1"; gene_name "RP11-307C12.13"; oId "CUFF.20507.1"; nearest_ref "ENST00000604546.1"; class_code "x"; tss_id "TSS12006";
chr1	Cufflinks	exon	154912573	154913112	.	-	.	gene_id "BCSlncRNA_005412"; transcript_id "TCONS_00024775"; exon_number "1"; oId "CUFF.20509.1"; class_code "u"; tss_id "TSS12007";
chr1	Cufflinks	exon	154913459	154915049	.	-	.	gene_id "BCSlncRNA_005411"; transcript_id "TCONS_00024774"; exon_number "2"; gene_name "RP11-307C12.13"; oId "CUFF.20507.1"; nearest_ref "ENST00000604546.1"; class_code "x"; tss_id "TSS12006";
chr1	Cufflinks	exon	154971604	154972012	.	+	.	gene_id "BCSlncRNA_002063"; transcript_id "TCONS_00009518"; exon_number "1"; oId "CUFF.20541.1"; class_code "u"; tss_id "TSS4569";
chr1	Cufflinks	exon	154972165	154973521	.	+	.	gene_id "BCSlncRNA_002064"; transcript_id "TCONS_00009519"; exon_number "1"; oId "CUFF.20542.1"; class_code "u"; tss_id "TSS4570";
chr1	Cufflinks	exon	155105784	155107252	.	-	.	gene_id "BCSlncRNA_005417"; transcript_id "TCONS_00024824"; exon_number "1"; gene_name "EFNA1"; oId "CUFF.44414.1"; nearest_ref "ENST00000368407.3"; class_code "x"; tss_id "TSS12026";
chr1	Cufflinks	exon	155200775	155203979	.	-	.	gene_id "BCSlncRNA_005424"; transcript_id "TCONS_00024901"; exon_number "1"; gene_name "MTX1P1"; oId "CUFF.44430.1"; nearest_ref "ENST00000440904.1"; class_code "x"; tss_id "TSS12052";
chr1	Cufflinks	exon	155592078	155592427	.	-	.	gene_id "BCSlncRNA_005449"; transcript_id "TCONS_00025029"; exon_number "1"; gene_name "MSTO2P"; oId "CUFF.44574.1"; nearest_ref "ENST00000538914.1"; class_code "x"; tss_id "TSS12118";
chr1	Cufflinks	exon	155597096	155597518	.	-	.	gene_id "BCSlncRNA_005449"; transcript_id "TCONS_00025029"; exon_number "2"; gene_name "MSTO2P"; oId "CUFF.44574.1"; nearest_ref "ENST00000538914.1"; class_code "x"; tss_id "TSS12118";
chr1	Cufflinks	exon	155604561	155604637	.	-	.	gene_id "BCSlncRNA_005449"; transcript_id "TCONS_00025029"; exon_number "3"; gene_name "MSTO2P"; oId "CUFF.44574.1"; nearest_ref "ENST00000538914.1"; class_code "x"; tss_id "TSS12118";
chr1	Cufflinks	exon	155607185	155607374	.	-	.	gene_id "BCSlncRNA_005449"; transcript_id "TCONS_00025029"; exon_number "4"; gene_name "MSTO2P"; oId "CUFF.44574.1"; nearest_ref "ENST00000538914.1"; class_code "x"; tss_id "TSS12118";
chr1	Cufflinks	exon	155862514	155863659	.	+	.	gene_id "BCSlncRNA_002092"; transcript_id "TCONS_00009833"; exon_number "1"; oId "CUFF.44607.1"; class_code "u"; tss_id "TSS4664";
chr1	Cufflinks	exon	155862874	155863571	.	-	.	gene_id "BCSlncRNA_005453"; transcript_id "TCONS_00025078"; exon_number "1"; oId "CUFF.44608.1"; class_code "u"; tss_id "TSS12133";
chr1	Cufflinks	exon	155904281	155905378	.	+	.	gene_id "BCSlncRNA_002094"; transcript_id "TCONS_00009835"; exon_number "1"; oId "CUFF.44627.1"; class_code "u"; tss_id "TSS4666";
chr1	Cufflinks	exon	155909813	155916430	.	-	.	gene_id "BCSlncRNA_005459"; transcript_id "TCONS_00025113"; exon_number "1"; gene_name "RXFP4"; oId "CUFF.44628.1"; nearest_ref "ENST00000368318.3"; class_code "x"; tss_id "TSS12146";
chr1	Cufflinks	exon	156426423	156427163	.	-	.	gene_id "BCSlncRNA_005473"; transcript_id "TCONS_00025300"; exon_number "1"; oId "CUFF.44718.1"; class_code "u"; tss_id "TSS12213";
chr1	Cufflinks	exon	156473247	156474980	.	-	.	gene_id "BCSlncRNA_005481"; transcript_id "TCONS_00025335"; exon_number "1"; oId "CUFF.44739.1"; class_code "u"; tss_id "TSS12228";
chr1	Cufflinks	exon	156494557	156495958	.	+	.	gene_id "BCSlncRNA_002117"; transcript_id "TCONS_00009993"; exon_number "1"; gene_name "IQGAP3"; oId "CUFF.44734.1"; nearest_ref "ENST00000361170.2"; class_code "x"; tss_id "TSS4742";
chr1	Cufflinks	exon	156559890	156561490	.	-	.	gene_id "BCSlncRNA_005483"; transcript_id "TCONS_00025353"; exon_number "1"; oId "CUFF.44751.1"; class_code "u"; tss_id "TSS12230";
chr1	Cufflinks	exon	157108446	157109815	.	+	.	gene_id "BCSlncRNA_002132"; transcript_id "TCONS_00010091"; exon_number "1"; oId "CUFF.6955.1"; class_code "u"; tss_id "TSS4794";
chr1	Cufflinks	exon	157478566	157480484	.	-	.	gene_id "BCSlncRNA_005506"; transcript_id "TCONS_00025492"; exon_number "1"; oId "CUFF.7665.1"; class_code "u"; tss_id "TSS12290";
chr1	Cufflinks	exon	157531560	157532317	.	-	.	gene_id "BCSlncRNA_005511"; transcript_id "TCONS_00025522"; exon_number "1"; oId "CUFF.7682.1"; class_code "u"; tss_id "TSS12307";
chr1	Cufflinks	exon	157539900	157540461	.	-	.	gene_id "BCSlncRNA_005512"; transcript_id "TCONS_00025523"; exon_number "1"; oId "CUFF.7685.1"; class_code "u"; tss_id "TSS12308";
chr1	Cufflinks	exon	157622366	157623001	.	-	.	gene_id "BCSlncRNA_005515"; transcript_id "TCONS_00025544"; exon_number "1"; oId "CUFF.7694.1"; class_code "u"; tss_id "TSS12311";
chr1	Cufflinks	exon	157623969	157624095	.	-	.	gene_id "BCSlncRNA_005515"; transcript_id "TCONS_00025544"; exon_number "2"; oId "CUFF.7694.1"; class_code "u"; tss_id "TSS12311";
chr1	Cufflinks	exon	158083384	158085677	.	+	.	gene_id "BCSlncRNA_002143"; transcript_id "TCONS_00010117"; exon_number "1"; oId "CUFF.6976.1"; class_code "u"; tss_id "TSS4813";
chr1	Cufflinks	exon	158223155	158223787	.	+	.	gene_id "BCSlncRNA_002145"; transcript_id "TCONS_00010139"; exon_number "1"; oId "CUFF.6969.1"; class_code "u"; tss_id "TSS4820";
chr1	Cufflinks	exon	159131648	159133482	.	-	.	gene_id "BCSlncRNA_005548"; transcript_id "TCONS_00025662"; exon_number "1"; oId "CUFF.7380.1"; class_code "u"; tss_id "TSS12375";
chr1	Cufflinks	exon	159135160	159141269	.	-	.	gene_id "BCSlncRNA_005549"; transcript_id "TCONS_00025663"; exon_number "1"; oId "CUFF.7382.1"; class_code "u"; tss_id "TSS12376";
chr1	Cufflinks	exon	159143172	159158036	.	-	.	gene_id "BCSlncRNA_005547"; transcript_id "TCONS_00025664"; exon_number "1"; gene_name "RNA5SP60"; oId "CUFF.7366.2"; nearest_ref "ENST00000410620.1"; class_code "x"; tss_id "TSS12374";
chr1	Cufflinks	exon	159891191	159898289	.	+	.	gene_id "BCSlncRNA_002181"; transcript_id "TCONS_00010291"; exon_number "1"; gene_name "IGSF9"; oId "CUFF.7251.1"; nearest_ref "ENST00000496645.1"; class_code "x"; tss_id "TSS4885";
chr1	Cufflinks	exon	160069141	160069639	.	+	.	gene_id "BCSlncRNA_002186"; transcript_id "TCONS_00010300"; exon_number "1"; oId "CUFF.7402.1"; class_code "u"; tss_id "TSS4891";
chr1	Cufflinks	exon	160399048	160399767	.	-	.	gene_id "BCSlncRNA_005578"; transcript_id "TCONS_00025820"; exon_number "1"; oId "CUFF.19479.1"; class_code "u"; tss_id "TSS12450";
chr1	Cufflinks	exon	160626088	160628832	.	-	.	gene_id "BCSlncRNA_005586"; transcript_id "TCONS_00025857"; exon_number "1"; oId "CUFF.19520.1"; class_code "u"; tss_id "TSS12467";
chr1	Cufflinks	exon	160736307	160738313	.	+	.	gene_id "BCSlncRNA_002202"; transcript_id "TCONS_00010395"; exon_number "1"; oId "CUFF.19561.1"; class_code "u"; tss_id "TSS4933";
chr1	Cufflinks	exon	160737185	160738332	.	-	.	gene_id "BCSlncRNA_005588"; transcript_id "TCONS_00025861"; exon_number "1"; oId "CUFF.19560.1"; class_code "u"; tss_id "TSS12470";
chr1	Cufflinks	exon	160743319	160743722	.	-	.	gene_id "BCSlncRNA_005589"; transcript_id "TCONS_00025862"; exon_number "1"; oId "CUFF.19564.1"; class_code "u"; tss_id "TSS12471";
chr1	Cufflinks	exon	160743749	160745732	.	-	.	gene_id "BCSlncRNA_005590"; transcript_id "TCONS_00025863"; exon_number "1"; oId "CUFF.19569.1"; class_code "u"; tss_id "TSS12472";
chr1	Cufflinks	exon	160745738	160746004	.	-	.	gene_id "BCSlncRNA_005589"; transcript_id "TCONS_00025862"; exon_number "2"; oId "CUFF.19564.1"; class_code "u"; tss_id "TSS12471";
chr1	Cufflinks	exon	160746109	160746438	.	-	.	gene_id "BCSlncRNA_005589"; transcript_id "TCONS_00025862"; exon_number "3"; oId "CUFF.19564.1"; class_code "u"; tss_id "TSS12471";
chr1	Cufflinks	exon	160758655	160759580	.	-	.	gene_id "BCSlncRNA_005591"; transcript_id "TCONS_00025864"; exon_number "1"; oId "CUFF.19565.2"; class_code "u"; tss_id "TSS12473";
chr1	Cufflinks	exon	160758674	160762340	.	+	.	gene_id "BCSlncRNA_002203"; transcript_id "TCONS_00010396"; exon_number "1"; oId "CUFF.19568.1"; class_code "u"; tss_id "TSS4934";
chr1	Cufflinks	exon	160759585	160759671	.	-	.	gene_id "BCSlncRNA_005589"; transcript_id "TCONS_00025862"; exon_number "4"; oId "CUFF.19564.1"; class_code "u"; tss_id "TSS12471";
chr1	Cufflinks	exon	160762141	160765839	.	-	.	gene_id "BCSlncRNA_005592"; transcript_id "TCONS_00025866"; exon_number "1"; oId "CUFF.19567.2"; class_code "u"; tss_id "TSS12475";
chr1	Cufflinks	exon	160798475	160804273	.	+	.	gene_id "BCSlncRNA_002206"; transcript_id "TCONS_00010418"; exon_number "1"; gene_name "CD244"; oId "CUFF.19590.1"; nearest_ref "ENST00000368034.4"; class_code "x"; tss_id "TSS4940";
chr1	Cufflinks	exon	160798717	160798734	.	+	.	gene_id "BCSlncRNA_002206"; transcript_id "TCONS_00010419"; exon_number "1"; gene_name "CD244"; oId "CUFF.19590.2"; nearest_ref "ENST00000368034.4"; class_code "x"; tss_id "TSS4941";
chr1	Cufflinks	exon	160799381	160804273	.	+	.	gene_id "BCSlncRNA_002206"; transcript_id "TCONS_00010419"; exon_number "2"; gene_name "CD244"; oId "CUFF.19590.2"; nearest_ref "ENST00000368034.4"; class_code "x"; tss_id "TSS4941";
chr1	Cufflinks	exon	161103380	161103900	.	+	.	gene_id "BCSlncRNA_002217"; transcript_id "TCONS_00010462"; exon_number "1"; oId "CUFF.19642.1"; class_code "u"; tss_id "TSS4970";
chr1	Cufflinks	exon	161104305	161109598	.	+	.	gene_id "BCSlncRNA_002218"; transcript_id "TCONS_00010463"; exon_number "1"; oId "CUFF.19643.1"; class_code "u"; tss_id "TSS4971";
chr1	Cufflinks	exon	161134840	161136057	.	-	.	gene_id "BCSlncRNA_005609"; transcript_id "TCONS_00025973"; exon_number "1"; gene_name "USP21"; oId "CUFF.19640.1"; nearest_ref "ENST00000289865.8"; class_code "x"; tss_id "TSS12522";
chr1	Cufflinks	exon	161252667	161255342	.	-	.	gene_id "BCSlncRNA_005614"; transcript_id "TCONS_00026048"; exon_number "1"; gene_name "PCP4L1"; oId "CUFF.19662.1"; nearest_ref "ENST00000504449.1"; class_code "x"; tss_id "TSS12537";
chr1	Cufflinks	exon	161258977	161261832	.	-	.	gene_id "BCSlncRNA_005615"; transcript_id "TCONS_00026049"; exon_number "1"; oId "CUFF.19665.1"; class_code "u"; tss_id "TSS12538";
chr1	Cufflinks	exon	161263266	161263762	.	-	.	gene_id "BCSlncRNA_005616"; transcript_id "TCONS_00026050"; exon_number "1"; oId "CUFF.19666.1"; class_code "u"; tss_id "TSS12539";
chr1	Cufflinks	exon	161282977	161284045	.	-	.	gene_id "BCSlncRNA_005618"; transcript_id "TCONS_00026061"; exon_number "1"; oId "CUFF.19671.1"; class_code "u"; tss_id "TSS12545";
chr1	Cufflinks	exon	161358300	161359829	.	-	.	gene_id "BCSlncRNA_005605"; transcript_id "TCONS_00026064"; exon_number "1"; oId "CUFF.19625.2"; class_code "u"; tss_id "TSS12514";
chr1	Cufflinks	exon	161369316	161369702	.	+	.	gene_id "BCSlncRNA_002229"; transcript_id "TCONS_00010606"; exon_number "1"; oId "CUFF.19676.2"; class_code "u"; tss_id "TSS5015";
chr1	Cufflinks	exon	161369774	161370606	.	+	.	gene_id "BCSlncRNA_002229"; transcript_id "TCONS_00010606"; exon_number "2"; oId "CUFF.19676.2"; class_code "u"; tss_id "TSS5015";
chr1	Cufflinks	exon	161373020	161375635	.	-	.	gene_id "BCSlncRNA_005621"; transcript_id "TCONS_00026065"; exon_number "1"; gene_name "RP11-122G18.7"; oId "CUFF.19679.1"; nearest_ref "ENST00000400984.2"; class_code "x"; tss_id "TSS12548";
chr1	Cufflinks	exon	161380743	161380772	.	-	.	gene_id "BCSlncRNA_005621"; transcript_id "TCONS_00026066"; exon_number "1"; oId "CUFF.19679.2"; class_code "u"; tss_id "TSS12549";
chr1	Cufflinks	exon	161387510	161388056	.	-	.	gene_id "BCSlncRNA_005621"; transcript_id "TCONS_00026067"; exon_number "1"; oId "CUFF.19679.3"; class_code "u"; tss_id "TSS12548";
chr1	Cufflinks	exon	161388198	161389312	.	-	.	gene_id "BCSlncRNA_005622"; transcript_id "TCONS_00026068"; exon_number "1"; oId "CUFF.19680.1"; class_code "u"; tss_id "TSS12550";
chr1	Cufflinks	exon	161388661	161390179	.	+	.	gene_id "BCSlncRNA_002231"; transcript_id "TCONS_00010610"; exon_number "1"; oId "CUFF.19678.1"; class_code "u"; tss_id "TSS5018";
chr1	Cufflinks	exon	161389459	161389678	.	-	.	gene_id "BCSlncRNA_005621"; transcript_id "TCONS_00026065"; exon_number "2"; gene_name "RP11-122G18.7"; oId "CUFF.19679.1"; nearest_ref "ENST00000400984.2"; class_code "x"; tss_id "TSS12548";
chr1	Cufflinks	exon	161389459	161391479	.	-	.	gene_id "BCSlncRNA_005621"; transcript_id "TCONS_00026066"; exon_number "2"; oId "CUFF.19679.2"; class_code "u"; tss_id "TSS12549";
chr1	Cufflinks	exon	161389459	161390242	.	-	.	gene_id "BCSlncRNA_005621"; transcript_id "TCONS_00026067"; exon_number "2"; oId "CUFF.19679.3"; class_code "u"; tss_id "TSS12548";
chr1	Cufflinks	exon	161390013	161390144	.	-	.	gene_id "BCSlncRNA_005621"; transcript_id "TCONS_00026065"; exon_number "3"; gene_name "RP11-122G18.7"; oId "CUFF.19679.1"; nearest_ref "ENST00000400984.2"; class_code "x"; tss_id "TSS12548";
chr1	Cufflinks	exon	162506949	162507853	.	.	.	gene_id "BCSlncRNA_006961"; transcript_id "TCONS_00030531"; exon_number "1"; oId "CUFF.7640.1"; class_code "u"; tss_id "TSS14951";
chr1	Cufflinks	exon	162584220	162598318	.	+	.	gene_id "BCSlncRNA_002250"; transcript_id "TCONS_00010799"; exon_number "1"; oId "CUFF.7654.1"; class_code "u"; tss_id "TSS5085";
chr1	Cufflinks	exon	162598450	162599114	.	.	.	gene_id "BCSlncRNA_006962"; transcript_id "TCONS_00030532"; exon_number "1"; oId "CUFF.7655.1"; class_code "u"; tss_id "TSS14952";
chr1	Cufflinks	exon	162787856	162788516	.	+	.	gene_id "BCSlncRNA_002254"; transcript_id "TCONS_00010843"; exon_number "1"; oId "CUFF.7265.1"; class_code "u"; tss_id "TSS5101";
chr1	Cufflinks	exon	165628648	165631186	.	-	.	gene_id "BCSlncRNA_005651"; transcript_id "TCONS_00026181"; exon_number "1"; gene_name "MGST3"; oId "CUFF.7392.1"; nearest_ref "ENST00000367888.4"; class_code "x"; tss_id "TSS12605";
chr1	Cufflinks	exon	165686137	165686875	.	-	.	gene_id "BCSlncRNA_005654"; transcript_id "TCONS_00026202"; exon_number "1"; oId "CUFF.7387.1"; class_code "u"; tss_id "TSS12618";
chr1	Cufflinks	exon	165687058	165689111	.	-	.	gene_id "BCSlncRNA_005655"; transcript_id "TCONS_00026203"; exon_number "1"; oId "CUFF.7388.1"; class_code "u"; tss_id "TSS12619";
chr1	Cufflinks	exon	165739421	165740396	.	+	.	gene_id "BCSlncRNA_002286"; transcript_id "TCONS_00010949"; exon_number "1"; gene_name "TMCO1"; oId "CUFF.7433.1"; nearest_ref "ENST00000580248.1"; class_code "x"; tss_id "TSS5167";
chr1	Cufflinks	exon	166825762	166829203	.	+	.	gene_id "BCSlncRNA_002301"; transcript_id "TCONS_00010996"; exon_number "1"; gene_name "TADA1"; oId "CUFF.7443.1"; nearest_ref "ENST00000467021.1"; class_code "x"; tss_id "TSS5191";
chr1	Cufflinks	exon	166947226	166949175	.	+	.	gene_id "BCSlncRNA_002304"; transcript_id "TCONS_00010999"; exon_number "1"; oId "CUFF.7452.1"; class_code "u"; tss_id "TSS5198";
chr1	Cufflinks	exon	166950023	166950574	.	+	.	gene_id "BCSlncRNA_002305"; transcript_id "TCONS_00011000"; exon_number "1"; oId "CUFF.7453.1"; class_code "u"; tss_id "TSS5199";
chr1	Cufflinks	exon	167189448	167189947	.	+	.	gene_id "BCSlncRNA_002311"; transcript_id "TCONS_00011015"; exon_number "1"; gene_name "RP11-277B15.3"; oId "CUFF.9466.1"; nearest_ref "ENST00000606967.1"; class_code "x"; tss_id "TSS5208";
chr1	Cufflinks	exon	167288687	167298125	.	-	.	gene_id "BCSlncRNA_005673"; transcript_id "TCONS_00026280"; exon_number "1"; gene_name "POU2F1"; oId "CUFF.9493.1"; nearest_ref "ENST00000367865.1"; class_code "x"; tss_id "TSS12651";
chr1	Cufflinks	exon	167344297	167344307	.	-	.	gene_id "BCSlncRNA_005673"; transcript_id "TCONS_00026280"; exon_number "2"; gene_name "POU2F1"; oId "CUFF.9493.1"; nearest_ref "ENST00000367865.1"; class_code "x"; tss_id "TSS12651";
chr1	Cufflinks	exon	167399985	167402311	.	+	.	gene_id "BCSlncRNA_002318"; transcript_id "TCONS_00011048"; exon_number "1"; gene_name "CD247"; oId "CUFF.9539.1"; nearest_ref "ENST00000483825.1"; class_code "x"; tss_id "TSS5222";
chr1	Cufflinks	exon	167535506	167536658	.	-	.	gene_id "BCSlncRNA_005679"; transcript_id "TCONS_00026306"; exon_number "1"; oId "CUFF.9572.1"; class_code "u"; tss_id "TSS12662";
chr1	Cufflinks	exon	167536967	167537856	.	-	.	gene_id "BCSlncRNA_005680"; transcript_id "TCONS_00026307"; exon_number "1"; oId "CUFF.9573.1"; class_code "u"; tss_id "TSS12663";
chr1	Cufflinks	exon	167539437	167543029	.	-	.	gene_id "BCSlncRNA_005681"; transcript_id "TCONS_00026308"; exon_number "1"; gene_name "RP3-455J7.3"; oId "CUFF.9575.1"; nearest_ref "ENST00000422817.2"; class_code "x"; tss_id "TSS12664";
chr1	Cufflinks	exon	167543291	167553793	.	-	.	gene_id "BCSlncRNA_005682"; transcript_id "TCONS_00026309"; exon_number "1"; gene_name "RP3-455J7.3"; oId "CUFF.9578.1"; nearest_ref "ENST00000422817.2"; class_code "x"; tss_id "TSS12665";
chr1	Cufflinks	exon	167554858	167563491	.	-	.	gene_id "BCSlncRNA_005681"; transcript_id "TCONS_00026308"; exon_number "2"; gene_name "RP3-455J7.3"; oId "CUFF.9575.1"; nearest_ref "ENST00000422817.2"; class_code "x"; tss_id "TSS12664";
chr1	Cufflinks	exon	167563517	167565876	.	-	.	gene_id "BCSlncRNA_005681"; transcript_id "TCONS_00026308"; exon_number "3"; gene_name "RP3-455J7.3"; oId "CUFF.9575.1"; nearest_ref "ENST00000422817.2"; class_code "x"; tss_id "TSS12664";
chr1	Cufflinks	exon	167568899	167572385	.	-	.	gene_id "BCSlncRNA_005683"; transcript_id "TCONS_00026310"; exon_number "1"; oId "CUFF.9582.1"; class_code "u"; tss_id "TSS12666";
chr1	Cufflinks	exon	167572540	167575667	.	-	.	gene_id "BCSlncRNA_005684"; transcript_id "TCONS_00026311"; exon_number "1"; oId "CUFF.9583.1"; class_code "u"; tss_id "TSS12667";
chr1	Cufflinks	exon	167586957	167587070	.	-	.	gene_id "BCSlncRNA_005682"; transcript_id "TCONS_00026309"; exon_number "2"; gene_name "RP3-455J7.3"; oId "CUFF.9578.1"; nearest_ref "ENST00000422817.2"; class_code "x"; tss_id "TSS12665";
chr1	Cufflinks	exon	167587049	167589024	.	+	.	gene_id "BCSlncRNA_002325"; transcript_id "TCONS_00011055"; exon_number "1"; oId "CUFF.9579.1"; class_code "u"; tss_id "TSS5233";
chr1	Cufflinks	exon	167589216	167590487	.	+	.	gene_id "BCSlncRNA_002326"; transcript_id "TCONS_00011056"; exon_number "1"; oId "CUFF.9585.1"; class_code "u"; tss_id "TSS5234";
chr1	Cufflinks	exon	167591825	167592339	.	-	.	gene_id "BCSlncRNA_005685"; transcript_id "TCONS_00026312"; exon_number "1"; oId "CUFF.9586.1"; class_code "u"; tss_id "TSS12668";
chr1	Cufflinks	exon	167592343	167592365	.	-	.	gene_id "BCSlncRNA_005682"; transcript_id "TCONS_00026309"; exon_number "3"; gene_name "RP3-455J7.3"; oId "CUFF.9578.1"; nearest_ref "ENST00000422817.2"; class_code "x"; tss_id "TSS12665";
chr1	Cufflinks	exon	167678305	167678792	.	+	.	gene_id "BCSlncRNA_002331"; transcript_id "TCONS_00011069"; exon_number "1"; oId "CUFF.9629.1"; class_code "u"; tss_id "TSS5239";
chr1	Cufflinks	exon	167683932	167684281	.	+	.	gene_id "BCSlncRNA_002332"; transcript_id "TCONS_00011070"; exon_number "1"; oId "CUFF.9630.1"; class_code "u"; tss_id "TSS5240";
chr1	Cufflinks	exon	167684572	167685103	.	-	.	gene_id "BCSlncRNA_005687"; transcript_id "TCONS_00026315"; exon_number "1"; oId "CUFF.9631.1"; class_code "u"; tss_id "TSS12670";
chr1	Cufflinks	exon	167688211	167689103	.	-	.	gene_id "BCSlncRNA_005688"; transcript_id "TCONS_00026316"; exon_number "1"; oId "CUFF.9632.1"; class_code "u"; tss_id "TSS12671";
chr1	Cufflinks	exon	168024452	168024562	.	+	.	gene_id "BCSlncRNA_002337"; transcript_id "TCONS_00011112"; exon_number "1"; gene_name "GCSHP5"; oId "CUFF.7795.1"; nearest_ref "ENST00000443090.1"; class_code "x"; tss_id "TSS5261";
chr1	Cufflinks	exon	168025736	168026338	.	+	.	gene_id "BCSlncRNA_002337"; transcript_id "TCONS_00011112"; exon_number "2"; gene_name "GCSHP5"; oId "CUFF.7795.1"; nearest_ref "ENST00000443090.1"; class_code "x"; tss_id "TSS5261";
chr1	Cufflinks	exon	170501575	170502578	.	+	.	gene_id "BCSlncRNA_002366"; transcript_id "TCONS_00011206"; exon_number "1"; gene_name "RP11-576I22.2"; oId "CUFF.7894.1"; nearest_ref "ENST00000456083.1"; class_code "x"; tss_id "TSS5318";
chr1	Cufflinks	exon	170952429	170952783	.	-	.	gene_id "BCSlncRNA_005724"; transcript_id "TCONS_00026495"; exon_number "1"; gene_name "MROH9"; oId "CUFF.8271.1"; nearest_ref "ENST00000367759.4"; class_code "x"; tss_id "TSS12760";
chr1	Cufflinks	exon	170964547	170968131	.	-	.	gene_id "BCSlncRNA_005725"; transcript_id "TCONS_00026496"; exon_number "1"; gene_name "MROH9"; oId "CUFF.8272.1"; nearest_ref "ENST00000367758.3"; class_code "x"; tss_id "TSS12761";
chr1	Cufflinks	exon	170985247	170985676	.	-	.	gene_id "BCSlncRNA_005726"; transcript_id "TCONS_00026497"; exon_number "1"; gene_name "MROH9"; oId "CUFF.8274.1"; nearest_ref "ENST00000367759.4"; class_code "x"; tss_id "TSS12762";
chr1	Cufflinks	exon	170993947	170994835	.	-	.	gene_id "BCSlncRNA_005727"; transcript_id "TCONS_00026498"; exon_number "1"; gene_name "MROH9"; oId "CUFF.8275.1"; nearest_ref "ENST00000367759.4"; class_code "x"; tss_id "TSS12763";
chr1	Cufflinks	exon	171037351	171038889	.	-	.	gene_id "BCSlncRNA_005729"; transcript_id "TCONS_00026500"; exon_number "1"; oId "CUFF.8299.1"; class_code "u"; tss_id "TSS12765";
chr1	Cufflinks	exon	171049947	171050635	.	-	.	gene_id "BCSlncRNA_005730"; transcript_id "TCONS_00026501"; exon_number "1"; oId "CUFF.8301.1"; class_code "u"; tss_id "TSS12766";
chr1	Cufflinks	exon	171052819	171053587	.	-	.	gene_id "BCSlncRNA_005731"; transcript_id "TCONS_00026502"; exon_number "1"; gene_name "RP5-1092L12.2"; oId "CUFF.8302.1"; nearest_ref "ENST00000452221.1"; class_code "x"; tss_id "TSS12767";
chr1	Cufflinks	exon	171054348	171055277	.	-	.	gene_id "BCSlncRNA_005732"; transcript_id "TCONS_00026503"; exon_number "1"; oId "CUFF.8303.1"; class_code "u"; tss_id "TSS12768";
chr1	Cufflinks	exon	171059335	171061189	.	-	.	gene_id "BCSlncRNA_005733"; transcript_id "TCONS_00026504"; exon_number "1"; gene_name "FMO3"; oId "CUFF.8304.1"; nearest_ref "ENST00000367755.4"; class_code "x"; tss_id "TSS12769";
chr1	Cufflinks	exon	171077191	171078952	.	-	.	gene_id "BCSlncRNA_005735"; transcript_id "TCONS_00026506"; exon_number "1"; gene_name "FMO3"; oId "CUFF.8306.1"; nearest_ref "ENST00000392085.2"; class_code "x"; tss_id "TSS12771";
chr1	Cufflinks	exon	171083456	171084677	.	-	.	gene_id "BCSlncRNA_005736"; transcript_id "TCONS_00026507"; exon_number "1"; gene_name "FMO3"; oId "CUFF.8307.1"; nearest_ref "ENST00000392085.2"; class_code "x"; tss_id "TSS12772";
chr1	Cufflinks	exon	171085295	171087037	.	-	.	gene_id "BCSlncRNA_005737"; transcript_id "TCONS_00026508"; exon_number "1"; gene_name "FMO3"; oId "CUFF.8308.1"; nearest_ref "ENST00000367755.4"; class_code "x"; tss_id "TSS12773";
chr1	Cufflinks	exon	171093446	171094686	.	-	.	gene_id "BCSlncRNA_005738"; transcript_id "TCONS_00026511"; exon_number "1"; oId "CUFF.8315.1"; class_code "u"; tss_id "TSS12774";
chr1	Cufflinks	exon	171104072	171104842	.	-	.	gene_id "BCSlncRNA_005739"; transcript_id "TCONS_00026512"; exon_number "1"; oId "CUFF.8319.1"; class_code "u"; tss_id "TSS12775";
chr1	Cufflinks	exon	171105364	171107573	.	-	.	gene_id "BCSlncRNA_005740"; transcript_id "TCONS_00026513"; exon_number "1"; gene_name "FMO6P"; oId "CUFF.8320.1"; nearest_ref "ENST00000367754.2"; class_code "x"; tss_id "TSS12776";
chr1	Cufflinks	exon	171115039	171116501	.	-	.	gene_id "BCSlncRNA_005741"; transcript_id "TCONS_00026514"; exon_number "1"; gene_name "FMO6P"; oId "CUFF.8323.1"; nearest_ref "ENST00000236166.3"; class_code "x"; tss_id "TSS12777";
chr1	Cufflinks	exon	171118370	171118875	.	-	.	gene_id "BCSlncRNA_005742"; transcript_id "TCONS_00026515"; exon_number "1"; gene_name "FMO6P"; oId "CUFF.8324.1"; nearest_ref "ENST00000367754.2"; class_code "x"; tss_id "TSS12778";
chr1	Cufflinks	exon	171120304	171121681	.	-	.	gene_id "BCSlncRNA_005743"; transcript_id "TCONS_00026516"; exon_number "1"; gene_name "FMO6P"; oId "CUFF.8325.1"; nearest_ref "ENST00000367754.2"; class_code "x"; tss_id "TSS12779";
chr1	Cufflinks	exon	171130139	171131147	.	-	.	gene_id "BCSlncRNA_005744"; transcript_id "TCONS_00026517"; exon_number "1"; gene_name "FMO6P"; oId "CUFF.8326.1"; nearest_ref "ENST00000367754.2"; class_code "x"; tss_id "TSS12780";
chr1	Cufflinks	exon	171133229	171135198	.	-	.	gene_id "BCSlncRNA_005745"; transcript_id "TCONS_00026518"; exon_number "1"; oId "CUFF.8333.1"; class_code "u"; tss_id "TSS12781";
chr1	Cufflinks	exon	171135452	171136612	.	-	.	gene_id "BCSlncRNA_005746"; transcript_id "TCONS_00026519"; exon_number "1"; oId "CUFF.8334.1"; class_code "u"; tss_id "TSS12782";
chr1	Cufflinks	exon	171212586	171213500	.	-	.	gene_id "BCSlncRNA_005748"; transcript_id "TCONS_00026525"; exon_number "1"; oId "CUFF.8338.1"; class_code "u"; tss_id "TSS12785";
chr1	Cufflinks	exon	171313619	171314148	.	+	.	gene_id "BCSlncRNA_002378"; transcript_id "TCONS_00011285"; exon_number "1"; oId "CUFF.7905.1"; class_code "u"; tss_id "TSS5350";
chr1	Cufflinks	exon	171450768	171452429	.	-	.	gene_id "BCSlncRNA_005754"; transcript_id "TCONS_00026533"; exon_number "1"; gene_name "snoU13"; oId "CUFF.7908.1"; nearest_ref "ENST00000459496.1"; class_code "x"; tss_id "TSS12791";
chr1	Cufflinks	exon	171711301	171713819	.	+	.	gene_id "BCSlncRNA_002386"; transcript_id "TCONS_00011317"; exon_number "1"; gene_name "VAMP4"; oId "CUFF.9731.1"; nearest_ref "ENST00000236192.7"; class_code "x"; tss_id "TSS5364";
chr1	Cufflinks	exon	171749050	171750468	.	-	.	gene_id "BCSlncRNA_005762"; transcript_id "TCONS_00026559"; exon_number "1"; oId "CUFF.9736.1"; class_code "u"; tss_id "TSS12802";
chr1	Cufflinks	exon	172358432	172360302	.	-	.	gene_id "BCSlncRNA_005767"; transcript_id "TCONS_00026569"; exon_number "1"; gene_name "DNM3"; oId "CUFF.9742.2"; nearest_ref "ENST00000358155.4"; class_code "x"; tss_id "TSS12808";
chr1	Cufflinks	exon	172714347	172715597	.	-	.	gene_id "BCSlncRNA_005770"; transcript_id "TCONS_00026579"; exon_number "1"; oId "CUFF.7919.1"; class_code "u"; tss_id "TSS12814";
chr1	Cufflinks	exon	172715758	172716550	.	+	.	gene_id "BCSlncRNA_002399"; transcript_id "TCONS_00011385"; exon_number "1"; oId "CUFF.7920.1"; class_code "u"; tss_id "TSS5395";
chr1	Cufflinks	exon	172734847	172735719	.	.	.	gene_id "BCSlncRNA_006963"; transcript_id "TCONS_00030533"; exon_number "1"; oId "CUFF.7921.1"; class_code "u"; tss_id "TSS14953";
chr1	Cufflinks	exon	173081623	173083570	.	+	.	gene_id "BCSlncRNA_002403"; transcript_id "TCONS_00011390"; exon_number "1"; oId "CUFF.7911.1"; class_code "u"; tss_id "TSS5399";
chr1	Cufflinks	exon	173091600	173092138	.	-	.	gene_id "BCSlncRNA_005773"; transcript_id "TCONS_00026583"; exon_number "1"; oId "CUFF.7912.1"; class_code "u"; tss_id "TSS12817";
chr1	Cufflinks	exon	173185803	173186658	.	-	.	gene_id "BCSlncRNA_005777"; transcript_id "TCONS_00026595"; exon_number "1"; oId "CUFF.12997.1"; class_code "u"; tss_id "TSS12833";
chr1	Cufflinks	exon	173187185	173193538	.	-	.	gene_id "BCSlncRNA_005778"; transcript_id "TCONS_00026596"; exon_number "1"; oId "CUFF.12998.1"; class_code "u"; tss_id "TSS12834";
chr1	Cufflinks	exon	173215872	173217136	.	-	.	gene_id "BCSlncRNA_005779"; transcript_id "TCONS_00026597"; exon_number "1"; oId "CUFF.13004.1"; class_code "u"; tss_id "TSS12835";
chr1	Cufflinks	exon	173221820	173222849	.	-	.	gene_id "BCSlncRNA_005780"; transcript_id "TCONS_00026598"; exon_number "1"; oId "CUFF.13005.1"; class_code "u"; tss_id "TSS12836";
chr1	Cufflinks	exon	173224525	173226981	.	-	.	gene_id "BCSlncRNA_005781"; transcript_id "TCONS_00026599"; exon_number "1"; oId "CUFF.13007.1"; class_code "u"; tss_id "TSS12837";
chr1	Cufflinks	exon	173229618	173229637	.	-	.	gene_id "BCSlncRNA_005782"; transcript_id "TCONS_00026600"; exon_number "1"; gene_name "snoU13"; oId "CUFF.13009.1"; nearest_ref "ENST00000516008.1"; class_code "x"; tss_id "TSS12838";
chr1	Cufflinks	exon	173244305	173245973	.	-	.	gene_id "BCSlncRNA_005783"; transcript_id "TCONS_00026601"; exon_number "1"; oId "CUFF.13016.1"; class_code "u"; tss_id "TSS12839";
chr1	Cufflinks	exon	173246052	173251318	.	-	.	gene_id "BCSlncRNA_005784"; transcript_id "TCONS_00026602"; exon_number "1"; gene_name "snoU13"; oId "CUFF.13017.1"; nearest_ref "ENST00000516008.1"; class_code "x"; tss_id "TSS12840";
chr1	Cufflinks	exon	173269661	173270486	.	-	.	gene_id "BCSlncRNA_005785"; transcript_id "TCONS_00026603"; exon_number "1"; oId "CUFF.13021.1"; class_code "u"; tss_id "TSS12841";
chr1	Cufflinks	exon	173282008	173284138	.	-	.	gene_id "BCSlncRNA_005786"; transcript_id "TCONS_00026604"; exon_number "1"; oId "CUFF.13024.1"; class_code "u"; tss_id "TSS12842";
chr1	Cufflinks	exon	173293660	173295795	.	-	.	gene_id "BCSlncRNA_005782"; transcript_id "TCONS_00026600"; exon_number "2"; gene_name "snoU13"; oId "CUFF.13009.1"; nearest_ref "ENST00000516008.1"; class_code "x"; tss_id "TSS12838";
chr1	Cufflinks	exon	173315860	173330501	.	-	.	gene_id "BCSlncRNA_005787"; transcript_id "TCONS_00026605"; exon_number "1"; gene_name "RP11-296O14.1"; oId "CUFF.13030.1"; nearest_ref "ENST00000433683.1"; class_code "x"; tss_id "TSS12843";
chr1	Cufflinks	exon	173374645	173394030	.	+	.	gene_id "BCSlncRNA_002406"; transcript_id "TCONS_00011393"; exon_number "1"; gene_name "RP11-296O14.3"; oId "CUFF.12995.1"; nearest_ref "ENST00000367716.3"; class_code "x"; tss_id "TSS5402";
chr1	Cufflinks	exon	173756082	173757083	.	-	.	gene_id "BCSlncRNA_005795"; transcript_id "TCONS_00026628"; exon_number "1"; oId "CUFF.13061.1"; class_code "u"; tss_id "TSS12857";
chr1	Cufflinks	exon	173808214	173808730	.	-	.	gene_id "BCSlncRNA_005798"; transcript_id "TCONS_00026642"; exon_number "1"; gene_name "DARS2"; oId "CUFF.13097.1"; nearest_ref "ENST00000361951.4"; class_code "x"; tss_id "TSS12865";
chr1	Cufflinks	exon	173819271	173819705	.	-	.	gene_id "BCSlncRNA_005799"; transcript_id "TCONS_00026643"; exon_number "1"; gene_name "DARS2"; oId "CUFF.13098.1"; nearest_ref "ENST00000361951.4"; class_code "x"; tss_id "TSS12866";
chr1	Cufflinks	exon	174992774	174993764	.	+	.	gene_id "BCSlncRNA_002449"; transcript_id "TCONS_00011525"; exon_number "1"; oId "CUFF.13402.1"; class_code "u"; tss_id "TSS5483";
chr1	Cufflinks	exon	175192018	175192365	.	-	.	gene_id "BCSlncRNA_005820"; transcript_id "TCONS_00026738"; exon_number "1"; oId "CUFF.13424.1"; class_code "u"; tss_id "TSS12911";
chr1	Cufflinks	exon	175194276	175194694	.	-	.	gene_id "BCSlncRNA_005820"; transcript_id "TCONS_00026738"; exon_number "2"; oId "CUFF.13424.1"; class_code "u"; tss_id "TSS12911";
chr1	Cufflinks	exon	175889795	175891290	.	-	.	gene_id "BCSlncRNA_005826"; transcript_id "TCONS_00026753"; exon_number "1"; gene_name "RP11-318C24.1"; oId "CUFF.8353.1"; nearest_ref "ENST00000452777.1"; class_code "x"; tss_id "TSS12921";
chr1	Cufflinks	exon	176398092	176398549	.	+	.	gene_id "BCSlncRNA_002458"; transcript_id "TCONS_00011535"; exon_number "1"; oId "CUFF.7916.1"; class_code "u"; tss_id "TSS5492";
chr1	Cufflinks	exon	178447658	178448750	.	-	.	gene_id "BCSlncRNA_005842"; transcript_id "TCONS_00026827"; exon_number "1"; gene_name "RASAL2"; oId "CUFF.10120.1"; nearest_ref "ENST00000448150.3"; class_code "x"; tss_id "TSS12958";
chr1	Cufflinks	exon	178451447	178451532	.	-	.	gene_id "BCSlncRNA_005842"; transcript_id "TCONS_00026827"; exon_number "2"; gene_name "RASAL2"; oId "CUFF.10120.1"; nearest_ref "ENST00000448150.3"; class_code "x"; tss_id "TSS12958";
chr1	Cufflinks	exon	178452310	178452418	.	-	.	gene_id "BCSlncRNA_005842"; transcript_id "TCONS_00026827"; exon_number "3"; gene_name "RASAL2"; oId "CUFF.10120.1"; nearest_ref "ENST00000448150.3"; class_code "x"; tss_id "TSS12958";
chr1	Cufflinks	exon	178455570	178456036	.	-	.	gene_id "BCSlncRNA_005842"; transcript_id "TCONS_00026827"; exon_number "4"; gene_name "RASAL2"; oId "CUFF.10120.1"; nearest_ref "ENST00000448150.3"; class_code "x"; tss_id "TSS12958";
chr1	Cufflinks	exon	178523289	178523791	.	-	.	gene_id "BCSlncRNA_005844"; transcript_id "TCONS_00026830"; exon_number "1"; gene_name "RNA5SP69"; oId "CUFF.10134.2"; nearest_ref "ENST00000364477.1"; class_code "x"; tss_id "TSS12960";
chr1	Cufflinks	exon	178523289	178529143	.	-	.	gene_id "BCSlncRNA_005844"; transcript_id "TCONS_00026829"; exon_number "1"; gene_name "RNA5SP69"; oId "CUFF.10134.1"; nearest_ref "ENST00000364477.1"; class_code "x"; tss_id "TSS12960";
chr1	Cufflinks	exon	178524538	178529143	.	-	.	gene_id "BCSlncRNA_005844"; transcript_id "TCONS_00026830"; exon_number "2"; gene_name "RNA5SP69"; oId "CUFF.10134.2"; nearest_ref "ENST00000364477.1"; class_code "x"; tss_id "TSS12960";
chr1	Cufflinks	exon	178530255	178530830	.	-	.	gene_id "BCSlncRNA_005845"; transcript_id "TCONS_00026831"; exon_number "1"; oId "CUFF.10135.1"; class_code "u"; tss_id "TSS12961";
chr1	Cufflinks	exon	178541742	178553751	.	+	.	gene_id "BCSlncRNA_002470"; transcript_id "TCONS_00011590"; exon_number "1"; oId "CUFF.10132.1"; class_code "u"; tss_id "TSS5521";
chr1	Cufflinks	exon	178542428	178542497	.	-	.	gene_id "BCSlncRNA_005844"; transcript_id "TCONS_00026829"; exon_number "2"; gene_name "RNA5SP69"; oId "CUFF.10134.1"; nearest_ref "ENST00000364477.1"; class_code "x"; tss_id "TSS12960";
chr1	Cufflinks	exon	178543864	178548620	.	-	.	gene_id "BCSlncRNA_005846"; transcript_id "TCONS_00026832"; exon_number "1"; oId "CUFF.10137.1"; class_code "u"; tss_id "TSS12962";
chr1	Cufflinks	exon	178548628	178554157	.	-	.	gene_id "BCSlncRNA_005844"; transcript_id "TCONS_00026830"; exon_number "3"; gene_name "RNA5SP69"; oId "CUFF.10134.2"; nearest_ref "ENST00000364477.1"; class_code "x"; tss_id "TSS12960";
chr1	Cufflinks	exon	178548628	178554157	.	-	.	gene_id "BCSlncRNA_005844"; transcript_id "TCONS_00026829"; exon_number "3"; gene_name "RNA5SP69"; oId "CUFF.10134.1"; nearest_ref "ENST00000364477.1"; class_code "x"; tss_id "TSS12960";
chr1	Cufflinks	exon	178564929	178565201	.	+	.	gene_id "BCSlncRNA_002473"; transcript_id "TCONS_00011594"; exon_number "1"; oId "CUFF.10141.1"; class_code "u"; tss_id "TSS5524";
chr1	Cufflinks	exon	178569333	178573441	.	+	.	gene_id "BCSlncRNA_002474"; transcript_id "TCONS_00011595"; exon_number "1"; oId "CUFF.10144.1"; class_code "u"; tss_id "TSS5525";
chr1	Cufflinks	exon	178607087	178610030	.	+	.	gene_id "BCSlncRNA_002475"; transcript_id "TCONS_00011596"; exon_number "1"; oId "CUFF.10149.1"; class_code "u"; tss_id "TSS5526";
chr1	Cufflinks	exon	178610612	178615690	.	+	.	gene_id "BCSlncRNA_002476"; transcript_id "TCONS_00011597"; exon_number "1"; oId "CUFF.10150.1"; class_code "u"; tss_id "TSS5527";
chr1	Cufflinks	exon	178615746	178615769	.	+	.	gene_id "BCSlncRNA_002476"; transcript_id "TCONS_00011597"; exon_number "2"; oId "CUFF.10150.1"; class_code "u"; tss_id "TSS5527";
chr1	Cufflinks	exon	178624912	178627305	.	+	.	gene_id "BCSlncRNA_002477"; transcript_id "TCONS_00011599"; exon_number "1"; oId "CUFF.10152.1"; class_code "u"; tss_id "TSS5528";
chr1	Cufflinks	exon	178636449	178639850	.	+	.	gene_id "BCSlncRNA_002479"; transcript_id "TCONS_00011601"; exon_number "1"; oId "CUFF.10154.1"; class_code "u"; tss_id "TSS5537";
chr1	Cufflinks	exon	178658319	178659972	.	+	.	gene_id "BCSlncRNA_002481"; transcript_id "TCONS_00011604"; exon_number "1"; oId "CUFF.10162.1"; class_code "u"; tss_id "TSS5540";
chr1	Cufflinks	exon	178815738	178816288	.	+	.	gene_id "BCSlncRNA_002486"; transcript_id "TCONS_00011618"; exon_number "1"; gene_name "ANGPTL1"; oId "CUFF.10259.1"; nearest_ref "ENST00000234816.2"; class_code "x"; tss_id "TSS5545";
chr1	Cufflinks	exon	178825134	178825329	.	+	.	gene_id "BCSlncRNA_002487"; transcript_id "TCONS_00011619"; exon_number "1"; gene_name "ANGPTL1"; oId "CUFF.10262.1"; nearest_ref "ENST00000234816.2"; class_code "x"; tss_id "TSS5546";
chr1	Cufflinks	exon	178825358	178825500	.	+	.	gene_id "BCSlncRNA_002487"; transcript_id "TCONS_00011619"; exon_number "2"; gene_name "ANGPTL1"; oId "CUFF.10262.1"; nearest_ref "ENST00000234816.2"; class_code "x"; tss_id "TSS5546";
chr1	Cufflinks	exon	178831295	178831324	.	+	.	gene_id "BCSlncRNA_002486"; transcript_id "TCONS_00011618"; exon_number "2"; gene_name "ANGPTL1"; oId "CUFF.10259.1"; nearest_ref "ENST00000234816.2"; class_code "x"; tss_id "TSS5545";
chr1	Cufflinks	exon	178835575	178836577	.	+	.	gene_id "BCSlncRNA_002489"; transcript_id "TCONS_00011621"; exon_number "1"; gene_name "ANGPTL1"; oId "CUFF.10264.1"; nearest_ref "ENST00000234816.2"; class_code "x"; tss_id "TSS5548";
chr1	Cufflinks	exon	178837097	178837241	.	+	.	gene_id "BCSlncRNA_002489"; transcript_id "TCONS_00011621"; exon_number "2"; gene_name "ANGPTL1"; oId "CUFF.10264.1"; nearest_ref "ENST00000234816.2"; class_code "x"; tss_id "TSS5548";
chr1	Cufflinks	exon	178890102	178902055	.	+	.	gene_id "BCSlncRNA_002492"; transcript_id "TCONS_00011629"; exon_number "1"; oId "CUFF.10287.1"; class_code "u"; tss_id "TSS5551";
chr1	Cufflinks	exon	178902162	178905967	.	+	.	gene_id "BCSlncRNA_002492"; transcript_id "TCONS_00011629"; exon_number "2"; oId "CUFF.10287.1"; class_code "u"; tss_id "TSS5551";
chr1	Cufflinks	exon	178908949	178909298	.	+	.	gene_id "BCSlncRNA_002493"; transcript_id "TCONS_00011630"; exon_number "1"; oId "CUFF.10288.1"; class_code "u"; tss_id "TSS5552";
chr1	Cufflinks	exon	178972493	178973488	.	-	.	gene_id "BCSlncRNA_005853"; transcript_id "TCONS_00026844"; exon_number "1"; oId "CUFF.10291.1"; class_code "u"; tss_id "TSS12970";
chr1	Cufflinks	exon	179003503	179006635	.	+	.	gene_id "BCSlncRNA_002496"; transcript_id "TCONS_00011642"; exon_number "1"; gene_name "RP11-177A2.5"; oId "CUFF.10222.1"; nearest_ref "ENST00000431587.2"; class_code "x"; tss_id "TSS5561";
chr1	Cufflinks	exon	179333873	179335183	.	-	.	gene_id "BCSlncRNA_005857"; transcript_id "TCONS_00026874"; exon_number "1"; gene_name "AXDND1"; oId "CUFF.8854.1"; nearest_ref "ENST00000509175.1"; class_code "x"; tss_id "TSS12978";
chr1	Cufflinks	exon	179895792	179896179	.	+	.	gene_id "BCSlncRNA_002517"; transcript_id "TCONS_00011734"; exon_number "1"; gene_name "RP11-533E19.2"; oId "CUFF.9061.1"; nearest_ref "ENST00000567486.2"; class_code "x"; tss_id "TSS5603";
chr1	Cufflinks	exon	179921117	179922299	.	+	.	gene_id "BCSlncRNA_002518"; transcript_id "TCONS_00011735"; exon_number "1"; oId "CUFF.9062.1"; class_code "u"; tss_id "TSS5604";
chr1	Cufflinks	exon	180600680	180600992	.	.	.	gene_id "BCSlncRNA_006964"; transcript_id "TCONS_00030534"; exon_number "1"; oId "CUFF.9151.1"; class_code "u"; tss_id "TSS14954";
chr1	Cufflinks	exon	181055169	181058206	.	-	.	gene_id "BCSlncRNA_005878"; transcript_id "TCONS_00026931"; exon_number "1"; gene_name "IER5"; oId "CUFF.9223.1"; nearest_ref "ENST00000367577.4"; class_code "x"; tss_id "TSS13011";
chr1	Cufflinks	exon	181071474	181074360	.	-	.	gene_id "BCSlncRNA_005879"; transcript_id "TCONS_00026932"; exon_number "1"; oId "CUFF.9226.1"; class_code "u"; tss_id "TSS13012";
chr1	Cufflinks	exon	181994662	181995663	.	-	.	gene_id "BCSlncRNA_005882"; transcript_id "TCONS_00026935"; exon_number "1"; oId "CUFF.9020.1"; class_code "u"; tss_id "TSS13015";
chr1	Cufflinks	exon	182573594	182578766	.	-	.	gene_id "BCSlncRNA_005894"; transcript_id "TCONS_00026983"; exon_number "1"; oId "CUFF.10076.1"; class_code "u"; tss_id "TSS13038";
chr1	Cufflinks	exon	182584362	182585563	.	-	.	gene_id "BCSlncRNA_005895"; transcript_id "TCONS_00026984"; exon_number "1"; gene_name "RP11-317P15.4"; oId "CUFF.10079.1"; nearest_ref "ENST00000566297.1"; class_code "x"; tss_id "TSS13039";
chr1	Cufflinks	exon	182597949	182598957	.	-	.	gene_id "BCSlncRNA_005896"; transcript_id "TCONS_00026985"; exon_number "1"; oId "CUFF.10080.1"; class_code "u"; tss_id "TSS13040";
chr1	Cufflinks	exon	182603098	182606578	.	+	.	gene_id "BCSlncRNA_002552"; transcript_id "TCONS_00011897"; exon_number "1"; oId "CUFF.10082.1"; class_code "u"; tss_id "TSS5675";
chr1	Cufflinks	exon	182603191	182603419	.	+	.	gene_id "BCSlncRNA_002552"; transcript_id "TCONS_00011898"; exon_number "1"; oId "CUFF.10082.2"; class_code "u"; tss_id "TSS5675";
chr1	Cufflinks	exon	182606199	182606578	.	+	.	gene_id "BCSlncRNA_002552"; transcript_id "TCONS_00011898"; exon_number "2"; oId "CUFF.10082.2"; class_code "u"; tss_id "TSS5675";
chr1	Cufflinks	exon	182805504	182807069	.	-	.	gene_id "BCSlncRNA_005898"; transcript_id "TCONS_00027006"; exon_number "1"; oId "CUFF.10097.2"; class_code "u"; tss_id "TSS13048";
chr1	Cufflinks	exon	182805504	182808376	.	-	.	gene_id "BCSlncRNA_005898"; transcript_id "TCONS_00027007"; exon_number "1"; oId "CUFF.10097.1"; class_code "u"; tss_id "TSS13048";
chr1	Cufflinks	exon	182807515	182808372	.	-	.	gene_id "BCSlncRNA_005898"; transcript_id "TCONS_00027006"; exon_number "2"; oId "CUFF.10097.2"; class_code "u"; tss_id "TSS13048";
chr1	Cufflinks	exon	182990534	182991649	.	-	.	gene_id "BCSlncRNA_005905"; transcript_id "TCONS_00027020"; exon_number "1"; oId "CUFF.9227.1"; class_code "u"; tss_id "TSS13059";
chr1	Cufflinks	exon	183528985	183529696	.	+	.	gene_id "BCSlncRNA_002565"; transcript_id "TCONS_00011986"; exon_number "1"; gene_name "NCF2"; oId "CUFF.9903.1"; nearest_ref "ENST00000413720.1"; class_code "x"; tss_id "TSS5716";
chr1	Cufflinks	exon	183529789	183529823	.	+	.	gene_id "BCSlncRNA_002565"; transcript_id "TCONS_00011986"; exon_number "2"; gene_name "NCF2"; oId "CUFF.9903.1"; nearest_ref "ENST00000413720.1"; class_code "x"; tss_id "TSS5716";
chr1	Cufflinks	exon	184018431	184020846	.	-	.	gene_id "BCSlncRNA_005917"; transcript_id "TCONS_00027071"; exon_number "1"; gene_name "TSEN15"; oId "CUFF.9671.2"; nearest_ref "ENST00000361641.1"; class_code "x"; tss_id "TSS13085";
chr1	Cufflinks	exon	184047973	184048680	.	+	.	gene_id "BCSlncRNA_002568"; transcript_id "TCONS_00012012"; exon_number "1"; oId "CUFF.9685.1"; class_code "u"; tss_id "TSS5723";
chr1	Cufflinks	exon	184050570	184051278	.	+	.	gene_id "BCSlncRNA_002569"; transcript_id "TCONS_00012013"; exon_number "1"; oId "CUFF.9686.1"; class_code "u"; tss_id "TSS5724";
chr1	Cufflinks	exon	184058823	184059298	.	+	.	gene_id "BCSlncRNA_002570"; transcript_id "TCONS_00012014"; exon_number "1"; oId "CUFF.9687.1"; class_code "u"; tss_id "TSS5725";
chr1	Cufflinks	exon	184063951	184064479	.	+	.	gene_id "BCSlncRNA_002571"; transcript_id "TCONS_00012015"; exon_number "1"; oId "CUFF.9689.1"; class_code "u"; tss_id "TSS5726";
chr1	Cufflinks	exon	184592160	184592195	.	-	.	gene_id "BCSlncRNA_005921"; transcript_id "TCONS_00027076"; exon_number "1"; gene_name "C1orf21"; oId "CUFF.9794.1"; nearest_ref "ENST00000235307.6"; class_code "x"; tss_id "TSS13090";
chr1	Cufflinks	exon	184598946	184600448	.	-	.	gene_id "BCSlncRNA_005922"; transcript_id "TCONS_00027077"; exon_number "1"; oId "CUFF.9798.1"; class_code "u"; tss_id "TSS13091";
chr1	Cufflinks	exon	184601529	184602480	.	-	.	gene_id "BCSlncRNA_005923"; transcript_id "TCONS_00027078"; exon_number "1"; oId "CUFF.9799.1"; class_code "u"; tss_id "TSS13092";
chr1	Cufflinks	exon	184604079	184605519	.	-	.	gene_id "BCSlncRNA_005924"; transcript_id "TCONS_00027079"; exon_number "1"; oId "CUFF.9800.1"; class_code "u"; tss_id "TSS13093";
chr1	Cufflinks	exon	184609611	184610309	.	-	.	gene_id "BCSlncRNA_005925"; transcript_id "TCONS_00027080"; exon_number "1"; oId "CUFF.9802.1"; class_code "u"; tss_id "TSS13094";
chr1	Cufflinks	exon	184610415	184612007	.	-	.	gene_id "BCSlncRNA_005925"; transcript_id "TCONS_00027080"; exon_number "2"; oId "CUFF.9802.1"; class_code "u"; tss_id "TSS13094";
chr1	Cufflinks	exon	184612549	184613613	.	-	.	gene_id "BCSlncRNA_005926"; transcript_id "TCONS_00027081"; exon_number "1"; oId "CUFF.9803.1"; class_code "u"; tss_id "TSS13095";
chr1	Cufflinks	exon	184613994	184614158	.	-	.	gene_id "BCSlncRNA_005921"; transcript_id "TCONS_00027076"; exon_number "2"; gene_name "C1orf21"; oId "CUFF.9794.1"; nearest_ref "ENST00000235307.6"; class_code "x"; tss_id "TSS13090";
chr1	Cufflinks	exon	184617476	184618583	.	-	.	gene_id "BCSlncRNA_005921"; transcript_id "TCONS_00027076"; exon_number "3"; gene_name "C1orf21"; oId "CUFF.9794.1"; nearest_ref "ENST00000235307.6"; class_code "x"; tss_id "TSS13090";
chr1	Cufflinks	exon	184943828	184944260	.	+	.	gene_id "BCSlncRNA_002579"; transcript_id "TCONS_00012029"; exon_number "1"; oId "CUFF.9869.1"; class_code "u"; tss_id "TSS5737";
chr1	Cufflinks	exon	185599739	185600362	.	.	.	gene_id "BCSlncRNA_006965"; transcript_id "TCONS_00030535"; exon_number "1"; oId "CUFF.9768.1"; class_code "u"; tss_id "TSS14955";
chr1	Cufflinks	exon	186047727	186051507	.	-	.	gene_id "BCSlncRNA_005944"; transcript_id "TCONS_00027185"; exon_number "1"; gene_name "HMCN1"; oId "CUFF.10598.1"; nearest_ref "ENST00000271588.4"; class_code "x"; tss_id "TSS13136";
chr1	Cufflinks	exon	186188277	186189261	.	+	.	gene_id "BCSlncRNA_002592"; transcript_id "TCONS_00012072"; exon_number "1"; oId "CUFF.10611.1"; class_code "u"; tss_id "TSS5764";
chr1	Cufflinks	exon	186397887	186399698	.	+	.	gene_id "BCSlncRNA_002597"; transcript_id "TCONS_00012099"; exon_number "1"; oId "CUFF.10638.1"; class_code "u"; tss_id "TSS5775";
chr1	Cufflinks	exon	186403784	186404857	.	.	.	gene_id "BCSlncRNA_006966"; transcript_id "TCONS_00030536"; exon_number "1"; oId "CUFF.10640.1"; class_code "u"; tss_id "TSS14956";
chr1	Cufflinks	exon	186409217	186410033	.	.	.	gene_id "BCSlncRNA_006967"; transcript_id "TCONS_00030537"; exon_number "1"; oId "CUFF.10641.1"; class_code "u"; tss_id "TSS14957";
chr1	Cufflinks	exon	186411132	186414061	.	+	.	gene_id "BCSlncRNA_002598"; transcript_id "TCONS_00012100"; exon_number "1"; gene_name "PDC"; oId "CUFF.10642.1"; nearest_ref "ENST00000391997.2"; class_code "x"; tss_id "TSS5776";
chr1	Cufflinks	exon	192476582	192477562	.	-	.	gene_id "BCSlncRNA_005972"; transcript_id "TCONS_00027269"; exon_number "1"; oId "CUFF.10007.1"; class_code "u"; tss_id "TSS13184";
chr1	Cufflinks	exon	192486335	192490242	.	+	.	gene_id "BCSlncRNA_002629"; transcript_id "TCONS_00012145"; exon_number "1"; gene_name "RP5-1011O1.2"; oId "CUFF.10001.2"; nearest_ref "ENST00000434300.1"; class_code "x"; tss_id "TSS5816";
chr1	Cufflinks	exon	192498363	192499419	.	-	.	gene_id "BCSlncRNA_005973"; transcript_id "TCONS_00027272"; exon_number "1"; gene_name "RP5-1011O1.3"; oId "CUFF.9999.1"; nearest_ref "ENST00000457321.1"; class_code "x"; tss_id "TSS13185";
chr1	Cufflinks	exon	192505548	192509347	.	-	.	gene_id "BCSlncRNA_005974"; transcript_id "TCONS_00027273"; exon_number "1"; gene_name "RP5-1011O1.3"; oId "CUFF.10000.1"; nearest_ref "ENST00000457321.1"; class_code "x"; tss_id "TSS13186";
chr1	Cufflinks	exon	192541922	192542625	.	-	.	gene_id "BCSlncRNA_005975"; transcript_id "TCONS_00027274"; exon_number "1"; oId "CUFF.10023.1"; class_code "u"; tss_id "TSS13187";
chr1	Cufflinks	exon	192543718	192544696	.	-	.	gene_id "BCSlncRNA_005976"; transcript_id "TCONS_00027275"; exon_number "1"; oId "CUFF.10024.1"; class_code "u"; tss_id "TSS13188";
chr1	Cufflinks	exon	192555854	192557192	.	-	.	gene_id "BCSlncRNA_005977"; transcript_id "TCONS_00027276"; exon_number "1"; oId "CUFF.10027.1"; class_code "u"; tss_id "TSS13189";
chr1	Cufflinks	exon	192558974	192560044	.	+	.	gene_id "BCSlncRNA_002632"; transcript_id "TCONS_00012165"; exon_number "1"; oId "CUFF.10028.1"; class_code "u"; tss_id "TSS5820";
chr1	Cufflinks	exon	192561415	192562954	.	+	.	gene_id "BCSlncRNA_002633"; transcript_id "TCONS_00012166"; exon_number "1"; oId "CUFF.10002.1"; class_code "u"; tss_id "TSS5821";
chr1	Cufflinks	exon	192563395	192564365	.	+	.	gene_id "BCSlncRNA_002634"; transcript_id "TCONS_00012167"; exon_number "1"; oId "CUFF.10030.1"; class_code "u"; tss_id "TSS5822";
chr1	Cufflinks	exon	192564608	192572361	.	+	.	gene_id "BCSlncRNA_002635"; transcript_id "TCONS_00012168"; exon_number "1"; oId "CUFF.10031.1"; class_code "u"; tss_id "TSS5823";
chr1	Cufflinks	exon	192572519	192574011	.	+	.	gene_id "BCSlncRNA_002636"; transcript_id "TCONS_00012169"; exon_number "1"; oId "CUFF.10032.1"; class_code "u"; tss_id "TSS5824";
chr1	Cufflinks	exon	192574135	192575063	.	+	.	gene_id "BCSlncRNA_002637"; transcript_id "TCONS_00012170"; exon_number "1"; oId "CUFF.10034.1"; class_code "u"; tss_id "TSS5825";
chr1	Cufflinks	exon	192576672	192577320	.	+	.	gene_id "BCSlncRNA_002638"; transcript_id "TCONS_00012171"; exon_number "1"; oId "CUFF.9972.1"; class_code "u"; tss_id "TSS5826";
chr1	Cufflinks	exon	192577785	192579066	.	+	.	gene_id "BCSlncRNA_002626"; transcript_id "TCONS_00012172"; exon_number "1"; oId "CUFF.9970.4"; class_code "u"; tss_id "TSS5810";
chr1	Cufflinks	exon	192598860	192600639	.	+	.	gene_id "BCSlncRNA_002641"; transcript_id "TCONS_00012176"; exon_number "1"; oId "CUFF.9974.1"; class_code "u"; tss_id "TSS5830";
chr1	Cufflinks	exon	192600959	192603136	.	+	.	gene_id "BCSlncRNA_002642"; transcript_id "TCONS_00012177"; exon_number "1"; oId "CUFF.9975.1"; class_code "u"; tss_id "TSS5831";
chr1	Cufflinks	exon	192603139	192604629	.	+	.	gene_id "BCSlncRNA_002626"; transcript_id "TCONS_00012172"; exon_number "2"; oId "CUFF.9970.4"; class_code "u"; tss_id "TSS5810";
chr1	Cufflinks	exon	192640759	192641074	.	+	.	gene_id "BCSlncRNA_002644"; transcript_id "TCONS_00012185"; exon_number "1"; oId "CUFF.10044.1"; class_code "u"; tss_id "TSS5835";
chr1	Cufflinks	exon	192646322	192647040	.	+	.	gene_id "BCSlncRNA_002645"; transcript_id "TCONS_00012186"; exon_number "1"; oId "CUFF.10047.1"; class_code "u"; tss_id "TSS5836";
chr1	Cufflinks	exon	192667142	192668460	.	+	.	gene_id "BCSlncRNA_002646"; transcript_id "TCONS_00012187"; exon_number "1"; oId "CUFF.10048.1"; class_code "u"; tss_id "TSS5837";
chr1	Cufflinks	exon	192775773	192777673	.	+	.	gene_id "BCSlncRNA_002649"; transcript_id "TCONS_00012192"; exon_number "1"; oId "CUFF.10051.1"; class_code "u"; tss_id "TSS5840";
chr1	Cufflinks	exon	192795771	192796760	.	+	.	gene_id "BCSlncRNA_002650"; transcript_id "TCONS_00012205"; exon_number "1"; oId "CUFF.10056.1"; class_code "u"; tss_id "TSS5841";
chr1	Cufflinks	exon	192887646	192888537	.	-	.	gene_id "BCSlncRNA_005979"; transcript_id "TCONS_00027278"; exon_number "1"; oId "CUFF.9775.1"; class_code "u"; tss_id "TSS13191";
chr1	Cufflinks	exon	192901474	192902458	.	-	.	gene_id "BCSlncRNA_005980"; transcript_id "TCONS_00027279"; exon_number "1"; oId "CUFF.9776.1"; class_code "u"; tss_id "TSS13192";
chr1	Cufflinks	exon	192917942	192922223	.	-	.	gene_id "BCSlncRNA_005982"; transcript_id "TCONS_00027281"; exon_number "1"; oId "CUFF.9777.1"; class_code "u"; tss_id "TSS13194";
chr1	Cufflinks	exon	192921197	192923384	.	+	.	gene_id "BCSlncRNA_002651"; transcript_id "TCONS_00012206"; exon_number "1"; oId "CUFF.9779.1"; class_code "u"; tss_id "TSS5842";
chr1	Cufflinks	exon	192923087	192924257	.	-	.	gene_id "BCSlncRNA_005983"; transcript_id "TCONS_00027282"; exon_number "1"; oId "CUFF.9778.1"; class_code "u"; tss_id "TSS13195";
chr1	Cufflinks	exon	192924529	192925798	.	-	.	gene_id "BCSlncRNA_005984"; transcript_id "TCONS_00027283"; exon_number "1"; oId "CUFF.9780.1"; class_code "u"; tss_id "TSS13196";
chr1	Cufflinks	exon	192928372	192929620	.	-	.	gene_id "BCSlncRNA_005985"; transcript_id "TCONS_00027284"; exon_number "1"; oId "CUFF.9782.1"; class_code "u"; tss_id "TSS13197";
chr1	Cufflinks	exon	192943076	192947180	.	-	.	gene_id "BCSlncRNA_005986"; transcript_id "TCONS_00027285"; exon_number "1"; oId "CUFF.9789.1"; class_code "u"; tss_id "TSS13198";
chr1	Cufflinks	exon	192951708	192952646	.	-	.	gene_id "BCSlncRNA_005987"; transcript_id "TCONS_00027286"; exon_number "1"; oId "CUFF.9791.1"; class_code "u"; tss_id "TSS13199";
chr1	Cufflinks	exon	192952800	192955756	.	-	.	gene_id "BCSlncRNA_005988"; transcript_id "TCONS_00027287"; exon_number "1"; oId "CUFF.9792.1"; class_code "u"; tss_id "TSS13200";
chr1	Cufflinks	exon	193426402	193426589	.	+	.	gene_id "BCSlncRNA_002658"; transcript_id "TCONS_00012256"; exon_number "1"; oId "CUFF.9872.1"; class_code "u"; tss_id "TSS5860";
chr1	Cufflinks	exon	193426771	193428375	.	+	.	gene_id "BCSlncRNA_002658"; transcript_id "TCONS_00012256"; exon_number "2"; oId "CUFF.9872.1"; class_code "u"; tss_id "TSS5860";
chr1	Cufflinks	exon	193429682	193431054	.	+	.	gene_id "BCSlncRNA_002659"; transcript_id "TCONS_00012257"; exon_number "1"; oId "CUFF.9871.1"; class_code "u"; tss_id "TSS5861";
chr1	Cufflinks	exon	193432845	193433895	.	+	.	gene_id "BCSlncRNA_002660"; transcript_id "TCONS_00012258"; exon_number "1"; oId "CUFF.9873.1"; class_code "u"; tss_id "TSS5862";
chr1	Cufflinks	exon	193439767	193440839	.	+	.	gene_id "BCSlncRNA_002661"; transcript_id "TCONS_00012259"; exon_number "1"; oId "CUFF.9874.1"; class_code "u"; tss_id "TSS5863";
chr1	Cufflinks	exon	193872823	193873211	.	+	.	gene_id "BCSlncRNA_002663"; transcript_id "TCONS_00012261"; exon_number "1"; oId "CUFF.9875.1"; class_code "u"; tss_id "TSS5865";
chr1	Cufflinks	exon	194102472	194102915	.	-	.	gene_id "BCSlncRNA_005998"; transcript_id "TCONS_00027326"; exon_number "1"; gene_name "RP11-563D10.1"; oId "CUFF.9876.1"; nearest_ref "ENST00000454538.1"; class_code "x"; tss_id "TSS13219";
chr1	Cufflinks	exon	194125267	194127744	.	-	.	gene_id "BCSlncRNA_005998"; transcript_id "TCONS_00027326"; exon_number "2"; gene_name "RP11-563D10.1"; oId "CUFF.9876.1"; nearest_ref "ENST00000454538.1"; class_code "x"; tss_id "TSS13219";
chr1	Cufflinks	exon	194128413	194128446	.	-	.	gene_id "BCSlncRNA_005999"; transcript_id "TCONS_00027327"; exon_number "1"; gene_name "RP11-563D10.1"; oId "CUFF.9877.1"; nearest_ref "ENST00000454538.1"; class_code "x"; tss_id "TSS13220";
chr1	Cufflinks	exon	194136227	194136845	.	-	.	gene_id "BCSlncRNA_005999"; transcript_id "TCONS_00027328"; exon_number "1"; gene_name "RP11-563D10.1"; oId "CUFF.9877.2"; nearest_ref "ENST00000454538.1"; class_code "x"; tss_id "TSS13221";
chr1	Cufflinks	exon	194136625	194136845	.	-	.	gene_id "BCSlncRNA_005999"; transcript_id "TCONS_00027327"; exon_number "2"; gene_name "RP11-563D10.1"; oId "CUFF.9877.1"; nearest_ref "ENST00000454538.1"; class_code "x"; tss_id "TSS13220";
chr1	Cufflinks	exon	194193888	194194114	.	-	.	gene_id "BCSlncRNA_006000"; transcript_id "TCONS_00027329"; exon_number "1"; oId "CUFF.9879.1"; class_code "u"; tss_id "TSS13222";
chr1	Cufflinks	exon	194201266	194201828	.	-	.	gene_id "BCSlncRNA_005999"; transcript_id "TCONS_00027328"; exon_number "2"; gene_name "RP11-563D10.1"; oId "CUFF.9877.2"; nearest_ref "ENST00000454538.1"; class_code "x"; tss_id "TSS13221";
chr1	Cufflinks	exon	194202211	194202884	.	.	.	gene_id "BCSlncRNA_006968"; transcript_id "TCONS_00030538"; exon_number "1"; oId "CUFF.9880.1"; class_code "u"; tss_id "TSS14958";
chr1	Cufflinks	exon	194209607	194210433	.	-	.	gene_id "BCSlncRNA_006001"; transcript_id "TCONS_00027330"; exon_number "1"; oId "CUFF.9881.1"; class_code "u"; tss_id "TSS13223";
chr1	Cufflinks	exon	194220858	194221102	.	-	.	gene_id "BCSlncRNA_006002"; transcript_id "TCONS_00027331"; exon_number "1"; oId "CUFF.9882.1"; class_code "u"; tss_id "TSS13224";
chr1	Cufflinks	exon	194230022	194231020	.	-	.	gene_id "BCSlncRNA_006003"; transcript_id "TCONS_00027332"; exon_number "1"; oId "CUFF.9885.1"; class_code "u"; tss_id "TSS13225";
chr1	Cufflinks	exon	194239846	194240839	.	-	.	gene_id "BCSlncRNA_006004"; transcript_id "TCONS_00027333"; exon_number "1"; oId "CUFF.9887.1"; class_code "u"; tss_id "TSS13226";
chr1	Cufflinks	exon	194243262	194244754	.	-	.	gene_id "BCSlncRNA_006005"; transcript_id "TCONS_00027334"; exon_number "1"; oId "CUFF.9888.1"; class_code "u"; tss_id "TSS13227";
chr1	Cufflinks	exon	194249842	194252218	.	-	.	gene_id "BCSlncRNA_006006"; transcript_id "TCONS_00027335"; exon_number "1"; oId "CUFF.9891.1"; class_code "u"; tss_id "TSS13228";
chr1	Cufflinks	exon	194256225	194258872	.	-	.	gene_id "BCSlncRNA_005999"; transcript_id "TCONS_00027336"; exon_number "1"; oId "CUFF.9877.3"; class_code "u"; tss_id "TSS13220";
chr1	Cufflinks	exon	194258726	194258858	.	-	.	gene_id "BCSlncRNA_005999"; transcript_id "TCONS_00027327"; exon_number "3"; gene_name "RP11-563D10.1"; oId "CUFF.9877.1"; nearest_ref "ENST00000454538.1"; class_code "x"; tss_id "TSS13220";
chr1	Cufflinks	exon	197745251	197745899	.	-	.	gene_id "BCSlncRNA_006024"; transcript_id "TCONS_00027423"; exon_number "1"; oId "CUFF.9939.1"; class_code "u"; tss_id "TSS13266";
chr1	Cufflinks	exon	197745382	197746899	.	+	.	gene_id "BCSlncRNA_002680"; transcript_id "TCONS_00012319"; exon_number "1"; oId "CUFF.9940.1"; class_code "u"; tss_id "TSS5897";
chr1	Cufflinks	exon	197870597	197871665	.	-	.	gene_id "BCSlncRNA_006025"; transcript_id "TCONS_00027424"; exon_number "1"; oId "CUFF.9944.1"; class_code "u"; tss_id "TSS13267";
chr1	Cufflinks	exon	198196813	198196830	.	-	.	gene_id "BCSlncRNA_006027"; transcript_id "TCONS_00027426"; exon_number "1"; gene_name "NEK7"; oId "CUFF.10956.1"; nearest_ref "ENST00000367385.4"; class_code "x"; tss_id "TSS13269";
chr1	Cufflinks	exon	198421371	198421886	.	-	.	gene_id "BCSlncRNA_006028"; transcript_id "TCONS_00027427"; exon_number "1"; oId "CUFF.10975.1"; class_code "u"; tss_id "TSS13270";
chr1	Cufflinks	exon	198434372	198435315	.	.	.	gene_id "BCSlncRNA_006969"; transcript_id "TCONS_00030539"; exon_number "1"; oId "CUFF.10978.1"; class_code "u"; tss_id "TSS14959";
chr1	Cufflinks	exon	198435625	198436675	.	-	.	gene_id "BCSlncRNA_006029"; transcript_id "TCONS_00027428"; exon_number "1"; oId "CUFF.10979.1"; class_code "u"; tss_id "TSS13271";
chr1	Cufflinks	exon	198436843	198437979	.	-	.	gene_id "BCSlncRNA_006030"; transcript_id "TCONS_00027429"; exon_number "1"; oId "CUFF.10980.1"; class_code "u"; tss_id "TSS13272";
chr1	Cufflinks	exon	198443733	198444850	.	-	.	gene_id "BCSlncRNA_006027"; transcript_id "TCONS_00027426"; exon_number "2"; gene_name "NEK7"; oId "CUFF.10956.1"; nearest_ref "ENST00000367385.4"; class_code "x"; tss_id "TSS13269";
chr1	Cufflinks	exon	198451569	198459004	.	-	.	gene_id "BCSlncRNA_006031"; transcript_id "TCONS_00027430"; exon_number "1"; oId "CUFF.10984.1"; class_code "u"; tss_id "TSS13273";
chr1	Cufflinks	exon	198459077	198459764	.	-	.	gene_id "BCSlncRNA_006032"; transcript_id "TCONS_00027431"; exon_number "1"; oId "CUFF.10985.1"; class_code "u"; tss_id "TSS13274";
chr1	Cufflinks	exon	198459765	198461772	.	-	.	gene_id "BCSlncRNA_006033"; transcript_id "TCONS_00027432"; exon_number "1"; oId "CUFF.10986.1"; class_code "u"; tss_id "TSS13275";
chr1	Cufflinks	exon	198486299	198489448	.	-	.	gene_id "BCSlncRNA_006028"; transcript_id "TCONS_00027427"; exon_number "2"; oId "CUFF.10975.1"; class_code "u"; tss_id "TSS13270";
chr1	Cufflinks	exon	198589031	198592550	.	+	.	gene_id "BCSlncRNA_002690"; transcript_id "TCONS_00012362"; exon_number "1"; oId "CUFF.11007.1"; class_code "u"; tss_id "TSS5931";
chr1	Cufflinks	exon	198598930	198599910	.	+	.	gene_id "BCSlncRNA_002691"; transcript_id "TCONS_00012363"; exon_number "1"; oId "CUFF.11009.1"; class_code "u"; tss_id "TSS5932";
chr1	Cufflinks	exon	198600289	198600952	.	+	.	gene_id "BCSlncRNA_002692"; transcript_id "TCONS_00012364"; exon_number "1"; oId "CUFF.11010.1"; class_code "u"; tss_id "TSS5933";
chr1	Cufflinks	exon	198601449	198601783	.	.	.	gene_id "BCSlncRNA_006970"; transcript_id "TCONS_00030540"; exon_number "1"; oId "CUFF.11012.1"; class_code "u"; tss_id "TSS14960";
chr1	Cufflinks	exon	198601986	198602230	.	+	.	gene_id "BCSlncRNA_002692"; transcript_id "TCONS_00012364"; exon_number "2"; oId "CUFF.11010.1"; class_code "u"; tss_id "TSS5933";
chr1	Cufflinks	exon	198606551	198607611	.	+	.	gene_id "BCSlncRNA_002694"; transcript_id "TCONS_00012366"; exon_number "1"; oId "CUFF.11016.1"; class_code "u"; tss_id "TSS5935";
chr1	Cufflinks	exon	198907407	198908221	.	-	.	gene_id "BCSlncRNA_006042"; transcript_id "TCONS_00027457"; exon_number "1"; oId "CUFF.10340.1"; class_code "u"; tss_id "TSS13292";
chr1	Cufflinks	exon	198952411	198953515	.	-	.	gene_id "BCSlncRNA_006043"; transcript_id "TCONS_00027458"; exon_number "1"; gene_name "RP11-16L9.2"; oId "CUFF.10359.1"; nearest_ref "ENST00000422480.1"; class_code "x"; tss_id "TSS13293";
chr1	Cufflinks	exon	198957570	198958567	.	-	.	gene_id "BCSlncRNA_006044"; transcript_id "TCONS_00027459"; exon_number "1"; oId "CUFF.10360.1"; class_code "u"; tss_id "TSS13294";
chr1	Cufflinks	exon	198961502	198962573	.	-	.	gene_id "BCSlncRNA_006045"; transcript_id "TCONS_00027460"; exon_number "1"; oId "CUFF.10361.1"; class_code "u"; tss_id "TSS13295";
chr1	Cufflinks	exon	198962646	198963267	.	-	.	gene_id "BCSlncRNA_006046"; transcript_id "TCONS_00027461"; exon_number "1"; oId "CUFF.10362.1"; class_code "u"; tss_id "TSS13296";
chr1	Cufflinks	exon	198966348	198967378	.	-	.	gene_id "BCSlncRNA_006047"; transcript_id "TCONS_00027462"; exon_number "1"; oId "CUFF.10363.1"; class_code "u"; tss_id "TSS13297";
chr1	Cufflinks	exon	198968138	198968716	.	-	.	gene_id "BCSlncRNA_006048"; transcript_id "TCONS_00027463"; exon_number "1"; oId "CUFF.10364.1"; class_code "u"; tss_id "TSS13298";
chr1	Cufflinks	exon	198970259	198970967	.	-	.	gene_id "BCSlncRNA_006049"; transcript_id "TCONS_00027464"; exon_number "1"; oId "CUFF.10365.1"; class_code "u"; tss_id "TSS13299";
chr1	Cufflinks	exon	198972151	198972675	.	-	.	gene_id "BCSlncRNA_006050"; transcript_id "TCONS_00027465"; exon_number "1"; oId "CUFF.10366.1"; class_code "u"; tss_id "TSS13300";
chr1	Cufflinks	exon	199006596	199011201	.	-	.	gene_id "BCSlncRNA_006052"; transcript_id "TCONS_00027469"; exon_number "1"; gene_name "RP11-16L9.4"; oId "CUFF.10368.1"; nearest_ref "ENST00000432488.1"; class_code "x"; tss_id "TSS13304";
chr1	Cufflinks	exon	199042180	199045922	.	-	.	gene_id "BCSlncRNA_006053"; transcript_id "TCONS_00027470"; exon_number "1"; gene_name "RP11-16L9.4"; oId "CUFF.10369.1"; nearest_ref "ENST00000432488.1"; class_code "x"; tss_id "TSS13305";
chr1	Cufflinks	exon	199048678	199057510	.	-	.	gene_id "BCSlncRNA_006054"; transcript_id "TCONS_00027471"; exon_number "1"; oId "CUFF.10383.1"; class_code "u"; tss_id "TSS13306";
chr1	Cufflinks	exon	199059036	199059472	.	-	.	gene_id "BCSlncRNA_006055"; transcript_id "TCONS_00027472"; exon_number "1"; oId "CUFF.10385.1"; class_code "u"; tss_id "TSS13307";
chr1	Cufflinks	exon	199089219	199090103	.	-	.	gene_id "BCSlncRNA_006056"; transcript_id "TCONS_00027473"; exon_number "1"; oId "CUFF.10387.1"; class_code "u"; tss_id "TSS13308";
chr1	Cufflinks	exon	199097458	199098230	.	-	.	gene_id "BCSlncRNA_006057"; transcript_id "TCONS_00027474"; exon_number "1"; oId "CUFF.10388.1"; class_code "u"; tss_id "TSS13309";
chr1	Cufflinks	exon	199098433	199099208	.	-	.	gene_id "BCSlncRNA_006058"; transcript_id "TCONS_00027475"; exon_number "1"; oId "CUFF.10389.1"; class_code "u"; tss_id "TSS13310";
chr1	Cufflinks	exon	199101562	199103207	.	-	.	gene_id "BCSlncRNA_006059"; transcript_id "TCONS_00027476"; exon_number "1"; oId "CUFF.10390.1"; class_code "u"; tss_id "TSS13311";
chr1	Cufflinks	exon	199104832	199105995	.	-	.	gene_id "BCSlncRNA_006060"; transcript_id "TCONS_00027477"; exon_number "1"; oId "CUFF.10391.1"; class_code "u"; tss_id "TSS13312";
chr1	Cufflinks	exon	199112280	199113774	.	-	.	gene_id "BCSlncRNA_006061"; transcript_id "TCONS_00027478"; exon_number "1"; oId "CUFF.10393.1"; class_code "u"; tss_id "TSS13313";
chr1	Cufflinks	exon	199114248	199115036	.	-	.	gene_id "BCSlncRNA_006062"; transcript_id "TCONS_00027479"; exon_number "1"; oId "CUFF.10394.1"; class_code "u"; tss_id "TSS13314";
chr1	Cufflinks	exon	199115565	199116159	.	-	.	gene_id "BCSlncRNA_006063"; transcript_id "TCONS_00027480"; exon_number "1"; oId "CUFF.10395.1"; class_code "u"; tss_id "TSS13315";
chr1	Cufflinks	exon	199458500	199458780	.	-	.	gene_id "BCSlncRNA_006066"; transcript_id "TCONS_00027483"; exon_number "1"; oId "CUFF.10058.1"; class_code "u"; tss_id "TSS13318";
chr1	Cufflinks	exon	200269852	200272598	.	-	.	gene_id "BCSlncRNA_006072"; transcript_id "TCONS_00027490"; exon_number "1"; oId "CUFF.10438.1"; class_code "u"; tss_id "TSS13325";
chr1	Cufflinks	exon	200273248	200275296	.	-	.	gene_id "BCSlncRNA_006073"; transcript_id "TCONS_00027491"; exon_number "1"; oId "CUFF.10439.1"; class_code "u"; tss_id "TSS13326";
chr1	Cufflinks	exon	200295227	200298619	.	-	.	gene_id "BCSlncRNA_006075"; transcript_id "TCONS_00027493"; exon_number "1"; gene_name "RP11-532L16.1"; oId "CUFF.10442.1"; nearest_ref "ENST00000425737.1"; class_code "x"; tss_id "TSS13328";
chr1	Cufflinks	exon	200299617	200301397	.	-	.	gene_id "BCSlncRNA_006076"; transcript_id "TCONS_00027494"; exon_number "1"; oId "CUFF.10443.1"; class_code "u"; tss_id "TSS13329";
chr1	Cufflinks	exon	200305073	200306971	.	-	.	gene_id "BCSlncRNA_006077"; transcript_id "TCONS_00027495"; exon_number "1"; oId "CUFF.10445.1"; class_code "u"; tss_id "TSS13330";
chr1	Cufflinks	exon	200346161	200348969	.	-	.	gene_id "BCSlncRNA_006078"; transcript_id "TCONS_00027500"; exon_number "1"; oId "CUFF.10455.1"; class_code "u"; tss_id "TSS13331";
chr1	Cufflinks	exon	200350691	200351429	.	.	.	gene_id "BCSlncRNA_006971"; transcript_id "TCONS_00030541"; exon_number "1"; oId "CUFF.10456.1"; class_code "u"; tss_id "TSS14961";
chr1	Cufflinks	exon	200360021	200362592	.	-	.	gene_id "BCSlncRNA_006079"; transcript_id "TCONS_00027501"; exon_number "1"; oId "CUFF.10459.1"; class_code "u"; tss_id "TSS13332";
chr1	Cufflinks	exon	200362744	200366737	.	-	.	gene_id "BCSlncRNA_006080"; transcript_id "TCONS_00027502"; exon_number "1"; oId "CUFF.10460.1"; class_code "u"; tss_id "TSS13333";
chr1	Cufflinks	exon	200379475	200380495	.	+	.	gene_id "BCSlncRNA_002712"; transcript_id "TCONS_00012421"; exon_number "1"; oId "CUFF.10462.1"; class_code "u"; tss_id "TSS5958";
chr1	Cufflinks	exon	200383764	200385264	.	-	.	gene_id "BCSlncRNA_006082"; transcript_id "TCONS_00027508"; exon_number "1"; oId "CUFF.10463.1"; class_code "u"; tss_id "TSS13335";
chr1	Cufflinks	exon	200417053	200418392	.	.	.	gene_id "BCSlncRNA_006972"; transcript_id "TCONS_00030542"; exon_number "1"; oId "CUFF.10464.1"; class_code "u"; tss_id "TSS14962";
chr1	Cufflinks	exon	200831935	200832637	.	+	.	gene_id "BCSlncRNA_002716"; transcript_id "TCONS_00012432"; exon_number "1"; oId "CUFF.10059.1"; class_code "u"; tss_id "TSS5966";
chr1	Cufflinks	exon	200838006	200841944	.	-	.	gene_id "BCSlncRNA_006085"; transcript_id "TCONS_00027534"; exon_number "1"; oId "CUFF.10060.1"; class_code "u"; tss_id "TSS13349";
chr1	Cufflinks	exon	201509354	201510401	.	+	.	gene_id "BCSlncRNA_002727"; transcript_id "TCONS_00012476"; exon_number "1"; oId "CUFF.11872.1"; class_code "u"; tss_id "TSS5993";
chr1	Cufflinks	exon	201566971	201567488	.	+	.	gene_id "BCSlncRNA_002728"; transcript_id "TCONS_00012477"; exon_number "1"; oId "CUFF.11874.1"; class_code "u"; tss_id "TSS5994";
chr1	Cufflinks	exon	201567565	201567837	.	+	.	gene_id "BCSlncRNA_002729"; transcript_id "TCONS_00012478"; exon_number "1"; oId "CUFF.11875.1"; class_code "u"; tss_id "TSS5995";
chr1	Cufflinks	exon	202099443	202102024	.	-	.	gene_id "BCSlncRNA_006104"; transcript_id "TCONS_00027710"; exon_number "1"; gene_name "GPR37L1"; oId "CUFF.10430.1"; nearest_ref "ENST00000367282.5"; class_code "x"; tss_id "TSS13404";
chr1	Cufflinks	exon	202131064	202133042	.	+	.	gene_id "BCSlncRNA_002747"; transcript_id "TCONS_00012574"; exon_number "1"; oId "CUFF.11547.1"; class_code "u"; tss_id "TSS6046";
chr1	Cufflinks	exon	202133585	202134628	.	+	.	gene_id "BCSlncRNA_002749"; transcript_id "TCONS_00012576"; exon_number "1"; oId "CUFF.11549.1"; class_code "u"; tss_id "TSS6051";
chr1	Cufflinks	exon	202311140	202312730	.	+	.	gene_id "BCSlncRNA_002753"; transcript_id "TCONS_00012597"; exon_number "1"; oId "CUFF.11558.1"; class_code "u"; tss_id "TSS6060";
chr1	Cufflinks	exon	202843931	202844819	.	-	.	gene_id "BCSlncRNA_006119"; transcript_id "TCONS_00027793"; exon_number "1"; gene_name "RP11-480I12.7"; oId "CUFF.11634.1"; nearest_ref "ENST00000456105.2"; class_code "x"; tss_id "TSS13444";
chr1	Cufflinks	exon	203242463	203244759	.	+	.	gene_id "BCSlncRNA_002767"; transcript_id "TCONS_00012689"; exon_number "1"; gene_name "CHIT1"; oId "CUFF.11659.1"; nearest_ref "ENST00000460619.1"; class_code "x"; tss_id "TSS6106";
chr1	Cufflinks	exon	203245640	203246759	.	-	.	gene_id "BCSlncRNA_006132"; transcript_id "TCONS_00027895"; exon_number "1"; oId "CUFF.11663.1"; class_code "u"; tss_id "TSS13481";
chr1	Cufflinks	exon	203248355	203248467	.	-	.	gene_id "BCSlncRNA_006132"; transcript_id "TCONS_00027895"; exon_number "2"; oId "CUFF.11663.1"; class_code "u"; tss_id "TSS13481";
chr1	Cufflinks	exon	203251192	203252895	.	-	.	gene_id "BCSlncRNA_006133"; transcript_id "TCONS_00027896"; exon_number "1"; oId "CUFF.11664.1"; class_code "u"; tss_id "TSS13482";
chr1	Cufflinks	exon	203253433	203261553	.	-	.	gene_id "BCSlncRNA_006134"; transcript_id "TCONS_00027897"; exon_number "1"; gene_name "RP11-134P9.3"; oId "CUFF.11665.1"; nearest_ref "ENST00000412772.1"; class_code "x"; tss_id "TSS13483";
chr1	Cufflinks	exon	203267521	203270907	.	+	.	gene_id "BCSlncRNA_002770"; transcript_id "TCONS_00012696"; exon_number "1"; gene_name "RP11-134P9.1"; oId "CUFF.11669.1"; nearest_ref "ENST00000457348.1"; class_code "x"; tss_id "TSS6111";
chr1	Cufflinks	exon	203284050	203287424	.	+	.	gene_id "BCSlncRNA_002772"; transcript_id "TCONS_00012700"; exon_number "1"; oId "CUFF.11675.1"; class_code "u"; tss_id "TSS6113";
chr1	Cufflinks	exon	203289798	203291248	.	+	.	gene_id "BCSlncRNA_002773"; transcript_id "TCONS_00012701"; exon_number "1"; oId "CUFF.11676.1"; class_code "u"; tss_id "TSS6114";
chr1	Cufflinks	exon	203294063	203296613	.	+	.	gene_id "BCSlncRNA_002774"; transcript_id "TCONS_00012702"; exon_number "1"; oId "CUFF.11678.1"; class_code "u"; tss_id "TSS6115";
chr1	Cufflinks	exon	203296820	203298073	.	+	.	gene_id "BCSlncRNA_002775"; transcript_id "TCONS_00012703"; exon_number "1"; oId "CUFF.11679.1"; class_code "u"; tss_id "TSS6116";
chr1	Cufflinks	exon	203420989	203423177	.	-	.	gene_id "BCSlncRNA_006140"; transcript_id "TCONS_00027912"; exon_number "1"; oId "CUFF.11682.1"; class_code "u"; tss_id "TSS13491";
chr1	Cufflinks	exon	203421811	203423022	.	+	.	gene_id "BCSlncRNA_002776"; transcript_id "TCONS_00012704"; exon_number "1"; oId "CUFF.11683.1"; class_code "u"; tss_id "TSS6117";
chr1	Cufflinks	exon	203422034	203422124	.	+	.	gene_id "BCSlncRNA_002776"; transcript_id "TCONS_00012705"; exon_number "1"; oId "CUFF.11683.2"; class_code "u"; tss_id "TSS6118";
chr1	Cufflinks	exon	203422055	203422124	.	+	.	gene_id "BCSlncRNA_002776"; transcript_id "TCONS_00012706"; exon_number "1"; oId "CUFF.11683.3"; class_code "u"; tss_id "TSS6118";
chr1	Cufflinks	exon	203422782	203423022	.	+	.	gene_id "BCSlncRNA_002776"; transcript_id "TCONS_00012705"; exon_number "2"; oId "CUFF.11683.2"; class_code "u"; tss_id "TSS6118";
chr1	Cufflinks	exon	203422782	203423022	.	+	.	gene_id "BCSlncRNA_002776"; transcript_id "TCONS_00012706"; exon_number "2"; oId "CUFF.11683.3"; class_code "u"; tss_id "TSS6118";
chr1	Cufflinks	exon	203430036	203435755	.	+	.	gene_id "BCSlncRNA_002776"; transcript_id "TCONS_00012704"; exon_number "2"; oId "CUFF.11683.1"; class_code "u"; tss_id "TSS6117";
chr1	Cufflinks	exon	203430036	203436121	.	+	.	gene_id "BCSlncRNA_002776"; transcript_id "TCONS_00012706"; exon_number "3"; oId "CUFF.11683.3"; class_code "u"; tss_id "TSS6118";
chr1	Cufflinks	exon	203438472	203438526	.	+	.	gene_id "BCSlncRNA_002776"; transcript_id "TCONS_00012705"; exon_number "3"; oId "CUFF.11683.2"; class_code "u"; tss_id "TSS6118";
chr1	Cufflinks	exon	203438472	203438526	.	+	.	gene_id "BCSlncRNA_002776"; transcript_id "TCONS_00012706"; exon_number "4"; oId "CUFF.11683.3"; class_code "u"; tss_id "TSS6118";
chr1	Cufflinks	exon	203706093	203707175	.	-	.	gene_id "BCSlncRNA_006142"; transcript_id "TCONS_00027914"; exon_number "1"; gene_name "ATP2B4"; oId "CUFF.11246.1"; nearest_ref "ENST00000357681.5"; class_code "x"; tss_id "TSS13493";
chr1	Cufflinks	exon	203710266	203711449	.	-	.	gene_id "BCSlncRNA_006143"; transcript_id "TCONS_00027915"; exon_number "1"; gene_name "ATP2B4"; oId "CUFF.11241.1"; nearest_ref "ENST00000357681.5"; class_code "x"; tss_id "TSS13494";
chr1	Cufflinks	exon	203711504	203713264	.	-	.	gene_id "BCSlncRNA_006144"; transcript_id "TCONS_00027916"; exon_number "1"; gene_name "ATP2B4"; oId "CUFF.11242.1"; nearest_ref "ENST00000357681.5"; class_code "x"; tss_id "TSS13495";
chr1	Cufflinks	exon	203713333	203713556	.	-	.	gene_id "BCSlncRNA_006142"; transcript_id "TCONS_00027914"; exon_number "2"; gene_name "ATP2B4"; oId "CUFF.11246.1"; nearest_ref "ENST00000357681.5"; class_code "x"; tss_id "TSS13493";
chr1	Cufflinks	exon	203723345	203723830	.	-	.	gene_id "BCSlncRNA_006145"; transcript_id "TCONS_00027917"; exon_number "1"; oId "CUFF.11247.1"; class_code "u"; tss_id "TSS13496";
chr1	Cufflinks	exon	203842395	203842847	.	+	.	gene_id "BCSlncRNA_002785"; transcript_id "TCONS_00012786"; exon_number "1"; gene_name "KRT8P29"; oId "CUFF.11276.1"; nearest_ref "ENST00000420409.1"; class_code "x"; tss_id "TSS6149";
chr1	Cufflinks	exon	204357253	204368678	.	-	.	gene_id "BCSlncRNA_006159"; transcript_id "TCONS_00027968"; exon_number "1"; gene_name "RP11-739N20.3"; oId "CUFF.11437.3"; nearest_ref "ENST00000433886.1"; class_code "x"; tss_id "TSS13525";
chr1	Cufflinks	exon	204369781	204372453	.	-	.	gene_id "BCSlncRNA_006159"; transcript_id "TCONS_00027968"; exon_number "2"; gene_name "RP11-739N20.3"; oId "CUFF.11437.3"; nearest_ref "ENST00000433886.1"; class_code "x"; tss_id "TSS13525";
chr1	Cufflinks	exon	204376780	204377210	.	-	.	gene_id "BCSlncRNA_006162"; transcript_id "TCONS_00027972"; exon_number "1"; gene_name "RP11-739N20.2"; oId "CUFF.11446.1"; nearest_ref "ENST00000443515.1"; class_code "x"; tss_id "TSS13528";
chr1	Cufflinks	exon	204377684	204377941	.	-	.	gene_id "BCSlncRNA_006163"; transcript_id "TCONS_00027973"; exon_number "1"; gene_name "RP11-739N20.2"; oId "CUFF.11447.1"; nearest_ref "ENST00000443515.1"; class_code "x"; tss_id "TSS13529";
chr1	Cufflinks	exon	204378094	204378562	.	-	.	gene_id "BCSlncRNA_006164"; transcript_id "TCONS_00027974"; exon_number "1"; gene_name "RP11-739N20.2"; oId "CUFF.11448.1"; nearest_ref "ENST00000443515.1"; class_code "x"; tss_id "TSS13530";
chr1	Cufflinks	exon	204403848	204404106	.	-	.	gene_id "BCSlncRNA_006168"; transcript_id "TCONS_00027986"; exon_number "1"; gene_name "RP11-739N20.2"; oId "CUFF.11458.1"; nearest_ref "ENST00000443515.1"; class_code "x"; tss_id "TSS13540";
chr1	Cufflinks	exon	204404157	204404443	.	-	.	gene_id "BCSlncRNA_006168"; transcript_id "TCONS_00027986"; exon_number "2"; gene_name "RP11-739N20.2"; oId "CUFF.11458.1"; nearest_ref "ENST00000443515.1"; class_code "x"; tss_id "TSS13540";
chr1	Cufflinks	exon	204463942	204466066	.	+	.	gene_id "BCSlncRNA_002795"; transcript_id "TCONS_00012806"; exon_number "1"; oId "CUFF.11487.1"; class_code "u"; tss_id "TSS6165";
chr1	Cufflinks	exon	204464051	204464431	.	-	.	gene_id "BCSlncRNA_006172"; transcript_id "TCONS_00027995"; exon_number "1"; oId "CUFF.11488.1"; class_code "u"; tss_id "TSS13544";
chr1	Cufflinks	exon	204475656	204477107	.	-	.	gene_id "BCSlncRNA_006173"; transcript_id "TCONS_00027996"; exon_number "1"; oId "CUFF.11489.1"; class_code "u"; tss_id "TSS13545";
chr1	Cufflinks	exon	204476310	204477600	.	+	.	gene_id "BCSlncRNA_002797"; transcript_id "TCONS_00012808"; exon_number "1"; oId "CUFF.11491.1"; class_code "u"; tss_id "TSS6167";
chr1	Cufflinks	exon	204545365	204547027	.	+	.	gene_id "BCSlncRNA_002801"; transcript_id "TCONS_00012843"; exon_number "1"; oId "CUFF.11520.1"; class_code "u"; tss_id "TSS6181";
chr1	Cufflinks	exon	204547147	204548351	.	+	.	gene_id "BCSlncRNA_002802"; transcript_id "TCONS_00012844"; exon_number "1"; oId "CUFF.11521.1"; class_code "u"; tss_id "TSS6182";
chr1	Cufflinks	exon	204548404	204548641	.	+	.	gene_id "BCSlncRNA_002799"; transcript_id "TCONS_00012845"; exon_number "1"; oId "CUFF.11500.33"; class_code "u"; tss_id "TSS6177";
chr1	Cufflinks	exon	204548678	204549421	.	+	.	gene_id "BCSlncRNA_002803"; transcript_id "TCONS_00012846"; exon_number "1"; oId "CUFF.11522.1"; class_code "u"; tss_id "TSS6183";
chr1	Cufflinks	exon	204549431	204549537	.	+	.	gene_id "BCSlncRNA_002799"; transcript_id "TCONS_00012845"; exon_number "2"; oId "CUFF.11500.33"; class_code "u"; tss_id "TSS6177";
chr1	Cufflinks	exon	204550208	204550285	.	+	.	gene_id "BCSlncRNA_002799"; transcript_id "TCONS_00012845"; exon_number "3"; oId "CUFF.11500.33"; class_code "u"; tss_id "TSS6177";
chr1	Cufflinks	exon	204551802	204552361	.	+	.	gene_id "BCSlncRNA_002804"; transcript_id "TCONS_00012847"; exon_number "1"; oId "CUFF.11525.1"; class_code "u"; tss_id "TSS6184";
chr1	Cufflinks	exon	204554558	204554711	.	+	.	gene_id "BCSlncRNA_002799"; transcript_id "TCONS_00012845"; exon_number "4"; oId "CUFF.11500.33"; class_code "u"; tss_id "TSS6177";
chr1	Cufflinks	exon	204554808	204555060	.	+	.	gene_id "BCSlncRNA_002799"; transcript_id "TCONS_00012845"; exon_number "5"; oId "CUFF.11500.33"; class_code "u"; tss_id "TSS6177";
chr1	Cufflinks	exon	204568652	204569957	.	+	.	gene_id "BCSlncRNA_002806"; transcript_id "TCONS_00012849"; exon_number "1"; oId "CUFF.11528.1"; class_code "u"; tss_id "TSS6186";
chr1	Cufflinks	exon	204570142	204572005	.	+	.	gene_id "BCSlncRNA_002807"; transcript_id "TCONS_00012850"; exon_number "1"; oId "CUFF.11529.1"; class_code "u"; tss_id "TSS6187";
chr1	Cufflinks	exon	204676651	204678637	.	-	.	gene_id "BCSlncRNA_006176"; transcript_id "TCONS_00028007"; exon_number "1"; oId "CUFF.11498.7"; class_code "u"; tss_id "TSS13552";
chr1	Cufflinks	exon	204678811	204683696	.	-	.	gene_id "BCSlncRNA_006179"; transcript_id "TCONS_00028008"; exon_number "1"; oId "CUFF.11537.1"; class_code "u"; tss_id "TSS13555";
chr1	Cufflinks	exon	204683925	204684459	.	-	.	gene_id "BCSlncRNA_006176"; transcript_id "TCONS_00028007"; exon_number "2"; oId "CUFF.11498.7"; class_code "u"; tss_id "TSS13552";
chr1	Cufflinks	exon	204925940	204926614	.	-	.	gene_id "BCSlncRNA_006182"; transcript_id "TCONS_00028011"; exon_number "1"; gene_name "NFASC"; oId "CUFF.12885.1"; nearest_ref "ENST00000367172.4"; class_code "x"; tss_id "TSS13561";
chr1	Cufflinks	exon	204926935	204931425	.	-	.	gene_id "BCSlncRNA_006183"; transcript_id "TCONS_00028012"; exon_number "1"; gene_name "NFASC"; oId "CUFF.12881.1"; nearest_ref "ENST00000404977.2"; class_code "x"; tss_id "TSS13562";
chr1	Cufflinks	exon	204931466	204931847	.	-	.	gene_id "BCSlncRNA_006182"; transcript_id "TCONS_00028011"; exon_number "2"; gene_name "NFASC"; oId "CUFF.12885.1"; nearest_ref "ENST00000367172.4"; class_code "x"; tss_id "TSS13561";
chr1	Cufflinks	exon	205046410	205047589	.	-	.	gene_id "BCSlncRNA_006184"; transcript_id "TCONS_00028013"; exon_number "1"; gene_name "CNTN2"; oId "CUFF.12889.1"; nearest_ref "ENST00000331830.4"; class_code "x"; tss_id "TSS13563";
chr1	Cufflinks	exon	205048186	205048894	.	-	.	gene_id "BCSlncRNA_006185"; transcript_id "TCONS_00028014"; exon_number "1"; oId "CUFF.12890.1"; class_code "u"; tss_id "TSS13564";
chr1	Cufflinks	exon	205060442	205061160	.	-	.	gene_id "BCSlncRNA_006186"; transcript_id "TCONS_00028021"; exon_number "1"; gene_name "RP11-536L3.4"; oId "CUFF.12895.1"; nearest_ref "ENST00000603227.1"; class_code "x"; tss_id "TSS13565";
chr1	Cufflinks	exon	205251639	205251670	.	-	.	gene_id "BCSlncRNA_006190"; transcript_id "TCONS_00028036"; exon_number "1"; oId "CUFF.12924.1"; class_code "u"; tss_id "TSS13574";
chr1	Cufflinks	exon	205252815	205253809	.	-	.	gene_id "BCSlncRNA_006191"; transcript_id "TCONS_00028037"; exon_number "1"; oId "CUFF.12927.1"; class_code "u"; tss_id "TSS13575";
chr1	Cufflinks	exon	205255709	205257714	.	-	.	gene_id "BCSlncRNA_006190"; transcript_id "TCONS_00028036"; exon_number "2"; oId "CUFF.12924.1"; class_code "u"; tss_id "TSS13574";
chr1	Cufflinks	exon	205561682	205563003	.	-	.	gene_id "BCSlncRNA_006198"; transcript_id "TCONS_00028076"; exon_number "1"; gene_name "RNU6-418P"; oId "CUFF.12946.2"; nearest_ref "ENST00000384035.1"; class_code "x"; tss_id "TSS13590";
chr1	Cufflinks	exon	205561682	205566928	.	-	.	gene_id "BCSlncRNA_006198"; transcript_id "TCONS_00028075"; exon_number "1"; gene_name "RNU6-418P"; oId "CUFF.12946.1"; nearest_ref "ENST00000384035.1"; class_code "x"; tss_id "TSS13590";
chr1	Cufflinks	exon	205564065	205566928	.	-	.	gene_id "BCSlncRNA_006198"; transcript_id "TCONS_00028076"; exon_number "2"; gene_name "RNU6-418P"; oId "CUFF.12946.2"; nearest_ref "ENST00000384035.1"; class_code "x"; tss_id "TSS13590";
chr1	Cufflinks	exon	205666371	205667137	.	-	.	gene_id "BCSlncRNA_006201"; transcript_id "TCONS_00028097"; exon_number "1"; oId "CUFF.12972.1"; class_code "u"; tss_id "TSS13601";
chr1	Cufflinks	exon	205667336	205674948	.	-	.	gene_id "BCSlncRNA_006202"; transcript_id "TCONS_00028098"; exon_number "1"; oId "CUFF.12973.1"; class_code "u"; tss_id "TSS13602";
chr1	Cufflinks	exon	205675101	205675312	.	-	.	gene_id "BCSlncRNA_006203"; transcript_id "TCONS_00028099"; exon_number "1"; oId "CUFF.12974.1"; class_code "u"; tss_id "TSS13603";
chr1	Cufflinks	exon	205732631	205734141	.	-	.	gene_id "BCSlncRNA_006206"; transcript_id "TCONS_00028106"; exon_number "1"; oId "CUFF.12981.1"; class_code "u"; tss_id "TSS13607";
chr1	Cufflinks	exon	205782355	205782713	.	+	.	gene_id "BCSlncRNA_002826"; transcript_id "TCONS_00012969"; exon_number "1"; gene_name "PM20D1"; oId "CUFF.10914.1"; nearest_ref "ENST00000367136.4"; class_code "x"; tss_id "TSS6249";
chr1	Cufflinks	exon	205782463	205782713	.	+	.	gene_id "BCSlncRNA_002826"; transcript_id "TCONS_00012972"; exon_number "1"; gene_name "PM20D1"; oId "CUFF.10914.4"; nearest_ref "ENST00000367136.4"; class_code "x"; tss_id "TSS6250";
chr1	Cufflinks	exon	205782463	205782713	.	+	.	gene_id "BCSlncRNA_002826"; transcript_id "TCONS_00012971"; exon_number "1"; gene_name "PM20D1"; oId "CUFF.10914.3"; nearest_ref "ENST00000367136.4"; class_code "x"; tss_id "TSS6250";
chr1	Cufflinks	exon	205782463	205782713	.	+	.	gene_id "BCSlncRNA_002826"; transcript_id "TCONS_00012970"; exon_number "1"; gene_name "PM20D1"; oId "CUFF.10914.2"; nearest_ref "ENST00000367136.4"; class_code "x"; tss_id "TSS6250";
chr1	Cufflinks	exon	205782479	205782713	.	+	.	gene_id "BCSlncRNA_002826"; transcript_id "TCONS_00012973"; exon_number "1"; gene_name "PM20D1"; oId "CUFF.10914.5"; nearest_ref "ENST00000367136.4"; class_code "x"; tss_id "TSS6250";
chr1	Cufflinks	exon	205782496	205782713	.	+	.	gene_id "BCSlncRNA_002826"; transcript_id "TCONS_00012974"; exon_number "1"; gene_name "PM20D1"; oId "CUFF.10914.6"; nearest_ref "ENST00000367136.4"; class_code "x"; tss_id "TSS6250";
chr1	Cufflinks	exon	205782571	205782713	.	+	.	gene_id "BCSlncRNA_002826"; transcript_id "TCONS_00012976"; exon_number "1"; gene_name "PM20D1"; oId "CUFF.10914.8"; nearest_ref "ENST00000367136.4"; class_code "x"; tss_id "TSS6251";
chr1	Cufflinks	exon	205782571	205793544	.	+	.	gene_id "BCSlncRNA_002826"; transcript_id "TCONS_00012975"; exon_number "1"; gene_name "PM20D1"; oId "CUFF.10914.7"; nearest_ref "ENST00000367136.4"; class_code "x"; tss_id "TSS6251";
chr1	Cufflinks	exon	205782577	205782713	.	+	.	gene_id "BCSlncRNA_002826"; transcript_id "TCONS_00012977"; exon_number "1"; gene_name "PM20D1"; oId "CUFF.10914.9"; nearest_ref "ENST00000367136.4"; class_code "x"; tss_id "TSS6251";
chr1	Cufflinks	exon	205782588	205782716	.	+	.	gene_id "BCSlncRNA_002826"; transcript_id "TCONS_00012979"; exon_number "1"; gene_name "PM20D1"; oId "CUFF.10914.11"; nearest_ref "ENST00000367136.4"; class_code "x"; tss_id "TSS6251";
chr1	Cufflinks	exon	205782588	205782716	.	+	.	gene_id "BCSlncRNA_002826"; transcript_id "TCONS_00012978"; exon_number "1"; gene_name "PM20D1"; oId "CUFF.10914.10"; nearest_ref "ENST00000367136.4"; class_code "x"; tss_id "TSS6251";
chr1	Cufflinks	exon	205782592	205782713	.	+	.	gene_id "BCSlncRNA_002826"; transcript_id "TCONS_00012980"; exon_number "1"; gene_name "PM20D1"; oId "CUFF.10914.12"; nearest_ref "ENST00000367136.4"; class_code "x"; tss_id "TSS6251";
chr1	Cufflinks	exon	205782593	205782713	.	+	.	gene_id "BCSlncRNA_002826"; transcript_id "TCONS_00012981"; exon_number "1"; gene_name "PM20D1"; oId "CUFF.10914.13"; nearest_ref "ENST00000367136.4"; class_code "x"; tss_id "TSS6251";
chr1	Cufflinks	exon	205782599	205782713	.	+	.	gene_id "BCSlncRNA_002826"; transcript_id "TCONS_00012982"; exon_number "1"; gene_name "PM20D1"; oId "CUFF.10914.14"; nearest_ref "ENST00000367136.4"; class_code "x"; tss_id "TSS6251";
chr1	Cufflinks	exon	205782603	205782713	.	+	.	gene_id "BCSlncRNA_002826"; transcript_id "TCONS_00012983"; exon_number "1"; gene_name "PM20D1"; oId "CUFF.10914.15"; nearest_ref "ENST00000367136.4"; class_code "x"; tss_id "TSS6251";
chr1	Cufflinks	exon	205782605	205782713	.	+	.	gene_id "BCSlncRNA_002826"; transcript_id "TCONS_00012985"; exon_number "1"; gene_name "PM20D1"; oId "CUFF.10914.17"; nearest_ref "ENST00000367136.4"; class_code "x"; tss_id "TSS6251";
chr1	Cufflinks	exon	205782605	205782713	.	+	.	gene_id "BCSlncRNA_002826"; transcript_id "TCONS_00012984"; exon_number "1"; gene_name "PM20D1"; oId "CUFF.10914.16"; nearest_ref "ENST00000367136.4"; class_code "x"; tss_id "TSS6251";
chr1	Cufflinks	exon	205782613	205782713	.	+	.	gene_id "BCSlncRNA_002826"; transcript_id "TCONS_00012987"; exon_number "1"; gene_name "PM20D1"; oId "CUFF.10914.19"; nearest_ref "ENST00000367136.4"; class_code "x"; tss_id "TSS6251";
chr1	Cufflinks	exon	205782613	205782713	.	+	.	gene_id "BCSlncRNA_002826"; transcript_id "TCONS_00012986"; exon_number "1"; gene_name "PM20D1"; oId "CUFF.10914.18"; nearest_ref "ENST00000367136.4"; class_code "x"; tss_id "TSS6251";
chr1	Cufflinks	exon	205782618	205782713	.	+	.	gene_id "BCSlncRNA_002826"; transcript_id "TCONS_00012990"; exon_number "1"; gene_name "PM20D1"; oId "CUFF.10914.22"; nearest_ref "ENST00000367136.4"; class_code "x"; tss_id "TSS6251";
chr1	Cufflinks	exon	205782618	205782713	.	+	.	gene_id "BCSlncRNA_002826"; transcript_id "TCONS_00012989"; exon_number "1"; gene_name "PM20D1"; oId "CUFF.10914.21"; nearest_ref "ENST00000367136.4"; class_code "x"; tss_id "TSS6251";
chr1	Cufflinks	exon	205782618	205782713	.	+	.	gene_id "BCSlncRNA_002826"; transcript_id "TCONS_00012988"; exon_number "1"; gene_name "PM20D1"; oId "CUFF.10914.20"; nearest_ref "ENST00000367136.4"; class_code "x"; tss_id "TSS6251";
chr1	Cufflinks	exon	205782688	205782713	.	+	.	gene_id "BCSlncRNA_002826"; transcript_id "TCONS_00012991"; exon_number "1"; gene_name "PM20D1"; oId "CUFF.10914.23"; nearest_ref "ENST00000367136.4"; class_code "x"; tss_id "TSS6252";
chr1	Cufflinks	exon	205782694	205782713	.	+	.	gene_id "BCSlncRNA_002826"; transcript_id "TCONS_00012992"; exon_number "1"; gene_name "PM20D1"; oId "CUFF.10914.24"; nearest_ref "ENST00000367136.4"; class_code "x"; tss_id "TSS6252";
chr1	Cufflinks	exon	205782897	205799678	.	+	.	gene_id "BCSlncRNA_002826"; transcript_id "TCONS_00012993"; exon_number "1"; gene_name "PM20D1"; oId "CUFF.10914.25"; nearest_ref "ENST00000469861.1"; class_code "x"; tss_id "TSS6253";
chr1	Cufflinks	exon	205782955	205788588	.	+	.	gene_id "BCSlncRNA_002826"; transcript_id "TCONS_00012994"; exon_number "1"; gene_name "SLC26A9"; oId "CUFF.10914.26"; nearest_ref "ENST00000367135.3"; class_code "x"; tss_id "TSS6253";
chr1	Cufflinks	exon	205805367	205805431	.	+	.	gene_id "BCSlncRNA_002826"; transcript_id "TCONS_00012988"; exon_number "2"; gene_name "PM20D1"; oId "CUFF.10914.20"; nearest_ref "ENST00000367136.4"; class_code "x"; tss_id "TSS6251";
chr1	Cufflinks	exon	205809549	205811215	.	+	.	gene_id "BCSlncRNA_002827"; transcript_id "TCONS_00012995"; exon_number "1"; gene_name "PM20D1"; oId "CUFF.10916.1"; nearest_ref "ENST00000367136.4"; class_code "x"; tss_id "TSS6255";
chr1	Cufflinks	exon	205811661	205811987	.	+	.	gene_id "BCSlncRNA_002828"; transcript_id "TCONS_00012996"; exon_number "1"; gene_name "PM20D1"; oId "CUFF.10917.1"; nearest_ref "ENST00000367136.4"; class_code "x"; tss_id "TSS6256";
chr1	Cufflinks	exon	205813204	205815138	.	+	.	gene_id "BCSlncRNA_002829"; transcript_id "TCONS_00012997"; exon_number "1"; gene_name "PM20D1"; oId "CUFF.10918.1"; nearest_ref "ENST00000367136.4"; class_code "x"; tss_id "TSS6257";
chr1	Cufflinks	exon	205818964	205819138	.	+	.	gene_id "BCSlncRNA_002826"; transcript_id "TCONS_00012998"; exon_number "1"; gene_name "PM20D1"; oId "CUFF.10914.28"; nearest_ref "ENST00000367136.4"; class_code "x"; tss_id "TSS6254";
chr1	Cufflinks	exon	205819011	205819138	.	+	.	gene_id "BCSlncRNA_002826"; transcript_id "TCONS_00012999"; exon_number "1"; gene_name "PM20D1"; oId "CUFF.10914.29"; nearest_ref "ENST00000367136.4"; class_code "x"; tss_id "TSS6254";
chr1	Cufflinks	exon	205819400	205820365	.	+	.	gene_id "BCSlncRNA_002830"; transcript_id "TCONS_00013000"; exon_number "1"; oId "CUFF.10929.1"; class_code "u"; tss_id "TSS6258";
chr1	Cufflinks	exon	205822916	205823002	.	+	.	gene_id "BCSlncRNA_002826"; transcript_id "TCONS_00012972"; exon_number "2"; gene_name "PM20D1"; oId "CUFF.10914.4"; nearest_ref "ENST00000367136.4"; class_code "x"; tss_id "TSS6250";
chr1	Cufflinks	exon	205822916	205823002	.	+	.	gene_id "BCSlncRNA_002826"; transcript_id "TCONS_00012971"; exon_number "2"; gene_name "PM20D1"; oId "CUFF.10914.3"; nearest_ref "ENST00000367136.4"; class_code "x"; tss_id "TSS6250";
chr1	Cufflinks	exon	205822916	205823002	.	+	.	gene_id "BCSlncRNA_002826"; transcript_id "TCONS_00012970"; exon_number "2"; gene_name "PM20D1"; oId "CUFF.10914.2"; nearest_ref "ENST00000367136.4"; class_code "x"; tss_id "TSS6250";
chr1	Cufflinks	exon	205822916	205823002	.	+	.	gene_id "BCSlncRNA_002826"; transcript_id "TCONS_00012973"; exon_number "2"; gene_name "PM20D1"; oId "CUFF.10914.5"; nearest_ref "ENST00000367136.4"; class_code "x"; tss_id "TSS6250";
chr1	Cufflinks	exon	205822916	205823002	.	+	.	gene_id "BCSlncRNA_002826"; transcript_id "TCONS_00012974"; exon_number "2"; gene_name "PM20D1"; oId "CUFF.10914.6"; nearest_ref "ENST00000367136.4"; class_code "x"; tss_id "TSS6250";
chr1	Cufflinks	exon	205822916	205823002	.	+	.	gene_id "BCSlncRNA_002826"; transcript_id "TCONS_00012977"; exon_number "2"; gene_name "PM20D1"; oId "CUFF.10914.9"; nearest_ref "ENST00000367136.4"; class_code "x"; tss_id "TSS6251";
chr1	Cufflinks	exon	205822916	205823002	.	+	.	gene_id "BCSlncRNA_002826"; transcript_id "TCONS_00012982"; exon_number "2"; gene_name "PM20D1"; oId "CUFF.10914.14"; nearest_ref "ENST00000367136.4"; class_code "x"; tss_id "TSS6251";
chr1	Cufflinks	exon	205822916	205823002	.	+	.	gene_id "BCSlncRNA_002826"; transcript_id "TCONS_00012983"; exon_number "2"; gene_name "PM20D1"; oId "CUFF.10914.15"; nearest_ref "ENST00000367136.4"; class_code "x"; tss_id "TSS6251";
chr1	Cufflinks	exon	205822916	205823002	.	+	.	gene_id "BCSlncRNA_002826"; transcript_id "TCONS_00012985"; exon_number "2"; gene_name "PM20D1"; oId "CUFF.10914.17"; nearest_ref "ENST00000367136.4"; class_code "x"; tss_id "TSS6251";
chr1	Cufflinks	exon	205822916	205823002	.	+	.	gene_id "BCSlncRNA_002826"; transcript_id "TCONS_00012984"; exon_number "2"; gene_name "PM20D1"; oId "CUFF.10914.16"; nearest_ref "ENST00000367136.4"; class_code "x"; tss_id "TSS6251";
chr1	Cufflinks	exon	205822916	205823002	.	+	.	gene_id "BCSlncRNA_002826"; transcript_id "TCONS_00012987"; exon_number "2"; gene_name "PM20D1"; oId "CUFF.10914.19"; nearest_ref "ENST00000367136.4"; class_code "x"; tss_id "TSS6251";
chr1	Cufflinks	exon	205822916	205823002	.	+	.	gene_id "BCSlncRNA_002826"; transcript_id "TCONS_00012986"; exon_number "2"; gene_name "PM20D1"; oId "CUFF.10914.18"; nearest_ref "ENST00000367136.4"; class_code "x"; tss_id "TSS6251";
chr1	Cufflinks	exon	205822916	205823002	.	+	.	gene_id "BCSlncRNA_002826"; transcript_id "TCONS_00012988"; exon_number "3"; gene_name "PM20D1"; oId "CUFF.10914.20"; nearest_ref "ENST00000367136.4"; class_code "x"; tss_id "TSS6251";
chr1	Cufflinks	exon	205822916	205823002	.	+	.	gene_id "BCSlncRNA_002826"; transcript_id "TCONS_00012991"; exon_number "2"; gene_name "PM20D1"; oId "CUFF.10914.23"; nearest_ref "ENST00000367136.4"; class_code "x"; tss_id "TSS6252";
chr1	Cufflinks	exon	205822916	205823002	.	+	.	gene_id "BCSlncRNA_002826"; transcript_id "TCONS_00012998"; exon_number "2"; gene_name "PM20D1"; oId "CUFF.10914.28"; nearest_ref "ENST00000367136.4"; class_code "x"; tss_id "TSS6254";
chr1	Cufflinks	exon	205822916	205823002	.	+	.	gene_id "BCSlncRNA_002826"; transcript_id "TCONS_00012999"; exon_number "2"; gene_name "PM20D1"; oId "CUFF.10914.29"; nearest_ref "ENST00000367136.4"; class_code "x"; tss_id "TSS6254";
chr1	Cufflinks	exon	205822919	205823002	.	+	.	gene_id "BCSlncRNA_002826"; transcript_id "TCONS_00012979"; exon_number "2"; gene_name "PM20D1"; oId "CUFF.10914.11"; nearest_ref "ENST00000367136.4"; class_code "x"; tss_id "TSS6251";
chr1	Cufflinks	exon	205822919	205823002	.	+	.	gene_id "BCSlncRNA_002826"; transcript_id "TCONS_00012978"; exon_number "2"; gene_name "PM20D1"; oId "CUFF.10914.10"; nearest_ref "ENST00000367136.4"; class_code "x"; tss_id "TSS6251";
chr1	Cufflinks	exon	205824033	205826707	.	+	.	gene_id "BCSlncRNA_002826"; transcript_id "TCONS_00012975"; exon_number "2"; gene_name "PM20D1"; oId "CUFF.10914.7"; nearest_ref "ENST00000367136.4"; class_code "x"; tss_id "TSS6251";
chr1	Cufflinks	exon	205824627	205826707	.	+	.	gene_id "BCSlncRNA_002826"; transcript_id "TCONS_00012969"; exon_number "2"; gene_name "PM20D1"; oId "CUFF.10914.1"; nearest_ref "ENST00000367136.4"; class_code "x"; tss_id "TSS6249";
chr1	Cufflinks	exon	205824627	205860437	.	+	.	gene_id "BCSlncRNA_002826"; transcript_id "TCONS_00012973"; exon_number "3"; gene_name "PM20D1"; oId "CUFF.10914.5"; nearest_ref "ENST00000367136.4"; class_code "x"; tss_id "TSS6250";
chr1	Cufflinks	exon	205824627	205826707	.	+	.	gene_id "BCSlncRNA_002826"; transcript_id "TCONS_00012976"; exon_number "2"; gene_name "PM20D1"; oId "CUFF.10914.8"; nearest_ref "ENST00000367136.4"; class_code "x"; tss_id "TSS6251";
chr1	Cufflinks	exon	205824627	205860437	.	+	.	gene_id "BCSlncRNA_002826"; transcript_id "TCONS_00012979"; exon_number "3"; gene_name "PM20D1"; oId "CUFF.10914.11"; nearest_ref "ENST00000367136.4"; class_code "x"; tss_id "TSS6251";
chr1	Cufflinks	exon	205824627	205826708	.	+	.	gene_id "BCSlncRNA_002826"; transcript_id "TCONS_00012980"; exon_number "2"; gene_name "PM20D1"; oId "CUFF.10914.12"; nearest_ref "ENST00000367136.4"; class_code "x"; tss_id "TSS6251";
chr1	Cufflinks	exon	205824627	205826707	.	+	.	gene_id "BCSlncRNA_002826"; transcript_id "TCONS_00012981"; exon_number "2"; gene_name "PM20D1"; oId "CUFF.10914.13"; nearest_ref "ENST00000367136.4"; class_code "x"; tss_id "TSS6251";
chr1	Cufflinks	exon	205824627	205826707	.	+	.	gene_id "BCSlncRNA_002826"; transcript_id "TCONS_00012982"; exon_number "3"; gene_name "PM20D1"; oId "CUFF.10914.14"; nearest_ref "ENST00000367136.4"; class_code "x"; tss_id "TSS6251";
chr1	Cufflinks	exon	205824627	205831726	.	+	.	gene_id "BCSlncRNA_002826"; transcript_id "TCONS_00012984"; exon_number "3"; gene_name "PM20D1"; oId "CUFF.10914.16"; nearest_ref "ENST00000367136.4"; class_code "x"; tss_id "TSS6251";
chr1	Cufflinks	exon	205824627	205831726	.	+	.	gene_id "BCSlncRNA_002826"; transcript_id "TCONS_00012987"; exon_number "3"; gene_name "PM20D1"; oId "CUFF.10914.19"; nearest_ref "ENST00000367136.4"; class_code "x"; tss_id "TSS6251";
chr1	Cufflinks	exon	205824627	205826707	.	+	.	gene_id "BCSlncRNA_002826"; transcript_id "TCONS_00012990"; exon_number "2"; gene_name "PM20D1"; oId "CUFF.10914.22"; nearest_ref "ENST00000367136.4"; class_code "x"; tss_id "TSS6251";
chr1	Cufflinks	exon	205824627	205826707	.	+	.	gene_id "BCSlncRNA_002826"; transcript_id "TCONS_00012989"; exon_number "2"; gene_name "PM20D1"; oId "CUFF.10914.21"; nearest_ref "ENST00000367136.4"; class_code "x"; tss_id "TSS6251";
chr1	Cufflinks	exon	205824627	205860437	.	+	.	gene_id "BCSlncRNA_002826"; transcript_id "TCONS_00012988"; exon_number "4"; gene_name "PM20D1"; oId "CUFF.10914.20"; nearest_ref "ENST00000367136.4"; class_code "x"; tss_id "TSS6251";
chr1	Cufflinks	exon	205824627	205826707	.	+	.	gene_id "BCSlncRNA_002826"; transcript_id "TCONS_00012992"; exon_number "2"; gene_name "PM20D1"; oId "CUFF.10914.24"; nearest_ref "ENST00000367136.4"; class_code "x"; tss_id "TSS6252";
chr1	Cufflinks	exon	205827271	205837961	.	+	.	gene_id "BCSlncRNA_002826"; transcript_id "TCONS_00012969"; exon_number "3"; gene_name "PM20D1"; oId "CUFF.10914.1"; nearest_ref "ENST00000367136.4"; class_code "x"; tss_id "TSS6249";
chr1	Cufflinks	exon	205827271	205875088	.	+	.	gene_id "BCSlncRNA_002826"; transcript_id "TCONS_00012972"; exon_number "3"; gene_name "PM20D1"; oId "CUFF.10914.4"; nearest_ref "ENST00000367136.4"; class_code "x"; tss_id "TSS6250";
chr1	Cufflinks	exon	205827271	205840852	.	+	.	gene_id "BCSlncRNA_002826"; transcript_id "TCONS_00012971"; exon_number "3"; gene_name "PM20D1"; oId "CUFF.10914.3"; nearest_ref "ENST00000367136.4"; class_code "x"; tss_id "TSS6250";
chr1	Cufflinks	exon	205827271	205860437	.	+	.	gene_id "BCSlncRNA_002826"; transcript_id "TCONS_00012970"; exon_number "3"; gene_name "PM20D1"; oId "CUFF.10914.2"; nearest_ref "ENST00000367136.4"; class_code "x"; tss_id "TSS6250";
chr1	Cufflinks	exon	205827271	205831726	.	+	.	gene_id "BCSlncRNA_002826"; transcript_id "TCONS_00012974"; exon_number "3"; gene_name "PM20D1"; oId "CUFF.10914.6"; nearest_ref "ENST00000367136.4"; class_code "x"; tss_id "TSS6250";
chr1	Cufflinks	exon	205827271	205840852	.	+	.	gene_id "BCSlncRNA_002826"; transcript_id "TCONS_00012976"; exon_number "3"; gene_name "PM20D1"; oId "CUFF.10914.8"; nearest_ref "ENST00000367136.4"; class_code "x"; tss_id "TSS6251";
chr1	Cufflinks	exon	205827271	205833385	.	+	.	gene_id "BCSlncRNA_002826"; transcript_id "TCONS_00012975"; exon_number "3"; gene_name "PM20D1"; oId "CUFF.10914.7"; nearest_ref "ENST00000367136.4"; class_code "x"; tss_id "TSS6251";
chr1	Cufflinks	exon	205827271	205831726	.	+	.	gene_id "BCSlncRNA_002826"; transcript_id "TCONS_00012977"; exon_number "3"; gene_name "PM20D1"; oId "CUFF.10914.9"; nearest_ref "ENST00000367136.4"; class_code "x"; tss_id "TSS6251";
chr1	Cufflinks	exon	205827271	205840860	.	+	.	gene_id "BCSlncRNA_002826"; transcript_id "TCONS_00012978"; exon_number "3"; gene_name "PM20D1"; oId "CUFF.10914.10"; nearest_ref "ENST00000367136.4"; class_code "x"; tss_id "TSS6251";
chr1	Cufflinks	exon	205827271	205875088	.	+	.	gene_id "BCSlncRNA_002826"; transcript_id "TCONS_00012981"; exon_number "3"; gene_name "PM20D1"; oId "CUFF.10914.13"; nearest_ref "ENST00000367136.4"; class_code "x"; tss_id "TSS6251";
chr1	Cufflinks	exon	205827271	205835713	.	+	.	gene_id "BCSlncRNA_002826"; transcript_id "TCONS_00012982"; exon_number "4"; gene_name "PM20D1"; oId "CUFF.10914.14"; nearest_ref "ENST00000367136.4"; class_code "x"; tss_id "TSS6251";
chr1	Cufflinks	exon	205827271	205831726	.	+	.	gene_id "BCSlncRNA_002826"; transcript_id "TCONS_00012983"; exon_number "3"; gene_name "PM20D1"; oId "CUFF.10914.15"; nearest_ref "ENST00000367136.4"; class_code "x"; tss_id "TSS6251";
chr1	Cufflinks	exon	205827271	205851677	.	+	.	gene_id "BCSlncRNA_002826"; transcript_id "TCONS_00012985"; exon_number "3"; gene_name "PM20D1"; oId "CUFF.10914.17"; nearest_ref "ENST00000367136.4"; class_code "x"; tss_id "TSS6251";
chr1	Cufflinks	exon	205827271	205840852	.	+	.	gene_id "BCSlncRNA_002826"; transcript_id "TCONS_00012986"; exon_number "3"; gene_name "PM20D1"; oId "CUFF.10914.18"; nearest_ref "ENST00000367136.4"; class_code "x"; tss_id "TSS6251";
chr1	Cufflinks	exon	205827271	205831726	.	+	.	gene_id "BCSlncRNA_002826"; transcript_id "TCONS_00012990"; exon_number "3"; gene_name "PM20D1"; oId "CUFF.10914.22"; nearest_ref "ENST00000367136.4"; class_code "x"; tss_id "TSS6251";
chr1	Cufflinks	exon	205827271	205851677	.	+	.	gene_id "BCSlncRNA_002826"; transcript_id "TCONS_00012989"; exon_number "3"; gene_name "PM20D1"; oId "CUFF.10914.21"; nearest_ref "ENST00000367136.4"; class_code "x"; tss_id "TSS6251";
chr1	Cufflinks	exon	205827271	205831726	.	+	.	gene_id "BCSlncRNA_002826"; transcript_id "TCONS_00012991"; exon_number "3"; gene_name "PM20D1"; oId "CUFF.10914.23"; nearest_ref "ENST00000367136.4"; class_code "x"; tss_id "TSS6252";
chr1	Cufflinks	exon	205827271	205837961	.	+	.	gene_id "BCSlncRNA_002826"; transcript_id "TCONS_00012992"; exon_number "3"; gene_name "PM20D1"; oId "CUFF.10914.24"; nearest_ref "ENST00000367136.4"; class_code "x"; tss_id "TSS6252";
chr1	Cufflinks	exon	205827271	205834187	.	+	.	gene_id "BCSlncRNA_002826"; transcript_id "TCONS_00012998"; exon_number "3"; gene_name "PM20D1"; oId "CUFF.10914.28"; nearest_ref "ENST00000367136.4"; class_code "x"; tss_id "TSS6254";
chr1	Cufflinks	exon	205827271	205840741	.	+	.	gene_id "BCSlncRNA_002826"; transcript_id "TCONS_00012999"; exon_number "3"; gene_name "PM20D1"; oId "CUFF.10914.29"; nearest_ref "ENST00000367136.4"; class_code "x"; tss_id "TSS6254";
chr1	Cufflinks	exon	205827272	205840852	.	+	.	gene_id "BCSlncRNA_002826"; transcript_id "TCONS_00012980"; exon_number "3"; gene_name "PM20D1"; oId "CUFF.10914.12"; nearest_ref "ENST00000367136.4"; class_code "x"; tss_id "TSS6251";
chr1	Cufflinks	exon	205833261	205860437	.	+	.	gene_id "BCSlncRNA_002826"; transcript_id "TCONS_00012977"; exon_number "4"; gene_name "PM20D1"; oId "CUFF.10914.9"; nearest_ref "ENST00000367136.4"; class_code "x"; tss_id "TSS6251";
chr1	Cufflinks	exon	205833261	205840852	.	+	.	gene_id "BCSlncRNA_002826"; transcript_id "TCONS_00012983"; exon_number "4"; gene_name "PM20D1"; oId "CUFF.10914.15"; nearest_ref "ENST00000367136.4"; class_code "x"; tss_id "TSS6251";
chr1	Cufflinks	exon	205833261	205840852	.	+	.	gene_id "BCSlncRNA_002826"; transcript_id "TCONS_00012984"; exon_number "4"; gene_name "PM20D1"; oId "CUFF.10914.16"; nearest_ref "ENST00000367136.4"; class_code "x"; tss_id "TSS6251";
chr1	Cufflinks	exon	205833261	205837961	.	+	.	gene_id "BCSlncRNA_002826"; transcript_id "TCONS_00012987"; exon_number "4"; gene_name "PM20D1"; oId "CUFF.10914.19"; nearest_ref "ENST00000367136.4"; class_code "x"; tss_id "TSS6251";
chr1	Cufflinks	exon	205833261	205842204	.	+	.	gene_id "BCSlncRNA_002826"; transcript_id "TCONS_00012990"; exon_number "4"; gene_name "PM20D1"; oId "CUFF.10914.22"; nearest_ref "ENST00000367136.4"; class_code "x"; tss_id "TSS6251";
chr1	Cufflinks	exon	205837898	205875088	.	+	.	gene_id "BCSlncRNA_002826"; transcript_id "TCONS_00012982"; exon_number "5"; gene_name "PM20D1"; oId "CUFF.10914.14"; nearest_ref "ENST00000367136.4"; class_code "x"; tss_id "TSS6251";
chr1	Cufflinks	exon	205837898	205837961	.	+	.	gene_id "BCSlncRNA_002826"; transcript_id "TCONS_00012998"; exon_number "4"; gene_name "PM20D1"; oId "CUFF.10914.28"; nearest_ref "ENST00000367136.4"; class_code "x"; tss_id "TSS6254";
chr1	Cufflinks	exon	205844850	205860437	.	+	.	gene_id "BCSlncRNA_002826"; transcript_id "TCONS_00012999"; exon_number "4"; gene_name "PM20D1"; oId "CUFF.10914.29"; nearest_ref "ENST00000367136.4"; class_code "x"; tss_id "TSS6254";
chr1	Cufflinks	exon	205851643	205875088	.	+	.	gene_id "BCSlncRNA_002826"; transcript_id "TCONS_00012975"; exon_number "4"; gene_name "PM20D1"; oId "CUFF.10914.7"; nearest_ref "ENST00000367136.4"; class_code "x"; tss_id "TSS6251";
chr1	Cufflinks	exon	205856051	205875088	.	+	.	gene_id "BCSlncRNA_002826"; transcript_id "TCONS_00012990"; exon_number "5"; gene_name "PM20D1"; oId "CUFF.10914.22"; nearest_ref "ENST00000367136.4"; class_code "x"; tss_id "TSS6251";
chr1	Cufflinks	exon	205857622	205860437	.	+	.	gene_id "BCSlncRNA_002826"; transcript_id "TCONS_00012971"; exon_number "4"; gene_name "PM20D1"; oId "CUFF.10914.3"; nearest_ref "ENST00000367136.4"; class_code "x"; tss_id "TSS6250";
chr1	Cufflinks	exon	205857622	205860437	.	+	.	gene_id "BCSlncRNA_002826"; transcript_id "TCONS_00012976"; exon_number "4"; gene_name "PM20D1"; oId "CUFF.10914.8"; nearest_ref "ENST00000367136.4"; class_code "x"; tss_id "TSS6251";
chr1	Cufflinks	exon	205857622	205860437	.	+	.	gene_id "BCSlncRNA_002826"; transcript_id "TCONS_00012980"; exon_number "4"; gene_name "PM20D1"; oId "CUFF.10914.12"; nearest_ref "ENST00000367136.4"; class_code "x"; tss_id "TSS6251";
chr1	Cufflinks	exon	205857622	205860437	.	+	.	gene_id "BCSlncRNA_002826"; transcript_id "TCONS_00012983"; exon_number "5"; gene_name "PM20D1"; oId "CUFF.10914.15"; nearest_ref "ENST00000367136.4"; class_code "x"; tss_id "TSS6251";
chr1	Cufflinks	exon	205857622	205860437	.	+	.	gene_id "BCSlncRNA_002826"; transcript_id "TCONS_00012984"; exon_number "5"; gene_name "PM20D1"; oId "CUFF.10914.16"; nearest_ref "ENST00000367136.4"; class_code "x"; tss_id "TSS6251";
chr1	Cufflinks	exon	205857622	205875088	.	+	.	gene_id "BCSlncRNA_002826"; transcript_id "TCONS_00012986"; exon_number "4"; gene_name "PM20D1"; oId "CUFF.10914.18"; nearest_ref "ENST00000367136.4"; class_code "x"; tss_id "TSS6251";
chr1	Cufflinks	exon	205857630	205860437	.	+	.	gene_id "BCSlncRNA_002826"; transcript_id "TCONS_00012978"; exon_number "4"; gene_name "PM20D1"; oId "CUFF.10914.10"; nearest_ref "ENST00000367136.4"; class_code "x"; tss_id "TSS6251";
chr1	Cufflinks	exon	205860284	205860437	.	+	.	gene_id "BCSlncRNA_002826"; transcript_id "TCONS_00012969"; exon_number "4"; gene_name "PM20D1"; oId "CUFF.10914.1"; nearest_ref "ENST00000367136.4"; class_code "x"; tss_id "TSS6249";
chr1	Cufflinks	exon	205860284	205860437	.	+	.	gene_id "BCSlncRNA_002826"; transcript_id "TCONS_00012974"; exon_number "4"; gene_name "PM20D1"; oId "CUFF.10914.6"; nearest_ref "ENST00000367136.4"; class_code "x"; tss_id "TSS6250";
chr1	Cufflinks	exon	205860284	205860437	.	+	.	gene_id "BCSlncRNA_002826"; transcript_id "TCONS_00012985"; exon_number "4"; gene_name "PM20D1"; oId "CUFF.10914.17"; nearest_ref "ENST00000367136.4"; class_code "x"; tss_id "TSS6251";
chr1	Cufflinks	exon	205860284	205860437	.	+	.	gene_id "BCSlncRNA_002826"; transcript_id "TCONS_00012987"; exon_number "5"; gene_name "PM20D1"; oId "CUFF.10914.19"; nearest_ref "ENST00000367136.4"; class_code "x"; tss_id "TSS6251";
chr1	Cufflinks	exon	205860284	205860437	.	+	.	gene_id "BCSlncRNA_002826"; transcript_id "TCONS_00012989"; exon_number "4"; gene_name "PM20D1"; oId "CUFF.10914.21"; nearest_ref "ENST00000367136.4"; class_code "x"; tss_id "TSS6251";
chr1	Cufflinks	exon	205860284	205875088	.	+	.	gene_id "BCSlncRNA_002826"; transcript_id "TCONS_00012991"; exon_number "4"; gene_name "PM20D1"; oId "CUFF.10914.23"; nearest_ref "ENST00000367136.4"; class_code "x"; tss_id "TSS6252";
chr1	Cufflinks	exon	205860284	205860437	.	+	.	gene_id "BCSlncRNA_002826"; transcript_id "TCONS_00012992"; exon_number "4"; gene_name "PM20D1"; oId "CUFF.10914.24"; nearest_ref "ENST00000367136.4"; class_code "x"; tss_id "TSS6252";
chr1	Cufflinks	exon	205860284	205875088	.	+	.	gene_id "BCSlncRNA_002826"; transcript_id "TCONS_00012998"; exon_number "5"; gene_name "PM20D1"; oId "CUFF.10914.28"; nearest_ref "ENST00000367136.4"; class_code "x"; tss_id "TSS6254";
chr1	Cufflinks	exon	205863296	205875088	.	+	.	gene_id "BCSlncRNA_002826"; transcript_id "TCONS_00012971"; exon_number "5"; gene_name "PM20D1"; oId "CUFF.10914.3"; nearest_ref "ENST00000367136.4"; class_code "x"; tss_id "TSS6250";
chr1	Cufflinks	exon	205863296	205875088	.	+	.	gene_id "BCSlncRNA_002826"; transcript_id "TCONS_00012970"; exon_number "4"; gene_name "PM20D1"; oId "CUFF.10914.2"; nearest_ref "ENST00000367136.4"; class_code "x"; tss_id "TSS6250";
chr1	Cufflinks	exon	205863296	205875088	.	+	.	gene_id "BCSlncRNA_002826"; transcript_id "TCONS_00012973"; exon_number "4"; gene_name "PM20D1"; oId "CUFF.10914.5"; nearest_ref "ENST00000367136.4"; class_code "x"; tss_id "TSS6250";
chr1	Cufflinks	exon	205863296	205875088	.	+	.	gene_id "BCSlncRNA_002826"; transcript_id "TCONS_00012974"; exon_number "5"; gene_name "PM20D1"; oId "CUFF.10914.6"; nearest_ref "ENST00000367136.4"; class_code "x"; tss_id "TSS6250";
chr1	Cufflinks	exon	205863296	205875088	.	+	.	gene_id "BCSlncRNA_002826"; transcript_id "TCONS_00012976"; exon_number "5"; gene_name "PM20D1"; oId "CUFF.10914.8"; nearest_ref "ENST00000367136.4"; class_code "x"; tss_id "TSS6251";
chr1	Cufflinks	exon	205863296	205875088	.	+	.	gene_id "BCSlncRNA_002826"; transcript_id "TCONS_00012977"; exon_number "5"; gene_name "PM20D1"; oId "CUFF.10914.9"; nearest_ref "ENST00000367136.4"; class_code "x"; tss_id "TSS6251";
chr1	Cufflinks	exon	205863296	205875088	.	+	.	gene_id "BCSlncRNA_002826"; transcript_id "TCONS_00012980"; exon_number "5"; gene_name "PM20D1"; oId "CUFF.10914.12"; nearest_ref "ENST00000367136.4"; class_code "x"; tss_id "TSS6251";
chr1	Cufflinks	exon	205863296	205875088	.	+	.	gene_id "BCSlncRNA_002826"; transcript_id "TCONS_00012983"; exon_number "6"; gene_name "PM20D1"; oId "CUFF.10914.15"; nearest_ref "ENST00000367136.4"; class_code "x"; tss_id "TSS6251";
chr1	Cufflinks	exon	205863296	205875088	.	+	.	gene_id "BCSlncRNA_002826"; transcript_id "TCONS_00012984"; exon_number "6"; gene_name "PM20D1"; oId "CUFF.10914.16"; nearest_ref "ENST00000367136.4"; class_code "x"; tss_id "TSS6251";
chr1	Cufflinks	exon	205863296	205875088	.	+	.	gene_id "BCSlncRNA_002826"; transcript_id "TCONS_00012987"; exon_number "6"; gene_name "PM20D1"; oId "CUFF.10914.19"; nearest_ref "ENST00000367136.4"; class_code "x"; tss_id "TSS6251";
chr1	Cufflinks	exon	205863296	205875088	.	+	.	gene_id "BCSlncRNA_002826"; transcript_id "TCONS_00012989"; exon_number "5"; gene_name "PM20D1"; oId "CUFF.10914.21"; nearest_ref "ENST00000367136.4"; class_code "x"; tss_id "TSS6251";
chr1	Cufflinks	exon	205863296	205875088	.	+	.	gene_id "BCSlncRNA_002826"; transcript_id "TCONS_00012988"; exon_number "5"; gene_name "PM20D1"; oId "CUFF.10914.20"; nearest_ref "ENST00000367136.4"; class_code "x"; tss_id "TSS6251";
chr1	Cufflinks	exon	205863296	205875088	.	+	.	gene_id "BCSlncRNA_002826"; transcript_id "TCONS_00012992"; exon_number "5"; gene_name "PM20D1"; oId "CUFF.10914.24"; nearest_ref "ENST00000367136.4"; class_code "x"; tss_id "TSS6252";
chr1	Cufflinks	exon	205863296	205875088	.	+	.	gene_id "BCSlncRNA_002826"; transcript_id "TCONS_00012999"; exon_number "5"; gene_name "PM20D1"; oId "CUFF.10914.29"; nearest_ref "ENST00000367136.4"; class_code "x"; tss_id "TSS6254";
chr1	Cufflinks	exon	205863595	205875088	.	+	.	gene_id "BCSlncRNA_002826"; transcript_id "TCONS_00012969"; exon_number "5"; gene_name "PM20D1"; oId "CUFF.10914.1"; nearest_ref "ENST00000367136.4"; class_code "x"; tss_id "TSS6249";
chr1	Cufflinks	exon	205863595	205875088	.	+	.	gene_id "BCSlncRNA_002826"; transcript_id "TCONS_00012979"; exon_number "4"; gene_name "PM20D1"; oId "CUFF.10914.11"; nearest_ref "ENST00000367136.4"; class_code "x"; tss_id "TSS6251";
chr1	Cufflinks	exon	205863595	205875088	.	+	.	gene_id "BCSlncRNA_002826"; transcript_id "TCONS_00012978"; exon_number "5"; gene_name "PM20D1"; oId "CUFF.10914.10"; nearest_ref "ENST00000367136.4"; class_code "x"; tss_id "TSS6251";
chr1	Cufflinks	exon	205863595	205875088	.	+	.	gene_id "BCSlncRNA_002826"; transcript_id "TCONS_00012985"; exon_number "5"; gene_name "PM20D1"; oId "CUFF.10914.17"; nearest_ref "ENST00000367136.4"; class_code "x"; tss_id "TSS6251";
chr1	Cufflinks	exon	205881511	205882695	.	+	.	gene_id "BCSlncRNA_002831"; transcript_id "TCONS_00013001"; exon_number "1"; gene_name "SLC26A9"; oId "CUFF.10932.1"; nearest_ref "ENST00000340781.4"; class_code "x"; tss_id "TSS6259";
chr1	Cufflinks	exon	205898626	205898632	.	+	.	gene_id "BCSlncRNA_002826"; transcript_id "TCONS_00012994"; exon_number "2"; gene_name "SLC26A9"; oId "CUFF.10914.26"; nearest_ref "ENST00000367135.3"; class_code "x"; tss_id "TSS6253";
chr1	Cufflinks	exon	206077617	206087372	.	-	.	gene_id "BCSlncRNA_006211"; transcript_id "TCONS_00028160"; exon_number "1"; oId "CUFF.10649.1"; class_code "u"; tss_id "TSS13623";
chr1	Cufflinks	exon	206084092	206086931	.	+	.	gene_id "BCSlncRNA_002833"; transcript_id "TCONS_00013003"; exon_number "1"; oId "CUFF.10650.1"; class_code "u"; tss_id "TSS6261";
chr1	Cufflinks	exon	206090782	206105242	.	-	.	gene_id "BCSlncRNA_006212"; transcript_id "TCONS_00028161"; exon_number "1"; oId "CUFF.10647.1"; class_code "u"; tss_id "TSS13624";
chr1	Cufflinks	exon	206099505	206100326	.	+	.	gene_id "BCSlncRNA_002834"; transcript_id "TCONS_00013004"; exon_number "1"; oId "CUFF.10648.1"; class_code "u"; tss_id "TSS6262";
chr1	Cufflinks	exon	206108448	206109528	.	-	.	gene_id "BCSlncRNA_006213"; transcript_id "TCONS_00028162"; exon_number "1"; oId "CUFF.10651.1"; class_code "u"; tss_id "TSS13625";
chr1	Cufflinks	exon	206110611	206115255	.	-	.	gene_id "BCSlncRNA_006214"; transcript_id "TCONS_00028163"; exon_number "1"; oId "CUFF.10653.1"; class_code "u"; tss_id "TSS13626";
chr1	Cufflinks	exon	206116134	206117513	.	-	.	gene_id "BCSlncRNA_006215"; transcript_id "TCONS_00028164"; exon_number "1"; oId "CUFF.10652.1"; class_code "u"; tss_id "TSS13627";
chr1	Cufflinks	exon	206119348	206121965	.	-	.	gene_id "BCSlncRNA_006216"; transcript_id "TCONS_00028165"; exon_number "1"; oId "CUFF.10656.1"; class_code "u"; tss_id "TSS13628";
chr1	Cufflinks	exon	206124281	206125433	.	-	.	gene_id "BCSlncRNA_006217"; transcript_id "TCONS_00028166"; exon_number "1"; oId "CUFF.10657.1"; class_code "u"; tss_id "TSS13629";
chr1	Cufflinks	exon	206128859	206132739	.	-	.	gene_id "BCSlncRNA_006218"; transcript_id "TCONS_00028167"; exon_number "1"; oId "CUFF.10658.1"; class_code "u"; tss_id "TSS13630";
chr1	Cufflinks	exon	206231943	206232813	.	-	.	gene_id "BCSlncRNA_006221"; transcript_id "TCONS_00028173"; exon_number "1"; oId "CUFF.12061.1"; class_code "u"; tss_id "TSS13643";
chr1	Cufflinks	exon	206233505	206234649	.	-	.	gene_id "BCSlncRNA_006222"; transcript_id "TCONS_00028174"; exon_number "1"; oId "CUFF.12062.1"; class_code "u"; tss_id "TSS13644";
chr1	Cufflinks	exon	206512169	206513164	.	+	.	gene_id "BCSlncRNA_002842"; transcript_id "TCONS_00013027"; exon_number "1"; oId "CUFF.12085.1"; class_code "u"; tss_id "TSS6286";
chr1	Cufflinks	exon	206948652	206950018	.	.	.	gene_id "BCSlncRNA_006973"; transcript_id "TCONS_00030543"; exon_number "1"; oId "CUFF.12160.1"; class_code "u"; tss_id "TSS14963";
chr1	Cufflinks	exon	206956875	206958988	.	-	.	gene_id "BCSlncRNA_006234"; transcript_id "TCONS_00028227"; exon_number "1"; oId "CUFF.12164.1"; class_code "u"; tss_id "TSS13666";
chr1	Cufflinks	exon	206962694	206964667	.	-	.	gene_id "BCSlncRNA_006235"; transcript_id "TCONS_00028228"; exon_number "1"; oId "CUFF.12166.1"; class_code "u"; tss_id "TSS13667";
chr1	Cufflinks	exon	206965576	206967103	.	-	.	gene_id "BCSlncRNA_006236"; transcript_id "TCONS_00028229"; exon_number "1"; oId "CUFF.12167.1"; class_code "u"; tss_id "TSS13668";
chr1	Cufflinks	exon	207058720	207059047	.	-	.	gene_id "BCSlncRNA_006237"; transcript_id "TCONS_00028230"; exon_number "1"; oId "CUFF.12181.1"; class_code "u"; tss_id "TSS13669";
chr1	Cufflinks	exon	207061530	207062158	.	-	.	gene_id "BCSlncRNA_006238"; transcript_id "TCONS_00028232"; exon_number "1"; oId "CUFF.12183.1"; class_code "u"; tss_id "TSS13670";
chr1	Cufflinks	exon	207064847	207070710	.	-	.	gene_id "BCSlncRNA_006237"; transcript_id "TCONS_00028230"; exon_number "2"; oId "CUFF.12181.1"; class_code "u"; tss_id "TSS13669";
chr1	Cufflinks	exon	207098453	207099181	.	+	.	gene_id "BCSlncRNA_002857"; transcript_id "TCONS_00013108"; exon_number "1"; oId "CUFF.12153.1"; class_code "u"; tss_id "TSS6318";
chr1	Cufflinks	exon	207103104	207103657	.	+	.	gene_id "BCSlncRNA_002858"; transcript_id "TCONS_00013109"; exon_number "1"; gene_name "PIGR"; oId "CUFF.12193.1"; nearest_ref "ENST00000356495.4"; class_code "x"; tss_id "TSS6319";
chr1	Cufflinks	exon	207103856	207106206	.	+	.	gene_id "BCSlncRNA_002859"; transcript_id "TCONS_00013110"; exon_number "1"; gene_name "PIGR"; oId "CUFF.12194.1"; nearest_ref "ENST00000356495.4"; class_code "x"; tss_id "TSS6320";
chr1	Cufflinks	exon	207545127	207551702	.	+	.	gene_id "BCSlncRNA_002867"; transcript_id "TCONS_00013199"; exon_number "1"; oId "CUFF.13462.1"; class_code "u"; tss_id "TSS6359";
chr1	Cufflinks	exon	207603622	207605970	.	+	.	gene_id "BCSlncRNA_002868"; transcript_id "TCONS_00013200"; exon_number "1"; oId "CUFF.13473.1"; class_code "u"; tss_id "TSS6360";
chr1	Cufflinks	exon	207776229	207776544	.	+	.	gene_id "BCSlncRNA_002873"; transcript_id "TCONS_00013251"; exon_number "1"; gene_name "RP11-78B10.2"; oId "CUFF.13503.1"; nearest_ref "ENST00000597497.1"; class_code "x"; tss_id "TSS6375";
chr1	Cufflinks	exon	207778206	207778230	.	+	.	gene_id "BCSlncRNA_002873"; transcript_id "TCONS_00013251"; exon_number "2"; gene_name "RP11-78B10.2"; oId "CUFF.13503.1"; nearest_ref "ENST00000597497.1"; class_code "x"; tss_id "TSS6375";
chr1	Cufflinks	exon	207817566	207818368	.	+	.	gene_id "BCSlncRNA_002875"; transcript_id "TCONS_00013254"; exon_number "1"; oId "CUFF.13514.1"; class_code "u"; tss_id "TSS6377";
chr1	Cufflinks	exon	207921851	207922386	.	+	.	gene_id "BCSlncRNA_002878"; transcript_id "TCONS_00013265"; exon_number "1"; oId "CUFF.13519.1"; class_code "u"; tss_id "TSS6385";
chr1	Cufflinks	exon	208135382	208136527	.	-	.	gene_id "BCSlncRNA_006251"; transcript_id "TCONS_00028311"; exon_number "1"; oId "CUFF.13540.1"; class_code "u"; tss_id "TSS13703";
chr1	Cufflinks	exon	208675856	208676530	.	-	.	gene_id "BCSlncRNA_006254"; transcript_id "TCONS_00028328"; exon_number "1"; oId "CUFF.10661.1"; class_code "u"; tss_id "TSS13710";
chr1	Cufflinks	exon	208687016	208688451	.	-	.	gene_id "BCSlncRNA_006255"; transcript_id "TCONS_00028329"; exon_number "1"; oId "CUFF.10662.1"; class_code "u"; tss_id "TSS13711";
chr1	Cufflinks	exon	208706202	208707450	.	-	.	gene_id "BCSlncRNA_006256"; transcript_id "TCONS_00028330"; exon_number "1"; oId "CUFF.10666.1"; class_code "u"; tss_id "TSS13712";
chr1	Cufflinks	exon	208709645	208710260	.	-	.	gene_id "BCSlncRNA_006257"; transcript_id "TCONS_00028331"; exon_number "1"; oId "CUFF.10667.1"; class_code "u"; tss_id "TSS13713";
chr1	Cufflinks	exon	208714138	208714797	.	-	.	gene_id "BCSlncRNA_006258"; transcript_id "TCONS_00028332"; exon_number "1"; oId "CUFF.10668.1"; class_code "u"; tss_id "TSS13714";
chr1	Cufflinks	exon	208715209	208716641	.	-	.	gene_id "BCSlncRNA_006259"; transcript_id "TCONS_00028333"; exon_number "1"; oId "CUFF.10669.1"; class_code "u"; tss_id "TSS13715";
chr1	Cufflinks	exon	208731775	208732713	.	-	.	gene_id "BCSlncRNA_006260"; transcript_id "TCONS_00028334"; exon_number "1"; oId "CUFF.10670.1"; class_code "u"; tss_id "TSS13716";
chr1	Cufflinks	exon	208749630	208751159	.	-	.	gene_id "BCSlncRNA_006261"; transcript_id "TCONS_00028335"; exon_number "1"; oId "CUFF.10674.1"; class_code "u"; tss_id "TSS13717";
chr1	Cufflinks	exon	208754612	208756432	.	-	.	gene_id "BCSlncRNA_006262"; transcript_id "TCONS_00028336"; exon_number "1"; oId "CUFF.10676.1"; class_code "u"; tss_id "TSS13718";
chr1	Cufflinks	exon	208756564	208757174	.	-	.	gene_id "BCSlncRNA_006263"; transcript_id "TCONS_00028337"; exon_number "1"; oId "CUFF.10677.1"; class_code "u"; tss_id "TSS13719";
chr1	Cufflinks	exon	208757276	208757940	.	-	.	gene_id "BCSlncRNA_006264"; transcript_id "TCONS_00028338"; exon_number "1"; oId "CUFF.10678.1"; class_code "u"; tss_id "TSS13720";
chr1	Cufflinks	exon	208758047	208758693	.	-	.	gene_id "BCSlncRNA_006265"; transcript_id "TCONS_00028339"; exon_number "1"; oId "CUFF.10679.1"; class_code "u"; tss_id "TSS13721";
chr1	Cufflinks	exon	208760041	208760760	.	-	.	gene_id "BCSlncRNA_006266"; transcript_id "TCONS_00028340"; exon_number "1"; oId "CUFF.10681.1"; class_code "u"; tss_id "TSS13722";
chr1	Cufflinks	exon	208762483	208764047	.	-	.	gene_id "BCSlncRNA_006267"; transcript_id "TCONS_00028341"; exon_number "1"; oId "CUFF.10683.1"; class_code "u"; tss_id "TSS13723";
chr1	Cufflinks	exon	208765267	208767079	.	-	.	gene_id "BCSlncRNA_006268"; transcript_id "TCONS_00028342"; exon_number "1"; oId "CUFF.10685.1"; class_code "u"; tss_id "TSS13724";
chr1	Cufflinks	exon	208767742	208768379	.	-	.	gene_id "BCSlncRNA_006269"; transcript_id "TCONS_00028343"; exon_number "1"; oId "CUFF.10686.1"; class_code "u"; tss_id "TSS13725";
chr1	Cufflinks	exon	208768431	208770775	.	-	.	gene_id "BCSlncRNA_006270"; transcript_id "TCONS_00028344"; exon_number "1"; oId "CUFF.10687.1"; class_code "u"; tss_id "TSS13726";
chr1	Cufflinks	exon	208770899	208773107	.	-	.	gene_id "BCSlncRNA_006271"; transcript_id "TCONS_00028345"; exon_number "1"; oId "CUFF.10688.1"; class_code "u"; tss_id "TSS13727";
chr1	Cufflinks	exon	208774855	208776010	.	-	.	gene_id "BCSlncRNA_006272"; transcript_id "TCONS_00028346"; exon_number "1"; oId "CUFF.10689.1"; class_code "u"; tss_id "TSS13728";
chr1	Cufflinks	exon	208786020	208786788	.	-	.	gene_id "BCSlncRNA_006274"; transcript_id "TCONS_00028349"; exon_number "1"; oId "CUFF.10691.1"; class_code "u"; tss_id "TSS13732";
chr1	Cufflinks	exon	208786845	208787328	.	-	.	gene_id "BCSlncRNA_006275"; transcript_id "TCONS_00028350"; exon_number "1"; oId "CUFF.10692.1"; class_code "u"; tss_id "TSS13733";
chr1	Cufflinks	exon	208821084	208832800	.	-	.	gene_id "BCSlncRNA_006276"; transcript_id "TCONS_00028352"; exon_number "1"; oId "CUFF.10700.1"; class_code "u"; tss_id "TSS13734";
chr1	Cufflinks	exon	208832928	208856495	.	-	.	gene_id "BCSlncRNA_006277"; transcript_id "TCONS_00028353"; exon_number "1"; oId "CUFF.10701.1"; class_code "u"; tss_id "TSS13735";
chr1	Cufflinks	exon	208856818	208867273	.	-	.	gene_id "BCSlncRNA_006278"; transcript_id "TCONS_00028354"; exon_number "1"; oId "CUFF.10702.1"; class_code "u"; tss_id "TSS13736";
chr1	Cufflinks	exon	208889447	208895513	.	-	.	gene_id "BCSlncRNA_006280"; transcript_id "TCONS_00028357"; exon_number "1"; oId "CUFF.10713.1"; class_code "u"; tss_id "TSS13738";
chr1	Cufflinks	exon	208895613	208903911	.	-	.	gene_id "BCSlncRNA_006281"; transcript_id "TCONS_00028358"; exon_number "1"; gene_name "RP11-459K23.2"; oId "CUFF.10714.1"; nearest_ref "ENST00000415754.1"; class_code "x"; tss_id "TSS13739";
chr1	Cufflinks	exon	208904162	208908225	.	-	.	gene_id "BCSlncRNA_006282"; transcript_id "TCONS_00028359"; exon_number "1"; gene_name "RP11-459K23.2"; oId "CUFF.10715.1"; nearest_ref "ENST00000415754.1"; class_code "x"; tss_id "TSS13740";
chr1	Cufflinks	exon	208908280	208909096	.	-	.	gene_id "BCSlncRNA_006283"; transcript_id "TCONS_00028360"; exon_number "1"; oId "CUFF.10716.1"; class_code "u"; tss_id "TSS13741";
chr1	Cufflinks	exon	208928666	208929669	.	-	.	gene_id "BCSlncRNA_006284"; transcript_id "TCONS_00028361"; exon_number "1"; oId "CUFF.10723.1"; class_code "u"; tss_id "TSS13742";
chr1	Cufflinks	exon	208929720	208934731	.	-	.	gene_id "BCSlncRNA_006285"; transcript_id "TCONS_00028362"; exon_number "1"; oId "CUFF.10724.1"; class_code "u"; tss_id "TSS13743";
chr1	Cufflinks	exon	208934851	208935525	.	-	.	gene_id "BCSlncRNA_006286"; transcript_id "TCONS_00028363"; exon_number "1"; oId "CUFF.10725.1"; class_code "u"; tss_id "TSS13744";
chr1	Cufflinks	exon	208939291	208940316	.	-	.	gene_id "BCSlncRNA_006287"; transcript_id "TCONS_00028364"; exon_number "1"; oId "CUFF.10726.1"; class_code "u"; tss_id "TSS13745";
chr1	Cufflinks	exon	208940405	208956669	.	-	.	gene_id "BCSlncRNA_006288"; transcript_id "TCONS_00028365"; exon_number "1"; oId "CUFF.10727.1"; class_code "u"; tss_id "TSS13746";
chr1	Cufflinks	exon	208956744	208961455	.	-	.	gene_id "BCSlncRNA_006289"; transcript_id "TCONS_00028366"; exon_number "1"; oId "CUFF.10728.1"; class_code "u"; tss_id "TSS13747";
chr1	Cufflinks	exon	208961585	208961948	.	.	.	gene_id "BCSlncRNA_006974"; transcript_id "TCONS_00030544"; exon_number "1"; oId "CUFF.10729.1"; class_code "u"; tss_id "TSS14964";
chr1	Cufflinks	exon	208962007	208965848	.	-	.	gene_id "BCSlncRNA_006290"; transcript_id "TCONS_00028367"; exon_number "1"; oId "CUFF.10730.1"; class_code "u"; tss_id "TSS13748";
chr1	Cufflinks	exon	208966052	208967162	.	-	.	gene_id "BCSlncRNA_006291"; transcript_id "TCONS_00028368"; exon_number "1"; oId "CUFF.10731.1"; class_code "u"; tss_id "TSS13749";
chr1	Cufflinks	exon	208989081	208990517	.	-	.	gene_id "BCSlncRNA_006292"; transcript_id "TCONS_00028369"; exon_number "1"; oId "CUFF.10734.1"; class_code "u"; tss_id "TSS13750";
chr1	Cufflinks	exon	208990518	208995027	.	-	.	gene_id "BCSlncRNA_006293"; transcript_id "TCONS_00028370"; exon_number "1"; oId "CUFF.10735.2"; class_code "u"; tss_id "TSS13751";
chr1	Cufflinks	exon	208990518	208995030	.	-	.	gene_id "BCSlncRNA_006293"; transcript_id "TCONS_00028371"; exon_number "1"; oId "CUFF.10735.1"; class_code "u"; tss_id "TSS13752";
chr1	Cufflinks	exon	208995429	208995618	.	-	.	gene_id "BCSlncRNA_006293"; transcript_id "TCONS_00028370"; exon_number "2"; oId "CUFF.10735.2"; class_code "u"; tss_id "TSS13751";
chr1	Cufflinks	exon	208995429	208995515	.	-	.	gene_id "BCSlncRNA_006293"; transcript_id "TCONS_00028371"; exon_number "2"; oId "CUFF.10735.1"; class_code "u"; tss_id "TSS13752";
chr1	Cufflinks	exon	208998817	208999533	.	-	.	gene_id "BCSlncRNA_006294"; transcript_id "TCONS_00028372"; exon_number "1"; oId "CUFF.10736.1"; class_code "u"; tss_id "TSS13753";
chr1	Cufflinks	exon	209002709	209002980	.	-	.	gene_id "BCSlncRNA_006295"; transcript_id "TCONS_00028373"; exon_number "1"; oId "CUFF.10737.1"; class_code "u"; tss_id "TSS13754";
chr1	Cufflinks	exon	209020456	209021272	.	-	.	gene_id "BCSlncRNA_006296"; transcript_id "TCONS_00028374"; exon_number "1"; oId "CUFF.10738.1"; class_code "u"; tss_id "TSS13755";
chr1	Cufflinks	exon	209039898	209040593	.	-	.	gene_id "BCSlncRNA_006297"; transcript_id "TCONS_00028375"; exon_number "1"; oId "CUFF.10742.1"; class_code "u"; tss_id "TSS13756";
chr1	Cufflinks	exon	209041236	209041920	.	-	.	gene_id "BCSlncRNA_006298"; transcript_id "TCONS_00028376"; exon_number "1"; oId "CUFF.10744.1"; class_code "u"; tss_id "TSS13757";
chr1	Cufflinks	exon	209047043	209048287	.	-	.	gene_id "BCSlncRNA_006299"; transcript_id "TCONS_00028377"; exon_number "1"; oId "CUFF.10747.1"; class_code "u"; tss_id "TSS13758";
chr1	Cufflinks	exon	209048523	209049196	.	-	.	gene_id "BCSlncRNA_006300"; transcript_id "TCONS_00028378"; exon_number "1"; oId "CUFF.10748.1"; class_code "u"; tss_id "TSS13759";
chr1	Cufflinks	exon	209050381	209052120	.	-	.	gene_id "BCSlncRNA_006301"; transcript_id "TCONS_00028379"; exon_number "1"; oId "CUFF.10749.1"; class_code "u"; tss_id "TSS13760";
chr1	Cufflinks	exon	209052204	209052925	.	-	.	gene_id "BCSlncRNA_006302"; transcript_id "TCONS_00028380"; exon_number "1"; oId "CUFF.10750.1"; class_code "u"; tss_id "TSS13761";
chr1	Cufflinks	exon	209053257	209053863	.	.	.	gene_id "BCSlncRNA_006975"; transcript_id "TCONS_00030545"; exon_number "1"; oId "CUFF.10751.1"; class_code "u"; tss_id "TSS14965";
chr1	Cufflinks	exon	209056175	209056598	.	-	.	gene_id "BCSlncRNA_006303"; transcript_id "TCONS_00028381"; exon_number "1"; gene_name "RP5-1051D14.1"; oId "CUFF.10753.1"; nearest_ref "ENST00000453569.1"; class_code "x"; tss_id "TSS13762";
chr1	Cufflinks	exon	209057764	209058310	.	.	.	gene_id "BCSlncRNA_006976"; transcript_id "TCONS_00030546"; exon_number "1"; oId "CUFF.10756.1"; class_code "u"; tss_id "TSS14966";
chr1	Cufflinks	exon	209058586	209059761	.	-	.	gene_id "BCSlncRNA_006304"; transcript_id "TCONS_00028382"; exon_number "1"; oId "CUFF.10757.1"; class_code "u"; tss_id "TSS13764";
chr1	Cufflinks	exon	209065677	209066568	.	-	.	gene_id "BCSlncRNA_006305"; transcript_id "TCONS_00028383"; exon_number "1"; oId "CUFF.10761.1"; class_code "u"; tss_id "TSS13765";
chr1	Cufflinks	exon	209066569	209067162	.	-	.	gene_id "BCSlncRNA_006306"; transcript_id "TCONS_00028384"; exon_number "1"; oId "CUFF.10762.1"; class_code "u"; tss_id "TSS13766";
chr1	Cufflinks	exon	209076045	209076765	.	-	.	gene_id "BCSlncRNA_006307"; transcript_id "TCONS_00028385"; exon_number "1"; oId "CUFF.10769.1"; class_code "u"; tss_id "TSS13767";
chr1	Cufflinks	exon	209076860	209077808	.	-	.	gene_id "BCSlncRNA_006308"; transcript_id "TCONS_00028386"; exon_number "1"; oId "CUFF.10770.1"; class_code "u"; tss_id "TSS13768";
chr1	Cufflinks	exon	209078412	209079010	.	-	.	gene_id "BCSlncRNA_006309"; transcript_id "TCONS_00028387"; exon_number "1"; oId "CUFF.10771.1"; class_code "u"; tss_id "TSS13769";
chr1	Cufflinks	exon	209081139	209081524	.	-	.	gene_id "BCSlncRNA_006310"; transcript_id "TCONS_00028388"; exon_number "1"; oId "CUFF.10773.1"; class_code "u"; tss_id "TSS13770";
chr1	Cufflinks	exon	209081796	209084372	.	-	.	gene_id "BCSlncRNA_006311"; transcript_id "TCONS_00028389"; exon_number "1"; oId "CUFF.10774.1"; class_code "u"; tss_id "TSS13771";
chr1	Cufflinks	exon	209084477	209085078	.	-	.	gene_id "BCSlncRNA_006312"; transcript_id "TCONS_00028390"; exon_number "1"; oId "CUFF.10775.1"; class_code "u"; tss_id "TSS13772";
chr1	Cufflinks	exon	209090543	209092532	.	-	.	gene_id "BCSlncRNA_006313"; transcript_id "TCONS_00028391"; exon_number "1"; oId "CUFF.10779.1"; class_code "u"; tss_id "TSS13773";
chr1	Cufflinks	exon	209097345	209098111	.	-	.	gene_id "BCSlncRNA_006314"; transcript_id "TCONS_00028392"; exon_number "1"; oId "CUFF.10781.1"; class_code "u"; tss_id "TSS13774";
chr1	Cufflinks	exon	209098176	209098769	.	-	.	gene_id "BCSlncRNA_006315"; transcript_id "TCONS_00028393"; exon_number "1"; oId "CUFF.10782.1"; class_code "u"; tss_id "TSS13775";
chr1	Cufflinks	exon	209099758	209100788	.	-	.	gene_id "BCSlncRNA_006316"; transcript_id "TCONS_00028394"; exon_number "1"; oId "CUFF.10783.1"; class_code "u"; tss_id "TSS13776";
chr1	Cufflinks	exon	209101799	209102744	.	-	.	gene_id "BCSlncRNA_006317"; transcript_id "TCONS_00028395"; exon_number "1"; oId "CUFF.10785.1"; class_code "u"; tss_id "TSS13777";
chr1	Cufflinks	exon	209103055	209103710	.	-	.	gene_id "BCSlncRNA_006318"; transcript_id "TCONS_00028396"; exon_number "1"; gene_name "RP5-1051D14.1"; oId "CUFF.10786.1"; nearest_ref "ENST00000453569.1"; class_code "x"; tss_id "TSS13778";
chr1	Cufflinks	exon	209103757	209104908	.	-	.	gene_id "BCSlncRNA_006319"; transcript_id "TCONS_00028397"; exon_number "1"; oId "CUFF.10787.1"; class_code "u"; tss_id "TSS13779";
chr1	Cufflinks	exon	209106660	209107053	.	-	.	gene_id "BCSlncRNA_006320"; transcript_id "TCONS_00028398"; exon_number "1"; oId "CUFF.10788.1"; class_code "u"; tss_id "TSS13780";
chr1	Cufflinks	exon	209107319	209109917	.	-	.	gene_id "BCSlncRNA_006321"; transcript_id "TCONS_00028399"; exon_number "1"; oId "CUFF.10789.1"; class_code "u"; tss_id "TSS13781";
chr1	Cufflinks	exon	209110023	209110823	.	-	.	gene_id "BCSlncRNA_006322"; transcript_id "TCONS_00028400"; exon_number "1"; oId "CUFF.10790.1"; class_code "u"; tss_id "TSS13782";
chr1	Cufflinks	exon	209110885	209111677	.	-	.	gene_id "BCSlncRNA_006323"; transcript_id "TCONS_00028401"; exon_number "1"; oId "CUFF.10791.1"; class_code "u"; tss_id "TSS13783";
chr1	Cufflinks	exon	209111678	209116198	.	-	.	gene_id "BCSlncRNA_006324"; transcript_id "TCONS_00028402"; exon_number "1"; oId "CUFF.10792.1"; class_code "u"; tss_id "TSS13784";
chr1	Cufflinks	exon	209116313	209117056	.	-	.	gene_id "BCSlncRNA_006325"; transcript_id "TCONS_00028403"; exon_number "1"; oId "CUFF.10793.1"; class_code "u"; tss_id "TSS13785";
chr1	Cufflinks	exon	209117125	209117743	.	-	.	gene_id "BCSlncRNA_006326"; transcript_id "TCONS_00028404"; exon_number "1"; oId "CUFF.10794.1"; class_code "u"; tss_id "TSS13786";
chr1	Cufflinks	exon	209117931	209119119	.	-	.	gene_id "BCSlncRNA_006327"; transcript_id "TCONS_00028405"; exon_number "1"; oId "CUFF.10795.1"; class_code "u"; tss_id "TSS13787";
chr1	Cufflinks	exon	209119194	209119961	.	-	.	gene_id "BCSlncRNA_006328"; transcript_id "TCONS_00028406"; exon_number "1"; oId "CUFF.10796.1"; class_code "u"; tss_id "TSS13788";
chr1	Cufflinks	exon	209122233	209123708	.	-	.	gene_id "BCSlncRNA_006329"; transcript_id "TCONS_00028407"; exon_number "1"; oId "CUFF.10798.1"; class_code "u"; tss_id "TSS13789";
chr1	Cufflinks	exon	209124716	209126167	.	-	.	gene_id "BCSlncRNA_006330"; transcript_id "TCONS_00028408"; exon_number "1"; oId "CUFF.10799.1"; class_code "u"; tss_id "TSS13790";
chr1	Cufflinks	exon	209126354	209126852	.	-	.	gene_id "BCSlncRNA_006331"; transcript_id "TCONS_00028409"; exon_number "1"; oId "CUFF.10800.1"; class_code "u"; tss_id "TSS13791";
chr1	Cufflinks	exon	209127715	209128563	.	-	.	gene_id "BCSlncRNA_006332"; transcript_id "TCONS_00028410"; exon_number "1"; oId "CUFF.10801.1"; class_code "u"; tss_id "TSS13792";
chr1	Cufflinks	exon	209128585	209128958	.	-	.	gene_id "BCSlncRNA_006332"; transcript_id "TCONS_00028410"; exon_number "2"; oId "CUFF.10801.1"; class_code "u"; tss_id "TSS13792";
chr1	Cufflinks	exon	209139273	209139640	.	-	.	gene_id "BCSlncRNA_006333"; transcript_id "TCONS_00028411"; exon_number "1"; oId "CUFF.10809.1"; class_code "u"; tss_id "TSS13793";
chr1	Cufflinks	exon	209139805	209140273	.	-	.	gene_id "BCSlncRNA_006293"; transcript_id "TCONS_00028371"; exon_number "3"; oId "CUFF.10735.1"; class_code "u"; tss_id "TSS13752";
chr1	Cufflinks	exon	209141326	209142261	.	-	.	gene_id "BCSlncRNA_006334"; transcript_id "TCONS_00028412"; exon_number "1"; oId "CUFF.10810.1"; class_code "u"; tss_id "TSS13794";
chr1	Cufflinks	exon	209144130	209145016	.	-	.	gene_id "BCSlncRNA_006335"; transcript_id "TCONS_00028413"; exon_number "1"; oId "CUFF.10811.1"; class_code "u"; tss_id "TSS13795";
chr1	Cufflinks	exon	209145092	209146142	.	-	.	gene_id "BCSlncRNA_006336"; transcript_id "TCONS_00028414"; exon_number "1"; gene_name "RP5-1051D14.1"; oId "CUFF.10812.1"; nearest_ref "ENST00000453569.1"; class_code "x"; tss_id "TSS13796";
chr1	Cufflinks	exon	209148125	209148716	.	-	.	gene_id "BCSlncRNA_006337"; transcript_id "TCONS_00028415"; exon_number "1"; gene_name "RP5-1051D14.1"; oId "CUFF.10813.1"; nearest_ref "ENST00000453569.1"; class_code "x"; tss_id "TSS13797";
chr1	Cufflinks	exon	209148974	209149427	.	-	.	gene_id "BCSlncRNA_006338"; transcript_id "TCONS_00028416"; exon_number "1"; oId "CUFF.10815.1"; class_code "u"; tss_id "TSS13798";
chr1	Cufflinks	exon	209149484	209150949	.	-	.	gene_id "BCSlncRNA_006339"; transcript_id "TCONS_00028417"; exon_number "1"; oId "CUFF.10816.1"; class_code "u"; tss_id "TSS13799";
chr1	Cufflinks	exon	209160913	209161480	.	-	.	gene_id "BCSlncRNA_006340"; transcript_id "TCONS_00028418"; exon_number "1"; oId "CUFF.10823.1"; class_code "u"; tss_id "TSS13800";
chr1	Cufflinks	exon	209162151	209163178	.	-	.	gene_id "BCSlncRNA_006341"; transcript_id "TCONS_00028419"; exon_number "1"; oId "CUFF.10824.1"; class_code "u"; tss_id "TSS13801";
chr1	Cufflinks	exon	209174383	209174948	.	-	.	gene_id "BCSlncRNA_006342"; transcript_id "TCONS_00028420"; exon_number "1"; oId "CUFF.10831.1"; class_code "u"; tss_id "TSS13802";
chr1	Cufflinks	exon	209178816	209179709	.	-	.	gene_id "BCSlncRNA_006343"; transcript_id "TCONS_00028421"; exon_number "1"; oId "CUFF.10835.1"; class_code "u"; tss_id "TSS13803";
chr1	Cufflinks	exon	209179797	209180701	.	-	.	gene_id "BCSlncRNA_006344"; transcript_id "TCONS_00028422"; exon_number "1"; oId "CUFF.10836.1"; class_code "u"; tss_id "TSS13804";
chr1	Cufflinks	exon	209180766	209182472	.	-	.	gene_id "BCSlncRNA_006345"; transcript_id "TCONS_00028423"; exon_number "1"; oId "CUFF.10837.1"; class_code "u"; tss_id "TSS13805";
chr1	Cufflinks	exon	209183208	209184051	.	-	.	gene_id "BCSlncRNA_006346"; transcript_id "TCONS_00028424"; exon_number "1"; oId "CUFF.10838.1"; class_code "u"; tss_id "TSS13806";
chr1	Cufflinks	exon	209184213	209185009	.	-	.	gene_id "BCSlncRNA_006347"; transcript_id "TCONS_00028425"; exon_number "1"; oId "CUFF.10839.1"; class_code "u"; tss_id "TSS13807";
chr1	Cufflinks	exon	209185195	209186384	.	-	.	gene_id "BCSlncRNA_006348"; transcript_id "TCONS_00028426"; exon_number "1"; oId "CUFF.10840.1"; class_code "u"; tss_id "TSS13808";
chr1	Cufflinks	exon	209196090	209196941	.	-	.	gene_id "BCSlncRNA_006349"; transcript_id "TCONS_00028427"; exon_number "1"; oId "CUFF.10846.1"; class_code "u"; tss_id "TSS13809";
chr1	Cufflinks	exon	209197033	209197691	.	-	.	gene_id "BCSlncRNA_006350"; transcript_id "TCONS_00028428"; exon_number "1"; oId "CUFF.10847.1"; class_code "u"; tss_id "TSS13810";
chr1	Cufflinks	exon	209200022	209200830	.	-	.	gene_id "BCSlncRNA_006351"; transcript_id "TCONS_00028429"; exon_number "1"; oId "CUFF.10850.1"; class_code "u"; tss_id "TSS13811";
chr1	Cufflinks	exon	209203138	209204011	.	-	.	gene_id "BCSlncRNA_006352"; transcript_id "TCONS_00028430"; exon_number "1"; oId "CUFF.10853.1"; class_code "u"; tss_id "TSS13812";
chr1	Cufflinks	exon	209209404	209210228	.	-	.	gene_id "BCSlncRNA_006353"; transcript_id "TCONS_00028431"; exon_number "1"; oId "CUFF.10857.1"; class_code "u"; tss_id "TSS13813";
chr1	Cufflinks	exon	209210291	209211938	.	-	.	gene_id "BCSlncRNA_006354"; transcript_id "TCONS_00028432"; exon_number "1"; oId "CUFF.10858.1"; class_code "u"; tss_id "TSS13814";
chr1	Cufflinks	exon	209212083	209213090	.	-	.	gene_id "BCSlncRNA_006355"; transcript_id "TCONS_00028433"; exon_number "1"; oId "CUFF.10859.1"; class_code "u"; tss_id "TSS13815";
chr1	Cufflinks	exon	209213731	209215063	.	-	.	gene_id "BCSlncRNA_006356"; transcript_id "TCONS_00028434"; exon_number "1"; oId "CUFF.10860.1"; class_code "u"; tss_id "TSS13816";
chr1	Cufflinks	exon	209216114	209218264	.	-	.	gene_id "BCSlncRNA_006357"; transcript_id "TCONS_00028435"; exon_number "1"; oId "CUFF.10862.1"; class_code "u"; tss_id "TSS13817";
chr1	Cufflinks	exon	209219469	209220388	.	-	.	gene_id "BCSlncRNA_006358"; transcript_id "TCONS_00028436"; exon_number "1"; oId "CUFF.10864.1"; class_code "u"; tss_id "TSS13818";
chr1	Cufflinks	exon	209220389	209222940	.	-	.	gene_id "BCSlncRNA_006359"; transcript_id "TCONS_00028437"; exon_number "1"; oId "CUFF.10865.1"; class_code "u"; tss_id "TSS13819";
chr1	Cufflinks	exon	209232212	209233447	.	-	.	gene_id "BCSlncRNA_006360"; transcript_id "TCONS_00028438"; exon_number "1"; oId "CUFF.10872.1"; class_code "u"; tss_id "TSS13820";
chr1	Cufflinks	exon	209233448	209234460	.	-	.	gene_id "BCSlncRNA_006361"; transcript_id "TCONS_00028439"; exon_number "1"; oId "CUFF.10873.1"; class_code "u"; tss_id "TSS13821";
chr1	Cufflinks	exon	209234890	209236471	.	-	.	gene_id "BCSlncRNA_006362"; transcript_id "TCONS_00028440"; exon_number "1"; oId "CUFF.10874.1"; class_code "u"; tss_id "TSS13822";
chr1	Cufflinks	exon	209236709	209237540	.	-	.	gene_id "BCSlncRNA_006363"; transcript_id "TCONS_00028441"; exon_number "1"; oId "CUFF.10875.1"; class_code "u"; tss_id "TSS13823";
chr1	Cufflinks	exon	209237759	209238348	.	-	.	gene_id "BCSlncRNA_006364"; transcript_id "TCONS_00028442"; exon_number "1"; oId "CUFF.10876.1"; class_code "u"; tss_id "TSS13824";
chr1	Cufflinks	exon	209238463	209238934	.	-	.	gene_id "BCSlncRNA_006365"; transcript_id "TCONS_00028443"; exon_number "1"; oId "CUFF.10877.1"; class_code "u"; tss_id "TSS13825";
chr1	Cufflinks	exon	209242169	209246347	.	-	.	gene_id "BCSlncRNA_006366"; transcript_id "TCONS_00028444"; exon_number "1"; oId "CUFF.10881.1"; class_code "u"; tss_id "TSS13826";
chr1	Cufflinks	exon	209247408	209247956	.	-	.	gene_id "BCSlncRNA_006367"; transcript_id "TCONS_00028445"; exon_number "1"; oId "CUFF.10883.1"; class_code "u"; tss_id "TSS13827";
chr1	Cufflinks	exon	209252366	209253239	.	-	.	gene_id "BCSlncRNA_006368"; transcript_id "TCONS_00028446"; exon_number "1"; oId "CUFF.10886.1"; class_code "u"; tss_id "TSS13828";
chr1	Cufflinks	exon	209253308	209253961	.	-	.	gene_id "BCSlncRNA_006369"; transcript_id "TCONS_00028447"; exon_number "1"; oId "CUFF.10887.1"; class_code "u"; tss_id "TSS13829";
chr1	Cufflinks	exon	209255505	209256680	.	-	.	gene_id "BCSlncRNA_006370"; transcript_id "TCONS_00028448"; exon_number "1"; oId "CUFF.10889.1"; class_code "u"; tss_id "TSS13830";
chr1	Cufflinks	exon	209258917	209259439	.	-	.	gene_id "BCSlncRNA_006371"; transcript_id "TCONS_00028449"; exon_number "1"; oId "CUFF.10892.1"; class_code "u"; tss_id "TSS13831";
chr1	Cufflinks	exon	209259809	209260238	.	-	.	gene_id "BCSlncRNA_006372"; transcript_id "TCONS_00028450"; exon_number "1"; oId "CUFF.10893.1"; class_code "u"; tss_id "TSS13832";
chr1	Cufflinks	exon	209266849	209267673	.	-	.	gene_id "BCSlncRNA_006373"; transcript_id "TCONS_00028451"; exon_number "1"; oId "CUFF.10897.1"; class_code "u"; tss_id "TSS13833";
chr1	Cufflinks	exon	209270605	209273005	.	-	.	gene_id "BCSlncRNA_006374"; transcript_id "TCONS_00028452"; exon_number "1"; oId "CUFF.10899.1"; class_code "u"; tss_id "TSS13834";
chr1	Cufflinks	exon	209273293	209274241	.	-	.	gene_id "BCSlncRNA_006375"; transcript_id "TCONS_00028453"; exon_number "1"; oId "CUFF.10900.1"; class_code "u"; tss_id "TSS13835";
chr1	Cufflinks	exon	209275366	209276041	.	-	.	gene_id "BCSlncRNA_006376"; transcript_id "TCONS_00028454"; exon_number "1"; oId "CUFF.10902.1"; class_code "u"; tss_id "TSS13836";
chr1	Cufflinks	exon	209276928	209277902	.	-	.	gene_id "BCSlncRNA_006377"; transcript_id "TCONS_00028455"; exon_number "1"; oId "CUFF.10903.1"; class_code "u"; tss_id "TSS13837";
chr1	Cufflinks	exon	209278232	209281916	.	-	.	gene_id "BCSlncRNA_006303"; transcript_id "TCONS_00028456"; exon_number "1"; oId "CUFF.10753.3"; class_code "u"; tss_id "TSS13763";
chr1	Cufflinks	exon	209280041	209280906	.	-	.	gene_id "BCSlncRNA_006303"; transcript_id "TCONS_00028381"; exon_number "2"; gene_name "RP5-1051D14.1"; oId "CUFF.10753.1"; nearest_ref "ENST00000453569.1"; class_code "x"; tss_id "TSS13762";
chr1	Cufflinks	exon	209281998	209286650	.	-	.	gene_id "BCSlncRNA_006378"; transcript_id "TCONS_00028457"; exon_number "1"; oId "CUFF.10754.1"; class_code "u"; tss_id "TSS13838";
chr1	Cufflinks	exon	209288110	209288351	.	-	.	gene_id "BCSlncRNA_006379"; transcript_id "TCONS_00028458"; exon_number "1"; oId "CUFF.10904.1"; class_code "u"; tss_id "TSS13839";
chr1	Cufflinks	exon	209306099	209306581	.	-	.	gene_id "BCSlncRNA_006318"; transcript_id "TCONS_00028396"; exon_number "2"; gene_name "RP5-1051D14.1"; oId "CUFF.10786.1"; nearest_ref "ENST00000453569.1"; class_code "x"; tss_id "TSS13778";
chr1	Cufflinks	exon	209957987	209959974	.	+	.	gene_id "BCSlncRNA_002895"; transcript_id "TCONS_00013366"; exon_number "1"; gene_name "IRF6"; oId "CUFF.11289.1"; nearest_ref "ENST00000367021.3"; class_code "x"; tss_id "TSS6422";
chr1	Cufflinks	exon	211430473	211431470	.	-	.	gene_id "BCSlncRNA_006396"; transcript_id "TCONS_00028498"; exon_number "1"; oId "CUFF.11778.1"; class_code "u"; tss_id "TSS13867";
chr1	Cufflinks	exon	212107694	212110142	.	-	.	gene_id "BCSlncRNA_006407"; transcript_id "TCONS_00028538"; exon_number "1"; gene_name "RP11-565J7.1"; oId "CUFF.11538.1"; nearest_ref "ENST00000416056.2"; class_code "x"; tss_id "TSS13884";
chr1	Cufflinks	exon	212298750	212299277	.	.	.	gene_id "BCSlncRNA_006977"; transcript_id "TCONS_00030547"; exon_number "1"; oId "CUFF.12543.1"; class_code "u"; tss_id "TSS14967";
chr1	Cufflinks	exon	212456532	212458598	.	-	.	gene_id "BCSlncRNA_006412"; transcript_id "TCONS_00028560"; exon_number "1"; oId "CUFF.12544.1"; class_code "u"; tss_id "TSS13895";
chr1	Cufflinks	exon	212537009	212544557	.	+	.	gene_id "BCSlncRNA_002925"; transcript_id "TCONS_00013555"; exon_number "1"; gene_name "TMEM206"; oId "CUFF.12546.1"; nearest_ref "ENST00000261455.4"; class_code "x"; tss_id "TSS6502";
chr1	Cufflinks	exon	212588456	212589612	.	+	.	gene_id "BCSlncRNA_002926"; transcript_id "TCONS_00013556"; exon_number "1"; oId "CUFF.12582.1"; class_code "u"; tss_id "TSS6503";
chr1	Cufflinks	exon	212788875	212789027	.	+	.	gene_id "BCSlncRNA_002930"; transcript_id "TCONS_00013580"; exon_number "1"; gene_name "RN7SL512P"; oId "CUFF.12591.1"; nearest_ref "ENST00000578962.1"; class_code "x"; tss_id "TSS6513";
chr1	Cufflinks	exon	212789239	212789406	.	+	.	gene_id "BCSlncRNA_002930"; transcript_id "TCONS_00013580"; exon_number "2"; gene_name "RN7SL512P"; oId "CUFF.12591.1"; nearest_ref "ENST00000578962.1"; class_code "x"; tss_id "TSS6513";
chr1	Cufflinks	exon	213452186	213453068	.	.	.	gene_id "BCSlncRNA_006978"; transcript_id "TCONS_00030548"; exon_number "1"; oId "CUFF.11695.1"; class_code "u"; tss_id "TSS14968";
chr1	Cufflinks	exon	213456817	213457431	.	.	.	gene_id "BCSlncRNA_006979"; transcript_id "TCONS_00030549"; exon_number "1"; oId "CUFF.11696.1"; class_code "u"; tss_id "TSS14969";
chr1	Cufflinks	exon	214445141	214446115	.	-	.	gene_id "BCSlncRNA_006432"; transcript_id "TCONS_00028657"; exon_number "1"; oId "CUFF.11715.1"; class_code "u"; tss_id "TSS13944";
chr1	Cufflinks	exon	214843093	214846301	.	+	.	gene_id "BCSlncRNA_002947"; transcript_id "TCONS_00013724"; exon_number "1"; oId "CUFF.11738.1"; class_code "u"; tss_id "TSS6568";
chr1	Cufflinks	exon	218337375	218337906	.	+	.	gene_id "BCSlncRNA_002962"; transcript_id "TCONS_00013776"; exon_number "1"; oId "CUFF.11834.1"; class_code "u"; tss_id "TSS6596";
chr1	Cufflinks	exon	218518457	218519224	.	+	.	gene_id "BCSlncRNA_002965"; transcript_id "TCONS_00013782"; exon_number "1"; gene_name "RP11-224O19.2"; oId "CUFF.11843.1"; nearest_ref "ENST00000414452.1"; class_code "x"; tss_id "TSS6600";
chr1	Cufflinks	exon	218644771	218649026	.	-	.	gene_id "BCSlncRNA_006445"; transcript_id "TCONS_00028724"; exon_number "1"; oId "CUFF.11844.1"; class_code "u"; tss_id "TSS13969";
chr1	Cufflinks	exon	218646466	218648911	.	+	.	gene_id "BCSlncRNA_002967"; transcript_id "TCONS_00013789"; exon_number "1"; oId "CUFF.11845.1"; class_code "u"; tss_id "TSS6605";
chr1	Cufflinks	exon	219180613	219181190	.	-	.	gene_id "BCSlncRNA_006450"; transcript_id "TCONS_00028729"; exon_number "1"; oId "CUFF.11942.1"; class_code "u"; tss_id "TSS13974";
chr1	Cufflinks	exon	219209791	219210469	.	-	.	gene_id "BCSlncRNA_006451"; transcript_id "TCONS_00028730"; exon_number "1"; oId "CUFF.11945.1"; class_code "u"; tss_id "TSS13975";
chr1	Cufflinks	exon	219221614	219222766	.	-	.	gene_id "BCSlncRNA_006452"; transcript_id "TCONS_00028731"; exon_number "1"; oId "CUFF.11947.1"; class_code "u"; tss_id "TSS13976";
chr1	Cufflinks	exon	219237644	219240000	.	-	.	gene_id "BCSlncRNA_006453"; transcript_id "TCONS_00028732"; exon_number "1"; oId "CUFF.11951.1"; class_code "u"; tss_id "TSS13977";
chr1	Cufflinks	exon	219240107	219241513	.	-	.	gene_id "BCSlncRNA_006454"; transcript_id "TCONS_00028733"; exon_number "1"; oId "CUFF.11952.1"; class_code "u"; tss_id "TSS13978";
chr1	Cufflinks	exon	219241931	219243033	.	-	.	gene_id "BCSlncRNA_006455"; transcript_id "TCONS_00028734"; exon_number "1"; oId "CUFF.11953.1"; class_code "u"; tss_id "TSS13979";
chr1	Cufflinks	exon	219245440	219251208	.	-	.	gene_id "BCSlncRNA_006456"; transcript_id "TCONS_00028735"; exon_number "1"; oId "CUFF.11955.1"; class_code "u"; tss_id "TSS13980";
chr1	Cufflinks	exon	219386261	219390746	.	+	.	gene_id "BCSlncRNA_002971"; transcript_id "TCONS_00013812"; exon_number "1"; gene_name "RP11-135J2.3"; oId "CUFF.11981.1"; nearest_ref "ENST00000420237.1"; class_code "x"; tss_id "TSS6615";
chr1	Cufflinks	exon	219390777	219391835	.	+	.	gene_id "BCSlncRNA_002972"; transcript_id "TCONS_00013813"; exon_number "1"; oId "CUFF.11982.1"; class_code "u"; tss_id "TSS6616";
chr1	Cufflinks	exon	219411681	219414387	.	+	.	gene_id "BCSlncRNA_002973"; transcript_id "TCONS_00013814"; exon_number "1"; oId "CUFF.11983.1"; class_code "u"; tss_id "TSS6617";
chr1	Cufflinks	exon	219445083	219449008	.	+	.	gene_id "BCSlncRNA_002974"; transcript_id "TCONS_00013815"; exon_number "1"; oId "CUFF.11985.1"; class_code "u"; tss_id "TSS6618";
chr1	Cufflinks	exon	219449067	219461131	.	+	.	gene_id "BCSlncRNA_002975"; transcript_id "TCONS_00013816"; exon_number "1"; oId "CUFF.11986.1"; class_code "u"; tss_id "TSS6619";
chr1	Cufflinks	exon	219464631	219466677	.	+	.	gene_id "BCSlncRNA_002976"; transcript_id "TCONS_00013817"; exon_number "1"; oId "CUFF.11988.1"; class_code "u"; tss_id "TSS6620";
chr1	Cufflinks	exon	219468502	219483259	.	+	.	gene_id "BCSlncRNA_002977"; transcript_id "TCONS_00013818"; exon_number "1"; oId "CUFF.11989.1"; class_code "u"; tss_id "TSS6621";
chr1	Cufflinks	exon	219483635	219485054	.	+	.	gene_id "BCSlncRNA_002978"; transcript_id "TCONS_00013819"; exon_number "1"; oId "CUFF.11990.1"; class_code "u"; tss_id "TSS6622";
chr1	Cufflinks	exon	219485357	219487778	.	+	.	gene_id "BCSlncRNA_002979"; transcript_id "TCONS_00013820"; exon_number "1"; oId "CUFF.11991.1"; class_code "u"; tss_id "TSS6623";
chr1	Cufflinks	exon	219488347	219488674	.	+	.	gene_id "BCSlncRNA_002971"; transcript_id "TCONS_00013812"; exon_number "2"; gene_name "RP11-135J2.3"; oId "CUFF.11981.1"; nearest_ref "ENST00000420237.1"; class_code "x"; tss_id "TSS6615";
chr1	Cufflinks	exon	219489902	219499442	.	+	.	gene_id "BCSlncRNA_002980"; transcript_id "TCONS_00013821"; exon_number "1"; oId "CUFF.11992.1"; class_code "u"; tss_id "TSS6624";
chr1	Cufflinks	exon	219500148	219508420	.	+	.	gene_id "BCSlncRNA_002977"; transcript_id "TCONS_00013818"; exon_number "2"; oId "CUFF.11989.1"; class_code "u"; tss_id "TSS6621";
chr1	Cufflinks	exon	219508561	219508894	.	.	.	gene_id "BCSlncRNA_006980"; transcript_id "TCONS_00030550"; exon_number "1"; oId "CUFF.11993.1"; class_code "u"; tss_id "TSS14970";
chr1	Cufflinks	exon	219512970	219513462	.	.	.	gene_id "BCSlncRNA_006981"; transcript_id "TCONS_00030551"; exon_number "1"; oId "CUFF.11995.1"; class_code "u"; tss_id "TSS14971";
chr1	Cufflinks	exon	219518828	219521073	.	+	.	gene_id "BCSlncRNA_002981"; transcript_id "TCONS_00013822"; exon_number "1"; oId "CUFF.11996.1"; class_code "u"; tss_id "TSS6625";
chr1	Cufflinks	exon	219521478	219525125	.	+	.	gene_id "BCSlncRNA_002982"; transcript_id "TCONS_00013823"; exon_number "1"; oId "CUFF.11997.1"; class_code "u"; tss_id "TSS6626";
chr1	Cufflinks	exon	219532280	219534720	.	+	.	gene_id "BCSlncRNA_002983"; transcript_id "TCONS_00013824"; exon_number "1"; oId "CUFF.12001.1"; class_code "u"; tss_id "TSS6627";
chr1	Cufflinks	exon	219535159	219536634	.	+	.	gene_id "BCSlncRNA_002984"; transcript_id "TCONS_00013825"; exon_number "1"; oId "CUFF.12002.1"; class_code "u"; tss_id "TSS6628";
chr1	Cufflinks	exon	219541177	219543200	.	+	.	gene_id "BCSlncRNA_002985"; transcript_id "TCONS_00013826"; exon_number "1"; oId "CUFF.12004.1"; class_code "u"; tss_id "TSS6629";
chr1	Cufflinks	exon	219544356	219545338	.	.	.	gene_id "BCSlncRNA_006982"; transcript_id "TCONS_00030552"; exon_number "1"; oId "CUFF.12005.1"; class_code "u"; tss_id "TSS14972";
chr1	Cufflinks	exon	219558131	219558943	.	.	.	gene_id "BCSlncRNA_006983"; transcript_id "TCONS_00030553"; exon_number "1"; oId "CUFF.12007.1"; class_code "u"; tss_id "TSS14973";
chr1	Cufflinks	exon	219576109	219580316	.	+	.	gene_id "BCSlncRNA_002986"; transcript_id "TCONS_00013827"; exon_number "1"; oId "CUFF.12011.1"; class_code "u"; tss_id "TSS6630";
chr1	Cufflinks	exon	219584548	219586612	.	+	.	gene_id "BCSlncRNA_002987"; transcript_id "TCONS_00013828"; exon_number "1"; gene_name "RP11-392O17.1"; oId "CUFF.12013.1"; nearest_ref "ENST00000441790.1"; class_code "x"; tss_id "TSS6631";
chr1	Cufflinks	exon	219634018	219635176	.	+	.	gene_id "BCSlncRNA_002988"; transcript_id "TCONS_00013829"; exon_number "1"; oId "CUFF.11849.1"; class_code "u"; tss_id "TSS6632";
chr1	Cufflinks	exon	219634761	219636817	.	-	.	gene_id "BCSlncRNA_006461"; transcript_id "TCONS_00028741"; exon_number "1"; oId "CUFF.11850.1"; class_code "u"; tss_id "TSS13985";
chr1	Cufflinks	exon	219637532	219637966	.	+	.	gene_id "BCSlncRNA_002989"; transcript_id "TCONS_00013830"; exon_number "1"; oId "CUFF.11847.1"; class_code "u"; tss_id "TSS6633";
chr1	Cufflinks	exon	219638222	219638619	.	-	.	gene_id "BCSlncRNA_006462"; transcript_id "TCONS_00028742"; exon_number "1"; oId "CUFF.11848.1"; class_code "u"; tss_id "TSS13986";
chr1	Cufflinks	exon	220882535	220883817	.	+	.	gene_id "BCSlncRNA_003005"; transcript_id "TCONS_00013865"; exon_number "1"; oId "CUFF.11852.1"; class_code "u"; tss_id "TSS6658";
chr1	Cufflinks	exon	220883368	220884256	.	-	.	gene_id "BCSlncRNA_006483"; transcript_id "TCONS_00028822"; exon_number "1"; oId "CUFF.11853.1"; class_code "u"; tss_id "TSS14026";
chr1	Cufflinks	exon	220884434	220885327	.	+	.	gene_id "BCSlncRNA_003006"; transcript_id "TCONS_00013866"; exon_number "1"; oId "CUFF.11851.1"; class_code "u"; tss_id "TSS6659";
chr1	Cufflinks	exon	221119781	221119790	.	+	.	gene_id "BCSlncRNA_003011"; transcript_id "TCONS_00013897"; exon_number "1"; oId "CUFF.11915.2"; class_code "u"; tss_id "TSS6674";
chr1	Cufflinks	exon	221219691	221220542	.	+	.	gene_id "BCSlncRNA_003011"; transcript_id "TCONS_00013902"; exon_number "1"; oId "CUFF.11915.7"; class_code "u"; tss_id "TSS6675";
chr1	Cufflinks	exon	221219691	221220542	.	+	.	gene_id "BCSlncRNA_003011"; transcript_id "TCONS_00013901"; exon_number "1"; oId "CUFF.11915.6"; class_code "u"; tss_id "TSS6675";
chr1	Cufflinks	exon	221219691	221220542	.	+	.	gene_id "BCSlncRNA_003011"; transcript_id "TCONS_00013900"; exon_number "1"; oId "CUFF.11915.5"; class_code "u"; tss_id "TSS6675";
chr1	Cufflinks	exon	221219691	221220542	.	+	.	gene_id "BCSlncRNA_003011"; transcript_id "TCONS_00013899"; exon_number "1"; oId "CUFF.11915.4"; class_code "u"; tss_id "TSS6675";
chr1	Cufflinks	exon	221219691	221220542	.	+	.	gene_id "BCSlncRNA_003011"; transcript_id "TCONS_00013898"; exon_number "1"; oId "CUFF.11915.3"; class_code "u"; tss_id "TSS6675";
chr1	Cufflinks	exon	221219691	221220542	.	+	.	gene_id "BCSlncRNA_003011"; transcript_id "TCONS_00013903"; exon_number "1"; oId "CUFF.11915.8"; class_code "u"; tss_id "TSS6675";
chr1	Cufflinks	exon	221219726	221220542	.	+	.	gene_id "BCSlncRNA_003011"; transcript_id "TCONS_00013904"; exon_number "1"; oId "CUFF.11915.9"; class_code "u"; tss_id "TSS6675";
chr1	Cufflinks	exon	221219726	221220542	.	+	.	gene_id "BCSlncRNA_003011"; transcript_id "TCONS_00013905"; exon_number "1"; oId "CUFF.11915.10"; class_code "u"; tss_id "TSS6675";
chr1	Cufflinks	exon	221219787	221220542	.	+	.	gene_id "BCSlncRNA_003011"; transcript_id "TCONS_00013908"; exon_number "1"; oId "CUFF.11915.14"; class_code "u"; tss_id "TSS6675";
chr1	Cufflinks	exon	221219787	221220542	.	+	.	gene_id "BCSlncRNA_003011"; transcript_id "TCONS_00013909"; exon_number "1"; oId "CUFF.11915.15"; class_code "u"; tss_id "TSS6675";
chr1	Cufflinks	exon	221219787	221220542	.	+	.	gene_id "BCSlncRNA_003011"; transcript_id "TCONS_00013907"; exon_number "1"; oId "CUFF.11915.13"; class_code "u"; tss_id "TSS6675";
chr1	Cufflinks	exon	221219787	221220542	.	+	.	gene_id "BCSlncRNA_003011"; transcript_id "TCONS_00013906"; exon_number "1"; oId "CUFF.11915.12"; class_code "u"; tss_id "TSS6675";
chr1	Cufflinks	exon	221219787	221220542	.	+	.	gene_id "BCSlncRNA_003011"; transcript_id "TCONS_00013910"; exon_number "1"; oId "CUFF.11915.16"; class_code "u"; tss_id "TSS6675";
chr1	Cufflinks	exon	221226965	221227028	.	+	.	gene_id "BCSlncRNA_003011"; transcript_id "TCONS_00013908"; exon_number "2"; oId "CUFF.11915.14"; class_code "u"; tss_id "TSS6675";
chr1	Cufflinks	exon	221227000	221227028	.	+	.	gene_id "BCSlncRNA_003011"; transcript_id "TCONS_00013911"; exon_number "1"; gene_name "RP11-421L10.1"; oId "CUFF.11915.18"; nearest_ref "ENST00000439004.1"; class_code "x"; tss_id "TSS6676";
chr1	Cufflinks	exon	221232584	221251292	.	+	.	gene_id "BCSlncRNA_003011"; transcript_id "TCONS_00013902"; exon_number "2"; oId "CUFF.11915.7"; class_code "u"; tss_id "TSS6675";
chr1	Cufflinks	exon	221232584	221232760	.	+	.	gene_id "BCSlncRNA_003011"; transcript_id "TCONS_00013901"; exon_number "2"; oId "CUFF.11915.6"; class_code "u"; tss_id "TSS6675";
chr1	Cufflinks	exon	221232584	221251289	.	+	.	gene_id "BCSlncRNA_003011"; transcript_id "TCONS_00013900"; exon_number "2"; oId "CUFF.11915.5"; class_code "u"; tss_id "TSS6675";
chr1	Cufflinks	exon	221232584	221251292	.	+	.	gene_id "BCSlncRNA_003011"; transcript_id "TCONS_00013899"; exon_number "2"; oId "CUFF.11915.4"; class_code "u"; tss_id "TSS6675";
chr1	Cufflinks	exon	221232584	221251292	.	+	.	gene_id "BCSlncRNA_003011"; transcript_id "TCONS_00013898"; exon_number "2"; oId "CUFF.11915.3"; class_code "u"; tss_id "TSS6675";
chr1	Cufflinks	exon	221232584	221251292	.	+	.	gene_id "BCSlncRNA_003011"; transcript_id "TCONS_00013903"; exon_number "2"; oId "CUFF.11915.8"; class_code "u"; tss_id "TSS6675";
chr1	Cufflinks	exon	221232584	221232760	.	+	.	gene_id "BCSlncRNA_003011"; transcript_id "TCONS_00013904"; exon_number "2"; oId "CUFF.11915.9"; class_code "u"; tss_id "TSS6675";
chr1	Cufflinks	exon	221232584	221232760	.	+	.	gene_id "BCSlncRNA_003011"; transcript_id "TCONS_00013905"; exon_number "2"; oId "CUFF.11915.10"; class_code "u"; tss_id "TSS6675";
chr1	Cufflinks	exon	221232584	221232760	.	+	.	gene_id "BCSlncRNA_003011"; transcript_id "TCONS_00013908"; exon_number "3"; oId "CUFF.11915.14"; class_code "u"; tss_id "TSS6675";
chr1	Cufflinks	exon	221232584	221232760	.	+	.	gene_id "BCSlncRNA_003011"; transcript_id "TCONS_00013909"; exon_number "2"; oId "CUFF.11915.15"; class_code "u"; tss_id "TSS6675";
chr1	Cufflinks	exon	221232584	221232760	.	+	.	gene_id "BCSlncRNA_003011"; transcript_id "TCONS_00013907"; exon_number "2"; oId "CUFF.11915.13"; class_code "u"; tss_id "TSS6675";
chr1	Cufflinks	exon	221232584	221251292	.	+	.	gene_id "BCSlncRNA_003011"; transcript_id "TCONS_00013906"; exon_number "2"; oId "CUFF.11915.12"; class_code "u"; tss_id "TSS6675";
chr1	Cufflinks	exon	221232584	221232760	.	+	.	gene_id "BCSlncRNA_003011"; transcript_id "TCONS_00013910"; exon_number "2"; oId "CUFF.11915.16"; class_code "u"; tss_id "TSS6675";
chr1	Cufflinks	exon	221232584	221237205	.	+	.	gene_id "BCSlncRNA_003011"; transcript_id "TCONS_00013911"; exon_number "2"; gene_name "RP11-421L10.1"; oId "CUFF.11915.18"; nearest_ref "ENST00000439004.1"; class_code "x"; tss_id "TSS6676";
chr1	Cufflinks	exon	221232585	221232760	.	+	.	gene_id "BCSlncRNA_003011"; transcript_id "TCONS_00013912"; exon_number "1"; oId "CUFF.11915.19"; class_code "u"; tss_id "TSS6677";
chr1	Cufflinks	exon	221240299	221251292	.	+	.	gene_id "BCSlncRNA_003011"; transcript_id "TCONS_00013901"; exon_number "3"; oId "CUFF.11915.6"; class_code "u"; tss_id "TSS6675";
chr1	Cufflinks	exon	221240301	221251292	.	+	.	gene_id "BCSlncRNA_003011"; transcript_id "TCONS_00013904"; exon_number "3"; oId "CUFF.11915.9"; class_code "u"; tss_id "TSS6675";
chr1	Cufflinks	exon	221240301	221251292	.	+	.	gene_id "BCSlncRNA_003011"; transcript_id "TCONS_00013905"; exon_number "3"; oId "CUFF.11915.10"; class_code "u"; tss_id "TSS6675";
chr1	Cufflinks	exon	221240301	221251292	.	+	.	gene_id "BCSlncRNA_003011"; transcript_id "TCONS_00013908"; exon_number "4"; oId "CUFF.11915.14"; class_code "u"; tss_id "TSS6675";
chr1	Cufflinks	exon	221240301	221247185	.	+	.	gene_id "BCSlncRNA_003011"; transcript_id "TCONS_00013909"; exon_number "3"; oId "CUFF.11915.15"; class_code "u"; tss_id "TSS6675";
chr1	Cufflinks	exon	221240301	221247314	.	+	.	gene_id "BCSlncRNA_003011"; transcript_id "TCONS_00013907"; exon_number "3"; oId "CUFF.11915.13"; class_code "u"; tss_id "TSS6675";
chr1	Cufflinks	exon	221240301	221240444	.	+	.	gene_id "BCSlncRNA_003011"; transcript_id "TCONS_00013910"; exon_number "3"; oId "CUFF.11915.16"; class_code "u"; tss_id "TSS6675";
chr1	Cufflinks	exon	221240301	221251292	.	+	.	gene_id "BCSlncRNA_003011"; transcript_id "TCONS_00013912"; exon_number "2"; oId "CUFF.11915.19"; class_code "u"; tss_id "TSS6677";
chr1	Cufflinks	exon	221241332	221251292	.	+	.	gene_id "BCSlncRNA_003011"; transcript_id "TCONS_00013910"; exon_number "4"; oId "CUFF.11915.16"; class_code "u"; tss_id "TSS6675";
chr1	Cufflinks	exon	221247732	221251292	.	+	.	gene_id "BCSlncRNA_003011"; transcript_id "TCONS_00013907"; exon_number "4"; oId "CUFF.11915.13"; class_code "u"; tss_id "TSS6675";
chr1	Cufflinks	exon	221249941	221250589	.	+	.	gene_id "BCSlncRNA_003011"; transcript_id "TCONS_00013897"; exon_number "2"; oId "CUFF.11915.2"; class_code "u"; tss_id "TSS6674";
chr1	Cufflinks	exon	221251070	221251292	.	+	.	gene_id "BCSlncRNA_003011"; transcript_id "TCONS_00013909"; exon_number "4"; oId "CUFF.11915.15"; class_code "u"; tss_id "TSS6675";
chr1	Cufflinks	exon	221251422	221253352	.	+	.	gene_id "BCSlncRNA_003011"; transcript_id "TCONS_00013902"; exon_number "3"; oId "CUFF.11915.7"; class_code "u"; tss_id "TSS6675";
chr1	Cufflinks	exon	221251422	221251553	.	+	.	gene_id "BCSlncRNA_003011"; transcript_id "TCONS_00013901"; exon_number "4"; oId "CUFF.11915.6"; class_code "u"; tss_id "TSS6675";
chr1	Cufflinks	exon	221251422	221251553	.	+	.	gene_id "BCSlncRNA_003011"; transcript_id "TCONS_00013900"; exon_number "3"; oId "CUFF.11915.5"; class_code "u"; tss_id "TSS6675";
chr1	Cufflinks	exon	221251422	221251553	.	+	.	gene_id "BCSlncRNA_003011"; transcript_id "TCONS_00013899"; exon_number "3"; oId "CUFF.11915.4"; class_code "u"; tss_id "TSS6675";
chr1	Cufflinks	exon	221251422	221255355	.	+	.	gene_id "BCSlncRNA_003011"; transcript_id "TCONS_00013898"; exon_number "3"; oId "CUFF.11915.3"; class_code "u"; tss_id "TSS6675";
chr1	Cufflinks	exon	221251422	221255355	.	+	.	gene_id "BCSlncRNA_003011"; transcript_id "TCONS_00013903"; exon_number "3"; oId "CUFF.11915.8"; class_code "u"; tss_id "TSS6675";
chr1	Cufflinks	exon	221251422	221264772	.	+	.	gene_id "BCSlncRNA_003011"; transcript_id "TCONS_00013904"; exon_number "4"; oId "CUFF.11915.9"; class_code "u"; tss_id "TSS6675";
chr1	Cufflinks	exon	221251422	221251553	.	+	.	gene_id "BCSlncRNA_003011"; transcript_id "TCONS_00013905"; exon_number "4"; oId "CUFF.11915.10"; class_code "u"; tss_id "TSS6675";
chr1	Cufflinks	exon	221251422	221264772	.	+	.	gene_id "BCSlncRNA_003011"; transcript_id "TCONS_00013908"; exon_number "5"; oId "CUFF.11915.14"; class_code "u"; tss_id "TSS6675";
chr1	Cufflinks	exon	221251422	221251553	.	+	.	gene_id "BCSlncRNA_003011"; transcript_id "TCONS_00013909"; exon_number "5"; oId "CUFF.11915.15"; class_code "u"; tss_id "TSS6675";
chr1	Cufflinks	exon	221251422	221251553	.	+	.	gene_id "BCSlncRNA_003011"; transcript_id "TCONS_00013907"; exon_number "5"; oId "CUFF.11915.13"; class_code "u"; tss_id "TSS6675";
chr1	Cufflinks	exon	221251422	221251553	.	+	.	gene_id "BCSlncRNA_003011"; transcript_id "TCONS_00013906"; exon_number "3"; oId "CUFF.11915.12"; class_code "u"; tss_id "TSS6675";
chr1	Cufflinks	exon	221251422	221251553	.	+	.	gene_id "BCSlncRNA_003011"; transcript_id "TCONS_00013910"; exon_number "5"; oId "CUFF.11915.16"; class_code "u"; tss_id "TSS6675";
chr1	Cufflinks	exon	221251422	221251553	.	+	.	gene_id "BCSlncRNA_003011"; transcript_id "TCONS_00013912"; exon_number "3"; oId "CUFF.11915.19"; class_code "u"; tss_id "TSS6677";
chr1	Cufflinks	exon	221253172	221253352	.	+	.	gene_id "BCSlncRNA_003011"; transcript_id "TCONS_00013905"; exon_number "5"; oId "CUFF.11915.10"; class_code "u"; tss_id "TSS6675";
chr1	Cufflinks	exon	221253172	221264772	.	+	.	gene_id "BCSlncRNA_003011"; transcript_id "TCONS_00013906"; exon_number "4"; oId "CUFF.11915.12"; class_code "u"; tss_id "TSS6675";
chr1	Cufflinks	exon	221255164	221255355	.	+	.	gene_id "BCSlncRNA_003011"; transcript_id "TCONS_00013902"; exon_number "4"; oId "CUFF.11915.7"; class_code "u"; tss_id "TSS6675";
chr1	Cufflinks	exon	221255164	221255355	.	+	.	gene_id "BCSlncRNA_003011"; transcript_id "TCONS_00013901"; exon_number "5"; oId "CUFF.11915.6"; class_code "u"; tss_id "TSS6675";
chr1	Cufflinks	exon	221255164	221264772	.	+	.	gene_id "BCSlncRNA_003011"; transcript_id "TCONS_00013900"; exon_number "4"; oId "CUFF.11915.5"; class_code "u"; tss_id "TSS6675";
chr1	Cufflinks	exon	221255164	221264772	.	+	.	gene_id "BCSlncRNA_003011"; transcript_id "TCONS_00013899"; exon_number "4"; oId "CUFF.11915.4"; class_code "u"; tss_id "TSS6675";
chr1	Cufflinks	exon	221255164	221255355	.	+	.	gene_id "BCSlncRNA_003011"; transcript_id "TCONS_00013905"; exon_number "6"; oId "CUFF.11915.10"; class_code "u"; tss_id "TSS6675";
chr1	Cufflinks	exon	221255164	221264772	.	+	.	gene_id "BCSlncRNA_003011"; transcript_id "TCONS_00013909"; exon_number "6"; oId "CUFF.11915.15"; class_code "u"; tss_id "TSS6675";
chr1	Cufflinks	exon	221255164	221255355	.	+	.	gene_id "BCSlncRNA_003011"; transcript_id "TCONS_00013907"; exon_number "6"; oId "CUFF.11915.13"; class_code "u"; tss_id "TSS6675";
chr1	Cufflinks	exon	221255164	221255355	.	+	.	gene_id "BCSlncRNA_003011"; transcript_id "TCONS_00013910"; exon_number "6"; oId "CUFF.11915.16"; class_code "u"; tss_id "TSS6675";
chr1	Cufflinks	exon	221255164	221255355	.	+	.	gene_id "BCSlncRNA_003011"; transcript_id "TCONS_00013912"; exon_number "4"; oId "CUFF.11915.19"; class_code "u"; tss_id "TSS6677";
chr1	Cufflinks	exon	221257299	221264772	.	+	.	gene_id "BCSlncRNA_003011"; transcript_id "TCONS_00013902"; exon_number "5"; oId "CUFF.11915.7"; class_code "u"; tss_id "TSS6675";
chr1	Cufflinks	exon	221257299	221264772	.	+	.	gene_id "BCSlncRNA_003011"; transcript_id "TCONS_00013898"; exon_number "4"; oId "CUFF.11915.3"; class_code "u"; tss_id "TSS6675";
chr1	Cufflinks	exon	221257299	221264772	.	+	.	gene_id "BCSlncRNA_003011"; transcript_id "TCONS_00013907"; exon_number "7"; oId "CUFF.11915.13"; class_code "u"; tss_id "TSS6675";
chr1	Cufflinks	exon	221263687	221264772	.	+	.	gene_id "BCSlncRNA_003011"; transcript_id "TCONS_00013901"; exon_number "6"; oId "CUFF.11915.6"; class_code "u"; tss_id "TSS6675";
chr1	Cufflinks	exon	221266322	221278122	.	+	.	gene_id "BCSlncRNA_003011"; transcript_id "TCONS_00013913"; exon_number "1"; oId "CUFF.11915.20"; class_code "u"; tss_id "TSS6678";
chr1	Cufflinks	exon	221278101	221278481	.	+	.	gene_id "BCSlncRNA_003011"; transcript_id "TCONS_00013914"; exon_number "1"; oId "CUFF.11915.21"; class_code "u"; tss_id "TSS6679";
chr1	Cufflinks	exon	221278375	221278481	.	+	.	gene_id "BCSlncRNA_003011"; transcript_id "TCONS_00013903"; exon_number "4"; oId "CUFF.11915.8"; class_code "u"; tss_id "TSS6675";
chr1	Cufflinks	exon	221278375	221278481	.	+	.	gene_id "BCSlncRNA_003011"; transcript_id "TCONS_00013905"; exon_number "7"; oId "CUFF.11915.10"; class_code "u"; tss_id "TSS6675";
chr1	Cufflinks	exon	221278375	221278481	.	+	.	gene_id "BCSlncRNA_003011"; transcript_id "TCONS_00013910"; exon_number "7"; oId "CUFF.11915.16"; class_code "u"; tss_id "TSS6675";
chr1	Cufflinks	exon	221278375	221278481	.	+	.	gene_id "BCSlncRNA_003011"; transcript_id "TCONS_00013912"; exon_number "5"; oId "CUFF.11915.19"; class_code "u"; tss_id "TSS6677";
chr1	Cufflinks	exon	221278375	221278481	.	+	.	gene_id "BCSlncRNA_003011"; transcript_id "TCONS_00013913"; exon_number "2"; oId "CUFF.11915.20"; class_code "u"; tss_id "TSS6678";
chr1	Cufflinks	exon	221278997	221279084	.	+	.	gene_id "BCSlncRNA_003011"; transcript_id "TCONS_00013915"; exon_number "1"; oId "CUFF.11915.22"; class_code "u"; tss_id "TSS6680";
chr1	Cufflinks	exon	221279287	221283297	.	+	.	gene_id "BCSlncRNA_003011"; transcript_id "TCONS_00013903"; exon_number "5"; oId "CUFF.11915.8"; class_code "u"; tss_id "TSS6675";
chr1	Cufflinks	exon	221279287	221283297	.	+	.	gene_id "BCSlncRNA_003011"; transcript_id "TCONS_00013905"; exon_number "8"; oId "CUFF.11915.10"; class_code "u"; tss_id "TSS6675";
chr1	Cufflinks	exon	221279287	221283297	.	+	.	gene_id "BCSlncRNA_003011"; transcript_id "TCONS_00013910"; exon_number "8"; oId "CUFF.11915.16"; class_code "u"; tss_id "TSS6675";
chr1	Cufflinks	exon	221279287	221283297	.	+	.	gene_id "BCSlncRNA_003011"; transcript_id "TCONS_00013912"; exon_number "6"; oId "CUFF.11915.19"; class_code "u"; tss_id "TSS6677";
chr1	Cufflinks	exon	221279287	221283297	.	+	.	gene_id "BCSlncRNA_003011"; transcript_id "TCONS_00013913"; exon_number "3"; oId "CUFF.11915.20"; class_code "u"; tss_id "TSS6678";
chr1	Cufflinks	exon	221279287	221283297	.	+	.	gene_id "BCSlncRNA_003011"; transcript_id "TCONS_00013914"; exon_number "2"; oId "CUFF.11915.21"; class_code "u"; tss_id "TSS6679";
chr1	Cufflinks	exon	221279287	221283297	.	+	.	gene_id "BCSlncRNA_003011"; transcript_id "TCONS_00013915"; exon_number "2"; oId "CUFF.11915.22"; class_code "u"; tss_id "TSS6680";
chr1	Cufflinks	exon	221330449	221332526	.	+	.	gene_id "BCSlncRNA_003013"; transcript_id "TCONS_00013916"; exon_number "1"; oId "CUFF.11920.1"; class_code "u"; tss_id "TSS6686";
chr1	Cufflinks	exon	221338616	221339093	.	+	.	gene_id "BCSlncRNA_003014"; transcript_id "TCONS_00013917"; exon_number "1"; oId "CUFF.11921.1"; class_code "u"; tss_id "TSS6687";
chr1	Cufflinks	exon	221340537	221341406	.	+	.	gene_id "BCSlncRNA_003015"; transcript_id "TCONS_00013918"; exon_number "1"; oId "CUFF.11923.1"; class_code "u"; tss_id "TSS6688";
chr1	Cufflinks	exon	221506043	221506048	.	+	.	gene_id "BCSlncRNA_003011"; transcript_id "TCONS_00013911"; exon_number "3"; gene_name "RP11-421L10.1"; oId "CUFF.11915.18"; nearest_ref "ENST00000439004.1"; class_code "x"; tss_id "TSS6676";
chr1	Cufflinks	exon	221861859	221864348	.	-	.	gene_id "BCSlncRNA_006490"; transcript_id "TCONS_00028831"; exon_number "1"; oId "CUFF.12019.1"; class_code "u"; tss_id "TSS14034";
chr1	Cufflinks	exon	221926525	221928365	.	-	.	gene_id "BCSlncRNA_006492"; transcript_id "TCONS_00028846"; exon_number "1"; oId "CUFF.12031.1"; class_code "u"; tss_id "TSS14042";
chr1	Cufflinks	exon	221928831	221931290	.	-	.	gene_id "BCSlncRNA_006493"; transcript_id "TCONS_00028847"; exon_number "1"; oId "CUFF.12032.1"; class_code "u"; tss_id "TSS14043";
chr1	Cufflinks	exon	221934151	221935102	.	-	.	gene_id "BCSlncRNA_006494"; transcript_id "TCONS_00028848"; exon_number "1"; oId "CUFF.12035.1"; class_code "u"; tss_id "TSS14044";
chr1	Cufflinks	exon	221946928	221948021	.	-	.	gene_id "BCSlncRNA_006495"; transcript_id "TCONS_00028849"; exon_number "1"; oId "CUFF.12037.1"; class_code "u"; tss_id "TSS14045";
chr1	Cufflinks	exon	221948408	221951768	.	-	.	gene_id "BCSlncRNA_006495"; transcript_id "TCONS_00028850"; exon_number "1"; oId "CUFF.12037.2"; class_code "u"; tss_id "TSS14046";
chr1	Cufflinks	exon	221951746	221952075	.	-	.	gene_id "BCSlncRNA_006495"; transcript_id "TCONS_00028849"; exon_number "2"; oId "CUFF.12037.1"; class_code "u"; tss_id "TSS14045";
chr1	Cufflinks	exon	221964794	221967913	.	-	.	gene_id "BCSlncRNA_006496"; transcript_id "TCONS_00028851"; exon_number "1"; oId "CUFF.12039.1"; class_code "u"; tss_id "TSS14047";
chr1	Cufflinks	exon	221974858	221978766	.	-	.	gene_id "BCSlncRNA_006497"; transcript_id "TCONS_00028852"; exon_number "1"; oId "CUFF.12041.1"; class_code "u"; tss_id "TSS14048";
chr1	Cufflinks	exon	221974858	221979857	.	-	.	gene_id "BCSlncRNA_006497"; transcript_id "TCONS_00028853"; exon_number "1"; oId "CUFF.12041.4"; class_code "u"; tss_id "TSS14048";
chr1	Cufflinks	exon	221979793	221979857	.	-	.	gene_id "BCSlncRNA_006497"; transcript_id "TCONS_00028852"; exon_number "2"; oId "CUFF.12041.1"; class_code "u"; tss_id "TSS14048";
chr1	Cufflinks	exon	221980268	221980505	.	-	.	gene_id "BCSlncRNA_006497"; transcript_id "TCONS_00028852"; exon_number "3"; oId "CUFF.12041.1"; class_code "u"; tss_id "TSS14048";
chr1	Cufflinks	exon	221980268	221980542	.	-	.	gene_id "BCSlncRNA_006497"; transcript_id "TCONS_00028853"; exon_number "2"; oId "CUFF.12041.4"; class_code "u"; tss_id "TSS14048";
chr1	Cufflinks	exon	221981764	221982935	.	-	.	gene_id "BCSlncRNA_006498"; transcript_id "TCONS_00028854"; exon_number "1"; oId "CUFF.12042.1"; class_code "u"; tss_id "TSS14049";
chr1	Cufflinks	exon	222028143	222029531	.	-	.	gene_id "BCSlncRNA_006501"; transcript_id "TCONS_00028858"; exon_number "1"; oId "CUFF.12047.1"; class_code "u"; tss_id "TSS14052";
chr1	Cufflinks	exon	222725057	222726088	.	-	.	gene_id "BCSlncRNA_006512"; transcript_id "TCONS_00028875"; exon_number "1"; oId "CUFF.12657.1"; class_code "u"; tss_id "TSS14067";
chr1	Cufflinks	exon	222790277	222791122	.	-	.	gene_id "BCSlncRNA_006514"; transcript_id "TCONS_00028900"; exon_number "1"; oId "CUFF.12669.1"; class_code "u"; tss_id "TSS14071";
chr1	Cufflinks	exon	222923274	222924723	.	-	.	gene_id "BCSlncRNA_006518"; transcript_id "TCONS_00028914"; exon_number "1"; gene_name "FAM177B"; oId "CUFF.12719.1"; nearest_ref "ENST00000391880.2"; class_code "x"; tss_id "TSS14081";
chr1	Cufflinks	exon	222930060	222932418	.	+	.	gene_id "BCSlncRNA_003023"; transcript_id "TCONS_00013969"; exon_number "1"; oId "CUFF.12727.1"; class_code "u"; tss_id "TSS6708";
chr1	Cufflinks	exon	222930864	222934755	.	-	.	gene_id "BCSlncRNA_006519"; transcript_id "TCONS_00028915"; exon_number "1"; oId "CUFF.12730.1"; class_code "u"; tss_id "TSS14082";
chr1	Cufflinks	exon	222933203	222933765	.	+	.	gene_id "BCSlncRNA_003024"; transcript_id "TCONS_00013970"; exon_number "1"; oId "CUFF.12728.1"; class_code "u"; tss_id "TSS6709";
chr1	Cufflinks	exon	222940283	222941743	.	-	.	gene_id "BCSlncRNA_006520"; transcript_id "TCONS_00028916"; exon_number "1"; oId "CUFF.12733.1"; class_code "u"; tss_id "TSS14083";
chr1	Cufflinks	exon	222945517	222946203	.	-	.	gene_id "BCSlncRNA_006521"; transcript_id "TCONS_00028917"; exon_number "1"; oId "CUFF.12731.1"; class_code "u"; tss_id "TSS14084";
chr1	Cufflinks	exon	222946412	222946465	.	-	.	gene_id "BCSlncRNA_006519"; transcript_id "TCONS_00028915"; exon_number "2"; oId "CUFF.12730.1"; class_code "u"; tss_id "TSS14082";
chr1	Cufflinks	exon	222948263	222949309	.	.	.	gene_id "BCSlncRNA_006984"; transcript_id "TCONS_00030554"; exon_number "1"; oId "CUFF.12735.1"; class_code "u"; tss_id "TSS14974";
chr1	Cufflinks	exon	223961791	223964510	.	-	.	gene_id "BCSlncRNA_006530"; transcript_id "TCONS_00028963"; exon_number "1"; gene_name "CAPN2"; oId "CUFF.13956.1"; nearest_ref "ENST00000295006.5"; class_code "x"; tss_id "TSS14107";
chr1	Cufflinks	exon	223964739	223965546	.	-	.	gene_id "BCSlncRNA_006531"; transcript_id "TCONS_00028964"; exon_number "1"; oId "CUFF.13959.1"; class_code "u"; tss_id "TSS14108";
chr1	Cufflinks	exon	224207987	224208046	.	+	.	gene_id "BCSlncRNA_003036"; transcript_id "TCONS_00014044"; exon_number "1"; gene_name "AC138393.1"; oId "CUFF.13987.13"; nearest_ref "ENST00000600307.1"; class_code "x"; tss_id "TSS6740";
chr1	Cufflinks	exon	224209618	224216275	.	+	.	gene_id "BCSlncRNA_003036"; transcript_id "TCONS_00014044"; exon_number "2"; gene_name "AC138393.1"; oId "CUFF.13987.13"; nearest_ref "ENST00000600307.1"; class_code "x"; tss_id "TSS6740";
chr1	Cufflinks	exon	224211125	224211547	.	-	.	gene_id "BCSlncRNA_006537"; transcript_id "TCONS_00029008"; exon_number "1"; oId "CUFF.13988.1"; class_code "u"; tss_id "TSS14128";
chr1	Cufflinks	exon	224216558	224221327	.	+	.	gene_id "BCSlncRNA_003036"; transcript_id "TCONS_00014044"; exon_number "3"; gene_name "AC138393.1"; oId "CUFF.13987.13"; nearest_ref "ENST00000600307.1"; class_code "x"; tss_id "TSS6740";
chr1	Cufflinks	exon	224518152	224518891	.	+	.	gene_id "BCSlncRNA_003044"; transcript_id "TCONS_00014070"; exon_number "1"; oId "CUFF.14054.1"; class_code "u"; tss_id "TSS6753";
chr1	Cufflinks	exon	224570080	224570600	.	+	.	gene_id "BCSlncRNA_003047"; transcript_id "TCONS_00014083"; exon_number "1"; oId "CUFF.14065.1"; class_code "u"; tss_id "TSS6757";
chr1	Cufflinks	exon	225575161	225576566	.	-	.	gene_id "BCSlncRNA_006552"; transcript_id "TCONS_00029078"; exon_number "1"; gene_name "DNAH14"; oId "CUFF.16902.1"; nearest_ref "ENST00000445597.2"; class_code "x"; tss_id "TSS14159";
chr1	Cufflinks	exon	225576918	225579311	.	-	.	gene_id "BCSlncRNA_006553"; transcript_id "TCONS_00029079"; exon_number "1"; gene_name "DNAH14"; oId "CUFF.16903.1"; nearest_ref "ENST00000445597.2"; class_code "x"; tss_id "TSS14160";
chr1	Cufflinks	exon	225586217	225587332	.	-	.	gene_id "BCSlncRNA_006554"; transcript_id "TCONS_00029080"; exon_number "1"; gene_name "DNAH14"; oId "CUFF.16905.1"; nearest_ref "ENST00000430092.1"; class_code "x"; tss_id "TSS14161";
chr1	Cufflinks	exon	225619644	225624171	.	-	.	gene_id "BCSlncRNA_006557"; transcript_id "TCONS_00029093"; exon_number "1"; oId "CUFF.16921.1"; class_code "u"; tss_id "TSS14171";
chr1	Cufflinks	exon	225623863	225624983	.	+	.	gene_id "BCSlncRNA_003054"; transcript_id "TCONS_00014139"; exon_number "1"; oId "CUFF.16923.1"; class_code "u"; tss_id "TSS6783";
chr1	Cufflinks	exon	225654018	225655563	.	-	.	gene_id "BCSlncRNA_006559"; transcript_id "TCONS_00029096"; exon_number "1"; oId "CUFF.16925.1"; class_code "u"; tss_id "TSS14173";
chr1	Cufflinks	exon	225654356	225659189	.	+	.	gene_id "BCSlncRNA_003055"; transcript_id "TCONS_00014140"; exon_number "1"; oId "CUFF.16926.1"; class_code "u"; tss_id "TSS6784";
chr1	Cufflinks	exon	225666020	225666920	.	-	.	gene_id "BCSlncRNA_006560"; transcript_id "TCONS_00029097"; exon_number "1"; oId "CUFF.16928.1"; class_code "u"; tss_id "TSS14174";
chr1	Cufflinks	exon	225938864	225939926	.	-	.	gene_id "BCSlncRNA_006564"; transcript_id "TCONS_00029117"; exon_number "1"; gene_name "RP11-145A3.1"; oId "CUFF.16931.1"; nearest_ref "ENST00000448264.1"; class_code "x"; tss_id "TSS14196";
chr1	Cufflinks	exon	225954950	225956636	.	-	.	gene_id "BCSlncRNA_006565"; transcript_id "TCONS_00029118"; exon_number "1"; oId "CUFF.16936.1"; class_code "u"; tss_id "TSS14197";
chr1	Cufflinks	exon	225956755	225957631	.	-	.	gene_id "BCSlncRNA_006566"; transcript_id "TCONS_00029119"; exon_number "1"; oId "CUFF.16937.1"; class_code "u"; tss_id "TSS14198";
chr1	Cufflinks	exon	225959548	225965511	.	-	.	gene_id "BCSlncRNA_006567"; transcript_id "TCONS_00029120"; exon_number "1"; oId "CUFF.16938.1"; class_code "u"; tss_id "TSS14199";
chr1	Cufflinks	exon	226160350	226161126	.	-	.	gene_id "BCSlncRNA_006572"; transcript_id "TCONS_00029165"; exon_number "1"; oId "CUFF.16965.1"; class_code "u"; tss_id "TSS14213";
chr1	Cufflinks	exon	226161417	226163391	.	-	.	gene_id "BCSlncRNA_006573"; transcript_id "TCONS_00029166"; exon_number "1"; oId "CUFF.16966.1"; class_code "u"; tss_id "TSS14214";
chr1	Cufflinks	exon	226186957	226189960	.	+	.	gene_id "BCSlncRNA_003064"; transcript_id "TCONS_00014158"; exon_number "1"; gene_name "SDE2"; oId "CUFF.16970.1"; nearest_ref "ENST00000272091.7"; class_code "x"; tss_id "TSS6796";
chr1	Cufflinks	exon	226190061	226193119	.	+	.	gene_id "BCSlncRNA_003064"; transcript_id "TCONS_00014158"; exon_number "2"; gene_name "SDE2"; oId "CUFF.16970.1"; nearest_ref "ENST00000272091.7"; class_code "x"; tss_id "TSS6796";
chr1	Cufflinks	exon	226216954	226218505	.	+	.	gene_id "BCSlncRNA_003065"; transcript_id "TCONS_00014159"; exon_number "1"; oId "CUFF.16979.1"; class_code "u"; tss_id "TSS6797";
chr1	Cufflinks	exon	226270157	226270973	.	-	.	gene_id "BCSlncRNA_006579"; transcript_id "TCONS_00029174"; exon_number "1"; oId "CUFF.16989.1"; class_code "u"; tss_id "TSS14228";
chr1	Cufflinks	exon	226308274	226309213	.	-	.	gene_id "BCSlncRNA_006582"; transcript_id "TCONS_00029177"; exon_number "1"; oId "CUFF.16999.1"; class_code "u"; tss_id "TSS14236";
chr1	Cufflinks	exon	226330053	226330369	.	-	.	gene_id "BCSlncRNA_006583"; transcript_id "TCONS_00029178"; exon_number "1"; oId "CUFF.17007.1"; class_code "u"; tss_id "TSS14237";
chr1	Cufflinks	exon	226331673	226332295	.	-	.	gene_id "BCSlncRNA_006583"; transcript_id "TCONS_00029178"; exon_number "2"; oId "CUFF.17007.1"; class_code "u"; tss_id "TSS14237";
chr1	Cufflinks	exon	226407599	226409457	.	-	.	gene_id "BCSlncRNA_006587"; transcript_id "TCONS_00029185"; exon_number "1"; oId "CUFF.17024.1"; class_code "u"; tss_id "TSS14242";
chr1	Cufflinks	exon	226415479	226419384	.	+	.	gene_id "BCSlncRNA_003073"; transcript_id "TCONS_00014180"; exon_number "1"; gene_name "LIN9"; oId "CUFF.16996.1"; nearest_ref "ENST00000460719.1"; class_code "x"; tss_id "TSS6810";
chr1	Cufflinks	exon	226420976	226421280	.	+	.	gene_id "BCSlncRNA_003074"; transcript_id "TCONS_00014181"; exon_number "1"; gene_name "LIN9"; oId "CUFF.16997.1"; nearest_ref "ENST00000460719.1"; class_code "x"; tss_id "TSS6811";
chr1	Cufflinks	exon	226421074	226421280	.	+	.	gene_id "BCSlncRNA_003074"; transcript_id "TCONS_00014182"; exon_number "1"; gene_name "LIN9"; oId "CUFF.16997.2"; nearest_ref "ENST00000460719.1"; class_code "x"; tss_id "TSS6811";
chr1	Cufflinks	exon	226421184	226421280	.	+	.	gene_id "BCSlncRNA_003074"; transcript_id "TCONS_00014183"; exon_number "1"; gene_name "LIN9"; oId "CUFF.16997.3"; nearest_ref "ENST00000460719.1"; class_code "x"; tss_id "TSS6812";
chr1	Cufflinks	exon	226421698	226421821	.	+	.	gene_id "BCSlncRNA_003074"; transcript_id "TCONS_00014182"; exon_number "2"; gene_name "LIN9"; oId "CUFF.16997.2"; nearest_ref "ENST00000460719.1"; class_code "x"; tss_id "TSS6811";
chr1	Cufflinks	exon	226426714	226426824	.	+	.	gene_id "BCSlncRNA_003074"; transcript_id "TCONS_00014181"; exon_number "2"; gene_name "LIN9"; oId "CUFF.16997.1"; nearest_ref "ENST00000460719.1"; class_code "x"; tss_id "TSS6811";
chr1	Cufflinks	exon	226426714	226426824	.	+	.	gene_id "BCSlncRNA_003074"; transcript_id "TCONS_00014182"; exon_number "3"; gene_name "LIN9"; oId "CUFF.16997.2"; nearest_ref "ENST00000460719.1"; class_code "x"; tss_id "TSS6811";
chr1	Cufflinks	exon	226426714	226426824	.	+	.	gene_id "BCSlncRNA_003074"; transcript_id "TCONS_00014183"; exon_number "2"; gene_name "LIN9"; oId "CUFF.16997.3"; nearest_ref "ENST00000460719.1"; class_code "x"; tss_id "TSS6812";
chr1	Cufflinks	exon	226428114	226428232	.	+	.	gene_id "BCSlncRNA_003074"; transcript_id "TCONS_00014181"; exon_number "3"; gene_name "LIN9"; oId "CUFF.16997.1"; nearest_ref "ENST00000460719.1"; class_code "x"; tss_id "TSS6811";
chr1	Cufflinks	exon	226428114	226428216	.	+	.	gene_id "BCSlncRNA_003074"; transcript_id "TCONS_00014183"; exon_number "3"; gene_name "LIN9"; oId "CUFF.16997.3"; nearest_ref "ENST00000460719.1"; class_code "x"; tss_id "TSS6812";
chr1	Cufflinks	exon	226432258	226432383	.	+	.	gene_id "BCSlncRNA_003074"; transcript_id "TCONS_00014184"; exon_number "1"; gene_name "LIN9"; oId "CUFF.16997.4"; nearest_ref "ENST00000460719.1"; class_code "x"; tss_id "TSS6813";
chr1	Cufflinks	exon	226443466	226443577	.	+	.	gene_id "BCSlncRNA_003074"; transcript_id "TCONS_00014181"; exon_number "4"; gene_name "LIN9"; oId "CUFF.16997.1"; nearest_ref "ENST00000460719.1"; class_code "x"; tss_id "TSS6811";
chr1	Cufflinks	exon	226443466	226443577	.	+	.	gene_id "BCSlncRNA_003074"; transcript_id "TCONS_00014182"; exon_number "4"; gene_name "LIN9"; oId "CUFF.16997.2"; nearest_ref "ENST00000460719.1"; class_code "x"; tss_id "TSS6811";
chr1	Cufflinks	exon	226443466	226443577	.	+	.	gene_id "BCSlncRNA_003074"; transcript_id "TCONS_00014183"; exon_number "4"; gene_name "LIN9"; oId "CUFF.16997.3"; nearest_ref "ENST00000460719.1"; class_code "x"; tss_id "TSS6812";
chr1	Cufflinks	exon	226443466	226443577	.	+	.	gene_id "BCSlncRNA_003074"; transcript_id "TCONS_00014184"; exon_number "2"; gene_name "LIN9"; oId "CUFF.16997.4"; nearest_ref "ENST00000460719.1"; class_code "x"; tss_id "TSS6813";
chr1	Cufflinks	exon	226453416	226454126	.	+	.	gene_id "BCSlncRNA_003074"; transcript_id "TCONS_00014181"; exon_number "5"; gene_name "LIN9"; oId "CUFF.16997.1"; nearest_ref "ENST00000460719.1"; class_code "x"; tss_id "TSS6811";
chr1	Cufflinks	exon	226453416	226454126	.	+	.	gene_id "BCSlncRNA_003074"; transcript_id "TCONS_00014182"; exon_number "5"; gene_name "LIN9"; oId "CUFF.16997.2"; nearest_ref "ENST00000460719.1"; class_code "x"; tss_id "TSS6811";
chr1	Cufflinks	exon	226453416	226454126	.	+	.	gene_id "BCSlncRNA_003074"; transcript_id "TCONS_00014183"; exon_number "5"; gene_name "LIN9"; oId "CUFF.16997.3"; nearest_ref "ENST00000460719.1"; class_code "x"; tss_id "TSS6812";
chr1	Cufflinks	exon	226453416	226454126	.	+	.	gene_id "BCSlncRNA_003074"; transcript_id "TCONS_00014184"; exon_number "3"; gene_name "LIN9"; oId "CUFF.16997.4"; nearest_ref "ENST00000460719.1"; class_code "x"; tss_id "TSS6813";
chr1	Cufflinks	exon	226524594	226524630	.	-	.	gene_id "BCSlncRNA_006590"; transcript_id "TCONS_00029206"; exon_number "1"; oId "CUFF.17048.1"; class_code "u"; tss_id "TSS14245";
chr1	Cufflinks	exon	226532184	226533042	.	-	.	gene_id "BCSlncRNA_006591"; transcript_id "TCONS_00029207"; exon_number "1"; oId "CUFF.17051.1"; class_code "u"; tss_id "TSS14246";
chr1	Cufflinks	exon	226536000	226539034	.	-	.	gene_id "BCSlncRNA_006592"; transcript_id "TCONS_00029208"; exon_number "1"; oId "CUFF.17054.1"; class_code "u"; tss_id "TSS14247";
chr1	Cufflinks	exon	226537004	226537035	.	+	.	gene_id "BCSlncRNA_003076"; transcript_id "TCONS_00014186"; exon_number "1"; oId "CUFF.17055.1"; class_code "u"; tss_id "TSS6815";
chr1	Cufflinks	exon	226537293	226538138	.	+	.	gene_id "BCSlncRNA_003077"; transcript_id "TCONS_00014187"; exon_number "1"; oId "CUFF.17056.1"; class_code "u"; tss_id "TSS6816";
chr1	Cufflinks	exon	226538216	226538866	.	+	.	gene_id "BCSlncRNA_003076"; transcript_id "TCONS_00014186"; exon_number "2"; oId "CUFF.17055.1"; class_code "u"; tss_id "TSS6815";
chr1	Cufflinks	exon	226542607	226547006	.	+	.	gene_id "BCSlncRNA_003078"; transcript_id "TCONS_00014188"; exon_number "1"; oId "CUFF.17050.1"; class_code "u"; tss_id "TSS6817";
chr1	Cufflinks	exon	226543502	226548314	.	-	.	gene_id "BCSlncRNA_006590"; transcript_id "TCONS_00029206"; exon_number "2"; oId "CUFF.17048.1"; class_code "u"; tss_id "TSS14245";
chr1	Cufflinks	exon	226841366	226841395	.	+	.	gene_id "BCSlncRNA_003083"; transcript_id "TCONS_00014198"; exon_number "1"; gene_name "ITPKB-IT1"; oId "CUFF.17081.1"; nearest_ref "ENST00000412918.1"; class_code "x"; tss_id "TSS6824";
chr1	Cufflinks	exon	226842781	226845888	.	+	.	gene_id "BCSlncRNA_003084"; transcript_id "TCONS_00014199"; exon_number "1"; gene_name "ITPKB-IT1"; oId "CUFF.17071.1"; nearest_ref "ENST00000443422.1"; class_code "x"; tss_id "TSS6825";
chr1	Cufflinks	exon	226847558	226855273	.	+	.	gene_id "BCSlncRNA_003083"; transcript_id "TCONS_00014198"; exon_number "2"; gene_name "ITPKB-IT1"; oId "CUFF.17081.1"; nearest_ref "ENST00000412918.1"; class_code "x"; tss_id "TSS6824";
chr1	Cufflinks	exon	226859377	226859952	.	-	.	gene_id "BCSlncRNA_006599"; transcript_id "TCONS_00029233"; exon_number "1"; gene_name "ITPKB-AS1"; oId "CUFF.17087.1"; nearest_ref "ENST00000453525.1"; class_code "x"; tss_id "TSS14258";
chr1	Cufflinks	exon	226861102	226861338	.	-	.	gene_id "BCSlncRNA_006600"; transcript_id "TCONS_00029234"; exon_number "1"; gene_name "ITPKB-AS1"; oId "CUFF.17088.1"; nearest_ref "ENST00000453525.1"; class_code "x"; tss_id "TSS14259";
chr1	Cufflinks	exon	226861430	226861898	.	-	.	gene_id "BCSlncRNA_006601"; transcript_id "TCONS_00029235"; exon_number "1"; gene_name "ITPKB-AS1"; oId "CUFF.17089.1"; nearest_ref "ENST00000453525.1"; class_code "x"; tss_id "TSS14260";
chr1	Cufflinks	exon	226863297	226863586	.	-	.	gene_id "BCSlncRNA_006602"; transcript_id "TCONS_00029237"; exon_number "1"; gene_name "ITPKB-AS1"; oId "CUFF.17090.1"; nearest_ref "ENST00000453525.1"; class_code "x"; tss_id "TSS14261";
chr1	Cufflinks	exon	227723854	227724481	.	-	.	gene_id "BCSlncRNA_006611"; transcript_id "TCONS_00029264"; exon_number "1"; oId "CUFF.12052.1"; class_code "u"; tss_id "TSS14280";
chr1	Cufflinks	exon	228291109	228292766	.	+	.	gene_id "BCSlncRNA_003104"; transcript_id "TCONS_00014324"; exon_number "1"; gene_name "C1orf35"; oId "CUFF.15095.1"; nearest_ref "ENST00000472617.1"; class_code "x"; tss_id "TSS6890";
chr1	Cufflinks	exon	228595323	228596001	.	+	.	gene_id "BCSlncRNA_003111"; transcript_id "TCONS_00014409"; exon_number "1"; gene_name "TRIM17"; oId "CUFF.15123.1"; nearest_ref "ENST00000366697.2"; class_code "x"; tss_id "TSS6914";
chr1	Cufflinks	exon	228596454	228597053	.	+	.	gene_id "BCSlncRNA_003112"; transcript_id "TCONS_00014410"; exon_number "1"; gene_name "TRIM17"; oId "CUFF.15124.1"; nearest_ref "ENST00000456946.2"; class_code "x"; tss_id "TSS6915";
chr1	Cufflinks	exon	228598823	228600213	.	+	.	gene_id "BCSlncRNA_003113"; transcript_id "TCONS_00014411"; exon_number "1"; gene_name "TRIM17"; oId "CUFF.15125.1"; nearest_ref "ENST00000366697.2"; class_code "x"; tss_id "TSS6916";
chr1	Cufflinks	exon	228637679	228639071	.	-	.	gene_id "BCSlncRNA_006631"; transcript_id "TCONS_00029399"; exon_number "1"; oId "CUFF.15128.1"; class_code "u"; tss_id "TSS14326";
chr1	Cufflinks	exon	228639181	228640250	.	-	.	gene_id "BCSlncRNA_006632"; transcript_id "TCONS_00029400"; exon_number "1"; oId "CUFF.15129.1"; class_code "u"; tss_id "TSS14327";
chr1	Cufflinks	exon	228692928	228693224	.	+	.	gene_id "BCSlncRNA_003117"; transcript_id "TCONS_00014420"; exon_number "1"; oId "CUFF.15138.1"; class_code "u"; tss_id "TSS6923";
chr1	Cufflinks	exon	229273347	229274377	.	+	.	gene_id "BCSlncRNA_003126"; transcript_id "TCONS_00014434"; exon_number "1"; oId "CUFF.12055.1"; class_code "u"; tss_id "TSS6935";
chr1	Cufflinks	exon	229274439	229275362	.	-	.	gene_id "BCSlncRNA_006655"; transcript_id "TCONS_00029430"; exon_number "1"; oId "CUFF.12056.1"; class_code "u"; tss_id "TSS14351";
chr1	Cufflinks	exon	229571333	229572820	.	-	.	gene_id "BCSlncRNA_006661"; transcript_id "TCONS_00029451"; exon_number "1"; oId "CUFF.12207.1"; class_code "u"; tss_id "TSS14362";
chr1	Cufflinks	exon	229804431	229805646	.	+	.	gene_id "BCSlncRNA_003135"; transcript_id "TCONS_00014470"; exon_number "1"; oId "CUFF.12248.1"; class_code "u"; tss_id "TSS6952";
chr1	Cufflinks	exon	230029244	230031190	.	-	.	gene_id "BCSlncRNA_006669"; transcript_id "TCONS_00029510"; exon_number "1"; oId "CUFF.12239.1"; class_code "u"; tss_id "TSS14387";
chr1	Cufflinks	exon	230423240	230424968	.	-	.	gene_id "BCSlncRNA_006674"; transcript_id "TCONS_00029515"; exon_number "1"; oId "CUFF.12448.1"; class_code "u"; tss_id "TSS14392";
chr1	Cufflinks	exon	230426532	230427349	.	-	.	gene_id "BCSlncRNA_006675"; transcript_id "TCONS_00029516"; exon_number "1"; oId "CUFF.12451.1"; class_code "u"; tss_id "TSS14393";
chr1	Cufflinks	exon	230434854	230435978	.	+	.	gene_id "BCSlncRNA_003140"; transcript_id "TCONS_00014487"; exon_number "1"; oId "CUFF.12250.1"; class_code "u"; tss_id "TSS6961";
chr1	Cufflinks	exon	230434908	230436788	.	-	.	gene_id "BCSlncRNA_006676"; transcript_id "TCONS_00029517"; exon_number "1"; oId "CUFF.12251.1"; class_code "u"; tss_id "TSS14394";
chr1	Cufflinks	exon	230438822	230439803	.	+	.	gene_id "BCSlncRNA_003141"; transcript_id "TCONS_00014488"; exon_number "1"; oId "CUFF.12252.1"; class_code "u"; tss_id "TSS6962";
chr1	Cufflinks	exon	230685955	230686041	.	-	.	gene_id "BCSlncRNA_006679"; transcript_id "TCONS_00029530"; exon_number "1"; oId "CUFF.12310.1"; class_code "u"; tss_id "TSS14400";
chr1	Cufflinks	exon	230686882	230687044	.	-	.	gene_id "BCSlncRNA_006679"; transcript_id "TCONS_00029530"; exon_number "2"; oId "CUFF.12310.1"; class_code "u"; tss_id "TSS14400";
chr1	Cufflinks	exon	230686899	230688262	.	-	.	gene_id "BCSlncRNA_006679"; transcript_id "TCONS_00029531"; exon_number "1"; oId "CUFF.12310.2"; class_code "u"; tss_id "TSS14401";
chr1	Cufflinks	exon	230691936	230692107	.	-	.	gene_id "BCSlncRNA_006679"; transcript_id "TCONS_00029530"; exon_number "3"; oId "CUFF.12310.1"; class_code "u"; tss_id "TSS14400";
chr1	Cufflinks	exon	230709531	230710071	.	-	.	gene_id "BCSlncRNA_006679"; transcript_id "TCONS_00029530"; exon_number "4"; oId "CUFF.12310.1"; class_code "u"; tss_id "TSS14400";
chr1	Cufflinks	exon	230709830	230711172	.	+	.	gene_id "BCSlncRNA_003142"; transcript_id "TCONS_00014489"; exon_number "1"; oId "CUFF.12313.1"; class_code "u"; tss_id "TSS6963";
chr1	Cufflinks	exon	230710442	230711593	.	-	.	gene_id "BCSlncRNA_006680"; transcript_id "TCONS_00029532"; exon_number "1"; oId "CUFF.12311.1"; class_code "u"; tss_id "TSS14402";
chr1	Cufflinks	exon	230711987	230712920	.	+	.	gene_id "BCSlncRNA_003143"; transcript_id "TCONS_00014490"; exon_number "1"; oId "CUFF.12314.1"; class_code "u"; tss_id "TSS6964";
chr1	Cufflinks	exon	231462277	231462819	.	.	.	gene_id "BCSlncRNA_006985"; transcript_id "TCONS_00030555"; exon_number "1"; oId "CUFF.14703.1"; class_code "u"; tss_id "TSS14975";
chr1	Cufflinks	exon	231492917	231494696	.	-	.	gene_id "BCSlncRNA_006695"; transcript_id "TCONS_00029625"; exon_number "1"; oId "CUFF.14705.1"; class_code "u"; tss_id "TSS14443";
chr1	Cufflinks	exon	232756204	232757533	.	-	.	gene_id "BCSlncRNA_006703"; transcript_id "TCONS_00029649"; exon_number "1"; oId "CUFF.12455.1"; class_code "u"; tss_id "TSS14459";
chr1	Cufflinks	exon	232761408	232762548	.	-	.	gene_id "BCSlncRNA_006704"; transcript_id "TCONS_00029650"; exon_number "1"; oId "CUFF.12456.1"; class_code "u"; tss_id "TSS14460";
chr1	Cufflinks	exon	232762814	232765261	.	-	.	gene_id "BCSlncRNA_006705"; transcript_id "TCONS_00029651"; exon_number "1"; oId "CUFF.12458.1"; class_code "u"; tss_id "TSS14461";
chr1	Cufflinks	exon	232940307	232941282	.	-	.	gene_id "BCSlncRNA_006707"; transcript_id "TCONS_00029653"; exon_number "1"; gene_name "MAP10"; oId "CUFF.12461.1"; nearest_ref "ENST00000418460.1"; class_code "x"; tss_id "TSS14463";
chr1	Cufflinks	exon	232948501	232949846	.	+	.	gene_id "BCSlncRNA_003164"; transcript_id "TCONS_00014612"; exon_number "1"; oId "CUFF.12463.1"; class_code "u"; tss_id "TSS7007";
chr1	Cufflinks	exon	232952587	232954142	.	+	.	gene_id "BCSlncRNA_003165"; transcript_id "TCONS_00014613"; exon_number "1"; oId "CUFF.12459.1"; class_code "u"; tss_id "TSS7008";
chr1	Cufflinks	exon	233084007	233086232	.	-	.	gene_id "BCSlncRNA_006709"; transcript_id "TCONS_00029655"; exon_number "1"; oId "CUFF.12460.1"; class_code "u"; tss_id "TSS14465";
chr1	Cufflinks	exon	234630096	234631275	.	-	.	gene_id "BCSlncRNA_006721"; transcript_id "TCONS_00029747"; exon_number "1"; oId "CUFF.12506.1"; class_code "u"; tss_id "TSS14509";
chr1	Cufflinks	exon	234658378	234659628	.	+	.	gene_id "BCSlncRNA_003178"; transcript_id "TCONS_00014650"; exon_number "1"; oId "CUFF.12507.1"; class_code "u"; tss_id "TSS7033";
chr1	Cufflinks	exon	234659832	234660382	.	.	.	gene_id "BCSlncRNA_006986"; transcript_id "TCONS_00030556"; exon_number "1"; oId "CUFF.12508.1"; class_code "u"; tss_id "TSS14976";
chr1	Cufflinks	exon	234734356	234735764	.	-	.	gene_id "BCSlncRNA_006723"; transcript_id "TCONS_00029751"; exon_number "1"; oId "CUFF.12510.1"; class_code "u"; tss_id "TSS14511";
chr1	Cufflinks	exon	234736012	234739541	.	+	.	gene_id "BCSlncRNA_003182"; transcript_id "TCONS_00014654"; exon_number "1"; oId "CUFF.12513.1"; class_code "u"; tss_id "TSS7037";
chr1	Cufflinks	exon	234746988	234748522	.	-	.	gene_id "BCSlncRNA_006725"; transcript_id "TCONS_00029756"; exon_number "1"; oId "CUFF.12511.1"; class_code "u"; tss_id "TSS14515";
chr1	Cufflinks	exon	234751882	234753115	.	+	.	gene_id "BCSlncRNA_003184"; transcript_id "TCONS_00014656"; exon_number "1"; oId "CUFF.12466.1"; class_code "u"; tss_id "TSS7039";
chr1	Cufflinks	exon	234894867	234895445	.	+	.	gene_id "BCSlncRNA_003190"; transcript_id "TCONS_00014666"; exon_number "1"; oId "CUFF.12475.1"; class_code "u"; tss_id "TSS7048";
chr1	Cufflinks	exon	234903171	234904545	.	-	.	gene_id "BCSlncRNA_006727"; transcript_id "TCONS_00029758"; exon_number "1"; oId "CUFF.12477.1"; class_code "u"; tss_id "TSS14517";
chr1	Cufflinks	exon	234905004	234905440	.	-	.	gene_id "BCSlncRNA_006728"; transcript_id "TCONS_00029759"; exon_number "1"; oId "CUFF.12478.1"; class_code "u"; tss_id "TSS14518";
chr1	Cufflinks	exon	234906828	234908673	.	-	.	gene_id "BCSlncRNA_006729"; transcript_id "TCONS_00029760"; exon_number "1"; oId "CUFF.12479.1"; class_code "u"; tss_id "TSS14519";
chr1	Cufflinks	exon	234908166	234908907	.	+	.	gene_id "BCSlncRNA_003191"; transcript_id "TCONS_00014667"; exon_number "1"; oId "CUFF.12480.1"; class_code "u"; tss_id "TSS7049";
chr1	Cufflinks	exon	234977667	234978812	.	-	.	gene_id "BCSlncRNA_006730"; transcript_id "TCONS_00029761"; exon_number "1"; oId "CUFF.12484.1"; class_code "u"; tss_id "TSS14520";
chr1	Cufflinks	exon	235091527	235092074	.	+	.	gene_id "BCSlncRNA_003194"; transcript_id "TCONS_00014670"; exon_number "1"; oId "CUFF.12486.1"; class_code "u"; tss_id "TSS7052";
chr1	Cufflinks	exon	235116055	235116940	.	+	.	gene_id "BCSlncRNA_003196"; transcript_id "TCONS_00014672"; exon_number "1"; gene_name "RP11-443B7.3"; oId "CUFF.12491.1"; nearest_ref "ENST00000549744.1"; class_code "x"; tss_id "TSS7054";
chr1	Cufflinks	exon	235119045	235123596	.	-	.	gene_id "BCSlncRNA_006733"; transcript_id "TCONS_00029770"; exon_number "1"; oId "CUFF.12487.1"; class_code "u"; tss_id "TSS14527";
chr1	Cufflinks	exon	235122825	235124892	.	+	.	gene_id "BCSlncRNA_003197"; transcript_id "TCONS_00014673"; exon_number "1"; oId "CUFF.12489.1"; class_code "u"; tss_id "TSS7055";
chr1	Cufflinks	exon	235138135	235140992	.	-	.	gene_id "BCSlncRNA_006734"; transcript_id "TCONS_00029771"; exon_number "1"; oId "CUFF.12492.2"; class_code "u"; tss_id "TSS14528";
chr1	Cufflinks	exon	235146448	235147911	.	-	.	gene_id "BCSlncRNA_006735"; transcript_id "TCONS_00029772"; exon_number "1"; oId "CUFF.13589.1"; class_code "u"; tss_id "TSS14529";
chr1	Cufflinks	exon	235147935	235148516	.	+	.	gene_id "BCSlncRNA_003198"; transcript_id "TCONS_00014674"; exon_number "1"; gene_name "ARID4B"; oId "CUFF.13590.1"; nearest_ref "ENST00000264183.3"; class_code "x"; tss_id "TSS7056";
chr1	Cufflinks	exon	235151450	235152518	.	+	.	gene_id "BCSlncRNA_003199"; transcript_id "TCONS_00014675"; exon_number "1"; oId "CUFF.13592.1"; class_code "u"; tss_id "TSS7057";
chr1	Cufflinks	exon	235292275	235293155	.	+	.	gene_id "BCSlncRNA_003200"; transcript_id "TCONS_00014676"; exon_number "1"; oId "CUFF.13597.1"; class_code "u"; tss_id "TSS7058";
chr1	Cufflinks	exon	235333481	235333491	.	+	.	gene_id "BCSlncRNA_003198"; transcript_id "TCONS_00014674"; exon_number "2"; gene_name "ARID4B"; oId "CUFF.13590.1"; nearest_ref "ENST00000264183.3"; class_code "x"; tss_id "TSS7056";
chr1	Cufflinks	exon	236260655	236261338	.	+	.	gene_id "BCSlncRNA_003214"; transcript_id "TCONS_00014715"; exon_number "1"; oId "CUFF.13774.1"; class_code "u"; tss_id "TSS7079";
chr1	Cufflinks	exon	236426006	236426580	.	-	.	gene_id "BCSlncRNA_006768"; transcript_id "TCONS_00029902"; exon_number "1"; gene_name "RNU2-70P"; oId "CUFF.13826.1"; nearest_ref "ENST00000410718.1"; class_code "x"; tss_id "TSS14594";
chr1	Cufflinks	exon	236429905	236431633	.	-	.	gene_id "BCSlncRNA_006768"; transcript_id "TCONS_00029902"; exon_number "2"; gene_name "RNU2-70P"; oId "CUFF.13826.1"; nearest_ref "ENST00000410718.1"; class_code "x"; tss_id "TSS14594";
chr1	Cufflinks	exon	236708832	236709353	.	-	.	gene_id "BCSlncRNA_006773"; transcript_id "TCONS_00029916"; exon_number "1"; gene_name "LGALS8"; oId "CUFF.13839.1"; nearest_ref "ENST00000526589.1"; class_code "x"; tss_id "TSS14604";
chr1	Cufflinks	exon	236709429	236710961	.	-	.	gene_id "BCSlncRNA_006774"; transcript_id "TCONS_00029917"; exon_number "1"; gene_name "LGALS8"; oId "CUFF.13840.1"; nearest_ref "ENST00000526589.1"; class_code "x"; tss_id "TSS14605";
chr1	Cufflinks	exon	236957592	236958562	.	-	.	gene_id "BCSlncRNA_006775"; transcript_id "TCONS_00029926"; exon_number "1"; oId "CUFF.12785.1"; class_code "u"; tss_id "TSS14606";
chr1	Cufflinks	exon	238108770	238109022	.	-	.	gene_id "BCSlncRNA_006780"; transcript_id "TCONS_00029931"; exon_number "1"; oId "CUFF.12812.1"; class_code "u"; tss_id "TSS14611";
chr1	Cufflinks	exon	242952277	242953340	.	+	.	gene_id "BCSlncRNA_003264"; transcript_id "TCONS_00014935"; exon_number "1"; oId "CUFF.12992.1"; class_code "u"; tss_id "TSS7193";
chr1	Cufflinks	exon	244014417	244015324	.	+	.	gene_id "BCSlncRNA_003276"; transcript_id "TCONS_00014972"; exon_number "1"; oId "CUFF.14930.1"; class_code "u"; tss_id "TSS7216";
chr1	Cufflinks	exon	244195703	244208328	.	-	.	gene_id "BCSlncRNA_006830"; transcript_id "TCONS_00030117"; exon_number "1"; gene_name "RP11-278H7.1"; oId "CUFF.13849.1"; nearest_ref "ENST00000440494.1"; class_code "x"; tss_id "TSS14722";
chr1	Cufflinks	exon	244209302	244211544	.	-	.	gene_id "BCSlncRNA_006830"; transcript_id "TCONS_00030118"; exon_number "1"; gene_name "RP11-278H7.1"; oId "CUFF.13849.2"; nearest_ref "ENST00000440494.1"; class_code "x"; tss_id "TSS14722";
chr1	Cufflinks	exon	244209940	244211544	.	-	.	gene_id "BCSlncRNA_006830"; transcript_id "TCONS_00030117"; exon_number "2"; gene_name "RP11-278H7.1"; oId "CUFF.13849.1"; nearest_ref "ENST00000440494.1"; class_code "x"; tss_id "TSS14722";
chr1	Cufflinks	exon	244432144	244433054	.	-	.	gene_id "BCSlncRNA_006833"; transcript_id "TCONS_00030121"; exon_number "1"; oId "CUFF.13858.1"; class_code "u"; tss_id "TSS14729";
chr1	Cufflinks	exon	244435398	244436415	.	-	.	gene_id "BCSlncRNA_006834"; transcript_id "TCONS_00030122"; exon_number "1"; oId "CUFF.13859.1"; class_code "u"; tss_id "TSS14730";
chr1	Cufflinks	exon	244481446	244483898	.	-	.	gene_id "BCSlncRNA_006835"; transcript_id "TCONS_00030123"; exon_number "1"; oId "CUFF.13868.1"; class_code "u"; tss_id "TSS14731";
chr1	Cufflinks	exon	244485614	244486450	.	-	.	gene_id "BCSlncRNA_006836"; transcript_id "TCONS_00030124"; exon_number "1"; oId "CUFF.13870.1"; class_code "u"; tss_id "TSS14732";
chr1	Cufflinks	exon	244509839	244510981	.	-	.	gene_id "BCSlncRNA_006837"; transcript_id "TCONS_00030125"; exon_number "1"; oId "CUFF.13872.1"; class_code "u"; tss_id "TSS14733";
chr1	Cufflinks	exon	244856018	244856828	.	+	.	gene_id "BCSlncRNA_003285"; transcript_id "TCONS_00015008"; exon_number "1"; gene_name "RP11-173A6.2"; oId "CUFF.13917.1"; nearest_ref "ENST00000416174.1"; class_code "x"; tss_id "TSS7235";
chr1	Cufflinks	exon	244858863	244858893	.	+	.	gene_id "BCSlncRNA_003285"; transcript_id "TCONS_00015008"; exon_number "2"; gene_name "RP11-173A6.2"; oId "CUFF.13917.1"; nearest_ref "ENST00000416174.1"; class_code "x"; tss_id "TSS7235";
chr1	Cufflinks	exon	244996741	244998481	.	-	.	gene_id "BCSlncRNA_006846"; transcript_id "TCONS_00030147"; exon_number "1"; oId "CUFF.13934.1"; class_code "u"; tss_id "TSS14751";
chr1	Cufflinks	exon	245127912	245130016	.	-	.	gene_id "BCSlncRNA_006847"; transcript_id "TCONS_00030166"; exon_number "1"; oId "CUFF.13937.1"; class_code "u"; tss_id "TSS14752";
chr1	Cufflinks	exon	245134179	245134771	.	+	.	gene_id "BCSlncRNA_003291"; transcript_id "TCONS_00015035"; exon_number "1"; gene_name "RP11-156E8.1"; oId "CUFF.13939.1"; nearest_ref "ENST00000607453.1"; class_code "x"; tss_id "TSS7252";
chr1	Cufflinks	exon	245135811	245137132	.	+	.	gene_id "BCSlncRNA_003291"; transcript_id "TCONS_00015035"; exon_number "2"; gene_name "RP11-156E8.1"; oId "CUFF.13939.1"; nearest_ref "ENST00000607453.1"; class_code "x"; tss_id "TSS7252";
chr1	Cufflinks	exon	245856363	245859448	.	-	.	gene_id "BCSlncRNA_006854"; transcript_id "TCONS_00030177"; exon_number "1"; gene_name "KIF26B"; oId "CUFF.13704.1"; nearest_ref "ENST00000407071.2"; class_code "x"; tss_id "TSS14762";
chr1	Cufflinks	exon	245861432	245862049	.	-	.	gene_id "BCSlncRNA_006855"; transcript_id "TCONS_00030178"; exon_number "1"; gene_name "KIF26B"; oId "CUFF.13705.1"; nearest_ref "ENST00000407071.2"; class_code "x"; tss_id "TSS14763";
chr1	Cufflinks	exon	245862122	245862447	.	-	.	gene_id "BCSlncRNA_006854"; transcript_id "TCONS_00030177"; exon_number "2"; gene_name "KIF26B"; oId "CUFF.13704.1"; nearest_ref "ENST00000407071.2"; class_code "x"; tss_id "TSS14762";
chr1	Cufflinks	exon	246270634	246276160	.	-	.	gene_id "BCSlncRNA_006859"; transcript_id "TCONS_00030211"; exon_number "1"; gene_name "RP11-36N20.1"; oId "CUFF.15671.2"; nearest_ref "ENST00000443763.1"; class_code "x"; tss_id "TSS14787";
chr1	Cufflinks	exon	246276553	246277960	.	-	.	gene_id "BCSlncRNA_006861"; transcript_id "TCONS_00030212"; exon_number "1"; gene_name "RP11-36N20.1"; oId "CUFF.15672.1"; nearest_ref "ENST00000443763.1"; class_code "x"; tss_id "TSS14789";
chr1	Cufflinks	exon	246327767	246333005	.	-	.	gene_id "BCSlncRNA_006863"; transcript_id "TCONS_00030214"; exon_number "1"; gene_name "CHCHD4P5"; oId "CUFF.15709.1"; nearest_ref "ENST00000436684.2"; class_code "x"; tss_id "TSS14791";
chr1	Cufflinks	exon	246337987	246343456	.	-	.	gene_id "BCSlncRNA_006863"; transcript_id "TCONS_00030214"; exon_number "2"; gene_name "CHCHD4P5"; oId "CUFF.15709.1"; nearest_ref "ENST00000436684.2"; class_code "x"; tss_id "TSS14791";
chr1	Cufflinks	exon	246840757	246841755	.	+	.	gene_id "BCSlncRNA_003305"; transcript_id "TCONS_00015069"; exon_number "1"; oId "CUFF.15821.1"; class_code "u"; tss_id "TSS7272";
chr1	Cufflinks	exon	246842017	246845214	.	+	.	gene_id "BCSlncRNA_003306"; transcript_id "TCONS_00015070"; exon_number "1"; oId "CUFF.15822.1"; class_code "u"; tss_id "TSS7273";
chr1	Cufflinks	exon	247104939	247105639	.	.	.	gene_id "BCSlncRNA_006987"; transcript_id "TCONS_00030557"; exon_number "1"; oId "CUFF.14973.1"; class_code "u"; tss_id "TSS14977";
chr1	Cufflinks	exon	247335415	247335815	.	+	.	gene_id "BCSlncRNA_003317"; transcript_id "TCONS_00015090"; exon_number "1"; oId "CUFF.15002.1"; class_code "u"; tss_id "TSS7287";
chr1	Cufflinks	exon	247337150	247337773	.	+	.	gene_id "BCSlncRNA_003317"; transcript_id "TCONS_00015090"; exon_number "2"; oId "CUFF.15002.1"; class_code "u"; tss_id "TSS7287";
chr1	Cufflinks	exon	247341156	247343032	.	-	.	gene_id "BCSlncRNA_006888"; transcript_id "TCONS_00030311"; exon_number "1"; oId "CUFF.15005.1"; class_code "u"; tss_id "TSS14845";
chr1	Cufflinks	exon	247341198	247342375	.	+	.	gene_id "BCSlncRNA_003319"; transcript_id "TCONS_00015092"; exon_number "1"; oId "CUFF.15006.1"; class_code "u"; tss_id "TSS7289";
chr1	Cufflinks	exon	248611997	248614683	.	+	.	gene_id "BCSlncRNA_003361"; transcript_id "TCONS_00015170"; exon_number "1"; oId "CUFF.14139.1"; class_code "u"; tss_id "TSS7342";
chr1	Cufflinks	exon	248619951	248624732	.	+	.	gene_id "BCSlncRNA_003363"; transcript_id "TCONS_00015175"; exon_number "1"; oId "CUFF.14146.1"; class_code "u"; tss_id "TSS7349";
chr1	Cufflinks	exon	248628862	248630452	.	+	.	gene_id "BCSlncRNA_003364"; transcript_id "TCONS_00015176"; exon_number "1"; oId "CUFF.14148.1"; class_code "u"; tss_id "TSS7350";
chr1	Cufflinks	exon	248644394	248645363	.	+	.	gene_id "BCSlncRNA_003366"; transcript_id "TCONS_00015179"; exon_number "1"; oId "CUFF.14154.1"; class_code "u"; tss_id "TSS7353";
chr1	Cufflinks	exon	248650666	248652088	.	-	.	gene_id "BCSlncRNA_006909"; transcript_id "TCONS_00030387"; exon_number "1"; gene_name "OR2T5"; oId "CUFF.14158.1"; nearest_ref "ENST00000366473.2"; class_code "x"; tss_id "TSS14871";
chr1	Cufflinks	exon	248724873	248728214	.	-	.	gene_id "BCSlncRNA_006912"; transcript_id "TCONS_00030390"; exon_number "1"; gene_name "RP11-438F14.3"; oId "CUFF.14144.1"; nearest_ref "ENST00000436515.1"; class_code "x"; tss_id "TSS14874";
chr1	Cufflinks	exon	248803693	248806635	.	-	.	gene_id "BCSlncRNA_006913"; transcript_id "TCONS_00030403"; exon_number "1"; oId "CUFF.14115.13"; class_code "u"; tss_id "TSS14876";
chr1	Cufflinks	exon	249095914	249097181	.	-	.	gene_id "BCSlncRNA_006920"; transcript_id "TCONS_00030410"; exon_number "1"; oId "CUFF.14110.7"; class_code "u"; tss_id "TSS14889";
chr1	Cufflinks	exon	249095914	249097304	.	-	.	gene_id "BCSlncRNA_006920"; transcript_id "TCONS_00030411"; exon_number "1"; oId "CUFF.14110.9"; class_code "u"; tss_id "TSS14890";
chr1	Cufflinks	exon	249095914	249097550	.	-	.	gene_id "BCSlncRNA_006920"; transcript_id "TCONS_00030416"; exon_number "1"; oId "CUFF.14110.3"; class_code "u"; tss_id "TSS14891";
chr1	Cufflinks	exon	249095914	249097181	.	-	.	gene_id "BCSlncRNA_006920"; transcript_id "TCONS_00030418"; exon_number "1"; oId "CUFF.14110.5"; class_code "u"; tss_id "TSS14891";
chr1	Cufflinks	exon	249095914	249097099	.	-	.	gene_id "BCSlncRNA_006920"; transcript_id "TCONS_00030420"; exon_number "1"; oId "CUFF.14110.8"; class_code "u"; tss_id "TSS14891";
chr1	Cufflinks	exon	249095914	249097304	.	-	.	gene_id "BCSlncRNA_006920"; transcript_id "TCONS_00030419"; exon_number "1"; oId "CUFF.14110.6"; class_code "u"; tss_id "TSS14891";
chr1	Cufflinks	exon	249095914	249097181	.	-	.	gene_id "BCSlncRNA_006920"; transcript_id "TCONS_00030417"; exon_number "1"; oId "CUFF.14110.4"; class_code "u"; tss_id "TSS14891";
chr1	Cufflinks	exon	249095914	249097345	.	-	.	gene_id "BCSlncRNA_006920"; transcript_id "TCONS_00030415"; exon_number "1"; oId "CUFF.14110.2"; class_code "u"; tss_id "TSS14891";
chr1	Cufflinks	exon	249095914	249097140	.	-	.	gene_id "BCSlncRNA_006920"; transcript_id "TCONS_00030414"; exon_number "1"; oId "CUFF.14110.11"; class_code "u"; tss_id "TSS14891";
chr1	Cufflinks	exon	249095914	249097386	.	-	.	gene_id "BCSlncRNA_006920"; transcript_id "TCONS_00030413"; exon_number "1"; oId "CUFF.14110.10"; class_code "u"; tss_id "TSS14891";
chr1	Cufflinks	exon	249095914	249097181	.	-	.	gene_id "BCSlncRNA_006920"; transcript_id "TCONS_00030412"; exon_number "1"; oId "CUFF.14110.1"; class_code "u"; tss_id "TSS14891";
chr1	Cufflinks	exon	249097428	249097591	.	-	.	gene_id "BCSlncRNA_006920"; transcript_id "TCONS_00030411"; exon_number "2"; oId "CUFF.14110.9"; class_code "u"; tss_id "TSS14890";
chr1	Cufflinks	exon	249097469	249097591	.	-	.	gene_id "BCSlncRNA_006920"; transcript_id "TCONS_00030419"; exon_number "2"; oId "CUFF.14110.6"; class_code "u"; tss_id "TSS14891";
chr1	Cufflinks	exon	249097510	249099787	.	-	.	gene_id "BCSlncRNA_006920"; transcript_id "TCONS_00030420"; exon_number "2"; oId "CUFF.14110.8"; class_code "u"; tss_id "TSS14891";
chr1	Cufflinks	exon	249097510	249097591	.	-	.	gene_id "BCSlncRNA_006920"; transcript_id "TCONS_00030417"; exon_number "2"; oId "CUFF.14110.4"; class_code "u"; tss_id "TSS14891";
chr1	Cufflinks	exon	249097547	249097796	.	-	.	gene_id "BCSlncRNA_006920"; transcript_id "TCONS_00030415"; exon_number "2"; oId "CUFF.14110.2"; class_code "u"; tss_id "TSS14891";
chr1	Cufflinks	exon	249097547	249099787	.	-	.	gene_id "BCSlncRNA_006920"; transcript_id "TCONS_00030412"; exon_number "2"; oId "CUFF.14110.1"; class_code "u"; tss_id "TSS14891";
chr1	Cufflinks	exon	249097551	249097632	.	-	.	gene_id "BCSlncRNA_006920"; transcript_id "TCONS_00030410"; exon_number "2"; oId "CUFF.14110.7"; class_code "u"; tss_id "TSS14889";
chr1	Cufflinks	exon	249097551	249097591	.	-	.	gene_id "BCSlncRNA_006920"; transcript_id "TCONS_00030418"; exon_number "2"; oId "CUFF.14110.5"; class_code "u"; tss_id "TSS14891";
chr1	Cufflinks	exon	249097551	249099787	.	-	.	gene_id "BCSlncRNA_006920"; transcript_id "TCONS_00030414"; exon_number "2"; oId "CUFF.14110.11"; class_code "u"; tss_id "TSS14891";
chr1	Cufflinks	exon	249097592	249099787	.	-	.	gene_id "BCSlncRNA_006920"; transcript_id "TCONS_00030413"; exon_number "2"; oId "CUFF.14110.10"; class_code "u"; tss_id "TSS14891";
chr1	Cufflinks	exon	249097674	249097755	.	-	.	gene_id "BCSlncRNA_006920"; transcript_id "TCONS_00030419"; exon_number "3"; oId "CUFF.14110.6"; class_code "u"; tss_id "TSS14891";
chr1	Cufflinks	exon	249097715	249097755	.	-	.	gene_id "BCSlncRNA_006920"; transcript_id "TCONS_00030418"; exon_number "3"; oId "CUFF.14110.5"; class_code "u"; tss_id "TSS14891";
chr1	Cufflinks	exon	249097715	249097755	.	-	.	gene_id "BCSlncRNA_006920"; transcript_id "TCONS_00030417"; exon_number "3"; oId "CUFF.14110.4"; class_code "u"; tss_id "TSS14891";
chr1	Cufflinks	exon	249097797	249099787	.	-	.	gene_id "BCSlncRNA_006920"; transcript_id "TCONS_00030419"; exon_number "4"; oId "CUFF.14110.6"; class_code "u"; tss_id "TSS14891";
chr1	Cufflinks	exon	249097835	249099787	.	-	.	gene_id "BCSlncRNA_006920"; transcript_id "TCONS_00030416"; exon_number "2"; oId "CUFF.14110.3"; class_code "u"; tss_id "TSS14891";
chr1	Cufflinks	exon	249097838	249099787	.	-	.	gene_id "BCSlncRNA_006920"; transcript_id "TCONS_00030418"; exon_number "4"; oId "CUFF.14110.5"; class_code "u"; tss_id "TSS14891";
chr1	Cufflinks	exon	249097838	249099787	.	-	.	gene_id "BCSlncRNA_006920"; transcript_id "TCONS_00030417"; exon_number "4"; oId "CUFF.14110.4"; class_code "u"; tss_id "TSS14891";
chr1	Cufflinks	exon	249097838	249099787	.	-	.	gene_id "BCSlncRNA_006920"; transcript_id "TCONS_00030415"; exon_number "3"; oId "CUFF.14110.2"; class_code "u"; tss_id "TSS14891";
chr1	Cufflinks	exon	249097920	249098390	.	-	.	gene_id "BCSlncRNA_006920"; transcript_id "TCONS_00030411"; exon_number "3"; oId "CUFF.14110.9"; class_code "u"; tss_id "TSS14890";
chr1	Cufflinks	exon	249097961	249098082	.	-	.	gene_id "BCSlncRNA_006920"; transcript_id "TCONS_00030410"; exon_number "3"; oId "CUFF.14110.7"; class_code "u"; tss_id "TSS14889";
chr1	Cufflinks	exon	249099946	249101351	.	-	.	gene_id "BCSlncRNA_006921"; transcript_id "TCONS_00030421"; exon_number "1"; oId "CUFF.14109.1"; class_code "u"; tss_id "TSS14892";
chr1	Cufflinks	exon	249129669	249132212	.	-	.	gene_id "BCSlncRNA_006923"; transcript_id "TCONS_00030444"; exon_number "1"; oId "CUFF.14111.1"; class_code "u"; tss_id "TSS14899";
chr1	Cufflinks	exon	249155045	249157282	.	-	.	gene_id "BCSlncRNA_006925"; transcript_id "TCONS_00030493"; exon_number "1"; gene_name "AL672294.1"; oId "CUFF.14555.1"; nearest_ref "ENST00000417047.1"; class_code "x"; tss_id "TSS14914";
chr1	Cufflinks	exon	249166895	249167931	.	-	.	gene_id "BCSlncRNA_006926"; transcript_id "TCONS_00030494"; exon_number "1"; oId "CUFF.14112.1"; class_code "u"; tss_id "TSS14915";
chr1	Cufflinks	exon	249167353	249168954	.	+	.	gene_id "BCSlncRNA_003374"; transcript_id "TCONS_00015203"; exon_number "1"; oId "CUFF.14113.1"; class_code "u"; tss_id "TSS7366";
chr1	Cufflinks	exon	249222398	249222874	.	-	.	gene_id "BCSlncRNA_006928"; transcript_id "TCONS_00030497"; exon_number "1"; oId "CUFF.14183.1"; class_code "u"; tss_id "TSS14917";
chr2	Cufflinks	exon	278463	281642	.	+	.	gene_id "BCSlncRNA_034074"; transcript_id "TCONS_00160608"; exon_number "1"; gene_name "FAM150B"; oId "CUFF.76582.1"; nearest_ref "ENST00000403610.4"; class_code "x"; tss_id "TSS77660";
chr2	Cufflinks	exon	281743	286082	.	+	.	gene_id "BCSlncRNA_034075"; transcript_id "TCONS_00160609"; exon_number "1"; gene_name "FAM150B"; oId "CUFF.76583.1"; nearest_ref "ENST00000463919.1"; class_code "x"; tss_id "TSS77661";
chr2	Cufflinks	exon	429572	430483	.	-	.	gene_id "BCSlncRNA_037035"; transcript_id "TCONS_00173067"; exon_number "1"; oId "CUFF.76550.1"; class_code "u"; tss_id "TSS84010";
chr2	Cufflinks	exon	429935	430561	.	+	.	gene_id "BCSlncRNA_034080"; transcript_id "TCONS_00160617"; exon_number "1"; oId "CUFF.76551.1"; class_code "u"; tss_id "TSS77668";
chr2	Cufflinks	exon	436903	439867	.	-	.	gene_id "BCSlncRNA_037036"; transcript_id "TCONS_00173068"; exon_number "1"; oId "CUFF.76552.1"; class_code "u"; tss_id "TSS84011";
chr2	Cufflinks	exon	440323	443487	.	-	.	gene_id "BCSlncRNA_037037"; transcript_id "TCONS_00173069"; exon_number "1"; oId "CUFF.76553.1"; class_code "u"; tss_id "TSS84012";
chr2	Cufflinks	exon	441479	442383	.	+	.	gene_id "BCSlncRNA_034081"; transcript_id "TCONS_00160618"; exon_number "1"; oId "CUFF.76555.1"; class_code "u"; tss_id "TSS77669";
chr2	Cufflinks	exon	442477	444870	.	+	.	gene_id "BCSlncRNA_034081"; transcript_id "TCONS_00160618"; exon_number "2"; oId "CUFF.76555.1"; class_code "u"; tss_id "TSS77669";
chr2	Cufflinks	exon	444369	445065	.	-	.	gene_id "BCSlncRNA_037038"; transcript_id "TCONS_00173070"; exon_number "1"; oId "CUFF.76554.1"; class_code "u"; tss_id "TSS84013";
chr2	Cufflinks	exon	445671	446604	.	+	.	gene_id "BCSlncRNA_034082"; transcript_id "TCONS_00160619"; exon_number "1"; oId "CUFF.76556.1"; class_code "u"; tss_id "TSS77670";
chr2	Cufflinks	exon	447063	448612	.	+	.	gene_id "BCSlncRNA_034083"; transcript_id "TCONS_00160620"; exon_number "1"; oId "CUFF.76557.1"; class_code "u"; tss_id "TSS77671";
chr2	Cufflinks	exon	447063	448157	.	+	.	gene_id "BCSlncRNA_034083"; transcript_id "TCONS_00160621"; exon_number "1"; oId "CUFF.76557.2"; class_code "u"; tss_id "TSS77671";
chr2	Cufflinks	exon	449660	449669	.	+	.	gene_id "BCSlncRNA_034083"; transcript_id "TCONS_00160621"; exon_number "2"; oId "CUFF.76557.2"; class_code "u"; tss_id "TSS77671";
chr2	Cufflinks	exon	550144	551463	.	-	.	gene_id "BCSlncRNA_037040"; transcript_id "TCONS_00173072"; exon_number "1"; oId "CUFF.76559.1"; class_code "u"; tss_id "TSS84015";
chr2	Cufflinks	exon	552413	553046	.	-	.	gene_id "BCSlncRNA_037041"; transcript_id "TCONS_00173073"; exon_number "1"; oId "CUFF.76561.1"; class_code "u"; tss_id "TSS84016";
chr2	Cufflinks	exon	664462	665375	.	-	.	gene_id "BCSlncRNA_037043"; transcript_id "TCONS_00173075"; exon_number "1"; oId "CUFF.76564.1"; class_code "u"; tss_id "TSS84022";
chr2	Cufflinks	exon	665490	667139	.	-	.	gene_id "BCSlncRNA_037043"; transcript_id "TCONS_00173075"; exon_number "2"; oId "CUFF.76564.1"; class_code "u"; tss_id "TSS84022";
chr2	Cufflinks	exon	3149656	3151312	.	-	.	gene_id "BCSlncRNA_037067"; transcript_id "TCONS_00173184"; exon_number "1"; oId "CUFF.77449.1"; class_code "u"; tss_id "TSS84072";
chr2	Cufflinks	exon	3152071	3152790	.	-	.	gene_id "BCSlncRNA_037068"; transcript_id "TCONS_00173185"; exon_number "1"; oId "CUFF.77450.1"; class_code "u"; tss_id "TSS84073";
chr2	Cufflinks	exon	3157824	3159175	.	-	.	gene_id "BCSlncRNA_037069"; transcript_id "TCONS_00173186"; exon_number "1"; oId "CUFF.77451.1"; class_code "u"; tss_id "TSS84074";
chr2	Cufflinks	exon	3159228	3171547	.	-	.	gene_id "BCSlncRNA_037070"; transcript_id "TCONS_00173187"; exon_number "1"; gene_name "AC019118.4"; oId "CUFF.77454.1"; nearest_ref "ENST00000454530.1"; class_code "x"; tss_id "TSS84075";
chr2	Cufflinks	exon	3171670	3174390	.	-	.	gene_id "BCSlncRNA_037071"; transcript_id "TCONS_00173188"; exon_number "1"; oId "CUFF.77455.1"; class_code "u"; tss_id "TSS84076";
chr2	Cufflinks	exon	3174494	3184222	.	-	.	gene_id "BCSlncRNA_037072"; transcript_id "TCONS_00173191"; exon_number "1"; oId "CUFF.77459.3"; class_code "u"; tss_id "TSS84077";
chr2	Cufflinks	exon	3174494	3184351	.	-	.	gene_id "BCSlncRNA_037072"; transcript_id "TCONS_00173190"; exon_number "1"; oId "CUFF.77459.2"; class_code "u"; tss_id "TSS84077";
chr2	Cufflinks	exon	3174494	3184338	.	-	.	gene_id "BCSlncRNA_037072"; transcript_id "TCONS_00173189"; exon_number "1"; oId "CUFF.77459.1"; class_code "u"; tss_id "TSS84077";
chr2	Cufflinks	exon	3184436	3186402	.	-	.	gene_id "BCSlncRNA_037072"; transcript_id "TCONS_00173191"; exon_number "2"; oId "CUFF.77459.3"; class_code "u"; tss_id "TSS84077";
chr2	Cufflinks	exon	3184436	3186402	.	-	.	gene_id "BCSlncRNA_037072"; transcript_id "TCONS_00173190"; exon_number "2"; oId "CUFF.77459.2"; class_code "u"; tss_id "TSS84077";
chr2	Cufflinks	exon	3184681	3186402	.	-	.	gene_id "BCSlncRNA_037072"; transcript_id "TCONS_00173189"; exon_number "2"; oId "CUFF.77459.1"; class_code "u"; tss_id "TSS84077";
chr2	Cufflinks	exon	3187497	3188247	.	-	.	gene_id "BCSlncRNA_037073"; transcript_id "TCONS_00173192"; exon_number "1"; oId "CUFF.77456.1"; class_code "u"; tss_id "TSS84078";
chr2	Cufflinks	exon	3188396	3189568	.	-	.	gene_id "BCSlncRNA_037074"; transcript_id "TCONS_00173193"; exon_number "1"; oId "CUFF.77457.1"; class_code "u"; tss_id "TSS84079";
chr2	Cufflinks	exon	3189716	3189952	.	-	.	gene_id "BCSlncRNA_037075"; transcript_id "TCONS_00173194"; exon_number "1"; oId "CUFF.77458.1"; class_code "u"; tss_id "TSS84080";
chr2	Cufflinks	exon	3190175	3190374	.	-	.	gene_id "BCSlncRNA_037075"; transcript_id "TCONS_00173194"; exon_number "2"; oId "CUFF.77458.1"; class_code "u"; tss_id "TSS84080";
chr2	Cufflinks	exon	3381787	3382989	.	+	.	gene_id "BCSlncRNA_034095"; transcript_id "TCONS_00160675"; exon_number "1"; oId "CUFF.77830.1"; class_code "u"; tss_id "TSS77715";
chr2	Cufflinks	exon	3382456	3383357	.	-	.	gene_id "BCSlncRNA_037079"; transcript_id "TCONS_00173225"; exon_number "1"; oId "CUFF.77831.1"; class_code "u"; tss_id "TSS84097";
chr2	Cufflinks	exon	3463328	3466344	.	-	.	gene_id "BCSlncRNA_037080"; transcript_id "TCONS_00173226"; exon_number "1"; gene_name "TRAPPC12"; oId "CUFF.77823.1"; nearest_ref "ENST00000461577.1"; class_code "x"; tss_id "TSS84098";
chr2	Cufflinks	exon	3485623	3486261	.	+	.	gene_id "BCSlncRNA_034096"; transcript_id "TCONS_00160708"; exon_number "1"; gene_name "TRAPPC12-AS1"; oId "CUFF.77843.1"; nearest_ref "ENST00000453806.1"; class_code "x"; tss_id "TSS77716";
chr2	Cufflinks	exon	3621482	3622794	.	-	.	gene_id "BCSlncRNA_037083"; transcript_id "TCONS_00173253"; exon_number "1"; oId "CUFF.77464.3"; class_code "u"; tss_id "TSS84108";
chr2	Cufflinks	exon	3633413	3634361	.	+	.	gene_id "BCSlncRNA_034101"; transcript_id "TCONS_00160726"; exon_number "1"; oId "CUFF.77462.1"; class_code "u"; tss_id "TSS77725";
chr2	Cufflinks	exon	4339859	4340942	.	+	.	gene_id "BCSlncRNA_034107"; transcript_id "TCONS_00160750"; exon_number "1"; oId "CUFF.77472.1"; class_code "u"; tss_id "TSS77741";
chr2	Cufflinks	exon	6476122	6483336	.	-	.	gene_id "BCSlncRNA_037099"; transcript_id "TCONS_00173289"; exon_number "1"; oId "CUFF.77478.4"; class_code "u"; tss_id "TSS84127";
chr2	Cufflinks	exon	6483246	6485594	.	+	.	gene_id "BCSlncRNA_034112"; transcript_id "TCONS_00160765"; exon_number "1"; oId "CUFF.77480.1"; class_code "u"; tss_id "TSS77752";
chr2	Cufflinks	exon	6485966	6487702	.	+	.	gene_id "BCSlncRNA_034113"; transcript_id "TCONS_00160766"; exon_number "1"; oId "CUFF.77484.1"; class_code "u"; tss_id "TSS77753";
chr2	Cufflinks	exon	6857990	6859493	.	.	.	gene_id "BCSlncRNA_039971"; transcript_id "TCONS_00184671"; exon_number "1"; oId "CUFF.77502.1"; class_code "u"; tss_id "TSS89942";
chr2	Cufflinks	exon	6859790	6864836	.	-	.	gene_id "BCSlncRNA_037103"; transcript_id "TCONS_00173371"; exon_number "1"; oId "CUFF.77503.1"; class_code "u"; tss_id "TSS84148";
chr2	Cufflinks	exon	6910718	6911021	.	-	.	gene_id "BCSlncRNA_037105"; transcript_id "TCONS_00173386"; exon_number "1"; oId "CUFF.77515.1"; class_code "u"; tss_id "TSS84153";
chr2	Cufflinks	exon	6911073	6912807	.	-	.	gene_id "BCSlncRNA_037106"; transcript_id "TCONS_00173387"; exon_number "1"; oId "CUFF.77516.1"; class_code "u"; tss_id "TSS84154";
chr2	Cufflinks	exon	6912894	6913359	.	-	.	gene_id "BCSlncRNA_037107"; transcript_id "TCONS_00173388"; exon_number "1"; oId "CUFF.77517.1"; class_code "u"; tss_id "TSS84155";
chr2	Cufflinks	exon	6928399	6930464	.	+	.	gene_id "BCSlncRNA_034115"; transcript_id "TCONS_00160768"; exon_number "1"; oId "CUFF.77518.1"; class_code "u"; tss_id "TSS77755";
chr2	Cufflinks	exon	6931009	6931099	.	-	.	gene_id "BCSlncRNA_037108"; transcript_id "TCONS_00173389"; exon_number "1"; oId "CUFF.77520.1"; class_code "u"; tss_id "TSS84156";
chr2	Cufflinks	exon	6932242	6934170	.	-	.	gene_id "BCSlncRNA_037109"; transcript_id "TCONS_00173390"; exon_number "1"; oId "CUFF.77521.1"; class_code "u"; tss_id "TSS84157";
chr2	Cufflinks	exon	6937218	6938705	.	-	.	gene_id "BCSlncRNA_037110"; transcript_id "TCONS_00173391"; exon_number "1"; oId "CUFF.77522.1"; class_code "u"; tss_id "TSS84158";
chr2	Cufflinks	exon	6938882	6939417	.	.	.	gene_id "BCSlncRNA_039972"; transcript_id "TCONS_00184672"; exon_number "1"; oId "CUFF.77523.1"; class_code "u"; tss_id "TSS89943";
chr2	Cufflinks	exon	6939736	6940805	.	-	.	gene_id "BCSlncRNA_037111"; transcript_id "TCONS_00173393"; exon_number "1"; oId "CUFF.77524.2"; class_code "u"; tss_id "TSS84159";
chr2	Cufflinks	exon	6939736	6940805	.	-	.	gene_id "BCSlncRNA_037111"; transcript_id "TCONS_00173392"; exon_number "1"; oId "CUFF.77524.1"; class_code "u"; tss_id "TSS84159";
chr2	Cufflinks	exon	6939736	6940805	.	-	.	gene_id "BCSlncRNA_037111"; transcript_id "TCONS_00173394"; exon_number "1"; oId "CUFF.77524.3"; class_code "u"; tss_id "TSS84160";
chr2	Cufflinks	exon	6941061	6945650	.	-	.	gene_id "BCSlncRNA_037112"; transcript_id "TCONS_00173395"; exon_number "1"; oId "CUFF.77525.1"; class_code "u"; tss_id "TSS84161";
chr2	Cufflinks	exon	6945717	6945941	.	-	.	gene_id "BCSlncRNA_037111"; transcript_id "TCONS_00173393"; exon_number "2"; oId "CUFF.77524.2"; class_code "u"; tss_id "TSS84159";
chr2	Cufflinks	exon	6945717	6946260	.	-	.	gene_id "BCSlncRNA_037111"; transcript_id "TCONS_00173392"; exon_number "2"; oId "CUFF.77524.1"; class_code "u"; tss_id "TSS84159";
chr2	Cufflinks	exon	6947291	6947970	.	-	.	gene_id "BCSlncRNA_037111"; transcript_id "TCONS_00173393"; exon_number "3"; oId "CUFF.77524.2"; class_code "u"; tss_id "TSS84159";
chr2	Cufflinks	exon	6947291	6947970	.	-	.	gene_id "BCSlncRNA_037111"; transcript_id "TCONS_00173392"; exon_number "3"; oId "CUFF.77524.1"; class_code "u"; tss_id "TSS84159";
chr2	Cufflinks	exon	6948059	6948392	.	-	.	gene_id "BCSlncRNA_037113"; transcript_id "TCONS_00173396"; exon_number "1"; oId "CUFF.77526.1"; class_code "u"; tss_id "TSS84162";
chr2	Cufflinks	exon	6951672	6952722	.	-	.	gene_id "BCSlncRNA_037114"; transcript_id "TCONS_00173397"; exon_number "1"; oId "CUFF.77530.1"; class_code "u"; tss_id "TSS84163";
chr2	Cufflinks	exon	6955178	6955585	.	-	.	gene_id "BCSlncRNA_037111"; transcript_id "TCONS_00173394"; exon_number "2"; oId "CUFF.77524.3"; class_code "u"; tss_id "TSS84160";
chr2	Cufflinks	exon	6957103	6958045	.	-	.	gene_id "BCSlncRNA_037115"; transcript_id "TCONS_00173398"; exon_number "1"; oId "CUFF.77531.1"; class_code "u"; tss_id "TSS84164";
chr2	Cufflinks	exon	6960621	6961453	.	-	.	gene_id "BCSlncRNA_037108"; transcript_id "TCONS_00173389"; exon_number "2"; oId "CUFF.77520.1"; class_code "u"; tss_id "TSS84156";
chr2	Cufflinks	exon	7049954	7050541	.	+	.	gene_id "BCSlncRNA_034117"; transcript_id "TCONS_00160784"; exon_number "1"; oId "CUFF.77487.1"; class_code "u"; tss_id "TSS77766";
chr2	Cufflinks	exon	7764143	7765766	.	-	.	gene_id "BCSlncRNA_037122"; transcript_id "TCONS_00173429"; exon_number "1"; oId "CUFF.77491.1"; class_code "u"; tss_id "TSS84176";
chr2	Cufflinks	exon	7876517	7877874	.	+	.	gene_id "BCSlncRNA_034123"; transcript_id "TCONS_00160811"; exon_number "1"; gene_name "AC092580.1"; oId "CUFF.77492.1"; nearest_ref "ENST00000433998.1"; class_code "x"; tss_id "TSS77778";
chr2	Cufflinks	exon	8527219	8530653	.	-	.	gene_id "BCSlncRNA_037129"; transcript_id "TCONS_00173446"; exon_number "1"; oId "CUFF.77657.1"; class_code "u"; tss_id "TSS84189";
chr2	Cufflinks	exon	8531162	8531941	.	-	.	gene_id "BCSlncRNA_037130"; transcript_id "TCONS_00173447"; exon_number "1"; oId "CUFF.77658.1"; class_code "u"; tss_id "TSS84190";
chr2	Cufflinks	exon	8532083	8532216	.	-	.	gene_id "BCSlncRNA_037130"; transcript_id "TCONS_00173447"; exon_number "2"; oId "CUFF.77658.1"; class_code "u"; tss_id "TSS84190";
chr2	Cufflinks	exon	8537428	8538014	.	-	.	gene_id "BCSlncRNA_037131"; transcript_id "TCONS_00173448"; exon_number "1"; oId "CUFF.77664.1"; class_code "u"; tss_id "TSS84191";
chr2	Cufflinks	exon	8538800	8539894	.	-	.	gene_id "BCSlncRNA_037132"; transcript_id "TCONS_00173449"; exon_number "1"; oId "CUFF.77665.1"; class_code "u"; tss_id "TSS84192";
chr2	Cufflinks	exon	8540827	8541203	.	-	.	gene_id "BCSlncRNA_037133"; transcript_id "TCONS_00173450"; exon_number "1"; oId "CUFF.77666.1"; class_code "u"; tss_id "TSS84193";
chr2	Cufflinks	exon	8543535	8544541	.	-	.	gene_id "BCSlncRNA_037134"; transcript_id "TCONS_00173451"; exon_number "1"; oId "CUFF.77667.1"; class_code "u"; tss_id "TSS84194";
chr2	Cufflinks	exon	8552076	8552962	.	-	.	gene_id "BCSlncRNA_037135"; transcript_id "TCONS_00173452"; exon_number "1"; oId "CUFF.77668.1"; class_code "u"; tss_id "TSS84195";
chr2	Cufflinks	exon	8555459	8556768	.	-	.	gene_id "BCSlncRNA_037136"; transcript_id "TCONS_00173453"; exon_number "1"; oId "CUFF.77669.1"; class_code "u"; tss_id "TSS84196";
chr2	Cufflinks	exon	8558156	8559614	.	-	.	gene_id "BCSlncRNA_037137"; transcript_id "TCONS_00173454"; exon_number "1"; oId "CUFF.77670.1"; class_code "u"; tss_id "TSS84197";
chr2	Cufflinks	exon	8559962	8561086	.	-	.	gene_id "BCSlncRNA_037138"; transcript_id "TCONS_00173455"; exon_number "1"; oId "CUFF.77671.1"; class_code "u"; tss_id "TSS84198";
chr2	Cufflinks	exon	8561543	8562373	.	-	.	gene_id "BCSlncRNA_037139"; transcript_id "TCONS_00173456"; exon_number "1"; oId "CUFF.77674.1"; class_code "u"; tss_id "TSS84199";
chr2	Cufflinks	exon	8572755	8573845	.	-	.	gene_id "BCSlncRNA_037140"; transcript_id "TCONS_00173457"; exon_number "1"; oId "CUFF.77676.1"; class_code "u"; tss_id "TSS84200";
chr2	Cufflinks	exon	8574905	8577052	.	-	.	gene_id "BCSlncRNA_037141"; transcript_id "TCONS_00173458"; exon_number "1"; oId "CUFF.77678.1"; class_code "u"; tss_id "TSS84201";
chr2	Cufflinks	exon	8583198	8583696	.	-	.	gene_id "BCSlncRNA_037142"; transcript_id "TCONS_00173459"; exon_number "1"; oId "CUFF.77681.1"; class_code "u"; tss_id "TSS84202";
chr2	Cufflinks	exon	8585227	8586013	.	-	.	gene_id "BCSlncRNA_037143"; transcript_id "TCONS_00173460"; exon_number "1"; oId "CUFF.77682.1"; class_code "u"; tss_id "TSS84203";
chr2	Cufflinks	exon	8589625	8590389	.	-	.	gene_id "BCSlncRNA_037144"; transcript_id "TCONS_00173461"; exon_number "1"; oId "CUFF.77684.1"; class_code "u"; tss_id "TSS84204";
chr2	Cufflinks	exon	8592049	8594056	.	-	.	gene_id "BCSlncRNA_037145"; transcript_id "TCONS_00173462"; exon_number "1"; oId "CUFF.77687.1"; class_code "u"; tss_id "TSS84205";
chr2	Cufflinks	exon	8594196	8596403	.	-	.	gene_id "BCSlncRNA_037146"; transcript_id "TCONS_00173463"; exon_number "1"; oId "CUFF.77688.1"; class_code "u"; tss_id "TSS84206";
chr2	Cufflinks	exon	8598827	8600181	.	-	.	gene_id "BCSlncRNA_037147"; transcript_id "TCONS_00173464"; exon_number "1"; oId "CUFF.77686.1"; class_code "u"; tss_id "TSS84207";
chr2	Cufflinks	exon	8600461	8602849	.	-	.	gene_id "BCSlncRNA_037148"; transcript_id "TCONS_00173465"; exon_number "1"; oId "CUFF.77689.1"; class_code "u"; tss_id "TSS84208";
chr2	Cufflinks	exon	8604320	8605271	.	.	.	gene_id "BCSlncRNA_039973"; transcript_id "TCONS_00184673"; exon_number "1"; oId "CUFF.77690.1"; class_code "u"; tss_id "TSS89944";
chr2	Cufflinks	exon	8605482	8606606	.	-	.	gene_id "BCSlncRNA_037149"; transcript_id "TCONS_00173466"; exon_number "1"; oId "CUFF.77691.1"; class_code "u"; tss_id "TSS84209";
chr2	Cufflinks	exon	8606752	8616812	.	-	.	gene_id "BCSlncRNA_037150"; transcript_id "TCONS_00173467"; exon_number "1"; oId "CUFF.77696.1"; class_code "u"; tss_id "TSS84210";
chr2	Cufflinks	exon	8615602	8616812	.	+	.	gene_id "BCSlncRNA_034125"; transcript_id "TCONS_00160813"; exon_number "1"; oId "CUFF.77697.1"; class_code "u"; tss_id "TSS77780";
chr2	Cufflinks	exon	8617120	8617447	.	+	.	gene_id "BCSlncRNA_034125"; transcript_id "TCONS_00160813"; exon_number "2"; oId "CUFF.77697.1"; class_code "u"; tss_id "TSS77780";
chr2	Cufflinks	exon	8617120	8624333	.	-	.	gene_id "BCSlncRNA_037150"; transcript_id "TCONS_00173467"; exon_number "2"; oId "CUFF.77696.1"; class_code "u"; tss_id "TSS84210";
chr2	Cufflinks	exon	8624411	8629215	.	-	.	gene_id "BCSlncRNA_037151"; transcript_id "TCONS_00173468"; exon_number "1"; oId "CUFF.77695.1"; class_code "u"; tss_id "TSS84211";
chr2	Cufflinks	exon	8631304	8632146	.	-	.	gene_id "BCSlncRNA_037152"; transcript_id "TCONS_00173469"; exon_number "1"; oId "CUFF.77692.1"; class_code "u"; tss_id "TSS84212";
chr2	Cufflinks	exon	8632305	8641327	.	-	.	gene_id "BCSlncRNA_037153"; transcript_id "TCONS_00173470"; exon_number "1"; oId "CUFF.77694.1"; class_code "u"; tss_id "TSS84213";
chr2	Cufflinks	exon	8642007	8645022	.	-	.	gene_id "BCSlncRNA_037154"; transcript_id "TCONS_00173471"; exon_number "1"; oId "CUFF.77693.1"; class_code "u"; tss_id "TSS84214";
chr2	Cufflinks	exon	8645089	8655945	.	-	.	gene_id "BCSlncRNA_037155"; transcript_id "TCONS_00173472"; exon_number "1"; oId "CUFF.77698.1"; class_code "u"; tss_id "TSS84215";
chr2	Cufflinks	exon	8656310	8661160	.	-	.	gene_id "BCSlncRNA_037156"; transcript_id "TCONS_00173473"; exon_number "1"; oId "CUFF.77707.1"; class_code "u"; tss_id "TSS84216";
chr2	Cufflinks	exon	8660106	8660751	.	+	.	gene_id "BCSlncRNA_034126"; transcript_id "TCONS_00160814"; exon_number "1"; oId "CUFF.77708.1"; class_code "u"; tss_id "TSS77781";
chr2	Cufflinks	exon	8661390	8671467	.	-	.	gene_id "BCSlncRNA_037157"; transcript_id "TCONS_00173474"; exon_number "1"; oId "CUFF.77712.1"; class_code "u"; tss_id "TSS84217";
chr2	Cufflinks	exon	8666424	8667191	.	+	.	gene_id "BCSlncRNA_034127"; transcript_id "TCONS_00160815"; exon_number "1"; oId "CUFF.77710.1"; class_code "u"; tss_id "TSS77782";
chr2	Cufflinks	exon	8668530	8669273	.	+	.	gene_id "BCSlncRNA_034128"; transcript_id "TCONS_00160816"; exon_number "1"; oId "CUFF.77711.1"; class_code "u"; tss_id "TSS77783";
chr2	Cufflinks	exon	8671892	8675008	.	+	.	gene_id "BCSlncRNA_034129"; transcript_id "TCONS_00160817"; exon_number "1"; oId "CUFF.77713.1"; class_code "u"; tss_id "TSS77784";
chr2	Cufflinks	exon	8675797	8676500	.	+	.	gene_id "BCSlncRNA_034130"; transcript_id "TCONS_00160818"; exon_number "1"; oId "CUFF.77714.1"; class_code "u"; tss_id "TSS77785";
chr2	Cufflinks	exon	8677128	8678189	.	+	.	gene_id "BCSlncRNA_034131"; transcript_id "TCONS_00160819"; exon_number "1"; oId "CUFF.77715.1"; class_code "u"; tss_id "TSS77786";
chr2	Cufflinks	exon	8679191	8679909	.	+	.	gene_id "BCSlncRNA_034132"; transcript_id "TCONS_00160820"; exon_number "1"; oId "CUFF.77716.1"; class_code "u"; tss_id "TSS77787";
chr2	Cufflinks	exon	8681626	8683018	.	+	.	gene_id "BCSlncRNA_034133"; transcript_id "TCONS_00160821"; exon_number "1"; oId "CUFF.77717.1"; class_code "u"; tss_id "TSS77788";
chr2	Cufflinks	exon	8683621	8687773	.	+	.	gene_id "BCSlncRNA_034134"; transcript_id "TCONS_00160822"; exon_number "1"; gene_name "AC011747.3"; oId "CUFF.77718.1"; nearest_ref "ENST00000418358.1"; class_code "x"; tss_id "TSS77789";
chr2	Cufflinks	exon	8717102	8718694	.	+	.	gene_id "BCSlncRNA_034135"; transcript_id "TCONS_00160823"; exon_number "1"; gene_name "AC011747.4"; oId "CUFF.77723.1"; nearest_ref "ENST00000454224.1"; class_code "x"; tss_id "TSS77790";
chr2	Cufflinks	exon	9144557	9145722	.	+	.	gene_id "BCSlncRNA_034139"; transcript_id "TCONS_00160836"; exon_number "1"; oId "CUFF.77701.1"; class_code "u"; tss_id "TSS77796";
chr2	Cufflinks	exon	9646027	9646440	.	-	.	gene_id "BCSlncRNA_037174"; transcript_id "TCONS_00173589"; exon_number "1"; gene_name "RP11-400L8.2"; oId "CUFF.79690.1"; nearest_ref "ENST00000480764.1"; class_code "x"; tss_id "TSS84269";
chr2	Cufflinks	exon	9712753	9715581	.	-	.	gene_id "BCSlncRNA_037177"; transcript_id "TCONS_00173595"; exon_number "1"; oId "CUFF.79675.1"; class_code "u"; tss_id "TSS84275";
chr2	Cufflinks	exon	10221964	10223231	.	-	.	gene_id "BCSlncRNA_037184"; transcript_id "TCONS_00173617"; exon_number "1"; gene_name "AC104794.4"; oId "CUFF.79775.1"; nearest_ref "ENST00000425235.1"; class_code "x"; tss_id "TSS84286";
chr2	Cufflinks	exon	10223273	10224563	.	-	.	gene_id "BCSlncRNA_037184"; transcript_id "TCONS_00173617"; exon_number "2"; gene_name "AC104794.4"; oId "CUFF.79775.1"; nearest_ref "ENST00000425235.1"; class_code "x"; tss_id "TSS84286";
chr2	Cufflinks	exon	10243673	10243953	.	-	.	gene_id "BCSlncRNA_037186"; transcript_id "TCONS_00173619"; exon_number "1"; oId "CUFF.79778.1"; class_code "u"; tss_id "TSS84288";
chr2	Cufflinks	exon	10258291	10262433	.	-	.	gene_id "BCSlncRNA_037188"; transcript_id "TCONS_00173621"; exon_number "1"; gene_name "RP11-254F7.4"; oId "CUFF.79790.1"; nearest_ref "ENST00000607140.1"; class_code "x"; tss_id "TSS84290";
chr2	Cufflinks	exon	10275652	10278320	.	+	.	gene_id "BCSlncRNA_034166"; transcript_id "TCONS_00160968"; exon_number "1"; oId "CUFF.79795.1"; class_code "u"; tss_id "TSS77868";
chr2	Cufflinks	exon	10279132	10281249	.	+	.	gene_id "BCSlncRNA_034167"; transcript_id "TCONS_00160969"; exon_number "1"; oId "CUFF.79796.1"; class_code "u"; tss_id "TSS77869";
chr2	Cufflinks	exon	10295109	10297137	.	+	.	gene_id "BCSlncRNA_034169"; transcript_id "TCONS_00160972"; exon_number "1"; gene_name "SNORA2"; oId "CUFF.79803.1"; nearest_ref "ENST00000383920.1"; class_code "x"; tss_id "TSS77871";
chr2	Cufflinks	exon	10441661	10442614	.	-	.	gene_id "BCSlncRNA_037192"; transcript_id "TCONS_00173625"; exon_number "1"; oId "CUFF.79817.1"; class_code "u"; tss_id "TSS84294";
chr2	Cufflinks	exon	10571076	10571985	.	-	.	gene_id "BCSlncRNA_037194"; transcript_id "TCONS_00173628"; exon_number "1"; oId "CUFF.79853.1"; class_code "u"; tss_id "TSS84300";
chr2	Cufflinks	exon	11221669	11222161	.	.	.	gene_id "BCSlncRNA_039974"; transcript_id "TCONS_00184674"; exon_number "1"; oId "CUFF.77879.1"; class_code "u"; tss_id "TSS89945";
chr2	Cufflinks	exon	11225522	11226375	.	.	.	gene_id "BCSlncRNA_039975"; transcript_id "TCONS_00184675"; exon_number "1"; oId "CUFF.77881.1"; class_code "u"; tss_id "TSS89946";
chr2	Cufflinks	exon	11233129	11235302	.	.	.	gene_id "BCSlncRNA_039976"; transcript_id "TCONS_00184676"; exon_number "1"; oId "CUFF.77885.1"; class_code "u"; tss_id "TSS89947";
chr2	Cufflinks	exon	11233929	11235302	.	.	.	gene_id "BCSlncRNA_039976"; transcript_id "TCONS_00184677"; exon_number "1"; oId "CUFF.77885.2"; contained_in "TCONS_00184676"; class_code "u"; tss_id "TSS89948";
chr2	Cufflinks	exon	11508108	11509024	.	+	.	gene_id "BCSlncRNA_034188"; transcript_id "TCONS_00161038"; exon_number "1"; oId "CUFF.77733.1"; class_code "u"; tss_id "TSS77900";
chr2	Cufflinks	exon	11514449	11516742	.	+	.	gene_id "BCSlncRNA_034189"; transcript_id "TCONS_00161039"; exon_number "1"; oId "CUFF.77735.1"; class_code "u"; tss_id "TSS77901";
chr2	Cufflinks	exon	11518252	11519514	.	+	.	gene_id "BCSlncRNA_034190"; transcript_id "TCONS_00161040"; exon_number "1"; oId "CUFF.77736.1"; class_code "u"; tss_id "TSS77902";
chr2	Cufflinks	exon	11614167	11614802	.	+	.	gene_id "BCSlncRNA_034195"; transcript_id "TCONS_00161051"; exon_number "1"; oId "CUFF.78506.1"; class_code "u"; tss_id "TSS77918";
chr2	Cufflinks	exon	11619198	11620696	.	+	.	gene_id "BCSlncRNA_034196"; transcript_id "TCONS_00161052"; exon_number "1"; oId "CUFF.78507.1"; class_code "u"; tss_id "TSS77919";
chr2	Cufflinks	exon	11623389	11623669	.	+	.	gene_id "BCSlncRNA_034197"; transcript_id "TCONS_00161053"; exon_number "1"; oId "CUFF.78508.1"; class_code "u"; tss_id "TSS77920";
chr2	Cufflinks	exon	11631463	11632790	.	+	.	gene_id "BCSlncRNA_034198"; transcript_id "TCONS_00161054"; exon_number "1"; oId "CUFF.78509.1"; class_code "u"; tss_id "TSS77921";
chr2	Cufflinks	exon	11640769	11641121	.	+	.	gene_id "BCSlncRNA_034199"; transcript_id "TCONS_00161055"; exon_number "1"; oId "CUFF.78512.1"; class_code "u"; tss_id "TSS77922";
chr2	Cufflinks	exon	11970225	11972372	.	+	.	gene_id "BCSlncRNA_034211"; transcript_id "TCONS_00161111"; exon_number "1"; oId "CUFF.78518.1"; class_code "u"; tss_id "TSS77945";
chr2	Cufflinks	exon	11974310	11979586	.	+	.	gene_id "BCSlncRNA_034213"; transcript_id "TCONS_00161115"; exon_number "1"; gene_name "MIR4262"; oId "CUFF.78563.1"; nearest_ref "ENST00000578394.1"; class_code "x"; tss_id "TSS77958";
chr2	Cufflinks	exon	11979646	11982310	.	+	.	gene_id "BCSlncRNA_034214"; transcript_id "TCONS_00161116"; exon_number "1"; oId "CUFF.78564.1"; class_code "u"; tss_id "TSS77959";
chr2	Cufflinks	exon	11982370	11984085	.	+	.	gene_id "BCSlncRNA_034214"; transcript_id "TCONS_00161116"; exon_number "2"; oId "CUFF.78564.1"; class_code "u"; tss_id "TSS77959";
chr2	Cufflinks	exon	12166169	12167273	.	+	.	gene_id "BCSlncRNA_034216"; transcript_id "TCONS_00161130"; exon_number "1"; gene_name "SNORD18"; oId "CUFF.78624.1"; nearest_ref "ENST00000459604.1"; class_code "x"; tss_id "TSS77961";
chr2	Cufflinks	exon	12169895	12170529	.	+	.	gene_id "BCSlncRNA_034216"; transcript_id "TCONS_00161130"; exon_number "2"; gene_name "SNORD18"; oId "CUFF.78624.1"; nearest_ref "ENST00000459604.1"; class_code "x"; tss_id "TSS77961";
chr2	Cufflinks	exon	12692229	12693581	.	-	.	gene_id "BCSlncRNA_037220"; transcript_id "TCONS_00173735"; exon_number "1"; gene_name "AC096559.1"; oId "CUFF.78679.1"; nearest_ref "ENST00000412294.1"; class_code "x"; tss_id "TSS84344";
chr2	Cufflinks	exon	12703721	12703871	.	-	.	gene_id "BCSlncRNA_037220"; transcript_id "TCONS_00173735"; exon_number "2"; gene_name "AC096559.1"; oId "CUFF.78679.1"; nearest_ref "ENST00000412294.1"; class_code "x"; tss_id "TSS84344";
chr2	Cufflinks	exon	12753344	12754879	.	+	.	gene_id "BCSlncRNA_034219"; transcript_id "TCONS_00161135"; exon_number "1"; oId "CUFF.77797.1"; class_code "u"; tss_id "TSS77964";
chr2	Cufflinks	exon	12833089	12834477	.	-	.	gene_id "BCSlncRNA_037221"; transcript_id "TCONS_00173736"; exon_number "1"; oId "CUFF.77798.1"; class_code "u"; tss_id "TSS84345";
chr2	Cufflinks	exon	12835748	12845985	.	-	.	gene_id "BCSlncRNA_037222"; transcript_id "TCONS_00173737"; exon_number "1"; oId "CUFF.77799.4"; class_code "u"; tss_id "TSS84346";
chr2	Cufflinks	exon	12835748	12844491	.	-	.	gene_id "BCSlncRNA_037222"; transcript_id "TCONS_00173738"; exon_number "1"; gene_name "RP11-333O1.1"; oId "CUFF.77799.3"; nearest_ref "ENST00000569860.1"; class_code "x"; tss_id "TSS84347";
chr2	Cufflinks	exon	12835748	12844491	.	-	.	gene_id "BCSlncRNA_037222"; transcript_id "TCONS_00173739"; exon_number "1"; gene_name "RP11-333O1.1"; oId "CUFF.77799.1"; nearest_ref "ENST00000569860.1"; class_code "x"; tss_id "TSS84347";
chr2	Cufflinks	exon	12835748	12844491	.	-	.	gene_id "BCSlncRNA_037222"; transcript_id "TCONS_00173741"; exon_number "1"; gene_name "RP11-333O1.1"; oId "CUFF.77799.5"; nearest_ref "ENST00000569860.1"; class_code "x"; tss_id "TSS84347";
chr2	Cufflinks	exon	12835748	12844492	.	-	.	gene_id "BCSlncRNA_037222"; transcript_id "TCONS_00173740"; exon_number "1"; gene_name "RP11-333O1.1"; oId "CUFF.77799.2"; nearest_ref "ENST00000569860.1"; class_code "x"; tss_id "TSS84347";
chr2	Cufflinks	exon	12846825	12856743	.	-	.	gene_id "BCSlncRNA_037222"; transcript_id "TCONS_00173742"; exon_number "1"; gene_name "RP11-333O1.1"; oId "CUFF.77799.6"; nearest_ref "ENST00000569860.1"; class_code "x"; tss_id "TSS84347";
chr2	Cufflinks	exon	12848652	12856743	.	-	.	gene_id "BCSlncRNA_037222"; transcript_id "TCONS_00173741"; exon_number "2"; gene_name "RP11-333O1.1"; oId "CUFF.77799.5"; nearest_ref "ENST00000569860.1"; class_code "x"; tss_id "TSS84347";
chr2	Cufflinks	exon	12856341	12856654	.	-	.	gene_id "BCSlncRNA_037222"; transcript_id "TCONS_00173738"; exon_number "2"; gene_name "RP11-333O1.1"; oId "CUFF.77799.3"; nearest_ref "ENST00000569860.1"; class_code "x"; tss_id "TSS84347";
chr2	Cufflinks	exon	12856490	12856720	.	-	.	gene_id "BCSlncRNA_037222"; transcript_id "TCONS_00173739"; exon_number "2"; gene_name "RP11-333O1.1"; oId "CUFF.77799.1"; nearest_ref "ENST00000569860.1"; class_code "x"; tss_id "TSS84347";
chr2	Cufflinks	exon	12856490	12856743	.	-	.	gene_id "BCSlncRNA_037222"; transcript_id "TCONS_00173740"; exon_number "2"; gene_name "RP11-333O1.1"; oId "CUFF.77799.2"; nearest_ref "ENST00000569860.1"; class_code "x"; tss_id "TSS84347";
chr2	Cufflinks	exon	13394422	13395634	.	-	.	gene_id "BCSlncRNA_037224"; transcript_id "TCONS_00173748"; exon_number "1"; oId "CUFF.77855.1"; class_code "u"; tss_id "TSS84349";
chr2	Cufflinks	exon	13878183	13878577	.	-	.	gene_id "BCSlncRNA_037226"; transcript_id "TCONS_00173750"; exon_number "1"; gene_name "AC016730.1"; oId "CUFF.77867.1"; nearest_ref "ENST00000420828.1"; class_code "x"; tss_id "TSS84351";
chr2	Cufflinks	exon	15097443	15098220	.	-	.	gene_id "BCSlncRNA_037229"; transcript_id "TCONS_00173754"; exon_number "1"; oId "CUFF.77857.1"; class_code "u"; tss_id "TSS84354";
chr2	Cufflinks	exon	15145576	15145958	.	-	.	gene_id "BCSlncRNA_037230"; transcript_id "TCONS_00173755"; exon_number "1"; oId "CUFF.77860.1"; class_code "u"; tss_id "TSS84355";
chr2	Cufflinks	exon	15147586	15148042	.	-	.	gene_id "BCSlncRNA_037231"; transcript_id "TCONS_00173756"; exon_number "1"; oId "CUFF.77861.1"; class_code "u"; tss_id "TSS84356";
chr2	Cufflinks	exon	15180921	15181525	.	-	.	gene_id "BCSlncRNA_037232"; transcript_id "TCONS_00173757"; exon_number "1"; oId "CUFF.77862.1"; class_code "u"; tss_id "TSS84357";
chr2	Cufflinks	exon	15220204	15220757	.	-	.	gene_id "BCSlncRNA_037233"; transcript_id "TCONS_00173758"; exon_number "1"; oId "CUFF.77865.1"; class_code "u"; tss_id "TSS84358";
chr2	Cufflinks	exon	15222309	15223054	.	-	.	gene_id "BCSlncRNA_037234"; transcript_id "TCONS_00173759"; exon_number "1"; oId "CUFF.77866.1"; class_code "u"; tss_id "TSS84359";
chr2	Cufflinks	exon	15274234	15275157	.	.	.	gene_id "BCSlncRNA_039977"; transcript_id "TCONS_00184678"; exon_number "1"; oId "CUFF.78091.1"; class_code "u"; tss_id "TSS89949";
chr2	Cufflinks	exon	15278900	15279256	.	.	.	gene_id "BCSlncRNA_039978"; transcript_id "TCONS_00184679"; exon_number "1"; oId "CUFF.78092.1"; class_code "u"; tss_id "TSS89950";
chr2	Cufflinks	exon	15280384	15282556	.	-	.	gene_id "BCSlncRNA_037235"; transcript_id "TCONS_00173760"; exon_number "1"; oId "CUFF.78093.1"; class_code "u"; tss_id "TSS84360";
chr2	Cufflinks	exon	15281498	15284029	.	+	.	gene_id "BCSlncRNA_034227"; transcript_id "TCONS_00161158"; exon_number "1"; oId "CUFF.78094.1"; class_code "u"; tss_id "TSS77977";
chr2	Cufflinks	exon	15780117	15782026	.	+	.	gene_id "BCSlncRNA_034230"; transcript_id "TCONS_00161170"; exon_number "1"; oId "CUFF.77869.1"; class_code "u"; tss_id "TSS77987";
chr2	Cufflinks	exon	16691020	16691788	.	-	.	gene_id "BCSlncRNA_037248"; transcript_id "TCONS_00173798"; exon_number "1"; oId "CUFF.78152.1"; class_code "u"; tss_id "TSS84383";
chr2	Cufflinks	exon	16696185	16696725	.	-	.	gene_id "BCSlncRNA_037249"; transcript_id "TCONS_00173799"; exon_number "1"; oId "CUFF.78153.1"; class_code "u"; tss_id "TSS84384";
chr2	Cufflinks	exon	16698325	16699426	.	-	.	gene_id "BCSlncRNA_037250"; transcript_id "TCONS_00173800"; exon_number "1"; oId "CUFF.78154.1"; class_code "u"; tss_id "TSS84385";
chr2	Cufflinks	exon	16700843	16701812	.	-	.	gene_id "BCSlncRNA_037251"; transcript_id "TCONS_00173801"; exon_number "1"; oId "CUFF.78155.1"; class_code "u"; tss_id "TSS84386";
chr2	Cufflinks	exon	16701903	16702230	.	-	.	gene_id "BCSlncRNA_037252"; transcript_id "TCONS_00173802"; exon_number "1"; oId "CUFF.78156.1"; class_code "u"; tss_id "TSS84387";
chr2	Cufflinks	exon	16702334	16703004	.	-	.	gene_id "BCSlncRNA_037253"; transcript_id "TCONS_00173803"; exon_number "1"; oId "CUFF.78157.1"; class_code "u"; tss_id "TSS84388";
chr2	Cufflinks	exon	16710316	16710684	.	-	.	gene_id "BCSlncRNA_037254"; transcript_id "TCONS_00173804"; exon_number "1"; gene_name "AC104623.2"; oId "CUFF.78160.1"; nearest_ref "ENST00000446357.1"; class_code "x"; tss_id "TSS84389";
chr2	Cufflinks	exon	16713524	16714626	.	-	.	gene_id "BCSlncRNA_037255"; transcript_id "TCONS_00173805"; exon_number "1"; oId "CUFF.78161.1"; class_code "u"; tss_id "TSS84390";
chr2	Cufflinks	exon	16714967	16715942	.	-	.	gene_id "BCSlncRNA_037256"; transcript_id "TCONS_00173806"; exon_number "1"; oId "CUFF.78162.1"; class_code "u"; tss_id "TSS84391";
chr2	Cufflinks	exon	16719095	16719626	.	-	.	gene_id "BCSlncRNA_037257"; transcript_id "TCONS_00173807"; exon_number "1"; oId "CUFF.78165.1"; class_code "u"; tss_id "TSS84392";
chr2	Cufflinks	exon	16719727	16721164	.	-	.	gene_id "BCSlncRNA_037258"; transcript_id "TCONS_00173808"; exon_number "1"; oId "CUFF.78166.1"; class_code "u"; tss_id "TSS84393";
[truncated: 15,945 more rows]
