# Supplementary material for: Long non-coding RNAs discriminate the stages and gene regulatory states of human humoral immune response
Source: Nat Commun. 2019 Feb 18;10:821. doi: 10.1038/s41467-019-08679-z (PMC6379396; doi:10.1038/s41467-019-08679-z)
Supplement: Supplementary file 5 — Supplementary Data 2 [file 41467_2019_8679_MOESM5_ESM.xlsx]

## Sheet: Supp Data 2 - Gene overview
Supplementary Data 2: Overview of lncRNA coordinates and clustering for expression patterns through B-cell differentiation.
Please see Supplementary Data 1 for the exact coordinates of each exon and potential transcript variants, coordinates here are the maximum extent covered by each transcript.
gene_id	gene_name	Database	gene_type	contig	strand	length	start	end	exonCount	Bcell Expression Pattern Cluster for Diff.Expressed lncRNAs (k=8)
ENSG00000166770.6	ZNF667-AS1	Gencode lncRNA	Intergenic lncRNA	chr19	+	22485	56988618	57012035	3	1
ENSG00000176320.2	RP11-404O13.5	Gencode lncRNA	Intergenic lncRNA	chr1	-	5957	158167711	158173667	2	1
ENSG00000176728.3	TTTY14	Gencode lncRNA	Intergenic lncRNA	chrY	-	204617	21034386	21239302	7	1
ENSG00000177112.3	MRVI1-AS1	Gencode lncRNA	Antisense lncRNA	chr11	+	58662	10562818	10621479	5	1
ENSG00000178977.3	LINC00324	Gencode lncRNA	Intergenic lncRNA	chr17	-	3403	8123959	8127361	3	1
ENSG00000179428.2	AC073072.5	Gencode lncRNA	Antisense lncRNA	chr7	-	2227	22765013	22767239	2	1
ENSG00000180139.10	ACTA2-AS1	Gencode lncRNA	Antisense lncRNA	chr10	+	7699	90692399	90700368	5	1
ENSG00000186056.5	MATN1-AS1	Gencode lncRNA	Antisense lncRNA	chr1	+	8242	31191350	31199674	4	1
ENSG00000186369.5	LINC00643	Gencode lncRNA	Intergenic lncRNA	chr14	+	12157	62584196	62596352	4	1
ENSG00000188825.9	LINC00910	Gencode lncRNA	Intergenic lncRNA	chr17	-	18702	41447212	41466567	6	1
ENSG00000197099.4	RP11-573D15.8	Gencode lncRNA	Antisense lncRNA	chr3	-	40421	186435037	186478330	6	1
ENSG00000203497.2	PDCD4-AS1	Gencode lncRNA	Antisense lncRNA	chr10	-	2367	112629625	112631991	2	1
ENSG00000204584.1	RP11-304F15.3	Gencode lncRNA	Antisense lncRNA	chr17	+	2929	47923271	47926199	3	1
ENSG00000205056.8	RP11-693J15.5	Gencode lncRNA	Intergenic lncRNA	chr12	+	25642	92860226	92885867	2	1
ENSG00000212694.4	AC084018.1	Gencode lncRNA	Intergenic lncRNA	chr12	-	8219	122233172	122241812	7	1
ENSG00000213468.3	RP11-453F18__B.1	Gencode lncRNA	Intergenic lncRNA	chrX	-	127995	130836677	130964671	13	1
ENSG00000215068.3	AC025171.1	Gencode lncRNA	Antisense lncRNA	chr5	+	3691	43041676	43045492	3	1
ENSG00000215374.5	FAM66B	Gencode lncRNA	Intergenic lncRNA	chr8	-	53745	7159132	7212876	7	1
ENSG00000223561.2	AC003090.1	Gencode lncRNA	Intergenic lncRNA	chr7	-	156463	25632970	25790614	4	1
ENSG00000223725.2	AC007879.5	Gencode lncRNA	Antisense lncRNA	chr2	-	289676	208104587	208394519	6	1
ENSG00000223929.1	AC007381.2	Gencode lncRNA	Intergenic lncRNA	chr2	-	32161	60586350	60618510	4	1
ENSG00000223969.1	AC002456.2	Gencode lncRNA	Antisense lncRNA	chr7	-	6732	90219932	90226667	3	1
ENSG00000224023.6	RP11-383C5.4	Gencode lncRNA	Intergenic lncRNA	chr10	-	19026	127389004	127408135	5	1
ENSG00000224660.1	SH3BP5-AS1	Gencode lncRNA	Antisense lncRNA	chr3	+	10311	15295690	15306000	3	1
ENSG00000224729.4	PCOLCE-AS1	Gencode lncRNA	Antisense lncRNA	chr7	-	14638	100187024	100201829	9	1
ENSG00000224875.2	AC083949.1	Gencode lncRNA	Antisense lncRNA	chr2	-	26995	42370377	42397441	4	1
ENSG00000224888.3	RP5-1142A6.2	Gencode lncRNA	Antisense lncRNA	chr16	+	8010	88797587	88807826	3	1
ENSG00000224972.1	RP11-403H13.1	Gencode lncRNA	Sense-intronic lncRNA	chr9	+	76191	6902669	6978859	4	1
ENSG00000225032.1	RP11-228B15.4	Gencode lncRNA	Antisense lncRNA	chr9	+	6456	130578344	130584799	6	1
ENSG00000225092.2	RP11-405O10.2	Gencode lncRNA	Sense-intronic lncRNA	chr6	+	2206	7183315	7185520	2	1
ENSG00000225135.1	RP11-361F15.2	Gencode lncRNA	Intergenic lncRNA	chr6	+	2803	147708799	147711601	2	1
ENSG00000225218.1	AP001628.6	Gencode lncRNA	Intergenic lncRNA	chr21	-	5439	44251149	44256587	3	1
ENSG00000225434.2	RP11-63P12.6	Gencode lncRNA	Intergenic lncRNA	chr9	+	37776	74920345	74958126	5	1
ENSG00000225528.1	RP3-370M22.8	Gencode lncRNA	Sense-intronic lncRNA	chr22	+	4288	40356400	40360687	2	1
ENSG00000225541.1	AC002480.5	Gencode lncRNA	Sense-overlapping lncRNA	chr7	-	90187	22611225	22701411	2	1
ENSG00000225931.3	RP3-395M20.7	Gencode lncRNA	Antisense lncRNA	chr1	+	3480	2497848	2501327	3	1
ENSG00000225938.1	RP4-575N6.4	Gencode lncRNA	Antisense lncRNA	chr1	-	847	101701238	101702084	2	1
ENSG00000226352.2	RP11-523H24.3	Gencode lncRNA	Antisense lncRNA	chr13	+	1262	20248763	20250024	2	1
ENSG00000226576.1	RP11-523O18.1	Gencode lncRNA	Antisense lncRNA	chr10	+	34335	50192608	50226942	2	1
ENSG00000226699.1	RP11-122K13.7	Gencode lncRNA	Antisense lncRNA	chr10	-	4974	135159257	135164230	2	1
ENSG00000226711.2	FAM66C	Gencode lncRNA	Antisense lncRNA	chr12	+	35944	8332804	8368747	8	1
ENSG00000226849.1	RP4-635E18.7	Gencode lncRNA	Antisense lncRNA	chr1	+	4628	11128527	11133154	2	1
ENSG00000226891.2	RP11-182I10.3	Gencode lncRNA	Intergenic lncRNA	chr1	-	22901	65437907	65468159	6	1
ENSG00000227189.2	AC092535.3	Gencode lncRNA	Antisense lncRNA	chr4	+	2331	1145159	1147489	2	1
ENSG00000227508.2	RP5-894D12.3	Gencode lncRNA	Intergenic lncRNA	chr6	+	7415	170581561	170588975	2	1
ENSG00000227533.1	SLC2A1-AS1	Gencode lncRNA	Intergenic lncRNA	chr1	+	24311	43424719	43449029	4	1
ENSG00000227933.1	RP11-331F9.4	Gencode lncRNA	Antisense lncRNA	chr9	+	831	35646266	35647096	2	1
ENSG00000228107.1	AP000692.9	Gencode lncRNA	Sense-overlapping lncRNA	chr21	+	1412	37732927	37734338	2	1
ENSG00000228223.1	HCG11	Gencode lncRNA	Intergenic lncRNA	chr6	+	4733	26522075	26526807	1	1
ENSG00000228317.1	RP11-235C23.5	Gencode lncRNA	Antisense lncRNA	chr9	-	3996	108316315	108320310	3	1
ENSG00000228623.2	ZNF883	Gencode lncRNA	Intergenic lncRNA	chr9	-	15014	115759494	115774507	5	1
ENSG00000228863.4	RP11-404F10.2	Gencode lncRNA	Antisense lncRNA	chr1	+	12890	160640567	160653698	4	1
ENSG00000228939.1	AKT3-IT1	Gencode lncRNA	Sense-intronic lncRNA	chr1	-	1197	243956506	243957702	2	1
ENSG00000229127.1	AC007038.7	Gencode lncRNA	Antisense lncRNA	chr2	+	33625	210895456	210929080	4	1
ENSG00000229196.3	RP11-775D22.2	Gencode lncRNA	Antisense lncRNA	chr7	+	879	129781570	129782455	2	1
ENSG00000229611.1	RP11-390F4.10	Gencode lncRNA	Intergenic lncRNA	chr9	+	3311	6704470	6707780	2	1
ENSG00000229766.2	RP5-971N18.3	Gencode lncRNA	Antisense lncRNA	chr20	+	20888	7999869	8024159	7	1
ENSG00000230082.1	PRRT3-AS1	Gencode lncRNA	Antisense lncRNA	chr3	+	7385	9989087	9996471	4	1
ENSG00000230400.1	RP11-359G22.2	Gencode lncRNA	Intergenic lncRNA	chr20	-	8808	22656709	22665982	3	1
ENSG00000230487.3	PSMG3-AS1	Gencode lncRNA	Intergenic lncRNA	chr7	+	19555	1609708	1629262	6	1
ENSG00000230530.1	LIMD1-AS1	Gencode lncRNA	Antisense lncRNA	chr3	-	9904	45720534	45730626	2	1
ENSG00000231113.2	RP3-475N16.1	Gencode lncRNA	Antisense lncRNA	chr6	+	4622	42908101	42916098	4	1
ENSG00000231459.1	LINC00032	Gencode lncRNA	Intergenic lncRNA	chr9	-	37111	27245681	27282791	17	1
ENSG00000231535.1	LINC00278	Gencode lncRNA	Intergenic lncRNA	chrY	+	99276	2870952	2970313	4	1
ENSG00000231563.1	RP11-245P10.4	Gencode lncRNA	Antisense lncRNA	chr1	+	2315	228595081	228597395	3	1
ENSG00000231646.1	AC008174.3	Gencode lncRNA	Antisense lncRNA	chr2	-	16461	186648417	186664878	3	1
ENSG00000231682.1	AC097713.4	Gencode lncRNA	Intergenic lncRNA	chr2	-	10007	235353233	235363239	3	1
ENSG00000231795.1	ITCH-IT1	Gencode lncRNA	Sense-intronic lncRNA	chr20	+	3624	33038734	33042357	2	1
ENSG00000231865.1	SIK3-IT1	Gencode lncRNA	Sense-intronic lncRNA	chr11	-	4677	116756761	116761437	3	1
ENSG00000231999.2	RP5-1007M22.2	Gencode lncRNA	Antisense lncRNA	chr1	-	48952	90048799	90098453	5	1
ENSG00000232184.1	RP11-370K11.1	Gencode lncRNA	Sense-intronic lncRNA	chr1	-	37966	243866158	243904123	3	1
ENSG00000232229.1	LINC00865	Gencode lncRNA	Intergenic lncRNA	chr10	+	11353	91589266	91600618	4	1
ENSG00000232311.1	RP1-249I4.2	Gencode lncRNA	Intergenic lncRNA	chr6	+	2265	110147724	110149988	2	1
ENSG00000232442.1	CTD-3184A7.4	Gencode lncRNA	Antisense lncRNA	chr20	+	1599	62258579	62260177	2	1
ENSG00000232504.4	AC105053.4	Gencode lncRNA	Intergenic lncRNA	chr2	+	1702	86116402	86118103	2	1
ENSG00000232586.1	RP11-46A10.4	Gencode lncRNA	Antisense lncRNA	chr1	-	5190	180918834	180924023	2	1
ENSG00000232613.2	AC007386.4	Gencode lncRNA	Antisense lncRNA	chr2	-	6772	65257860	65264631	3	1
ENSG00000232623.1	AP000266.7	Gencode lncRNA	Antisense lncRNA	chr21	-	2275	33678774	33681048	2	1
ENSG00000232759.1	AC002480.3	Gencode lncRNA	Antisense lncRNA	chr7	+	10661	22602955	22613615	4	1
ENSG00000232874.1	RP11-135A1.2	Gencode lncRNA	Antisense lncRNA	chr3	-	587	193848404	193848990	2	1
ENSG00000233184.2	RP11-421L21.3	Gencode lncRNA	Antisense lncRNA	chr1	+	61254	101491433	101552821	7	1
ENSG00000233255.1	AC019181.2	Gencode lncRNA	Antisense lncRNA	chr2	+	8587	165697258	165705844	2	1
ENSG00000233368.2	RP11-277L2.3	Gencode lncRNA	Intergenic lncRNA	chr1	-	704	149576593	149577296	2	1
ENSG00000233602.1	ERI3-IT1	Gencode lncRNA	Sense-intronic lncRNA	chr1	-	867	44709079	44709945	2	1
ENSG00000233799.1	AC139887.4	Gencode lncRNA	Antisense lncRNA	chr4	-	589	758274	758862	2	1
ENSG00000233806.3	AC131097.3	Gencode lncRNA	Antisense lncRNA	chr2	+	197358	242823513	243020873	4	1
ENSG00000233875.1	RP11-61L14.6	Gencode lncRNA	Antisense lncRNA	chr1	-	600	154551540	154552139	2	1
ENSG00000234011.2	RP3-461P17.10	Gencode lncRNA	Intergenic lncRNA	chr20	+	942	44076041	44076982	2	1
ENSG00000234142.1	RP11-276E17.2	Gencode lncRNA	Intergenic lncRNA	chr1	-	14269	166445008	166459276	3	1
ENSG00000234390.4	USP27X-AS1	Gencode lncRNA	Intergenic lncRNA	chrX	-	2519	49641326	49643844	2	1
ENSG00000234494.3	AC003665.1	Gencode lncRNA	Antisense lncRNA	chr17	-	44061	45974695	46018776	4	1
ENSG00000234572.1	AC007880.1	Gencode lncRNA	Intergenic lncRNA	chr2	-	17498	65073263	65090760	5	1
ENSG00000234753.1	RP11-328M4.2	Gencode lncRNA	Antisense lncRNA	chr6	-	51392	41462590	41516359	2	1
ENSG00000235192.1	AC009495.2	Gencode lncRNA	Intergenic lncRNA	chr2	+	15161	166651360	166666520	3	1
ENSG00000235261.1	NICN1-AS1	Gencode lncRNA	Antisense lncRNA	chr3	+	1487	49460378	49461864	2	1
ENSG00000235408.2	SNORA71B	Gencode lncRNA	Intergenic lncRNA	chr20	-	137	37053842	37053979	1	1
ENSG00000235499.1	AC073046.25	Gencode lncRNA	Intergenic lncRNA	chr2	+	1213	74212258	74213470	2	1
ENSG00000235501.1	RP4-639F20.1	Gencode lncRNA	Antisense lncRNA	chr1	+	35706	95393121	95428826	4	1
ENSG00000235621.4	LINC00494	Gencode lncRNA	Intergenic lncRNA	chr20	+	10681	46988692	46999372	5	1
ENSG00000235795.1	RP11-421L21.2	Gencode lncRNA	Antisense lncRNA	chr1	+	789	101461028	101461816	2	1
ENSG00000236095.1	RP11-49O14.2	Gencode lncRNA	Sense-intronic lncRNA	chr9	+	4327	97662710	97667036	3	1
ENSG00000236283.1	AC013463.2	Gencode lncRNA	Antisense lncRNA	chr2	+	99311	165848493	165947803	4	1
ENSG00000236308.1	RP11-316M21.7	Gencode lncRNA	Antisense lncRNA	chr10	+	713	101949792	101950504	2	1
ENSG00000236499.2	LINC00896	Gencode lncRNA	Intergenic lncRNA	chr22	+	2129	20193919	20196047	1	1
ENSG00000236514.1	RP11-162G10.5	Gencode lncRNA	Antisense lncRNA	chr10	+	1372	38146667	38148038	2	1
ENSG00000236559.1	RP11-243J16.7	Gencode lncRNA	Antisense lncRNA	chr20	+	30611	30274018	30304628	2	1
ENSG00000236671.3	PRKG1-AS1	Gencode lncRNA	Antisense lncRNA	chr10	-	70562	53990501	54073888	6	1
ENSG00000236901.3	MIR600HG	Gencode lncRNA	Sense-intronic lncRNA	chr9	-	5985	125871772	125877756	1	1
ENSG00000236977.1	ANKRD44-IT1	Gencode lncRNA	Sense-intronic lncRNA	chr2	-	51663	198115581	198167243	6	1
ENSG00000237188.3	RP11-337C18.8	Gencode lncRNA	Antisense lncRNA	chr1	+	38187	146644349	146683136	4	1
ENSG00000237484.5	AP000476.1	Gencode lncRNA	Intergenic lncRNA	chr21	+	119163	25801053	25920256	6	1
ENSG00000237604.1	AP001056.1	Gencode lncRNA	Intergenic lncRNA	chr21	+	966	45595371	45596336	2	1
ENSG00000237836.1	PHKA2-AS1	Gencode lncRNA	Antisense lncRNA	chrX	+	4041	18908413	18912615	3	1
ENSG00000237877.2	AC097500.2	Gencode lncRNA	Intergenic lncRNA	chr2	-	50344	186897617	186947960	5	1
ENSG00000238033.1	AC002480.2	Gencode lncRNA	Intergenic lncRNA	chr7	-	15575	22689578	22705152	5	1
ENSG00000238063.1	RP11-329N22.1	Gencode lncRNA	Intergenic lncRNA	chr1	+	1290	38940867	38942156	3	1
ENSG00000238142.1	RP11-108M9.4	Gencode lncRNA	Intergenic lncRNA	chr1	-	1109	17215032	17216144	2	1
ENSG00000239002.2	SCARNA10	Gencode lncRNA	Sense-intronic lncRNA	chr12	+	331	6619387	6619717	1	1
ENSG00000239775.1	AC017116.11	Gencode lncRNA	Sense-overlapping lncRNA	chr7	+	1173	44104506	44105678	2	1
ENSG00000239941.1	RP11-246A10.1	Gencode lncRNA	Intergenic lncRNA	chr3	-	33553	151835961	151869513	2	1
ENSG00000240219.1	RP11-430C7.5	Gencode lncRNA	Intergenic lncRNA	chr1	+	2939	204595902	204598840	2	1
ENSG00000240401.4	AC012358.8	Gencode lncRNA	Antisense lncRNA	chr2	+	31889	55535627	55573185	4	1
ENSG00000240527.1	RP11-429G19.3	Gencode lncRNA	Sense-intronic lncRNA	chr10	+	40252	97593264	97633515	2	1
ENSG00000240553.1	RP1-184J9.2	Gencode lncRNA	Antisense lncRNA	chr1	-	67913	23346639	23414551	2	1
ENSG00000240710.1	RP11-430C7.4	Gencode lncRNA	Antisense lncRNA	chr1	+	13532	204572162	204585693	3	1
ENSG00000240859.1	AC093627.10	Gencode lncRNA	Intergenic lncRNA	chr7	+	5870	149596	155465	3	1
ENSG00000240875.1	LINC00886	Gencode lncRNA	Intergenic lncRNA	chr3	-	69690	156465134	156534851	3	1
ENSG00000241316.2	RP11-81N13.1	Gencode lncRNA	Intergenic lncRNA	chr3	+	292957	67705120	67998137	7	1
ENSG00000241666.2	RP3-455J7.4	Gencode lncRNA	Antisense lncRNA	chr1	-	3291	167596621	167599911	2	1
ENSG00000242539.2	AC007620.3	Gencode lncRNA	Antisense lncRNA	chr3	+	2232	179114748	179116979	2	1
ENSG00000242578.1	RP11-469J4.3	Gencode lncRNA	Intergenic lncRNA	chr3	+	8105	170128299	170136403	4	1
ENSG00000242861.1	RP11-285F7.2	Gencode lncRNA	Antisense lncRNA	chr1	-	5641	226028583	226034223	2	1
ENSG00000244041.3	LINC01011	Gencode lncRNA	Intergenic lncRNA	chr6	+	3201	2988200	2991407	3	1
ENSG00000244198.1	RP4-545C24.1	Gencode lncRNA	Antisense lncRNA	chr7	+	85228	143891950	143977640	6	1
ENSG00000244479.2	OR2A1-AS1	Gencode lncRNA	Antisense lncRNA	chr7	-	104301	143948356	144053274	6	1
ENSG00000244620.1	AL122127.25	Gencode lncRNA	Intergenic lncRNA	chr14	+	6027	106355941	106362435	4	1
ENSG00000244701.1	RP5-894A10.2	Gencode lncRNA	Antisense lncRNA	chr7	-	4431	141352180	141356610	2	1
ENSG00000245534.2	RP11-219B17.1	Gencode lncRNA	Antisense lncRNA	chr15	+	151461	60771376	60922836	6	1
ENSG00000245552.2	RP11-712B9.2	Gencode lncRNA	Antisense lncRNA	chr11	+	81946	94883702	94967268	6	1
ENSG00000245556.2	CTD-2037K23.2	Gencode lncRNA	Intergenic lncRNA	chr5	-	18030	77638188	77656331	3	1
ENSG00000246090.2	RP11-696N14.1	Gencode lncRNA	Antisense lncRNA	chr4	+	212507	100010007	100222513	10	1
ENSG00000246225.2	RP11-17A1.3	Gencode lncRNA	Antisense lncRNA	chr11	+	115973	22850925	22966939	5	1
ENSG00000247199.3	RP11-373N22.3	Gencode lncRNA	Antisense lncRNA	chr5	-	115478	147647869	147763346	5	1
ENSG00000247317.3	RP11-273G15.2	Gencode lncRNA	Intergenic lncRNA	chr8	-	36654	144063154	144099854	3	1
ENSG00000247516.3	MIR4458HG	Gencode lncRNA	Intergenic lncRNA	chr5	+	9346	8450855	8463208	2	1
ENSG00000247982.2	LINC00926	Gencode lncRNA	Intergenic lncRNA	chr15	+	7398	57592562	57599959	3	1
ENSG00000248019.2	FAM13A-AS1	Gencode lncRNA	Antisense lncRNA	chr4	+	20316	89630939	89651254	5	1
ENSG00000248221.1	STX18-IT1	Gencode lncRNA	Sense-intronic lncRNA	chr4	-	5581	4477847	4483427	4	1
ENSG00000248309.1	MEF2C-AS1	Gencode lncRNA	Antisense lncRNA	chr5	+	576539	88179144	88762215	7	1
ENSG00000248489.1	CTD-2007H13.3	Gencode lncRNA	Intergenic lncRNA	chr5	+	65844	98264874	98330717	3	1
ENSG00000248693.1	CTD-2023M8.1	Gencode lncRNA	Intergenic lncRNA	chr5	-	41742	18704541	18746282	2	1
ENSG00000248714.2	RP11-1079K10.3	Gencode lncRNA	Intergenic lncRNA	chr17	+	8811	47438526	47447360	3	1
ENSG00000248734.2	CTD-2260A17.1	Gencode lncRNA	Antisense lncRNA	chr5	+	1224	96120480	96121703	2	1
ENSG00000249086.1	AC051649.12	Gencode lncRNA	Sense-overlapping lncRNA	chr11	+	2492	1885406	1887897	2	1
ENSG00000249258.2	RP11-468H14.2	Gencode lncRNA	Intergenic lncRNA	chr8	+	18610	16988689	17007298	3	1
ENSG00000249631.1	RP11-281P23.2	Gencode lncRNA	Intergenic lncRNA	chr4	+	188246	11627337	11815582	5	1
ENSG00000250057.1	RP11-576N17.5	Gencode lncRNA	Intergenic lncRNA	chr4	-	13703	84154664	84168366	3	1
ENSG00000250366.2	LINC00617	Gencode lncRNA	Intergenic lncRNA	chr14	+	49172	96342728	96391908	3	1
ENSG00000250635.1	CTD-3224K15.2	Gencode lncRNA	Intergenic lncRNA	chr5	-	731	139028583	139029313	2	1
ENSG00000250850.2	RP11-297B17.3	Gencode lncRNA	Antisense lncRNA	chr9	+	5345	37002693	37008037	2	1
ENSG00000250938.1	RP11-679C8.2	Gencode lncRNA	Antisense lncRNA	chr4	+	349257	120988112	121337921	6	1
ENSG00000251023.1	RP11-549J18.1	Gencode lncRNA	Sense-intronic lncRNA	chr5	-	3158	93196374	93199531	1	1
ENSG00000251034.1	RP11-582J16.4	Gencode lncRNA	Antisense lncRNA	chr8	-	4562	22398357	22402918	2	1
ENSG00000251131.1	CTD-2035E11.3	Gencode lncRNA	Antisense lncRNA	chr5	+	5820	43018530	43024349	3	1
ENSG00000251152.1	RP11-281P23.1	Gencode lncRNA	Intergenic lncRNA	chr4	+	8948	11470873	11479820	2	1
ENSG00000251194.2	RP1-68D18.2	Gencode lncRNA	Sense-intronic lncRNA	chr11	+	1459	35234096	35235554	2	1
ENSG00000251323.2	RP11-452H21.4	Gencode lncRNA	Intergenic lncRNA	chr11	-	5856	78135027	78140882	4	1
ENSG00000251417.1	RP11-1348G14.4	Gencode lncRNA	Intergenic lncRNA	chr16	+	15054	28814096	28829149	2	1
ENSG00000251562.3	MALAT1	Gencode lncRNA	Intergenic lncRNA	chr11	+	8709	65265232	65273940	2	1
ENSG00000251600.1	RP11-673E1.1	Gencode lncRNA	Intergenic lncRNA	chr4	+	70125	144833483	144903607	7	1
ENSG00000251661.3	RP11-326C3.11	Gencode lncRNA	Antisense lncRNA	chr11	+	6980	318639	325631	2	1
ENSG00000253438.2	PCAT1	Gencode lncRNA	Intergenic lncRNA	chr8	+	166660	127859299	128033259	5	1
ENSG00000253535.1	RP11-624C23.1	Gencode lncRNA	Antisense lncRNA	chr8	-	611190	24153326	24769586	5	1
ENSG00000253549.1	RP11-317J10.2	Gencode lncRNA	Antisense lncRNA	chr8	-	22870	86354079	86377144	3	1
ENSG00000253636.1	RP11-531A24.5	Gencode lncRNA	Antisense lncRNA	chr8	+	10885	73964412	73975296	2	1
ENSG00000253891.1	RP11-203E8.1	Gencode lncRNA	Intergenic lncRNA	chr8	-	7125	24027469	24034593	3	1
ENSG00000254286.1	RP11-89K10.1	Gencode lncRNA	Antisense lncRNA	chr8	+	155542	127570119	127725660	5	1
ENSG00000254295.1	CTC-308K20.2	Gencode lncRNA	Intergenic lncRNA	chr5	+	2257	172381909	172384165	3	1
ENSG00000254362.1	RP11-14I17.3	Gencode lncRNA	Sense-intronic lncRNA	chr8	+	2106	26298006	26300111	4	1
ENSG00000254409.1	RP11-613D13.4	Gencode lncRNA	Sense-overlapping lncRNA	chr11	+	80083	43942608	44022707	7	1
ENSG00000254419.1	RP11-261P9.4	Gencode lncRNA	Sense-intronic lncRNA	chr20	+	840	57285850	57286689	2	1
ENSG00000254739.1	RP13-46H24.1	Gencode lncRNA	Antisense lncRNA	chr11	+	754	528906	529659	2	1
ENSG00000254741.1	RP11-661A12.7	Gencode lncRNA	Antisense lncRNA	chr8	+	1036	144661805	144662840	2	1
ENSG00000254802.1	AC022182.3	Gencode lncRNA	Intergenic lncRNA	chr8	-	1975	61878360	61880334	2	1
ENSG00000254910.1	RP11-326C3.7	Gencode lncRNA	Antisense lncRNA	chr11	-	1004	310138	311141	2	1
ENSG00000255240.1	RP11-142C4.6	Gencode lncRNA	Antisense lncRNA	chr11	-	125018	58701115	58826132	6	1
ENSG00000255328.1	RP11-326C3.12	Gencode lncRNA	Intergenic lncRNA	chr11	+	2814	327170	330122	3	1
ENSG00000255458.1	RP11-539G18.2	Gencode lncRNA	Intergenic lncRNA	chr4	+	13442	39640759	39668264	4	1
ENSG00000255760.1	RP11-428G5.5	Gencode lncRNA	Intergenic lncRNA	chr12	-	10126	32030012	32040137	2	1
ENSG00000255882.1	RP11-290C10.1	Gencode lncRNA	Antisense lncRNA	chr12	+	2783	10019625	10022407	2	1
ENSG00000256152.2	RP11-463O12.3	Gencode lncRNA	Intergenic lncRNA	chr12	+	1688	123349881	123351568	2	1
ENSG00000256582.1	RP11-75L1.1	Gencode lncRNA	Intergenic lncRNA	chr12	+	5275	9856672	9861946	2	1
ENSG00000256588.1	RP11-613F22.8	Gencode lncRNA	Sense-intronic lncRNA	chr11	-	1214	18529154	18530367	2	1
ENSG00000256706.1	RP5-1096D14.3	Gencode lncRNA	Antisense lncRNA	chr12	+	4918	2027116	2032033	2	1
ENSG00000257176.1	RP11-996F15.2	Gencode lncRNA	Antisense lncRNA	chr12	-	37432	29433350	29470781	7	1
ENSG00000257225.1	RP11-328C8.4	Gencode lncRNA	Antisense lncRNA	chr12	+	6764	42853167	42859930	2	1
ENSG00000257337.2	RP11-983P16.4	Gencode lncRNA	Antisense lncRNA	chr12	-	32332	53408379	53448222	4	1
ENSG00000257703.1	RP11-328J6.1	Gencode lncRNA	Antisense lncRNA	chr12	-	97727	103474727	103572453	3	1
ENSG00000258302.1	RP11-981P6.1	Gencode lncRNA	Antisense lncRNA	chr12	+	32894	89954905	89987798	2	1
ENSG00000258317.1	RP11-603J24.5	Gencode lncRNA	Antisense lncRNA	chr12	-	9588	56513816	56523403	3	1
ENSG00000258376.1	RP4-647C14.2	Gencode lncRNA	Antisense lncRNA	chr14	-	1963	73710725	73712687	2	1
ENSG00000258610.1	RP11-488C13.7	Gencode lncRNA	Intergenic lncRNA	chr14	+	3299	77245294	77248592	2	1
ENSG00000258651.1	RP11-545M17.1	Gencode lncRNA	Intergenic lncRNA	chr14	+	674	39572343	39573016	2	1
ENSG00000258727.1	RP11-66N24.3	Gencode lncRNA	Antisense lncRNA	chr14	+	6978	24030305	24037282	4	1
ENSG00000258733.1	CTD-2341M24.1	Gencode lncRNA	Intergenic lncRNA	chr14	+	193478	86401053	86596117	5	1
ENSG00000258749.1	RP11-688G15.3	Gencode lncRNA	Antisense lncRNA	chr14	+	1077	99978837	99979913	2	1
ENSG00000258768.2	CTD-2292M16.8	Gencode lncRNA	Intergenic lncRNA	chr14	-	3830	20728638	20732467	1	1
ENSG00000258810.1	RP11-219E7.1	Gencode lncRNA	Antisense lncRNA	chr14	+	407	21252046	21252452	2	1
ENSG00000258820.1	RP11-293M10.2	Gencode lncRNA	Antisense lncRNA	chr14	+	12452	75726113	75738653	5	1
ENSG00000258867.1	RP11-300J18.3	Gencode lncRNA	Intergenic lncRNA	chr14	+	72325	88490893	88563276	4	1
ENSG00000258929.2	RP11-58E21.3	Gencode lncRNA	Intergenic lncRNA	chr14	-	31915	50474030	50507947	4	1
ENSG00000259049.1	RP11-589M4.1	Gencode lncRNA	Antisense lncRNA	chr14	+	2505	53241954	53244458	2	1
ENSG00000259081.1	RP11-488C13.6	Gencode lncRNA	Antisense lncRNA	chr14	-	7236	77240626	77247861	2	1
ENSG00000259143.1	CTD-2240H23.2	Gencode lncRNA	Sense-overlapping lncRNA	chr14	-	739	95651453	95652191	2	1
ENSG00000259158.1	ADAM20P1	Gencode lncRNA	Intergenic lncRNA	chr14	-	14877	70935597	70950473	2	1
ENSG00000259274.1	CTD-2501E16.2	Gencode lncRNA	Antisense lncRNA	chr15	+	15188	60822171	60837358	2	1
ENSG00000259321.1	RP11-468E2.5	Gencode lncRNA	Intergenic lncRNA	chr14	+	1001	24608653	24609653	2	1
ENSG00000259326.1	RP11-102L12.2	Gencode lncRNA	Antisense lncRNA	chr15	+	2130	38795053	38797182	1	1
ENSG00000259402.1	RP11-30K9.4	Gencode lncRNA	Sense-intronic lncRNA	chr15	+	2458	59107470	59109927	2	1
ENSG00000259436.1	CTC-378H22.2	Gencode lncRNA	Antisense lncRNA	chr19	+	4956	42656720	42661675	2	1
ENSG00000259448.2	RP11-16E12.1	Gencode lncRNA	Intergenic lncRNA	chr15	+	8426	31508222	31516648	2	1
ENSG00000259536.1	RP11-111A22.1	Gencode lncRNA	Antisense lncRNA	chr15	+	69945	40780239	40850183	4	1
ENSG00000259539.1	CTD-2651B20.1	Gencode lncRNA	Intergenic lncRNA	chr15	-	14864	45444861	45459724	2	1
ENSG00000259652.1	RP11-797A18.3	Gencode lncRNA	Intergenic lncRNA	chr15	+	1482	77336021	77337502	2	1
ENSG00000259687.1	RP11-293M10.5	Gencode lncRNA	Intergenic lncRNA	chr14	+	2233	75761106	75763341	3	1
ENSG00000259793.1	RP11-400N9.1	Gencode lncRNA	Antisense lncRNA	chr2	-	2286	234259777	234262062	1	1
ENSG00000259932.1	CTD-2651B20.7	Gencode lncRNA	Sense-intronic lncRNA	chr15	-	624	45490714	45491337	1	1
ENSG00000259939.1	RP11-77H9.5	Gencode lncRNA	Antisense lncRNA	chr16	+	1037	8947168	8948204	2	1
ENSG00000260035.1	CTD-2651B20.6	Gencode lncRNA	Sense-intronic lncRNA	chr15	-	309	45492522	45492830	1	1
ENSG00000260121.1	RP5-1142A6.9	Gencode lncRNA	Antisense lncRNA	chr16	+	1846	88785022	88786867	1	1
ENSG00000260160.1	CTC-471J1.2	Gencode lncRNA	Sense-overlapping lncRNA	chr19	-	5215	52561742	52566956	2	1
ENSG00000260231.1	JHDM1D-AS1	Gencode lncRNA	Antisense lncRNA	chr7	+	2381	139877060	139879440	1	1
ENSG00000260368.1	RP11-521I2.3	Gencode lncRNA	Sense-overlapping lncRNA	chr8	-	1143	101925474	101926616	1	1
ENSG00000260398.1	RP11-594N15.3	Gencode lncRNA	Sense-overlapping lncRNA	chr8	+	3755	79518186	79521940	1	1
ENSG00000260417.1	CTD-2542L18.1	Gencode lncRNA	Intergenic lncRNA	chr16	+	3456	85625871	85629326	1	1
ENSG00000260461.1	RP11-541N10.3	Gencode lncRNA	Sense-overlapping lncRNA	chr10	-	2389	105637131	105639519	1	1
ENSG00000260470.1	RP11-834C11.11	Gencode lncRNA	Intergenic lncRNA	chr12	-	2158	54538852	54541009	1	1
ENSG00000260473.1	RP11-923I11.4	Gencode lncRNA	Intergenic lncRNA	chr12	+	11995	52217286	52229280	5	1
ENSG00000260534.1	RP11-1006G14.4	Gencode lncRNA	Sense-overlapping lncRNA	chr15	+	2156	72882031	72884186	1	1
ENSG00000260591.1	RP11-817O13.6	Gencode lncRNA	Intergenic lncRNA	chr15	-	538	75647550	75648087	2	1
ENSG00000260625.1	RP11-452L6.7	Gencode lncRNA	Antisense lncRNA	chr16	+	779	31519791	31520569	2	1
ENSG00000260641.1	RP11-1299A16.3	Gencode lncRNA	Antisense lncRNA	chr4	+	5648	99580054	99585701	1	1
ENSG00000260686.1	CTB-36H16.2	Gencode lncRNA	Sense-overlapping lncRNA	chr5	+	2179	122168050	122170228	1	1
ENSG00000260698.1	RP11-439E19.9	Gencode lncRNA	Intergenic lncRNA	chr1	+	2969	246845409	246848377	1	1
ENSG00000260766.1	RP11-226L15.5	Gencode lncRNA	Sense-overlapping lncRNA	chr1	-	1843	159994742	159996584	1	1
ENSG00000260787.1	RP11-797A18.4	Gencode lncRNA	Intergenic lncRNA	chr15	-	1357	77334177	77335533	1	1
ENSG00000260824.1	CTD-2235H24.2	Gencode lncRNA	Antisense lncRNA	chr15	+	699	75192332	75193030	2	1
ENSG00000260837.1	RP11-434B12.1	Gencode lncRNA	Intergenic lncRNA	chr2	-	1554	8861263	8862816	1	1
ENSG00000260911.1	RP11-196G11.2	Gencode lncRNA	Intergenic lncRNA	chr16	+	6732	31054470	31061201	2	1
ENSG00000260924.2	AC004463.6	Gencode lncRNA	Antisense lncRNA	chr22	+	1446	19158907	19160352	1	1
ENSG00000260940.1	RP4-575N6.5	Gencode lncRNA	Sense-overlapping lncRNA	chr1	+	593	101708713	101709305	1	1
ENSG00000260948.1	RP11-552M11.8	Gencode lncRNA	Sense-overlapping lncRNA	chr1	-	2024	111973667	111975690	1	1
ENSG00000260949.1	KB-1836B5.1	Gencode lncRNA	Sense-overlapping lncRNA	chr8	+	912	37920398	37921309	1	1
ENSG00000260977.1	RP11-333I13.1	Gencode lncRNA	Intergenic lncRNA	chr2	+	2464	47004921	47007384	1	1
ENSG00000261019.1	RP11-111K18.2	Gencode lncRNA	Intergenic lncRNA	chr7	-	1369	42940870	42942238	1	1
ENSG00000261087.1	KB-1460A1.5	Gencode lncRNA	Intergenic lncRNA	chr8	-	2826	102179032	102181857	1	1
ENSG00000261131.1	RP11-93O14.2	Gencode lncRNA	Sense-intronic lncRNA	chr16	-	897	46694607	46695503	2	1
ENSG00000261136.1	RP11-37C7.3	Gencode lncRNA	Antisense lncRNA	chr15	+	3048	40074771	40077818	1	1
ENSG00000261167.1	RP11-517B11.7	Gencode lncRNA	Sense-overlapping lncRNA	chr3	-	3474	131173969	131177442	1	1
ENSG00000261220.2	RP11-629O1.2	Gencode lncRNA	Intergenic lncRNA	chr8	+	680	134585425	134586104	1	1
ENSG00000261355.1	RP11-698N11.4	Gencode lncRNA	Sense-overlapping lncRNA	chr11	+	3677	35835881	35839557	1	1
ENSG00000261428.1	RP11-16P6.1	Gencode lncRNA	Antisense lncRNA	chr2	-	2816	223431623	223434438	1	1
ENSG00000261448.1	CTD-2576D5.4	Gencode lncRNA	Antisense lncRNA	chr16	+	4234	17228360	17232593	3	1
ENSG00000261449.1	RP11-589C21.5	Gencode lncRNA	Antisense lncRNA	chr8	-	993	42009289	42010281	1	1
ENSG00000261451.1	RP11-981G7.1	Gencode lncRNA	Sense-overlapping lncRNA	chr8	+	4642	10291181	10295822	1	1
ENSG00000261468.1	RP11-1024P17.1	Gencode lncRNA	Sense-overlapping lncRNA	chr3	+	1917	30739152	30741068	1	1
ENSG00000261474.1	RP11-452L6.1	Gencode lncRNA	Intergenic lncRNA	chr16	-	3960	31460855	31464814	2	1
ENSG00000261490.1	RP11-448G15.3	Gencode lncRNA	Sense-overlapping lncRNA	chr4	-	4932	10069712	10074643	2	1
ENSG00000261533.1	RP11-15N24.4	Gencode lncRNA	Sense-overlapping lncRNA	chr3	+	2165	99898410	99900574	1	1
ENSG00000261584.1	RP11-457M11.5	Gencode lncRNA	Intergenic lncRNA	chr6	+	1725	26686468	26688192	1	1
ENSG00000261596.1	CTB-31N19.3	Gencode lncRNA	Sense-intronic lncRNA	chr16	+	662	21638062	21638723	1	1
ENSG00000261618.1	RP11-79H23.3	Gencode lncRNA	Intergenic lncRNA	chr8	+	2995	79749763	79752757	1	1
ENSG00000261643.1	RP11-529E10.6	Gencode lncRNA	Sense-overlapping lncRNA	chr4	-	862	3505323	3506184	1	1
ENSG00000261644.1	RP11-327F22.2	Gencode lncRNA	Antisense lncRNA	chr16	-	5005	50769623	50774627	2	1
ENSG00000261662.1	RP5-1042I8.7	Gencode lncRNA	Sense-overlapping lncRNA	chr1	-	1360	120451877	120453236	1	1
ENSG00000261770.1	CTC-459F4.1	Gencode lncRNA	Intergenic lncRNA	chr19	-	3667	28248091	28251757	1	1
ENSG00000261889.1	RP11-473M20.16	Gencode lncRNA	Intergenic lncRNA	chr16	-	749	3206736	3207484	1	1
ENSG00000262026.1	RP11-2C24.6	Gencode lncRNA	Antisense lncRNA	chr16	+	1705	30789769	30791473	1	1
ENSG00000262038.1	RP11-177N22.3	Gencode lncRNA	Sense-intronic lncRNA	chr16	+	728	47563100	47563827	2	1
ENSG00000262222.1	RP11-876N24.4	Gencode lncRNA	Antisense lncRNA	chr16	+	2304	11034575	11036878	2	1
ENSG00000262514.1	RP11-96D1.9	Gencode lncRNA	Sense-intronic lncRNA	chr16	+	1188	68233697	68234884	1	1
ENSG00000262580.1	RP11-334C17.5	Gencode lncRNA	Antisense lncRNA	chr17	-	4400	78174471	78179748	6	1
ENSG00000262823.1	RP13-580F15.2	Gencode lncRNA	Antisense lncRNA	chr17	-	4389	4385260	4389648	2	1
ENSG00000262837.1	RP11-304F15.7	Gencode lncRNA	Intergenic lncRNA	chr17	+	2217	47911600	47913816	2	1
ENSG00000263214.1	ZNF205-AS1	Gencode lncRNA	Antisense lncRNA	chr16	-	5140	3160460	3165599	3	1
ENSG00000263345.1	RP1-59D14.5	Gencode lncRNA	Antisense lncRNA	chr17	-	4247	2278354	2282600	4	1
ENSG00000263400.2	CTC-297N7.5	Gencode lncRNA	Antisense lncRNA	chr17	+	85370	10633093	10718481	5	1
ENSG00000263531.1	RP13-753N3.1	Gencode lncRNA	Antisense lncRNA	chr17	-	1021	29190938	29191958	2	1
ENSG00000264083.1	RP11-227G15.9	Gencode lncRNA	Intergenic lncRNA	chr17	+	1876	30757985	30759860	2	1
ENSG00000264098.1	CTD-2350C19.1	Gencode lncRNA	Antisense lncRNA	chr17	+	1941	26729127	26731067	1	1
ENSG00000265579.1	RP11-713C5.1	Gencode lncRNA	Sense-intronic lncRNA	chr18	-	2207	70410990	70413196	1	1
ENSG00000265625.1	RP11-68I3.11	Gencode lncRNA	Sense-intronic lncRNA	chr17	-	1053	27971813	27972865	1	1
ENSG00000266222.1	RP11-433M22.1	Gencode lncRNA	Sense-intronic lncRNA	chr17	-	3110	46454623	46457732	2	1
ENSG00000266289.1	RP11-1C8.6	Gencode lncRNA	Intergenic lncRNA	chr8	-	778	104395305	104396082	1	1
ENSG00000266385.1	RP11-227G15.8	Gencode lncRNA	Intergenic lncRNA	chr17	+	1205	30738235	30739439	2	1
ENSG00000266389.1	CTB-41I6.1	Gencode lncRNA	Intergenic lncRNA	chr17	+	1176	8869212	8870387	2	1
ENSG00000266912.1	CTC-325H20.2	Gencode lncRNA	Intergenic lncRNA	chr19	+	1116	9455459	9456574	1	1
ENSG00000266913.1	CTC-548K16.2	Gencode lncRNA	Intergenic lncRNA	chr19	-	58534	14416269	14481008	4	1
ENSG00000266965.1	RP11-712P20.2	Gencode lncRNA	Sense-intronic lncRNA	chr18	+	1700	33175864	33177563	1	1
ENSG00000266998.1	RP11-936I5.1	Gencode lncRNA	Antisense lncRNA	chr17	-	3420	75369899	75373318	1	1
ENSG00000267121.1	CTD-2020K17.1	Gencode lncRNA	Antisense lncRNA	chr17	-	30836	43268297	43299589	3	1
ENSG00000267152.1	CTD-2528L19.6	Gencode lncRNA	Intergenic lncRNA	chr19	-	2059	38219486	38221544	2	1
ENSG00000267222.1	RP11-194N12.2	Gencode lncRNA	Sense-intronic lncRNA	chr17	+	685	40647884	40648568	1	1
ENSG00000267254.1	CTD-2162K18.5	Gencode lncRNA	Antisense lncRNA	chr19	+	30540	37288419	37319017	4	1
ENSG00000267263.1	RP11-75C10.7	Gencode lncRNA	Sense-intronic lncRNA	chr17	+	1979	75465149	75467127	2	1
ENSG00000267283.1	AC005306.3	Gencode lncRNA	Antisense lncRNA	chr19	+	804	1989399	1990369	2	1
ENSG00000267325.1	RP11-397A16.2	Gencode lncRNA	Intergenic lncRNA	chr18	-	4996	53443957	53448952	2	1
ENSG00000267454.1	ZNF582-AS1	Gencode lncRNA	Intergenic lncRNA	chr19	+	5452	56905024	56910541	4	1
ENSG00000267632.1	RP11-400F19.18	Gencode lncRNA	Sense-intronic lncRNA	chr17	+	1737	40661801	40663537	1	1
ENSG00000267672.1	CTD-2293H3.1	Gencode lncRNA	Sense-intronic lncRNA	chr19	+	1225	37582242	37583466	1	1
ENSG00000267702.1	RP11-53B2.2	Gencode lncRNA	Sense-intronic lncRNA	chr18	+	4216	13486460	13490675	1	1
ENSG00000267737.1	AC061992.2	Gencode lncRNA	Intergenic lncRNA	chr17	+	32071	76311809	76343879	3	1
ENSG00000267765.1	CTD-3193K9.3	Gencode lncRNA	Antisense lncRNA	chr17	-	16281	40835204	40851484	2	1
ENSG00000267892.1	CTD-2540F13.2	Gencode lncRNA	Antisense lncRNA	chr19	+	1581	39228923	39230503	1	1
ENSG00000268204.1	CTD-3214H19.6	Gencode lncRNA	Antisense lncRNA	chr19	-	3226	7698651	7701876	2	1
ENSG00000268340.1	RP3-477O4.16	Gencode lncRNA	Intergenic lncRNA	chr20	+	428	34106681	34107108	1	1
ENSG00000268802.1	CTD-2587H19.1	Gencode lncRNA	Intergenic lncRNA	chr19	-	1905	54862990	54864894	1	1
ENSG00000268895.1	A1BG-AS1	Gencode lncRNA	Antisense lncRNA	chr19	+	7434	58859116	58866549	4	1
ENSG00000269051.1	CTD-2245F17.3	Gencode lncRNA	Intergenic lncRNA	chr19	+	13906	53700363	53714268	5	1
ENSG00000269202.1	RP4-614O4.12	Gencode lncRNA	Intergenic lncRNA	chr20	-	1543	33789549	33791091	1	1
ENSG00000269318.1	AC007292.3	Gencode lncRNA	Antisense lncRNA	chr19	-	1813	4356633	4358445	1	1
ENSG00000269473.1	CTD-2619J13.19	Gencode lncRNA	Intergenic lncRNA	chr19	+	5403	58951814	58957216	1	1
ENSG00000269560.1	CTD-2192J16.21	Gencode lncRNA	Sense-intronic lncRNA	chr19	-	3207	12640581	12643787	2	1
ENSG00000269680.1	CTD-3128G10.6	Gencode lncRNA	Antisense lncRNA	chr19	-	3176	6748303	6751478	2	1
ENSG00000269696.1	AC007228.11	Gencode lncRNA	Antisense lncRNA	chr19	-	21847	57056934	57078780	2	1
ENSG00000269867.1	CTD-2583A14.8	Gencode lncRNA	Sense-intronic lncRNA	chr19	-	1136	58378405	58379540	2	1
ENSG00000269894.1	RP11-1020A11.1	Gencode lncRNA	Sense-intronic lncRNA	chr3	+	554	9977389	9977942	1	1
ENSG00000269928.1	RP11-849F2.8	Gencode lncRNA	Intergenic lncRNA	chr17	-	661	8128138	8128798	1	1
ENSG00000269934.1	RP5-1139B12.3	Gencode lncRNA	Antisense lncRNA	chr1	-	1484	228462284	228463767	2	1
ENSG00000269942.1	RP11-29B2.5	Gencode lncRNA	Intergenic lncRNA	chr13	+	534	103331775	103332308	1	1
ENSG00000269951.1	RP11-797A18.6	Gencode lncRNA	Sense-intronic lncRNA	chr15	-	673	77359995	77360667	1	1
ENSG00000269970.1	RP11-498E2.9	Gencode lncRNA	Sense-intronic lncRNA	chr9	+	222	125134883	125135104	1	1
ENSG00000269982.1	RP11-1020A11.2	Gencode lncRNA	Antisense lncRNA	chr3	+	3824	10000400	10004223	1	1
ENSG00000270005.1	RP11-380L11.3	Gencode lncRNA	Antisense lncRNA	chr12	-	586	124420168	124420753	1	1
ENSG00000270022.2	RNU12	Gencode lncRNA	Intergenic lncRNA	chr22	+	665	43011249	43011913	1	1
ENSG00000270048.1	RP11-214K3.22	Gencode lncRNA	Sense-intronic lncRNA	chr12	-	264	124447101	124447364	1	1
ENSG00000270066.2	SCARNA2	Gencode lncRNA	Intergenic lncRNA	chr1	+	428	109642814	109643241	1	1
ENSG00000270091.1	RP11-78O7.2	Gencode lncRNA	Intergenic lncRNA	chr17	-	682	19799902	19800600	2	1
ENSG00000270116.1	AP001429.1	Gencode lncRNA	Sense-intronic lncRNA	chr21	+	531	38473113	38473643	1	1
ENSG00000270130.1	RP11-214K3.23	Gencode lncRNA	Sense-intronic lncRNA	chr12	-	529	124445263	124445791	1	1
ENSG00000270157.1	RP5-894A10.6	Gencode lncRNA	Sense-intronic lncRNA	chr7	-	926	141362721	141363646	1	1
ENSG00000270179.1	RP11-159N11.4	Gencode lncRNA	Sense-intronic lncRNA	chr11	+	641	113239199	113239839	1	1
ENSG00000270344.1	RP11-734K2.4	Gencode lncRNA	Antisense lncRNA	chr12	+	14650	89919430	89934079	2	1
ENSG00000270557.1	RP11-546J1.1	Gencode lncRNA	Intergenic lncRNA	chr2	+	884	158734194	158735077	1	1
ENSG00000270571.2	RP11-355F16.1	Gencode lncRNA	Antisense lncRNA	chr2	+	35585	75381491	75417075	3	1
ENSG00000271141.1	RP11-171I2.4	Gencode lncRNA	Intergenic lncRNA	chr2	+	544	179481307	179481850	1	1
ENSG00000271270.1	TMCC1-AS1	Gencode lncRNA	Antisense lncRNA	chr3	+	16726	129612713	129637418	3	1
ENSG00000271327.1	RP11-1109F11.3	Gencode lncRNA	Intergenic lncRNA	chr12	+	1496	89761583	89763078	1	1
ENSG00000271430.1	RP3-368A4.5	Gencode lncRNA	Sense-intronic lncRNA	chrX	-	41921	73420063	73461983	2	1
ENSG00000271646.1	RP11-326I11.3	Gencode lncRNA	Intergenic lncRNA	chr4	+	2504	185395955	185398458	1	1
ENSG00000271788.1	CTD-2201E18.5	Gencode lncRNA	Intergenic lncRNA	chr5	-	812	43006834	43007645	1	1
ENSG00000271795.1	CTC-251D13.1	Gencode lncRNA	Antisense lncRNA	chr5	+	3318	150889013	150892330	1	1
ENSG00000271840.1	RP1-224A6.9	Gencode lncRNA	Intergenic lncRNA	chr1	+	749	22427105	22427853	1	1
ENSG00000271862.1	RP11-343L5.2	Gencode lncRNA	Intergenic lncRNA	chr5	-	1590	82345194	82346783	1	1
ENSG00000271871.1	AC005740.6	Gencode lncRNA	Antisense lncRNA	chr5	+	958	141331983	141332940	1	1
ENSG00000271912.1	RP11-661A12.14	Gencode lncRNA	Intergenic lncRNA	chr8	+	1980	144683415	144685394	1	1
ENSG00000271938.1	RP11-589C21.6	Gencode lncRNA	Intergenic lncRNA	chr8	-	293	41996978	41997270	1	1
ENSG00000271975.1	RP11-383J24.6	Gencode lncRNA	Intergenic lncRNA	chr8	-	2189	125318429	125320617	1	1
ENSG00000272009.1	RP1-313I6.12	Gencode lncRNA	Antisense lncRNA	chr6	-	2340	28046569	28048908	2	1
ENSG00000272037.1	KB-431C1.5	Gencode lncRNA	Antisense lncRNA	chr8	+	1431	103268619	103270049	1	1
ENSG00000272040.1	CTC-366B18.4	Gencode lncRNA	Intergenic lncRNA	chr5	+	1168	74904641	74905808	1	1
ENSG00000272049.1	RP11-480D4.6	Gencode lncRNA	Intergenic lncRNA	chr5	-	588	8445061	8445648	1	1
ENSG00000272065.1	U91328.20	Gencode lncRNA	Intergenic lncRNA	chr6	+	467	25990988	25991454	1	1
ENSG00000272072.1	CTA-363E19.2	Gencode lncRNA	Antisense lncRNA	chr7	-	743	106833003	106833745	1	1
ENSG00000272076.1	RP11-11C20.3	Gencode lncRNA	Intergenic lncRNA	chr8	-	573	52722669	52723241	1	1
ENSG00000272091.1	RP4-758J24.5	Gencode lncRNA	Intergenic lncRNA	chr1	-	1818	54492355	54494172	1	1
ENSG00000272112.1	CTB-113P19.5	Gencode lncRNA	Intergenic lncRNA	chr5	-	527	151104391	151104917	1	1
ENSG00000272144.1	CTD-2035E11.5	Gencode lncRNA	Intergenic lncRNA	chr5	+	1048	43061496	43062543	1	1
ENSG00000272148.1	RP11-195B17.1	Gencode lncRNA	Antisense lncRNA	chr2	-	481	27285295	27285775	1	1
ENSG00000272155.1	RP11-707M3.3	Gencode lncRNA	Antisense lncRNA	chr8	-	446	66626568	66627013	1	1
ENSG00000272156.1	RP11-477N3.1	Gencode lncRNA	Intergenic lncRNA	chr2	+	2514	54309690	54312203	2	1
ENSG00000272316.1	XXbac-BPGBPG55C20.2	Gencode lncRNA	Intergenic lncRNA	chr6	-	5353	58234837	58240189	1	1
ENSG00000272323.1	CTD-2517O10.6	Gencode lncRNA	Antisense lncRNA	chr5	-	1731	34837653	34839383	2	1
ENSG00000272334.1	RP11-129K12.1	Gencode lncRNA	Intergenic lncRNA	chr3	-	557	37014607	37015163	1	1
ENSG00000272356.1	RP5-1112D6.8	Gencode lncRNA	Antisense lncRNA	chr6	+	4316	111630405	111634720	1	1
ENSG00000272379.1	RP1-257A7.5	Gencode lncRNA	Intergenic lncRNA	chr6	-	474	13290249	13290722	1	1
ENSG00000272403.1	RP1-93H18.7	Gencode lncRNA	Intergenic lncRNA	chr6	+	702	116765322	116766023	1	1
ENSG00000272463.1	RP11-532F6.3	Gencode lncRNA	Intergenic lncRNA	chr6	-	2815	708591	711405	1	1
ENSG00000272477.1	RP11-158G18.1	Gencode lncRNA	Sense-intronic lncRNA	chr3	-	957	18450171	18451127	1	1
ENSG00000272491.1	RP5-1024N4.4	Gencode lncRNA	Antisense lncRNA	chr1	-	1675	48693559	48695233	1	1
ENSG00000272505.1	RP11-981G7.6	Gencode lncRNA	Intergenic lncRNA	chr8	+	2861	10344316	10347176	1	1
ENSG00000272518.1	RP11-26J3.3	Gencode lncRNA	Sense-intronic lncRNA	chr8	-	918	80868699	80869616	1	1
ENSG00000272579.1	RP11-101E13.5	Gencode lncRNA	Antisense lncRNA	chr1	-	692	193059995	193060686	1	1
ENSG00000272588.1	RP11-440L14.4	Gencode lncRNA	Antisense lncRNA	chr4	-	720	750809	751528	1	1
ENSG00000272630.1	RP11-344N10.5	Gencode lncRNA	Intergenic lncRNA	chr10	-	3255	74857801	74861055	2	1
ENSG00000272661.1	RP4-548D19.3	Gencode lncRNA	Antisense lncRNA	chr7	+	575	150937484	150938058	1	1
ENSG00000272699.1	RP11-145M9.5	Gencode lncRNA	Antisense lncRNA	chr3	+	498	179123235	179123732	1	1
ENSG00000272711.1	RP11-259N19.1	Gencode lncRNA	Intergenic lncRNA	chr2	-	1334	75059781	75061114	1	1
ENSG00000272732.1	RP5-1159O4.2	Gencode lncRNA	Intergenic lncRNA	chr7	-	2338	7589734	7592071	2	1
ENSG00000272746.1	RP11-53B2.6	Gencode lncRNA	Sense-intronic lncRNA	chr18	+	612	13526076	13526687	1	1
ENSG00000272750.1	RP11-378J18.8	Gencode lncRNA	Antisense lncRNA	chr1	-	2647	222832208	222834854	1	1
ENSG00000272754.1	AL133245.2	Gencode lncRNA	Intergenic lncRNA	chr2	+	1366	32546706	32548071	1	1
ENSG00000272760.1	RP11-5C23.1	Gencode lncRNA	Antisense lncRNA	chr7	+	964	154742935	154743898	1	1
ENSG00000272788.1	RP11-674N23.4	Gencode lncRNA	Sense-intronic lncRNA	chr18	+	651	8801653	8802303	1	1
ENSG00000272825.1	LL21NC02-1C16.2	Gencode lncRNA	Antisense lncRNA	chr21	+	653	46356217	46356869	1	1
ENSG00000272871.1	RP11-408A13.4	Gencode lncRNA	Intergenic lncRNA	chr9	-	1270	14588794	14590063	1	1
ENSG00000272894.1	RP5-1159O4.1	Gencode lncRNA	Intergenic lncRNA	chr7	-	14536	7592092	7606627	3	1
ENSG00000272927.1	RP11-1191J2.5	Gencode lncRNA	Antisense lncRNA	chr4	-	738	654997	655734	1	1
ENSG00000272936.1	RP11-700J17.2	Gencode lncRNA	Antisense lncRNA	chr4	+	562	44706421	44706982	1	1
ENSG00000272955.1	KB-226F1.1	Gencode lncRNA	Antisense lncRNA	chr22	+	651	24375561	24376211	1	1
ENSG00000272966.1	RP11-686O6.1	Gencode lncRNA	Intergenic lncRNA	chr2	+	463	203201461	203201923	1	1
ENSG00000273002.1	RP11-336K24.12	Gencode lncRNA	Antisense lncRNA	chr1	+	4189	155948589	155952777	2	1
ENSG00000273004.1	GS1-279B7.2	Gencode lncRNA	Intergenic lncRNA	chr1	+	753	185286910	185287662	1	1
ENSG00000273033.1	RP11-67L2.2	Gencode lncRNA	Intergenic lncRNA	chr3	+	5457	122605787	122611243	1	1
ENSG00000273056.1	RP11-77E14.2	Gencode lncRNA	Intergenic lncRNA	chr9	-	585	7786104	7786688	1	1
ENSG00000273065.1	RP11-58E21.5	Gencode lncRNA	Intergenic lncRNA	chr14	-	50052	50505862	50555913	5	1
ENSG00000273153.1	RP11-406H21.2	Gencode lncRNA	Intergenic lncRNA	chr10	-	251	17179334	17179584	1	1
ENSG00000273183.1	RP11-5C23.2	Gencode lncRNA	Antisense lncRNA	chr7	+	680	154748138	154748817	1	1
ENSG00000273196.1	RP11-717A5.2	Gencode lncRNA	Antisense lncRNA	chr2	-	74	85614196	85614269	1	1
ENSG00000273245.1	RP11-434P11.2	Gencode lncRNA	Intergenic lncRNA	chr2	-	532	73977382	73977913	1	1
ENSG00000273253.1	RP3-402G11.26	Gencode lncRNA	Antisense lncRNA	chr22	-	1459	50637518	50638976	2	1
ENSG00000273275.1	RP11-474G23.2	Gencode lncRNA	Antisense lncRNA	chr2	+	701	68406964	68407664	1	1
ENSG00000273284.1	RP11-888D10.4	Gencode lncRNA	Sense-intronic lncRNA	chr18	+	1004	9259385	9260388	1	1
ENSG00000273307.1	RP11-58E21.7	Gencode lncRNA	Intergenic lncRNA	chr14	-	47534	50508360	50555893	5	1
ENSG00000273374.1	RP11-383I23.2	Gencode lncRNA	Intergenic lncRNA	chr3	-	3361	99521542	99524902	1	1
ENSG00000273384.1	RP5-1098D14.1	Gencode lncRNA	Intergenic lncRNA	chr1	+	578	178620840	178621417	1	1
ENSG00000273399.1	RP11-408A13.3	Gencode lncRNA	Intergenic lncRNA	chr9	-	559	14586766	14587324	1	1
ENSG00000273437.1	RP11-434H6.7	Gencode lncRNA	Intergenic lncRNA	chr3	-	336	128882448	128882783	1	1
ENSG00000273472.1	RP11-102N12.3	Gencode lncRNA	Intergenic lncRNA	chr4	+	1395	141677681	141679075	1	1
ENSG00000273488.1	RP11-114I8.4	Gencode lncRNA	Intergenic lncRNA	chr3	+	452	100080030	100080481	1	1
BCSlncRNA_000079	BCSlncRNA_000079	Novel lncRNA	Intergenic lncRNA	chr1	+	2825	2348198	2351022	1	1
BCSlncRNA_000289	BCSlncRNA_000289_AS-RP11-288I21.1	Novel lncRNA	Antisense lncRNA	chr1	+	588	16059271	16059858	2	1
BCSlncRNA_000404	BCSlncRNA_000404_AS-WNT4	Novel lncRNA	Antisense lncRNA	chr1	+	4229	22446816	22451044	1	1
BCSlncRNA_000409	BCSlncRNA_000409	Novel lncRNA	Intergenic lncRNA	chr1	+	1595	22861458	22863052	1	1
BCSlncRNA_000410	BCSlncRNA_000410	Novel lncRNA	Intergenic lncRNA	chr1	+	1416	22863738	22865153	1	1
BCSlncRNA_000752	BCSlncRNA_000752	Novel lncRNA	Intergenic lncRNA	chr1	+	3574	38950692	38954265	2	1
BCSlncRNA_000786	BCSlncRNA_000786	Novel lncRNA	Intergenic lncRNA	chr1	+	691	40709203	40709893	1	1
BCSlncRNA_000842	BCSlncRNA_000842	Novel lncRNA	Intergenic lncRNA	chr1	+	2122	43837064	43839185	1	1
BCSlncRNA_000843	BCSlncRNA_000843	Novel lncRNA	Intergenic lncRNA	chr1	+	2694	43846567	43849260	1	1
BCSlncRNA_001011	BCSlncRNA_001011	Novel lncRNA	Intergenic lncRNA	chr1	+	1235	53085686	53086920	1	1
BCSlncRNA_001012	BCSlncRNA_001012	Novel lncRNA	Intergenic lncRNA	chr1	+	1028	53097684	53098711	1	1
BCSlncRNA_001015	BCSlncRNA_001015	Novel lncRNA	Intergenic lncRNA	chr1	+	1618	53145839	53147456	1	1
BCSlncRNA_001017	BCSlncRNA_001017	Novel lncRNA	Intergenic lncRNA	chr1	+	2005	53165625	53167629	1	1
BCSlncRNA_001093	BCSlncRNA_001093	Novel lncRNA	Intergenic lncRNA	chr1	+	1336	59518666	59520001	1	1
BCSlncRNA_001122	BCSlncRNA_001122	Novel lncRNA	Intergenic lncRNA	chr1	+	1646	63337718	63339363	1	1
BCSlncRNA_001454	BCSlncRNA_001454	Novel lncRNA	Intergenic lncRNA	chr1	+	1892	101714027	101715918	1	1
BCSlncRNA_001482	BCSlncRNA_001482_AS-AL390036.1	Novel lncRNA	Antisense lncRNA	chr1	+	25673	108537500	108563172	1	1
BCSlncRNA_001490	BCSlncRNA_001490	Novel lncRNA	Intergenic lncRNA	chr1	+	1649	108632826	108634474	1	1
BCSlncRNA_001491	BCSlncRNA_001491	Novel lncRNA	Intergenic lncRNA	chr1	+	2995	108640616	108643610	1	1
BCSlncRNA_001517	BCSlncRNA_001517	Novel lncRNA	Intergenic lncRNA	chr1	+	1173	109783980	109785152	1	1
BCSlncRNA_001526	BCSlncRNA_001526_AS-GNAT2	Novel lncRNA	Antisense lncRNA	chr1	+	4376	110145370	110149745	2	1
BCSlncRNA_001562	BCSlncRNA_001562	Novel lncRNA	Intergenic lncRNA	chr1	+	2549	111789516	111792064	1	1
BCSlncRNA_001611	BCSlncRNA_001611_AS-RP11-31F15.2	Novel lncRNA	Antisense lncRNA	chr1	+	1272	113573146	113574417	1	1
BCSlncRNA_001766	BCSlncRNA_001766	Novel lncRNA	Intergenic lncRNA	chr1	+	1471	144681130	144682600	1	1
BCSlncRNA_001770	BCSlncRNA_001770	Novel lncRNA	Intergenic lncRNA	chr1	+	1207	144692528	144693734	1	1
BCSlncRNA_001783	BCSlncRNA_001783	Novel lncRNA	Intergenic lncRNA	chr1	+	3142	145176651	145179792	1	1
BCSlncRNA_001784	BCSlncRNA_001784	Novel lncRNA	Intergenic lncRNA	chr1	+	2843	145179957	145182799	1	1
BCSlncRNA_001785	BCSlncRNA_001785_AS-RP11-458D21.6	Novel lncRNA	Antisense lncRNA	chr1	+	19212	145186021	145205232	1	1
BCSlncRNA_001786	BCSlncRNA_001786	Novel lncRNA	Intergenic lncRNA	chr1	+	1310	145205384	145206693	1	1
BCSlncRNA_001787	BCSlncRNA_001787	Novel lncRNA	Intergenic lncRNA	chr1	+	762	145207221	145207982	1	1
BCSlncRNA_001803	BCSlncRNA_001803	Novel lncRNA	Intergenic lncRNA	chr1	+	3492	145449280	145452771	1	1
BCSlncRNA_001829	BCSlncRNA_001829_AS-FMO5	Novel lncRNA	Antisense lncRNA	chr1	+	750	146652934	146653683	1	1
BCSlncRNA_002132	BCSlncRNA_002132	Novel lncRNA	Intergenic lncRNA	chr1	+	1371	157108445	157109815	1	1
BCSlncRNA_002145	BCSlncRNA_002145	Novel lncRNA	Intergenic lncRNA	chr1	+	634	158223154	158223787	1	1
BCSlncRNA_002332	BCSlncRNA_002332	Novel lncRNA	Intergenic lncRNA	chr1	+	351	167683931	167684281	1	1
BCSlncRNA_002470	BCSlncRNA_002470	Novel lncRNA	Intergenic lncRNA	chr1	+	12011	178541741	178553751	1	1
BCSlncRNA_002473	BCSlncRNA_002473	Novel lncRNA	Intergenic lncRNA	chr1	+	274	178564928	178565201	1	1
BCSlncRNA_002474	BCSlncRNA_002474	Novel lncRNA	Intergenic lncRNA	chr1	+	4110	178569332	178573441	1	1
BCSlncRNA_002475	BCSlncRNA_002475	Novel lncRNA	Intergenic lncRNA	chr1	+	2945	178607086	178610030	1	1
BCSlncRNA_002476	BCSlncRNA_002476	Novel lncRNA	Intergenic lncRNA	chr1	+	5159	178610611	178615769	2	1
BCSlncRNA_002477	BCSlncRNA_002477	Novel lncRNA	Intergenic lncRNA	chr1	+	2395	178624911	178627305	1	1
BCSlncRNA_002486	BCSlncRNA_002486_AS-ANGPTL1	Novel lncRNA	Antisense lncRNA	chr1	+	15588	178815737	178831324	2	1
BCSlncRNA_002489	BCSlncRNA_002489_AS-ANGPTL1	Novel lncRNA	Antisense lncRNA	chr1	+	1668	178835574	178837241	2	1
BCSlncRNA_002492	BCSlncRNA_002492	Novel lncRNA	Intergenic lncRNA	chr1	+	15867	178890101	178905967	2	1
BCSlncRNA_002518	BCSlncRNA_002518	Novel lncRNA	Intergenic lncRNA	chr1	+	1184	179921116	179922299	1	1
BCSlncRNA_002569	BCSlncRNA_002569	Novel lncRNA	Intergenic lncRNA	chr1	+	710	184050569	184051278	1	1
BCSlncRNA_002597	BCSlncRNA_002597	Novel lncRNA	Intergenic lncRNA	chr1	+	1813	186397886	186399698	1	1
BCSlncRNA_002799	BCSlncRNA_002799	Novel lncRNA	Intergenic lncRNA	chr1	+	6658	204548403	204555060	5	1
BCSlncRNA_002801	BCSlncRNA_002801	Novel lncRNA	Intergenic lncRNA	chr1	+	1664	204545364	204547027	1	1
BCSlncRNA_002802	BCSlncRNA_002802	Novel lncRNA	Intergenic lncRNA	chr1	+	1206	204547146	204548351	1	1
BCSlncRNA_002803	BCSlncRNA_002803	Novel lncRNA	Intergenic lncRNA	chr1	+	745	204548677	204549421	1	1
BCSlncRNA_002806	BCSlncRNA_002806	Novel lncRNA	Intergenic lncRNA	chr1	+	1307	204568651	204569957	1	1
BCSlncRNA_002807	BCSlncRNA_002807	Novel lncRNA	Intergenic lncRNA	chr1	+	1865	204570141	204572005	1	1
BCSlncRNA_002867	BCSlncRNA_002867	Novel lncRNA	Intergenic lncRNA	chr1	+	6577	207545126	207551702	1	1
BCSlncRNA_002925	BCSlncRNA_002925_AS-TMEM206	Novel lncRNA	Antisense lncRNA	chr1	+	7550	212537008	212544557	1	1
BCSlncRNA_003023	BCSlncRNA_003023	Novel lncRNA	Intergenic lncRNA	chr1	+	2360	222930059	222932418	1	1
BCSlncRNA_003024	BCSlncRNA_003024	Novel lncRNA	Intergenic lncRNA	chr1	+	564	222933202	222933765	1	1
BCSlncRNA_003184	BCSlncRNA_003184	Novel lncRNA	Intergenic lncRNA	chr1	+	1235	234751881	234753115	1	1
BCSlncRNA_003306	BCSlncRNA_003306	Novel lncRNA	Intergenic lncRNA	chr1	+	3199	246842016	246845214	1	1
BCSlncRNA_003374	BCSlncRNA_003374	Novel lncRNA	Intergenic lncRNA	chr1	+	1603	249167352	249168954	1	1
BCSlncRNA_003715	BCSlncRNA_003715_AS-RP5-1182A14.5	Novel lncRNA	Antisense lncRNA	chr1	-	1089	16943532	16944620	1	1
BCSlncRNA_003779	BCSlncRNA_003779	Novel lncRNA	Intergenic lncRNA	chr1	-	4157	21117106	21121262	1	1
BCSlncRNA_003781	BCSlncRNA_003781	Novel lncRNA	Intergenic lncRNA	chr1	-	1517	21123671	21125187	1	1
BCSlncRNA_003834	BCSlncRNA_003834	Novel lncRNA	Intergenic lncRNA	chr1	-	1677	23879479	23881155	1	1
BCSlncRNA_003859	BCSlncRNA_003859_AS-RP11-4M23.3	Novel lncRNA	Antisense lncRNA	chr1	-	244	24233415	24233658	1	1
BCSlncRNA_004063	BCSlncRNA_004063_AS-RP5-997D16.2	Novel lncRNA	Antisense lncRNA	chr1	-	1126	35315771	35316896	1	1
BCSlncRNA_004289	BCSlncRNA_004289_AS-SLC5A9	Novel lncRNA	Antisense lncRNA	chr1	-	5063	48703336	48708398	1	1
BCSlncRNA_004346	BCSlncRNA_004346	Novel lncRNA	Intergenic lncRNA	chr1	-	947	53035106	53036052	1	1
BCSlncRNA_004347	BCSlncRNA_004347_AS-EEF1GP7	Novel lncRNA	Antisense lncRNA	chr1	-	6327	53037741	53044067	1	1
BCSlncRNA_004348	BCSlncRNA_004348_AS-GPX7	Novel lncRNA	Antisense lncRNA	chr1	-	6677	53068428	53075104	1	1
BCSlncRNA_004349	BCSlncRNA_004349	Novel lncRNA	Intergenic lncRNA	chr1	-	1082	53082598	53083679	1	1
BCSlncRNA_004350	BCSlncRNA_004350	Novel lncRNA	Intergenic lncRNA	chr1	-	1187	53085809	53086995	1	1
BCSlncRNA_004351	BCSlncRNA_004351	Novel lncRNA	Intergenic lncRNA	chr1	-	1491	53097049	53098539	1	1
BCSlncRNA_004495	BCSlncRNA_004495	Novel lncRNA	Intergenic lncRNA	chr1	-	580	65506916	65507495	1	1
BCSlncRNA_004496	BCSlncRNA_004496	Novel lncRNA	Intergenic lncRNA	chr1	-	1253	65507927	65509179	1	1
BCSlncRNA_004622	BCSlncRNA_004622_AS-RP4-601K24.1	Novel lncRNA	Antisense lncRNA	chr1	-	2021	83631661	83633681	1	1
BCSlncRNA_004631	BCSlncRNA_004631	Novel lncRNA	Intergenic lncRNA	chr1	-	2178	83689151	83691328	1	1
BCSlncRNA_004642	BCSlncRNA_004642	Novel lncRNA	Intergenic lncRNA	chr1	-	3312	83863236	83866547	1	1
BCSlncRNA_004643	BCSlncRNA_004643	Novel lncRNA	Intergenic lncRNA	chr1	-	4659	83868539	83873197	1	1
BCSlncRNA_004644	BCSlncRNA_004644	Novel lncRNA	Intergenic lncRNA	chr1	-	3958	83873250	83877207	1	1
BCSlncRNA_004657	BCSlncRNA_004657	Novel lncRNA	Intergenic lncRNA	chr1	-	3048	83921651	83924698	1	1
BCSlncRNA_004662	BCSlncRNA_004662	Novel lncRNA	Intergenic lncRNA	chr1	-	8017	83931298	83939314	1	1
BCSlncRNA_004687	BCSlncRNA_004687	Novel lncRNA	Intergenic lncRNA	chr1	-	3524	86091693	86095216	1	1
BCSlncRNA_004688	BCSlncRNA_004688	Novel lncRNA	Intergenic lncRNA	chr1	-	1050	86095531	86096580	1	1
BCSlncRNA_004731	BCSlncRNA_004731	Novel lncRNA	Intergenic lncRNA	chr1	-	1446	89926333	89927778	1	1
BCSlncRNA_004732	BCSlncRNA_004732	Novel lncRNA	Intergenic lncRNA	chr1	-	5648	89927833	89933480	1	1
BCSlncRNA_004777	BCSlncRNA_004777_AS-RP11-386I23.1	Novel lncRNA	Antisense lncRNA	chr1	-	234	93397417	93397650	1	1
BCSlncRNA_004863	BCSlncRNA_004863	Novel lncRNA	Intergenic lncRNA	chr1	-	13954	101760771	101774724	5	1
BCSlncRNA_004864	BCSlncRNA_004864	Novel lncRNA	Intergenic lncRNA	chr1	-	909	101765850	101766758	1	1
BCSlncRNA_004865	BCSlncRNA_004865	Novel lncRNA	Intergenic lncRNA	chr1	-	449	101768791	101769239	1	1
BCSlncRNA_004866	BCSlncRNA_004866	Novel lncRNA	Intergenic lncRNA	chr1	-	498	101770100	101770597	1	1
BCSlncRNA_005022	BCSlncRNA_005022	Novel lncRNA	Intergenic lncRNA	chr1	-	2311	117025115	117027425	1	1
BCSlncRNA_005050	BCSlncRNA_005050	Novel lncRNA	Intergenic lncRNA	chr1	-	1592	119559460	119561051	1	1
BCSlncRNA_005075	BCSlncRNA_005075	Novel lncRNA	Intergenic lncRNA	chr1	-	979	120617935	120618913	1	1
BCSlncRNA_005076	BCSlncRNA_005076_AS-RP11-114O18.1	Novel lncRNA	Antisense lncRNA	chr1	-	1400	120618913	120620312	1	1
BCSlncRNA_005077	BCSlncRNA_005077	Novel lncRNA	Intergenic lncRNA	chr1	-	12854	120623941	120636794	1	1
BCSlncRNA_005084	BCSlncRNA_005084	Novel lncRNA	Intergenic lncRNA	chr1	-	3174	120808408	120811581	1	1
BCSlncRNA_005103	BCSlncRNA_005103_AS-ASNSP5	Novel lncRNA	Antisense lncRNA	chr1	-	5473	142797196	142802668	1	1
BCSlncRNA_005249	BCSlncRNA_005249	Novel lncRNA	Intergenic lncRNA	chr1	-	1436	150035672	150037107	1	1
BCSlncRNA_005401	BCSlncRNA_005401_AS-CHRNB2	Novel lncRNA	Antisense lncRNA	chr1	-	3716	154547468	154551183	1	1
BCSlncRNA_005459	BCSlncRNA_005459_AS-RXFP4	Novel lncRNA	Antisense lncRNA	chr1	-	6619	155909812	155916430	1	1
BCSlncRNA_005588	BCSlncRNA_005588	Novel lncRNA	Intergenic lncRNA	chr1	-	1149	160737184	160738332	1	1
BCSlncRNA_005590	BCSlncRNA_005590	Novel lncRNA	Intergenic lncRNA	chr1	-	1985	160743748	160745732	1	1
BCSlncRNA_005614	BCSlncRNA_005614_AS-PCP4L1	Novel lncRNA	Antisense lncRNA	chr1	-	2677	161252666	161255342	1	1
BCSlncRNA_005615	BCSlncRNA_005615	Novel lncRNA	Intergenic lncRNA	chr1	-	2857	161258976	161261832	1	1
BCSlncRNA_005616	BCSlncRNA_005616	Novel lncRNA	Intergenic lncRNA	chr1	-	498	161263265	161263762	1	1
BCSlncRNA_005651	BCSlncRNA_005651_AS-MGST3	Novel lncRNA	Antisense lncRNA	chr1	-	2540	165628647	165631186	1	1
BCSlncRNA_005655	BCSlncRNA_005655	Novel lncRNA	Intergenic lncRNA	chr1	-	2055	165687057	165689111	1	1
BCSlncRNA_005879	BCSlncRNA_005879	Novel lncRNA	Intergenic lncRNA	chr1	-	2888	181071473	181074360	1	1
BCSlncRNA_005988	BCSlncRNA_005988	Novel lncRNA	Intergenic lncRNA	chr1	-	2958	192952799	192955756	1	1
BCSlncRNA_006079	BCSlncRNA_006079	Novel lncRNA	Intergenic lncRNA	chr1	-	2573	200360020	200362592	1	1
BCSlncRNA_006206	BCSlncRNA_006206	Novel lncRNA	Intergenic lncRNA	chr1	-	1512	205732630	205734141	1	1
BCSlncRNA_006211	BCSlncRNA_006211	Novel lncRNA	Intergenic lncRNA	chr1	-	9757	206077616	206087372	1	1
BCSlncRNA_006214	BCSlncRNA_006214	Novel lncRNA	Intergenic lncRNA	chr1	-	4646	206110610	206115255	1	1
BCSlncRNA_006237	BCSlncRNA_006237	Novel lncRNA	Intergenic lncRNA	chr1	-	11992	207058719	207070710	2	1
BCSlncRNA_006238	BCSlncRNA_006238	Novel lncRNA	Intergenic lncRNA	chr1	-	630	207061529	207062158	1	1
BCSlncRNA_006512	BCSlncRNA_006512	Novel lncRNA	Intergenic lncRNA	chr1	-	1033	222725056	222726088	1	1
BCSlncRNA_006518	BCSlncRNA_006518_AS-FAM177B	Novel lncRNA	Antisense lncRNA	chr1	-	1451	222923273	222924723	1	1
BCSlncRNA_006519	BCSlncRNA_006519	Novel lncRNA	Intergenic lncRNA	chr1	-	15603	222930863	222946465	2	1
BCSlncRNA_006520	BCSlncRNA_006520	Novel lncRNA	Intergenic lncRNA	chr1	-	1462	222940282	222941743	1	1
BCSlncRNA_006521	BCSlncRNA_006521	Novel lncRNA	Intergenic lncRNA	chr1	-	688	222945516	222946203	1	1
BCSlncRNA_006661	BCSlncRNA_006661	Novel lncRNA	Intergenic lncRNA	chr1	-	1489	229571332	229572820	1	1
BCSlncRNA_006674	BCSlncRNA_006674	Novel lncRNA	Intergenic lncRNA	chr1	-	1730	230423239	230424968	1	1
BCSlncRNA_006676	BCSlncRNA_006676	Novel lncRNA	Intergenic lncRNA	chr1	-	1882	230434907	230436788	1	1
BCSlncRNA_006695	BCSlncRNA_006695	Novel lncRNA	Intergenic lncRNA	chr1	-	1781	231492916	231494696	1	1
BCSlncRNA_006773	BCSlncRNA_006773_AS-LGALS8	Novel lncRNA	Antisense lncRNA	chr1	-	523	236708831	236709353	1	1
BCSlncRNA_006830	BCSlncRNA_006830_AS-RP11-278H7.1	Novel lncRNA	Antisense lncRNA	chr1	-	15843	244195702	244211544	2	1
BCSlncRNA_006955	BCSlncRNA_006955	Novel lncRNA	Intergenic lncRNA	chr1	.	612	108613165	108613776	1	1
BCSlncRNA_006978	BCSlncRNA_006978	Novel lncRNA	Intergenic lncRNA	chr1	.	884	213452185	213453068	1	1
BCSlncRNA_006984	BCSlncRNA_006984	Novel lncRNA	Intergenic lncRNA	chr1	.	1048	222948262	222949309	1	1
BCSlncRNA_007005	BCSlncRNA_007005	Novel lncRNA	Intergenic lncRNA	chr10	+	1127	1981505	1982631	1	1
BCSlncRNA_007020	BCSlncRNA_007020_AS-RP11-482E14.1	Novel lncRNA	Antisense lncRNA	chr10	+	3874	3526776	3530649	2	1
BCSlncRNA_007081	BCSlncRNA_007081	Novel lncRNA	Intergenic lncRNA	chr10	+	2908	6297301	6300208	1	1
BCSlncRNA_007082	BCSlncRNA_007082	Novel lncRNA	Intergenic lncRNA	chr10	+	452	6311374	6311825	1	1
BCSlncRNA_007088	BCSlncRNA_007088	Novel lncRNA	Intergenic lncRNA	chr10	+	4623	6422774	6427396	1	1
BCSlncRNA_007093	BCSlncRNA_007093	Novel lncRNA	Intergenic lncRNA	chr10	+	1019	6442802	6443820	1	1
BCSlncRNA_007158	BCSlncRNA_007158_AS-RP3-323N1.2	Novel lncRNA	Antisense lncRNA	chr10	+	5203	11209129	11214331	2	1
BCSlncRNA_007280	BCSlncRNA_007280	Novel lncRNA	Intergenic lncRNA	chr10	+	597	22540804	22541400	1	1
BCSlncRNA_007373	BCSlncRNA_007373	Novel lncRNA	Intergenic lncRNA	chr10	+	4804	30817956	30822759	2	1
BCSlncRNA_007375	BCSlncRNA_007375	Novel lncRNA	Intergenic lncRNA	chr10	+	5831	30826303	30832133	1	1
BCSlncRNA_007525	BCSlncRNA_007525	Novel lncRNA	Intergenic lncRNA	chr10	+	933	46090493	46091425	1	1
BCSlncRNA_007601	BCSlncRNA_007601_AS-RNA5SP317	Novel lncRNA	Antisense lncRNA	chr10	+	2503	51738064	51740566	1	1
BCSlncRNA_007728	BCSlncRNA_007728	Novel lncRNA	Intergenic lncRNA	chr10	+	2944	70557787	70560730	1	1
BCSlncRNA_007733	BCSlncRNA_007733	Novel lncRNA	Intergenic lncRNA	chr10	+	911	70712737	70713647	1	1
BCSlncRNA_007784	BCSlncRNA_007784	Novel lncRNA	Intergenic lncRNA	chr10	+	1084	74003957	74005040	1	1
BCSlncRNA_007844	BCSlncRNA_007844	Novel lncRNA	Intergenic lncRNA	chr10	+	2365	76955897	76958261	1	1
BCSlncRNA_008006	BCSlncRNA_008006	Novel lncRNA	Intergenic lncRNA	chr10	+	910	91184918	91185827	1	1
BCSlncRNA_008055	BCSlncRNA_008055	Novel lncRNA	Intergenic lncRNA	chr10	+	1198	94458392	94459589	1	1
BCSlncRNA_008097	BCSlncRNA_008097_AS-ENTPD1-AS1	Novel lncRNA	Antisense lncRNA	chr10	+	1417	97637150	97638566	1	1
BCSlncRNA_008098	BCSlncRNA_008098_AS-ENTPD1-AS1	Novel lncRNA	Antisense lncRNA	chr10	+	1908	97639727	97641634	1	1
BCSlncRNA_008099	BCSlncRNA_008099_AS-ENTPD1-AS1	Novel lncRNA	Antisense lncRNA	chr10	+	570	97641779	97642348	1	1
BCSlncRNA_008100	BCSlncRNA_008100_AS-ENTPD1-AS1	Novel lncRNA	Antisense lncRNA	chr10	+	2485	97642674	97645158	1	1
BCSlncRNA_008101	BCSlncRNA_008101_AS-ENTPD1-AS1	Novel lncRNA	Antisense lncRNA	chr10	+	546	97646196	97646741	1	1
BCSlncRNA_008102	BCSlncRNA_008102_AS-ENTPD1-AS1	Novel lncRNA	Antisense lncRNA	chr10	+	2596	97647121	97649716	1	1
BCSlncRNA_008115	BCSlncRNA_008115	Novel lncRNA	Intergenic lncRNA	chr10	+	2533	98499519	98502051	1	1
BCSlncRNA_008118	BCSlncRNA_008118	Novel lncRNA	Intergenic lncRNA	chr10	+	4022	98550068	98554089	1	1
BCSlncRNA_008119	BCSlncRNA_008119	Novel lncRNA	Intergenic lncRNA	chr10	+	1100	98554245	98555344	1	1
BCSlncRNA_008120	BCSlncRNA_008120	Novel lncRNA	Intergenic lncRNA	chr10	+	822	98558332	98559153	1	1
BCSlncRNA_008121	BCSlncRNA_008121	Novel lncRNA	Intergenic lncRNA	chr10	+	1929	98572966	98574894	1	1
BCSlncRNA_008122	BCSlncRNA_008122	Novel lncRNA	Intergenic lncRNA	chr10	+	856	98581976	98582831	1	1
BCSlncRNA_008123	BCSlncRNA_008123	Novel lncRNA	Intergenic lncRNA	chr10	+	903	98585572	98586474	1	1
BCSlncRNA_008124	BCSlncRNA_008124	Novel lncRNA	Intergenic lncRNA	chr10	+	934	98590750	98591683	1	1
BCSlncRNA_008166	BCSlncRNA_008166	Novel lncRNA	Intergenic lncRNA	chr10	+	1148	101525153	101526300	1	1
BCSlncRNA_008204	BCSlncRNA_008204	Novel lncRNA	Intergenic lncRNA	chr10	+	3297	103880240	103883536	3	1
BCSlncRNA_008254	BCSlncRNA_008254_AS-COL17A1	Novel lncRNA	Antisense lncRNA	chr10	+	2415	105790552	105792966	1	1
BCSlncRNA_008282	BCSlncRNA_008282	Novel lncRNA	Intergenic lncRNA	chr10	+	1449	109485943	109487391	1	1
BCSlncRNA_008299	BCSlncRNA_008299	Novel lncRNA	Intergenic lncRNA	chr10	+	1521	111902110	111903630	1	1
BCSlncRNA_008610	BCSlncRNA_008610	Novel lncRNA	Intergenic lncRNA	chr10	-	840	3077575	3078414	1	1
BCSlncRNA_008702	BCSlncRNA_008702_AS-ITIH2	Novel lncRNA	Antisense lncRNA	chr10	-	1787	7790819	7792605	1	1
BCSlncRNA_008730	BCSlncRNA_008730_AS-RP11-138I18.2	Novel lncRNA	Antisense lncRNA	chr10	-	7424	11720936	11728359	1	1
BCSlncRNA_008795	BCSlncRNA_008795	Novel lncRNA	Intergenic lncRNA	chr10	-	590	17181353	17181942	1	1
BCSlncRNA_008806	BCSlncRNA_008806_AS-CACNB2	Novel lncRNA	Antisense lncRNA	chr10	-	751	18812419	18813169	1	1
BCSlncRNA_008833	BCSlncRNA_008833	Novel lncRNA	Intergenic lncRNA	chr10	-	1177	22541492	22542668	1	1
BCSlncRNA_008990	BCSlncRNA_008990_AS-CCNY	Novel lncRNA	Antisense lncRNA	chr10	-	1150	35613009	35614158	1	1
BCSlncRNA_008992	BCSlncRNA_008992_AS-CCNY	Novel lncRNA	Antisense lncRNA	chr10	-	2422	35621632	35624053	1	1
BCSlncRNA_009237	BCSlncRNA_009237	Novel lncRNA	Intergenic lncRNA	chr10	-	687	64917708	64918394	1	1
BCSlncRNA_009341	BCSlncRNA_009341	Novel lncRNA	Intergenic lncRNA	chr10	-	3403	73851948	73855350	2	1
BCSlncRNA_009442	BCSlncRNA_009442	Novel lncRNA	Intergenic lncRNA	chr10	-	3907	81544172	81548078	1	1
BCSlncRNA_009457	BCSlncRNA_009457_AS-PLAC9	Novel lncRNA	Antisense lncRNA	chr10	-	2463	81901550	81904012	1	1
BCSlncRNA_009564	BCSlncRNA_009564_AS-KIF11	Novel lncRNA	Antisense lncRNA	chr10	-	4788	94414037	94418824	1	1
BCSlncRNA_009566	BCSlncRNA_009566	Novel lncRNA	Intergenic lncRNA	chr10	-	1641	94435660	94437300	1	1
BCSlncRNA_009579	BCSlncRNA_009579_AS-PDE6C	Novel lncRNA	Antisense lncRNA	chr10	-	2781	95422044	95424824	1	1
BCSlncRNA_009589	BCSlncRNA_009589_AS-PLCE1	Novel lncRNA	Antisense lncRNA	chr10	-	862	96089575	96090436	1	1
BCSlncRNA_009590	BCSlncRNA_009590_AS-PLCE1	Novel lncRNA	Antisense lncRNA	chr10	-	1118	96090581	96091698	1	1
BCSlncRNA_009591	BCSlncRNA_009591_AS-PLCE1	Novel lncRNA	Antisense lncRNA	chr10	-	826	96091919	96092744	1	1
BCSlncRNA_009677	BCSlncRNA_009677_AS-LINC00263	Novel lncRNA	Antisense lncRNA	chr10	-	2105	102131758	102133862	1	1
BCSlncRNA_009751	BCSlncRNA_009751	Novel lncRNA	Intergenic lncRNA	chr10	-	2148	105630996	105633143	1	1
BCSlncRNA_009857	BCSlncRNA_009857	Novel lncRNA	Intergenic lncRNA	chr10	-	1673	119755400	119757072	1	1
BCSlncRNA_009963	BCSlncRNA_009963	Novel lncRNA	Intergenic lncRNA	chr10	-	616	127471901	127472516	1	1
BCSlncRNA_010003	BCSlncRNA_010003	Novel lncRNA	Intergenic lncRNA	chr10	-	3435	134206131	134209565	1	1
BCSlncRNA_010054	BCSlncRNA_010054	Novel lncRNA	Intergenic lncRNA	chr10	.	1024	101529963	101530986	1	1
BCSlncRNA_010142	BCSlncRNA_010142	Novel lncRNA	Intergenic lncRNA	chr11	+	2950	1937045	1939994	1	1
BCSlncRNA_010233	BCSlncRNA_010233	Novel lncRNA	Intergenic lncRNA	chr11	+	241	5669228	5669468	1	1
BCSlncRNA_010288	BCSlncRNA_010288_AS-CYB5R2	Novel lncRNA	Antisense lncRNA	chr11	+	7426	7684371	7691796	1	1
BCSlncRNA_010348	BCSlncRNA_010348_AS-MRVI1	Novel lncRNA	Antisense lncRNA	chr11	+	6422	10630638	10637059	1	1
BCSlncRNA_010467	BCSlncRNA_010467	Novel lncRNA	Intergenic lncRNA	chr11	+	1666	20533731	20535396	1	1
BCSlncRNA_010603	BCSlncRNA_010603	Novel lncRNA	Intergenic lncRNA	chr11	+	1117	35841903	35843019	1	1
BCSlncRNA_010851	BCSlncRNA_010851_AS-BTBD18	Novel lncRNA	Antisense lncRNA	chr11	+	1085	57514091	57515175	1	1
BCSlncRNA_010855	BCSlncRNA_010855	Novel lncRNA	Intergenic lncRNA	chr11	+	1469	57596147	57597615	1	1
BCSlncRNA_010891	BCSlncRNA_010891	Novel lncRNA	Intergenic lncRNA	chr11	+	250	59323904	59324153	1	1
BCSlncRNA_010974	BCSlncRNA_010974	Novel lncRNA	Intergenic lncRNA	chr11	+	811	62536944	62537754	1	1
BCSlncRNA_011230	BCSlncRNA_011230_AS-RP11-113K21.4	Novel lncRNA	Antisense lncRNA	chr11	+	935	82805879	82806813	1	1
BCSlncRNA_011328	BCSlncRNA_011328	Novel lncRNA	Intergenic lncRNA	chr11	+	1285	88081745	88083029	1	1
BCSlncRNA_011329	BCSlncRNA_011329	Novel lncRNA	Intergenic lncRNA	chr11	+	1419	88086400	88087818	1	1
BCSlncRNA_011330	BCSlncRNA_011330	Novel lncRNA	Intergenic lncRNA	chr11	+	977	88090325	88091301	1	1
BCSlncRNA_011336	BCSlncRNA_011336_AS-GAPDHP70	Novel lncRNA	Antisense lncRNA	chr11	+	11949	88132545	88144493	2	1
BCSlncRNA_011337	BCSlncRNA_011337	Novel lncRNA	Intergenic lncRNA	chr11	+	1542	88134701	88136242	1	1
BCSlncRNA_011339	BCSlncRNA_011339	Novel lncRNA	Intergenic lncRNA	chr11	+	1814	88138599	88140412	1	1
BCSlncRNA_011340	BCSlncRNA_011340	Novel lncRNA	Intergenic lncRNA	chr11	+	624	88146150	88146773	1	1
BCSlncRNA_011502	BCSlncRNA_011502	Novel lncRNA	Intergenic lncRNA	chr11	+	1137	110343874	110345010	1	1
BCSlncRNA_011530	BCSlncRNA_011530_AS-C11orf34	Novel lncRNA	Antisense lncRNA	chr11	+	1279	112124803	112126081	2	1
BCSlncRNA_011533	BCSlncRNA_011533	Novel lncRNA	Intergenic lncRNA	chr11	+	1102	112237731	112238832	1	1
BCSlncRNA_011534	BCSlncRNA_011534	Novel lncRNA	Intergenic lncRNA	chr11	+	981	112245241	112246221	1	1
BCSlncRNA_011707	BCSlncRNA_011707_AS-CLMP	Novel lncRNA	Antisense lncRNA	chr11	+	775	122953344	122954118	1	1
BCSlncRNA_011925	BCSlncRNA_011925_AS-BRSK2	Novel lncRNA	Antisense lncRNA	chr11	-	1034	1483354	1484387	1	1
BCSlncRNA_011926	BCSlncRNA_011926	Novel lncRNA	Intergenic lncRNA	chr11	-	5858	1484541	1490398	3	1
BCSlncRNA_012071	BCSlncRNA_012071	Novel lncRNA	Intergenic lncRNA	chr11	-	1018	5669772	5670789	1	1
BCSlncRNA_012106	BCSlncRNA_012106	Novel lncRNA	Intergenic lncRNA	chr11	-	3282	6727557	6730838	1	1
BCSlncRNA_012135	BCSlncRNA_012135_AS-OLFML1	Novel lncRNA	Antisense lncRNA	chr11	-	1006	7524095	7525100	1	1
BCSlncRNA_012136	BCSlncRNA_012136_AS-OLFML1	Novel lncRNA	Antisense lncRNA	chr11	-	2268	7527109	7529376	1	1
BCSlncRNA_012260	BCSlncRNA_012260	Novel lncRNA	Intergenic lncRNA	chr11	-	1846	18065914	18067759	1	1
BCSlncRNA_012406	BCSlncRNA_012406	Novel lncRNA	Intergenic lncRNA	chr11	-	2234	35102943	35105176	2	1
BCSlncRNA_012421	BCSlncRNA_012421	Novel lncRNA	Intergenic lncRNA	chr11	-	4362	36498680	36503041	1	1
BCSlncRNA_012623	BCSlncRNA_012623_AS-SMTNL1	Novel lncRNA	Antisense lncRNA	chr11	-	20403	57298482	57318884	3	1
BCSlncRNA_012624	BCSlncRNA_012624	Novel lncRNA	Intergenic lncRNA	chr11	-	5908	57302342	57308249	1	1
BCSlncRNA_012625	BCSlncRNA_012625_AS-SMTNL1	Novel lncRNA	Antisense lncRNA	chr11	-	901	57308641	57309541	1	1
BCSlncRNA_012626	BCSlncRNA_012626_AS-SMTNL1	Novel lncRNA	Antisense lncRNA	chr11	-	2656	57310230	57312885	1	1
BCSlncRNA_012627	BCSlncRNA_012627_AS-SMTNL1	Novel lncRNA	Antisense lncRNA	chr11	-	4861	57313033	57317893	1	1
BCSlncRNA_012665	BCSlncRNA_012665	Novel lncRNA	Intergenic lncRNA	chr11	-	2814	58276028	58278841	1	1
BCSlncRNA_012666	BCSlncRNA_012666	Novel lncRNA	Intergenic lncRNA	chr11	-	2644	58279379	58282022	1	1
BCSlncRNA_012676	BCSlncRNA_012676_AS-GLYATL1P3	Novel lncRNA	Antisense lncRNA	chr11	-	38460	58835687	58874146	3	1
BCSlncRNA_012678	BCSlncRNA_012678_AS-GLYATL1	Novel lncRNA	Antisense lncRNA	chr11	-	1052	58732075	58733126	1	1
BCSlncRNA_012686	BCSlncRNA_012686_AS-GLYATL1P4	Novel lncRNA	Antisense lncRNA	chr11	-	673	58815700	58816372	1	1
BCSlncRNA_012688	BCSlncRNA_012688	Novel lncRNA	Intergenic lncRNA	chr11	-	2060	58833419	58835478	1	1
BCSlncRNA_012691	BCSlncRNA_012691	Novel lncRNA	Intergenic lncRNA	chr11	-	1196	58925293	58926488	1	1
BCSlncRNA_012706	BCSlncRNA_012706	Novel lncRNA	Intergenic lncRNA	chr11	-	805	59317735	59318539	1	1
BCSlncRNA_012709	BCSlncRNA_012709	Novel lncRNA	Intergenic lncRNA	chr11	-	236	59333689	59333924	1	1
BCSlncRNA_012736	BCSlncRNA_012736_AS-TMEM132A	Novel lncRNA	Antisense lncRNA	chr11	-	1413	60702097	60703509	1	1
BCSlncRNA_013027	BCSlncRNA_013027_AS-AQP11	Novel lncRNA	Antisense lncRNA	chr11	-	1698	77312678	77314375	1	1
BCSlncRNA_013028	BCSlncRNA_013028_AS-AQP11	Novel lncRNA	Antisense lncRNA	chr11	-	4392	77314742	77319133	1	1
BCSlncRNA_013029	BCSlncRNA_013029_AS-AQP11	Novel lncRNA	Antisense lncRNA	chr11	-	2012	77319705	77321716	2	1
BCSlncRNA_013042	BCSlncRNA_013042_AS-AAMDC	Novel lncRNA	Antisense lncRNA	chr11	-	861	77578218	77579078	1	1
BCSlncRNA_013219	BCSlncRNA_013219_AS-RP11-712B9.2	Novel lncRNA	Antisense lncRNA	chr11	-	1935	94940965	94942899	2	1
BCSlncRNA_013220	BCSlncRNA_013220_AS-RP11-712B9.2	Novel lncRNA	Antisense lncRNA	chr11	-	792	94948159	94948950	1	1
BCSlncRNA_013221	BCSlncRNA_013221_AS-RP11-712B9.2	Novel lncRNA	Antisense lncRNA	chr11	-	930	94950871	94951800	1	1
BCSlncRNA_013222	BCSlncRNA_013222_AS-RP11-712B9.2	Novel lncRNA	Antisense lncRNA	chr11	-	1039	94952575	94953613	1	1
BCSlncRNA_013223	BCSlncRNA_013223_AS-RP11-712B9.2	Novel lncRNA	Antisense lncRNA	chr11	-	338	94953942	94954279	1	1
BCSlncRNA_013224	BCSlncRNA_013224_AS-RP11-712B9.2	Novel lncRNA	Antisense lncRNA	chr11	-	1616	94954685	94956300	1	1
BCSlncRNA_013225	BCSlncRNA_013225_AS-RP11-712B9.2	Novel lncRNA	Antisense lncRNA	chr11	-	5894	94956365	94963785	1	1
BCSlncRNA_013316	BCSlncRNA_013316	Novel lncRNA	Intergenic lncRNA	chr11	-	1746	104721462	104723207	1	1
BCSlncRNA_013317	BCSlncRNA_013317	Novel lncRNA	Intergenic lncRNA	chr11	-	4823	104723384	104728206	2	1
BCSlncRNA_013445	BCSlncRNA_013445_AS-ZBTB16	Novel lncRNA	Antisense lncRNA	chr11	-	1454	114056948	114058401	1	1
BCSlncRNA_013491	BCSlncRNA_013491	Novel lncRNA	Intergenic lncRNA	chr11	-	922	117821864	117822785	1	1
BCSlncRNA_013492	BCSlncRNA_013492	Novel lncRNA	Intergenic lncRNA	chr11	-	2770	117838928	117841697	1	1
BCSlncRNA_013619	BCSlncRNA_013619	Novel lncRNA	Intergenic lncRNA	chr11	-	1651	124569597	124571247	1	1
BCSlncRNA_013635	BCSlncRNA_013635	Novel lncRNA	Intergenic lncRNA	chr11	-	1078	124961201	124962278	1	1
BCSlncRNA_013768	BCSlncRNA_013768	Novel lncRNA	Intergenic lncRNA	chr12	+	1303	794792	796094	1	1
BCSlncRNA_013793	BCSlncRNA_013793_AS-NRIP2	Novel lncRNA	Antisense lncRNA	chr12	+	2318	2940484	2942801	1	1
BCSlncRNA_013795	BCSlncRNA_013795_AS-AC005841.1	Novel lncRNA	Antisense lncRNA	chr12	+	9625	2952860	2962484	2	1
BCSlncRNA_013798	BCSlncRNA_013798_AS-AC005841.1	Novel lncRNA	Antisense lncRNA	chr12	+	1197	2964379	2965575	1	1
BCSlncRNA_013874	BCSlncRNA_013874_AS-LPCAT3	Novel lncRNA	Antisense lncRNA	chr12	+	613	7117165	7117777	1	1
BCSlncRNA_013977	BCSlncRNA_013977	Novel lncRNA	Intergenic lncRNA	chr12	+	1272	10876003	10877274	1	1
BCSlncRNA_014022	BCSlncRNA_014022	Novel lncRNA	Intergenic lncRNA	chr12	+	951	12866832	12867782	1	1
BCSlncRNA_014040	BCSlncRNA_014040_AS-GSG1	Novel lncRNA	Antisense lncRNA	chr12	+	1363	13254543	13255905	1	1
BCSlncRNA_014063	BCSlncRNA_014063_AS-PLBD1	Novel lncRNA	Antisense lncRNA	chr12	+	1403	14656433	14657835	1	1
BCSlncRNA_014083	BCSlncRNA_014083	Novel lncRNA	Intergenic lncRNA	chr12	+	1942	16192395	16194336	1	1
BCSlncRNA_014257	BCSlncRNA_014257	Novel lncRNA	Intergenic lncRNA	chr12	+	733	32158421	32159153	1	1
BCSlncRNA_014258	BCSlncRNA_014258	Novel lncRNA	Intergenic lncRNA	chr12	+	1151	32163392	32164542	1	1
BCSlncRNA_014335	BCSlncRNA_014335	Novel lncRNA	Intergenic lncRNA	chr12	+	8797	46663823	46672619	1	1
BCSlncRNA_014340	BCSlncRNA_014340_AS-RP11-474P2.4	Novel lncRNA	Antisense lncRNA	chr12	+	2716	46778788	46781503	1	1
BCSlncRNA_014439	BCSlncRNA_014439_AS-FAM186B	Novel lncRNA	Antisense lncRNA	chr12	+	992	49979301	49980292	1	1
BCSlncRNA_014555	BCSlncRNA_014555_AS-RARG	Novel lncRNA	Antisense lncRNA	chr12	+	3540	53602931	53606470	2	1
BCSlncRNA_014710	BCSlncRNA_014710_AS-ARHGAP9	Novel lncRNA	Antisense lncRNA	chr12	+	978	57879284	57880261	1	1
BCSlncRNA_014753	BCSlncRNA_014753_AS-RP11-863H1.1	Novel lncRNA	Antisense lncRNA	chr12	+	13189	62864625	62877813	2	1
BCSlncRNA_014755	BCSlncRNA_014755_AS-C12orf61	Novel lncRNA	Antisense lncRNA	chr12	+	246	62997076	62997321	1	1
BCSlncRNA_014826	BCSlncRNA_014826	Novel lncRNA	Intergenic lncRNA	chr12	+	2738	68068398	68071135	1	1
BCSlncRNA_014828	BCSlncRNA_014828	Novel lncRNA	Intergenic lncRNA	chr12	+	975	68072158	68073132	1	1
BCSlncRNA_014940	BCSlncRNA_014940_AS-CSRP2	Novel lncRNA	Antisense lncRNA	chr12	+	6421	77247690	77254110	1	1
BCSlncRNA_015003	BCSlncRNA_015003	Novel lncRNA	Intergenic lncRNA	chr12	+	13283	89747819	89761101	1	1
BCSlncRNA_015018	BCSlncRNA_015018	Novel lncRNA	Intergenic lncRNA	chr12	+	1495	90495010	90496504	1	1
BCSlncRNA_015027	BCSlncRNA_015027	Novel lncRNA	Intergenic lncRNA	chr12	+	1072	91775390	91776461	1	1
BCSlncRNA_015037	BCSlncRNA_015037	Novel lncRNA	Intergenic lncRNA	chr12	+	2802	92792649	92795450	1	1
BCSlncRNA_015038	BCSlncRNA_015038	Novel lncRNA	Intergenic lncRNA	chr12	+	887	92797827	92798713	1	1
BCSlncRNA_015039	BCSlncRNA_015039	Novel lncRNA	Intergenic lncRNA	chr12	+	6040	92900053	92906092	2	1
BCSlncRNA_015040	BCSlncRNA_015040	Novel lncRNA	Intergenic lncRNA	chr12	+	7243	92906588	92913830	1	1
BCSlncRNA_015041	BCSlncRNA_015041	Novel lncRNA	Intergenic lncRNA	chr12	+	1149	92919105	92920253	1	1
BCSlncRNA_015165	BCSlncRNA_015165_AS-GNPTAB	Novel lncRNA	Antisense lncRNA	chr12	+	998	102138479	102139476	1	1
BCSlncRNA_015166	BCSlncRNA_015166_AS-GNPTAB	Novel lncRNA	Antisense lncRNA	chr12	+	1246	102139717	102140962	1	1
BCSlncRNA_015245	BCSlncRNA_015245_AS-APPL2	Novel lncRNA	Antisense lncRNA	chr12	+	8541	105563042	105571582	1	1
BCSlncRNA_015246	BCSlncRNA_015246_AS-APPL2	Novel lncRNA	Antisense lncRNA	chr12	+	7752	105580486	105588237	1	1
BCSlncRNA_015474	BCSlncRNA_015474	Novel lncRNA	Intergenic lncRNA	chr12	+	2032	132428406	132430437	2	1
BCSlncRNA_015484	BCSlncRNA_015484	Novel lncRNA	Intergenic lncRNA	chr12	+	1656	133021856	133023511	1	1
BCSlncRNA_015507	BCSlncRNA_015507_AS-AC226150.4	Novel lncRNA	Antisense lncRNA	chr12	+	2708	133785680	133788387	1	1
BCSlncRNA_015602	BCSlncRNA_015602	Novel lncRNA	Intergenic lncRNA	chr12	-	5926	6716954	6722879	3	1
BCSlncRNA_015638	BCSlncRNA_015638	Novel lncRNA	Intergenic lncRNA	chr12	-	1787	8115780	8117566	1	1
BCSlncRNA_015639	BCSlncRNA_015639	Novel lncRNA	Intergenic lncRNA	chr12	-	607	8117954	8118560	1	1
BCSlncRNA_015685	BCSlncRNA_015685_AS-RP11-290C10.1	Novel lncRNA	Antisense lncRNA	chr12	-	745	10020957	10021701	1	1
BCSlncRNA_015976	BCSlncRNA_015976	Novel lncRNA	Intergenic lncRNA	chr12	-	7086	31931956	31939041	3	1
BCSlncRNA_015983	BCSlncRNA_015983_AS-SNORA25	Novel lncRNA	Antisense lncRNA	chr12	-	2013	31962992	31965004	1	1
BCSlncRNA_015985	BCSlncRNA_015985	Novel lncRNA	Intergenic lncRNA	chr12	-	505	31970809	31971313	1	1
BCSlncRNA_015987	BCSlncRNA_015987	Novel lncRNA	Intergenic lncRNA	chr12	-	873	31994816	31995688	1	1
BCSlncRNA_015989	BCSlncRNA_015989	Novel lncRNA	Intergenic lncRNA	chr12	-	2324	31997422	31999745	1	1
BCSlncRNA_015999	BCSlncRNA_015999_AS-RP11-428G5.7	Novel lncRNA	Antisense lncRNA	chr12	-	1164	32107883	32109046	1	1
BCSlncRNA_016056	BCSlncRNA_016056_AS-AC023513.1	Novel lncRNA	Antisense lncRNA	chr12	-	1114	42473417	42474530	1	1
BCSlncRNA_016103	BCSlncRNA_016103	Novel lncRNA	Intergenic lncRNA	chr12	-	1728	46570322	46572049	1	1
BCSlncRNA_016228	BCSlncRNA_016228	Novel lncRNA	Intergenic lncRNA	chr12	-	1085	51364735	51365819	1	1
BCSlncRNA_016398	BCSlncRNA_016398	Novel lncRNA	Intergenic lncRNA	chr12	-	1078	56985175	56986252	1	1
BCSlncRNA_016430	BCSlncRNA_016430_AS-GLI1	Novel lncRNA	Antisense lncRNA	chr12	-	5635	57851053	57856687	2	1
BCSlncRNA_016430	BCSlncRNA_016430_AS-INHBE	Novel lncRNA	Antisense lncRNA	chr12	-	2496	57851053	57853548	2	1
BCSlncRNA_016739	BCSlncRNA_016739	Novel lncRNA	Intergenic lncRNA	chr12	-	2679	92622269	92624947	1	1
BCSlncRNA_016740	BCSlncRNA_016740	Novel lncRNA	Intergenic lncRNA	chr12	-	2671	92626458	92629128	1	1
BCSlncRNA_016743	BCSlncRNA_016743	Novel lncRNA	Intergenic lncRNA	chr12	-	1775	92641285	92643059	1	1
BCSlncRNA_016753	BCSlncRNA_016753	Novel lncRNA	Intergenic lncRNA	chr12	-	1889	92792326	92794214	1	1
BCSlncRNA_016754	BCSlncRNA_016754	Novel lncRNA	Intergenic lncRNA	chr12	-	3835	92796026	92799860	1	1
BCSlncRNA_016777	BCSlncRNA_016777_AS-PLXNC1	Novel lncRNA	Antisense lncRNA	chr12	-	14472	94685571	94700042	1	1
BCSlncRNA_016781	BCSlncRNA_016781	Novel lncRNA	Intergenic lncRNA	chr12	-	159246	95052714	95211959	2	1
BCSlncRNA_016782	BCSlncRNA_016782	Novel lncRNA	Intergenic lncRNA	chr12	-	1430	95056455	95057884	1	1
BCSlncRNA_016783	BCSlncRNA_016783	Novel lncRNA	Intergenic lncRNA	chr12	-	1692	95058727	95060418	1	1
BCSlncRNA_016784	BCSlncRNA_016784	Novel lncRNA	Intergenic lncRNA	chr12	-	894	95060652	95061545	1	1
BCSlncRNA_016786	BCSlncRNA_016786	Novel lncRNA	Intergenic lncRNA	chr12	-	5705	95063584	95069288	1	1
BCSlncRNA_016787	BCSlncRNA_016787	Novel lncRNA	Intergenic lncRNA	chr12	-	751	95069589	95070339	1	1
BCSlncRNA_016788	BCSlncRNA_016788	Novel lncRNA	Intergenic lncRNA	chr12	-	1838	95070464	95072301	1	1
BCSlncRNA_016789	BCSlncRNA_016789	Novel lncRNA	Intergenic lncRNA	chr12	-	1455	95072821	95074275	1	1
BCSlncRNA_016790	BCSlncRNA_016790	Novel lncRNA	Intergenic lncRNA	chr12	-	2559	95106499	95109057	1	1
BCSlncRNA_016791	BCSlncRNA_016791	Novel lncRNA	Intergenic lncRNA	chr12	-	1331	95134726	95136056	1	1
BCSlncRNA_016792	BCSlncRNA_016792	Novel lncRNA	Intergenic lncRNA	chr12	-	1612	95136149	95137760	1	1
BCSlncRNA_016793	BCSlncRNA_016793	Novel lncRNA	Intergenic lncRNA	chr12	-	42406	95137760	95180165	3	1
BCSlncRNA_016794	BCSlncRNA_016794	Novel lncRNA	Intergenic lncRNA	chr12	-	13246	95138039	95151284	1	1
BCSlncRNA_016795	BCSlncRNA_016795	Novel lncRNA	Intergenic lncRNA	chr12	-	1054	95151521	95152574	1	1
BCSlncRNA_016796	BCSlncRNA_016796	Novel lncRNA	Intergenic lncRNA	chr12	-	4262	95158038	95162299	1	1
BCSlncRNA_016798	BCSlncRNA_016798	Novel lncRNA	Intergenic lncRNA	chr12	-	2315	95181667	95183981	1	1
BCSlncRNA_017212	BCSlncRNA_017212_AS-FBRSL1	Novel lncRNA	Antisense lncRNA	chr12	-	12191	133054081	133066271	1	1
BCSlncRNA_017212	BCSlncRNA_017212	Novel lncRNA	Intergenic lncRNA	chr12	-	12020	133054081	133066100	2	1
BCSlncRNA_017230	BCSlncRNA_017230_AS-CTD-2140B24.6	Novel lncRNA	Antisense lncRNA	chr12	-	739	133692103	133692841	1	1
BCSlncRNA_017254	BCSlncRNA_017254	Novel lncRNA	Intergenic lncRNA	chr12	.	2437	92592225	92594661	1	1
BCSlncRNA_017404	BCSlncRNA_017404	Novel lncRNA	Intergenic lncRNA	chr13	+	3235	28057523	28060757	1	1
BCSlncRNA_017524	BCSlncRNA_017524	Novel lncRNA	Intergenic lncRNA	chr13	+	1325	39637230	39638554	1	1
BCSlncRNA_017580	BCSlncRNA_017580	Novel lncRNA	Intergenic lncRNA	chr13	+	1307	45492247	45493553	1	1
BCSlncRNA_017588	BCSlncRNA_017588_AS-AL138963.1	Novel lncRNA	Antisense lncRNA	chr13	+	45831	45861252	45907082	2	1
BCSlncRNA_017589	BCSlncRNA_017589	Novel lncRNA	Intergenic lncRNA	chr13	+	498	45869608	45870105	1	1
BCSlncRNA_017590	BCSlncRNA_017590_AS-AL138963.1	Novel lncRNA	Antisense lncRNA	chr13	+	7425	45870373	45877797	1	1
BCSlncRNA_017591	BCSlncRNA_017591	Novel lncRNA	Intergenic lncRNA	chr13	+	1773	45878119	45879891	1	1
BCSlncRNA_017623	BCSlncRNA_017623	Novel lncRNA	Intergenic lncRNA	chr13	+	735	48839999	48840733	1	1
BCSlncRNA_017629	BCSlncRNA_017629_AS-LPAR6	Novel lncRNA	Antisense lncRNA	chr13	+	355	48974545	48974899	1	1
BCSlncRNA_017631	BCSlncRNA_017631	Novel lncRNA	Intergenic lncRNA	chr13	+	1418	49058391	49059808	1	1
BCSlncRNA_017632	BCSlncRNA_017632	Novel lncRNA	Intergenic lncRNA	chr13	+	812	49060389	49061200	1	1
BCSlncRNA_017650	BCSlncRNA_017650	Novel lncRNA	Intergenic lncRNA	chr13	+	990	50213620	50214609	1	1
BCSlncRNA_017662	BCSlncRNA_017662_AS-RNASEH2B-AS1	Novel lncRNA	Antisense lncRNA	chr13	+	2024	51484774	51486797	1	1
BCSlncRNA_017664	BCSlncRNA_017664	Novel lncRNA	Intergenic lncRNA	chr13	+	12123	51544652	51556774	2	1
BCSlncRNA_017741	BCSlncRNA_017741	Novel lncRNA	Intergenic lncRNA	chr13	+	986	67805360	67806345	1	1
BCSlncRNA_017856	BCSlncRNA_017856	Novel lncRNA	Intergenic lncRNA	chr13	+	2289	88957623	88959911	1	1
BCSlncRNA_018081	BCSlncRNA_018081_AS-LINC01054	Novel lncRNA	Antisense lncRNA	chr13	+	2578	115094006	115096583	1	1
BCSlncRNA_018237	BCSlncRNA_018237	Novel lncRNA	Intergenic lncRNA	chr13	-	8174	29225032	29233205	1	1
BCSlncRNA_018410	BCSlncRNA_018410	Novel lncRNA	Intergenic lncRNA	chr13	-	1499	41385571	41387069	1	1
BCSlncRNA_018547	BCSlncRNA_018547_AS-DLEU1	Novel lncRNA	Antisense lncRNA	chr13	-	8503	50682853	50691355	1	1
BCSlncRNA_018555	BCSlncRNA_018555_AS-DLEU1	Novel lncRNA	Antisense lncRNA	chr13	-	1337	50658472	50659808	1	1
BCSlncRNA_018556	BCSlncRNA_018556_AS-DLEU1	Novel lncRNA	Antisense lncRNA	chr13	-	1415	50660165	50661579	1	1
BCSlncRNA_018557	BCSlncRNA_018557_AS-DLEU1	Novel lncRNA	Antisense lncRNA	chr13	-	4987	50661699	50666685	1	1
BCSlncRNA_018559	BCSlncRNA_018559_AS-DLEU1	Novel lncRNA	Antisense lncRNA	chr13	-	1420	50676799	50678218	1	1
BCSlncRNA_018560	BCSlncRNA_018560_AS-DLEU1	Novel lncRNA	Antisense lncRNA	chr13	-	4470	50678285	50682754	1	1
BCSlncRNA_018562	BCSlncRNA_018562_AS-DLEU1	Novel lncRNA	Antisense lncRNA	chr13	-	214	50698419	50698632	1	1
BCSlncRNA_018575	BCSlncRNA_018575_AS-SERPINE3	Novel lncRNA	Antisense lncRNA	chr13	-	1890	51920486	51922375	1	1
BCSlncRNA_018578	BCSlncRNA_018578_AS-SERPINE3	Novel lncRNA	Antisense lncRNA	chr13	-	1162	51930725	51931886	1	1
BCSlncRNA_018723	BCSlncRNA_018723	Novel lncRNA	Intergenic lncRNA	chr13	-	1401	81017147	81018547	1	1
BCSlncRNA_018810	BCSlncRNA_018810_AS-FARP1	Novel lncRNA	Antisense lncRNA	chr13	-	1645	99100725	99102369	1	1
BCSlncRNA_018935	BCSlncRNA_018935	Novel lncRNA	Intergenic lncRNA	chr13	-	4811	114739962	114744772	1	1
BCSlncRNA_019026	BCSlncRNA_019026	Novel lncRNA	Intergenic lncRNA	chr14	+	466	21151393	21151858	1	1
BCSlncRNA_019161	BCSlncRNA_019161	Novel lncRNA	Intergenic lncRNA	chr14	+	3000	23058220	23061219	1	1
BCSlncRNA_019405	BCSlncRNA_019405_AS-DNAAF2	Novel lncRNA	Antisense lncRNA	chr14	+	1739	50100797	50102535	1	1
BCSlncRNA_019466	BCSlncRNA_019466	Novel lncRNA	Intergenic lncRNA	chr14	+	811	52642793	52643603	1	1
BCSlncRNA_019512	BCSlncRNA_019512_AS-RP11-930O11.2	Novel lncRNA	Antisense lncRNA	chr14	+	3276	56770035	56773310	1	1
BCSlncRNA_019615	BCSlncRNA_019615	Novel lncRNA	Intergenic lncRNA	chr14	+	1829	64122410	64124238	1	1
BCSlncRNA_019646	BCSlncRNA_019646_AS-GPX2	Novel lncRNA	Antisense lncRNA	chr14	+	1080	65405325	65406404	1	1
BCSlncRNA_019687	BCSlncRNA_019687_AS-PLEK2	Novel lncRNA	Antisense lncRNA	chr14	+	1191	67853515	67854705	1	1
BCSlncRNA_019738	BCSlncRNA_019738	Novel lncRNA	Intergenic lncRNA	chr14	+	3553	71149680	71153232	1	1
BCSlncRNA_019771	BCSlncRNA_019771	Novel lncRNA	Intergenic lncRNA	chr14	+	2606	73431236	73433841	1	1
BCSlncRNA_019772	BCSlncRNA_019772	Novel lncRNA	Intergenic lncRNA	chr14	+	1443	73434086	73435528	1	1
BCSlncRNA_019811	BCSlncRNA_019811_AS-LTBP2	Novel lncRNA	Antisense lncRNA	chr14	+	4052	74964126	74968177	1	1
BCSlncRNA_019964	BCSlncRNA_019964	Novel lncRNA	Intergenic lncRNA	chr14	+	3636	93158296	93161931	1	1
BCSlncRNA_020010	BCSlncRNA_020010	Novel lncRNA	Intergenic lncRNA	chr14	+	1261	96230392	96231652	1	1
BCSlncRNA_020016	BCSlncRNA_020016	Novel lncRNA	Intergenic lncRNA	chr14	+	1650	96274058	96275707	1	1
BCSlncRNA_020018	BCSlncRNA_020018	Novel lncRNA	Intergenic lncRNA	chr14	+	1703	96281184	96282886	1	1
BCSlncRNA_020276	BCSlncRNA_020276	Novel lncRNA	Intergenic lncRNA	chr14	+	1325	103973140	103974464	1	1
BCSlncRNA_020277	BCSlncRNA_020277	Novel lncRNA	Intergenic lncRNA	chr14	+	3312	103974605	103977916	1	1
BCSlncRNA_020305	BCSlncRNA_020305_AS-RP11-982M15.5	Novel lncRNA	Antisense lncRNA	chr14	+	980	105157404	105158383	2	1
BCSlncRNA_020369	BCSlncRNA_020369_AS-IGHD2-21	Novel lncRNA	Antisense lncRNA	chr14	+	2243	106352981	106355223	1	1
BCSlncRNA_020373	BCSlncRNA_020373_AS-IGHD3-10	Novel lncRNA	Antisense lncRNA	chr14	+	12602	106365296	106377897	2	1
BCSlncRNA_020374	BCSlncRNA_020374	Novel lncRNA	Intergenic lncRNA	chr14	+	671	106367688	106368358	1	1
BCSlncRNA_020378	BCSlncRNA_020378_AS-IGHD1-7	Novel lncRNA	Antisense lncRNA	chr14	+	1185	106374918	106376102	1	1
BCSlncRNA_020379	BCSlncRNA_020379_AS-IGHD3-3	Novel lncRNA	Antisense lncRNA	chr14	+	3967	106378584	106382550	1	1
BCSlncRNA_020456	BCSlncRNA_020456	Novel lncRNA	Intergenic lncRNA	chr14	-	889	21081132	21082020	1	1
BCSlncRNA_020701	BCSlncRNA_020701	Novel lncRNA	Intergenic lncRNA	chr14	-	2422	39494902	39497323	1	1
BCSlncRNA_020797	BCSlncRNA_020797	Novel lncRNA	Intergenic lncRNA	chr14	-	1854	50559686	50561539	1	1
BCSlncRNA_020798	BCSlncRNA_020798	Novel lncRNA	Intergenic lncRNA	chr14	-	6955	50564753	50571707	1	1
BCSlncRNA_020891	BCSlncRNA_020891	Novel lncRNA	Intergenic lncRNA	chr14	-	576	56583810	56584385	1	1
BCSlncRNA_020973	BCSlncRNA_020973_AS-SYNE2	Novel lncRNA	Antisense lncRNA	chr14	-	22047	64651425	64673471	2	1
BCSlncRNA_021091	BCSlncRNA_021091	Novel lncRNA	Intergenic lncRNA	chr14	-	883	73082493	73083375	1	1
BCSlncRNA_021098	BCSlncRNA_021098	Novel lncRNA	Intergenic lncRNA	chr14	-	2471	73431144	73433614	1	1
BCSlncRNA_021141	BCSlncRNA_021141	Novel lncRNA	Intergenic lncRNA	chr14	-	1648	75115502	75117149	1	1
BCSlncRNA_021157	BCSlncRNA_021157	Novel lncRNA	Intergenic lncRNA	chr14	-	3577	75740221	75743797	1	1
BCSlncRNA_021158	BCSlncRNA_021158	Novel lncRNA	Intergenic lncRNA	chr14	-	1428	75743889	75745316	1	1
BCSlncRNA_021160	BCSlncRNA_021160_AS-RP11-293M10.5	Novel lncRNA	Antisense lncRNA	chr14	-	1090	75761851	75762940	1	1
BCSlncRNA_021306	BCSlncRNA_021306	Novel lncRNA	Intergenic lncRNA	chr14	-	5694	91313568	91319261	1	1
BCSlncRNA_021308	BCSlncRNA_021308	Novel lncRNA	Intergenic lncRNA	chr14	-	605	91322319	91322923	1	1
BCSlncRNA_021382	BCSlncRNA_021382	Novel lncRNA	Intergenic lncRNA	chr14	-	906	96159303	96160208	1	1
BCSlncRNA_021384	BCSlncRNA_021384	Novel lncRNA	Intergenic lncRNA	chr14	-	1501	96167099	96168599	1	1
BCSlncRNA_021556	BCSlncRNA_021556	Novel lncRNA	Intergenic lncRNA	chr14	-	906	106290003	106290908	1	1
BCSlncRNA_021557	BCSlncRNA_021557	Novel lncRNA	Intergenic lncRNA	chr14	-	750	106316129	106316878	1	1
BCSlncRNA_021794	BCSlncRNA_021794_AS-RP11-701H24.3	Novel lncRNA	Antisense lncRNA	chr15	+	9897	25266984	25276880	1	1
BCSlncRNA_021935	BCSlncRNA_021935	Novel lncRNA	Intergenic lncRNA	chr15	+	1409	31284184	31285592	1	1
BCSlncRNA_022098	BCSlncRNA_022098_AS-EPB42	Novel lncRNA	Antisense lncRNA	chr15	+	739	43445267	43446005	1	1
BCSlncRNA_022251	BCSlncRNA_022251_AS-MYO5C	Novel lncRNA	Antisense lncRNA	chr15	+	3107	52519628	52522734	2	1
BCSlncRNA_022283	BCSlncRNA_022283	Novel lncRNA	Intergenic lncRNA	chr15	+	1091	57608844	57609934	1	1
BCSlncRNA_022433	BCSlncRNA_022433_AS-RP11-342M21.2	Novel lncRNA	Antisense lncRNA	chr15	+	427	67437615	67438041	1	1
BCSlncRNA_022544	BCSlncRNA_022544	Novel lncRNA	Intergenic lncRNA	chr15	+	1718	74343031	74344748	1	1
BCSlncRNA_022616	BCSlncRNA_022616	Novel lncRNA	Intergenic lncRNA	chr15	+	689	77786844	77787532	1	1
BCSlncRNA_023190	BCSlncRNA_023190	Novel lncRNA	Intergenic lncRNA	chr15	-	1215	34415724	34416938	1	1
BCSlncRNA_023191	BCSlncRNA_023191	Novel lncRNA	Intergenic lncRNA	chr15	-	9331	34418259	34427589	1	1
BCSlncRNA_023218	BCSlncRNA_023218	Novel lncRNA	Intergenic lncRNA	chr15	-	1715	35466975	35468689	1	1
BCSlncRNA_023273	BCSlncRNA_023273_AS-RP11-111A22.1	Novel lncRNA	Antisense lncRNA	chr15	-	635	40825839	40826473	1	1
BCSlncRNA_023274	BCSlncRNA_023274_AS-RP11-111A22.1	Novel lncRNA	Antisense lncRNA	chr15	-	1166	40831559	40832724	1	1
BCSlncRNA_023275	BCSlncRNA_023275_AS-RP11-111A22.1	Novel lncRNA	Antisense lncRNA	chr15	-	11121	40833801	40844921	3	1
BCSlncRNA_023278	BCSlncRNA_023278	Novel lncRNA	Intergenic lncRNA	chr15	-	425	40885786	40886210	1	1
BCSlncRNA_023284	BCSlncRNA_023284_AS-RP11-532F12.6	Novel lncRNA	Antisense lncRNA	chr15	-	1407	41052312	41053718	1	1
BCSlncRNA_023286	BCSlncRNA_023286_AS-GCHFR	Novel lncRNA	Antisense lncRNA	chr15	-	3000	41056800	41059799	1	1
BCSlncRNA_023296	BCSlncRNA_023296_AS-RP11-540O11.6	Novel lncRNA	Antisense lncRNA	chr15	-	1558	41294818	41296375	2	1
BCSlncRNA_023437	BCSlncRNA_023437_AS-RP11-325E5.1	Novel lncRNA	Antisense lncRNA	chr15	-	2274	49392001	49394274	1	1
BCSlncRNA_023623	BCSlncRNA_023623_AS-RP11-317G6.1	Novel lncRNA	Antisense lncRNA	chr15	-	1001	63969039	63970039	2	1
BCSlncRNA_023655	BCSlncRNA_023655	Novel lncRNA	Intergenic lncRNA	chr15	-	1590	65375837	65377426	1	1
BCSlncRNA_023765	BCSlncRNA_023765_AS-RP11-106M3.3	Novel lncRNA	Antisense lncRNA	chr15	-	2765	72618061	72620825	1	1
BCSlncRNA_023769	BCSlncRNA_023769_AS-RP11-106M3.3	Novel lncRNA	Antisense lncRNA	chr15	-	2791	72625385	72628175	1	1
BCSlncRNA_023770	BCSlncRNA_023770_AS-RP11-106M3.3	Novel lncRNA	Antisense lncRNA	chr15	-	6672	72628667	72635338	2	1
BCSlncRNA_023771	BCSlncRNA_023771_AS-RP11-106M3.3	Novel lncRNA	Antisense lncRNA	chr15	-	1408	72629528	72630935	1	1
BCSlncRNA_023772	BCSlncRNA_023772_AS-RP11-106M3.3	Novel lncRNA	Antisense lncRNA	chr15	-	800	72631126	72631925	1	1
BCSlncRNA_023779	BCSlncRNA_023779_AS-BBS4	Novel lncRNA	Antisense lncRNA	chr15	-	18578	73024778	73043355	2	1
BCSlncRNA_023862	BCSlncRNA_023862_AS-C15orf27	Novel lncRNA	Antisense lncRNA	chr15	-	9480	76488514	76497993	1	1
BCSlncRNA_023871	BCSlncRNA_023871_AS-PSTPIP1	Novel lncRNA	Antisense lncRNA	chr15	-	2556	77324255	77326810	1	1
BCSlncRNA_023909	BCSlncRNA_023909	Novel lncRNA	Intergenic lncRNA	chr15	-	1082	80280051	80281132	1	1
BCSlncRNA_023910	BCSlncRNA_023910_AS-AC015871.1	Novel lncRNA	Antisense lncRNA	chr15	-	938	80281427	80282364	1	1
BCSlncRNA_023912	BCSlncRNA_023912	Novel lncRNA	Intergenic lncRNA	chr15	-	404	80284288	80284691	1	1
BCSlncRNA_023913	BCSlncRNA_023913	Novel lncRNA	Intergenic lncRNA	chr15	-	908	80285758	80286665	1	1
BCSlncRNA_023914	BCSlncRNA_023914	Novel lncRNA	Intergenic lncRNA	chr15	-	534	80298157	80298690	1	1
BCSlncRNA_023915	BCSlncRNA_023915	Novel lncRNA	Intergenic lncRNA	chr15	-	1965	80298813	80300777	1	1
BCSlncRNA_023974	BCSlncRNA_023974_AS-RP11-752G15.8	Novel lncRNA	Antisense lncRNA	chr15	-	996	83418207	83419202	1	1
BCSlncRNA_023980	BCSlncRNA_023980_AS-RP11-382A20.5	Novel lncRNA	Antisense lncRNA	chr15	-	692	83670959	83671650	1	1
BCSlncRNA_024007	BCSlncRNA_024007	Novel lncRNA	Intergenic lncRNA	chr15	-	1562	85205101	85206662	1	1
BCSlncRNA_024010	BCSlncRNA_024010	Novel lncRNA	Intergenic lncRNA	chr15	-	6075	85285397	85291471	1	1
BCSlncRNA_024370	BCSlncRNA_024370	Novel lncRNA	Intergenic lncRNA	chr16	+	565	3202846	3203410	1	1
BCSlncRNA_024376	BCSlncRNA_024376	Novel lncRNA	Intergenic lncRNA	chr16	+	1112	3378175	3379286	1	1
BCSlncRNA_024404	BCSlncRNA_024404_AS-PPL	Novel lncRNA	Antisense lncRNA	chr16	+	1789	4932576	4934364	1	1
BCSlncRNA_024425	BCSlncRNA_024425	Novel lncRNA	Intergenic lncRNA	chr16	+	7414	8745266	8752679	1	1
BCSlncRNA_024427	BCSlncRNA_024427	Novel lncRNA	Intergenic lncRNA	chr16	+	731	8767407	8768137	1	1
BCSlncRNA_024467	BCSlncRNA_024467_AS-DEXI	Novel lncRNA	Antisense lncRNA	chr16	+	420	11025061	11025480	1	1
BCSlncRNA_024468	BCSlncRNA_024468_AS-RP11-876N24.5	Novel lncRNA	Antisense lncRNA	chr16	+	3894	11030340	11034233	1	1
BCSlncRNA_024514	BCSlncRNA_024514_AS-CTD-3037G24.4	Novel lncRNA	Antisense lncRNA	chr16	+	626	12650072	12650697	1	1
BCSlncRNA_024515	BCSlncRNA_024515_AS-CTD-3037G24.3	Novel lncRNA	Antisense lncRNA	chr16	+	3199	12656444	12659642	2	1
BCSlncRNA_024528	BCSlncRNA_024528	Novel lncRNA	Intergenic lncRNA	chr16	+	481	14379758	14380238	1	1
BCSlncRNA_024537	BCSlncRNA_024537_AS-PLA2G10	Novel lncRNA	Antisense lncRNA	chr16	+	7672	14763290	14770961	1	1
BCSlncRNA_024576	BCSlncRNA_024576	Novel lncRNA	Intergenic lncRNA	chr16	+	9657	17154168	17163824	1	1
BCSlncRNA_024578	BCSlncRNA_024578	Novel lncRNA	Intergenic lncRNA	chr16	+	842	17169633	17170474	1	1
BCSlncRNA_024579	BCSlncRNA_024579_AS-CTD-2576D5.3	Novel lncRNA	Antisense lncRNA	chr16	+	4701	17187182	17191882	1	1
BCSlncRNA_024580	BCSlncRNA_024580	Novel lncRNA	Intergenic lncRNA	chr16	+	1978	17192142	17194119	1	1
BCSlncRNA_024581	BCSlncRNA_024581	Novel lncRNA	Intergenic lncRNA	chr16	+	823	17194255	17195077	1	1
BCSlncRNA_024583	BCSlncRNA_024583_AS-XYLT1	Novel lncRNA	Antisense lncRNA	chr16	+	886	17228841	17229726	1	1
BCSlncRNA_024975	BCSlncRNA_024975_AS-SIAH1	Novel lncRNA	Antisense lncRNA	chr16	+	1157	48392885	48394041	2	1
BCSlncRNA_025104	BCSlncRNA_025104	Novel lncRNA	Intergenic lncRNA	chr16	+	749	57333588	57334336	1	1
BCSlncRNA_025190	BCSlncRNA_025190_AS-AGRP	Novel lncRNA	Antisense lncRNA	chr16	+	936	67516102	67517037	1	1
BCSlncRNA_025192	BCSlncRNA_025192	Novel lncRNA	Intergenic lncRNA	chr16	+	630	67525297	67525926	1	1
BCSlncRNA_025193	BCSlncRNA_025193	Novel lncRNA	Intergenic lncRNA	chr16	+	633	67534237	67534869	1	1
BCSlncRNA_025236	BCSlncRNA_025236	Novel lncRNA	Intergenic lncRNA	chr16	+	1294	69122310	69123603	1	1
BCSlncRNA_025237	BCSlncRNA_025237	Novel lncRNA	Intergenic lncRNA	chr16	+	1164	69124776	69125939	1	1
BCSlncRNA_025298	BCSlncRNA_025298_AS-AC010547.9	Novel lncRNA	Antisense lncRNA	chr16	+	1769	71518152	71519920	1	1
BCSlncRNA_025460	BCSlncRNA_025460	Novel lncRNA	Intergenic lncRNA	chr16	+	1524	84820297	84821820	1	1
BCSlncRNA_025475	BCSlncRNA_025475	Novel lncRNA	Intergenic lncRNA	chr16	+	4414	85596316	85600729	2	1
BCSlncRNA_025476	BCSlncRNA_025476_AS-RP11-118F19.1	Novel lncRNA	Antisense lncRNA	chr16	+	24784	85600847	85625630	2	1
BCSlncRNA_025481	BCSlncRNA_025481	Novel lncRNA	Intergenic lncRNA	chr16	+	2921	85641025	85643945	1	1
BCSlncRNA_025495	BCSlncRNA_025495	Novel lncRNA	Intergenic lncRNA	chr16	+	1066	85980389	85981454	1	1
BCSlncRNA_025554	BCSlncRNA_025554	Novel lncRNA	Intergenic lncRNA	chr16	+	977	88858739	88859715	1	1
BCSlncRNA_025712	BCSlncRNA_025712	Novel lncRNA	Intergenic lncRNA	chr16	-	6993	2700381	2707373	1	1
BCSlncRNA_026445	BCSlncRNA_026445_AS-CETP	Novel lncRNA	Antisense lncRNA	chr16	-	16169	57007181	57023349	2	1
BCSlncRNA_026537	BCSlncRNA_026537_AS-ELMO3	Novel lncRNA	Antisense lncRNA	chr16	-	764	67237837	67238600	1	1
BCSlncRNA_026566	BCSlncRNA_026566_AS-DUS2	Novel lncRNA	Antisense lncRNA	chr16	-	1622	68029283	68030904	2	1
BCSlncRNA_026568	BCSlncRNA_026568_AS-DUS2	Novel lncRNA	Antisense lncRNA	chr16	-	659	68031391	68032049	1	1
BCSlncRNA_026660	BCSlncRNA_026660_AS-DHODH	Novel lncRNA	Antisense lncRNA	chr16	-	16592	72054318	72070909	4	1
BCSlncRNA_026660	BCSlncRNA_026660	Novel lncRNA	Intergenic lncRNA	chr16	-	1539	72061164	72062702	1	1
BCSlncRNA_026662	BCSlncRNA_026662	Novel lncRNA	Intergenic lncRNA	chr16	-	725	72059659	72060383	1	1
BCSlncRNA_026673	BCSlncRNA_026673	Novel lncRNA	Intergenic lncRNA	chr16	-	1541	72303193	72304733	1	1
BCSlncRNA_026695	BCSlncRNA_026695	Novel lncRNA	Intergenic lncRNA	chr16	-	1110	74472379	74473488	1	1
BCSlncRNA_026792	BCSlncRNA_026792	Novel lncRNA	Intergenic lncRNA	chr16	-	2469	84081952	84084420	1	1
BCSlncRNA_026817	BCSlncRNA_026817	Novel lncRNA	Intergenic lncRNA	chr16	-	1107	85587262	85588368	1	1
BCSlncRNA_026890	BCSlncRNA_026890	Novel lncRNA	Intergenic lncRNA	chr16	-	773	88492676	88493448	1	1
BCSlncRNA_026891	BCSlncRNA_026891_AS-ZNF469	Novel lncRNA	Antisense lncRNA	chr16	-	1462	88494137	88495598	1	1
BCSlncRNA_026907	BCSlncRNA_026907_AS-CDT1	Novel lncRNA	Antisense lncRNA	chr16	-	1215	88872172	88873386	1	1
BCSlncRNA_026908	BCSlncRNA_026908_AS-CDT1	Novel lncRNA	Antisense lncRNA	chr16	-	842	88873829	88874670	1	1
BCSlncRNA_026909	BCSlncRNA_026909_AS-CDT1	Novel lncRNA	Antisense lncRNA	chr16	-	788	88874842	88875629	1	1
BCSlncRNA_026978	BCSlncRNA_026978	Novel lncRNA	Intergenic lncRNA	chr16	.	723	24234149	24234871	1	1
BCSlncRNA_027130	BCSlncRNA_027130	Novel lncRNA	Intergenic lncRNA	chr17	+	1696	6583254	6584949	1	1
BCSlncRNA_027364	BCSlncRNA_027364_AS-CTD-2145A24.3	Novel lncRNA	Antisense lncRNA	chr17	+	2387	18713615	18716001	1	1
BCSlncRNA_027527	BCSlncRNA_027527_AS-AC010761.13	Novel lncRNA	Antisense lncRNA	chr17	+	509	26998473	26998981	1	1
BCSlncRNA_027626	BCSlncRNA_027626	Novel lncRNA	Intergenic lncRNA	chr17	+	869	30454589	30455457	1	1
BCSlncRNA_027631	BCSlncRNA_027631	Novel lncRNA	Intergenic lncRNA	chr17	+	6319	30708987	30715305	2	1
BCSlncRNA_027678	BCSlncRNA_027678	Novel lncRNA	Intergenic lncRNA	chr17	+	2009	33869655	33871663	1	1
BCSlncRNA_027679	BCSlncRNA_027679	Novel lncRNA	Intergenic lncRNA	chr17	+	1712	33872050	33873761	1	1
BCSlncRNA_027680	BCSlncRNA_027680_AS-SLFN14	Novel lncRNA	Antisense lncRNA	chr17	+	1727	33874214	33875940	1	1
BCSlncRNA_027838	BCSlncRNA_027838_AS-KRTAP16-1	Novel lncRNA	Antisense lncRNA	chr17	+	2039	39464698	39466736	1	1
BCSlncRNA_027891	BCSlncRNA_027891_AS-Y_RNA	Novel lncRNA	Antisense lncRNA	chr17	+	1328	41148839	41150166	1	1
BCSlncRNA_028061	BCSlncRNA_028061_AS-TAC4	Novel lncRNA	Antisense lncRNA	chr17	+	840	47921157	47921996	1	1
BCSlncRNA_028070	BCSlncRNA_028070_AS-PPP1R9B	Novel lncRNA	Antisense lncRNA	chr17	+	11924	48226088	48238011	2	1
BCSlncRNA_028071	BCSlncRNA_028071	Novel lncRNA	Intergenic lncRNA	chr17	+	5348	48228511	48233858	1	1
BCSlncRNA_028072	BCSlncRNA_028072_AS-RP11-893F2.13	Novel lncRNA	Antisense lncRNA	chr17	+	1179	48235101	48236279	1	1
BCSlncRNA_028155	BCSlncRNA_028155_AS-RNU7-134P	Novel lncRNA	Antisense lncRNA	chr17	+	4131	55762403	55766533	1	1
BCSlncRNA_028333	BCSlncRNA_028333_AS-SH3GL1P3	Novel lncRNA	Antisense lncRNA	chr17	+	2166	66130413	66132578	1	1
BCSlncRNA_028334	BCSlncRNA_028334_AS-RP11-147L13.7	Novel lncRNA	Antisense lncRNA	chr17	+	726	66148879	66149604	1	1
BCSlncRNA_028335	BCSlncRNA_028335_AS-RP11-147L13.7	Novel lncRNA	Antisense lncRNA	chr17	+	2232	66151091	66153322	1	1
BCSlncRNA_028336	BCSlncRNA_028336_AS-RP11-147L13.7	Novel lncRNA	Antisense lncRNA	chr17	+	1534	66154661	66156194	1	1
BCSlncRNA_028348	BCSlncRNA_028348_AS-FAM20A	Novel lncRNA	Antisense lncRNA	chr17	+	1546	66533605	66535150	1	1
BCSlncRNA_028502	BCSlncRNA_028502	Novel lncRNA	Intergenic lncRNA	chr17	+	17409	75955488	75972896	1	1
BCSlncRNA_028503	BCSlncRNA_028503	Novel lncRNA	Intergenic lncRNA	chr17	+	1040	75982657	75983696	1	1
BCSlncRNA_028504	BCSlncRNA_028504	Novel lncRNA	Intergenic lncRNA	chr17	+	1880	75990284	75992163	1	1
BCSlncRNA_028506	BCSlncRNA_028506	Novel lncRNA	Intergenic lncRNA	chr17	+	973	75996848	75997820	1	1
BCSlncRNA_028515	BCSlncRNA_028515_AS-TK1	Novel lncRNA	Antisense lncRNA	chr17	+	3939	76169818	76173756	1	1
BCSlncRNA_028569	BCSlncRNA_028569_AS-CTD-2561B21.11	Novel lncRNA	Antisense lncRNA	chr17	+	1879	78991563	78993441	1	1
BCSlncRNA_028584	BCSlncRNA_028584_AS-ACTG1	Novel lncRNA	Antisense lncRNA	chr17	+	864	79489210	79490073	1	1
BCSlncRNA_028605	BCSlncRNA_028605_AS-CCDC57	Novel lncRNA	Antisense lncRNA	chr17	+	10523	80056814	80067336	2	1
BCSlncRNA_028846	BCSlncRNA_028846_AS-CHRNB1	Novel lncRNA	Antisense lncRNA	chr17	-	689	7359662	7360350	1	1
BCSlncRNA_028847	BCSlncRNA_028847_AS-CHRNB1	Novel lncRNA	Antisense lncRNA	chr17	-	788	7360558	7361345	1	1
BCSlncRNA_028890	BCSlncRNA_028890	Novel lncRNA	Intergenic lncRNA	chr17	-	1739	8778016	8779754	1	1
BCSlncRNA_028911	BCSlncRNA_028911	Novel lncRNA	Intergenic lncRNA	chr17	-	852	10564573	10565424	1	1
BCSlncRNA_028912	BCSlncRNA_028912	Novel lncRNA	Intergenic lncRNA	chr17	-	1812	10566438	10568249	2	1
BCSlncRNA_028936	BCSlncRNA_028936_AS-ARHGAP44	Novel lncRNA	Antisense lncRNA	chr17	-	802	12894368	12895169	1	1
BCSlncRNA_028976	BCSlncRNA_028976_AS-TTC19	Novel lncRNA	Antisense lncRNA	chr17	-	2714	15927884	15930597	1	1
BCSlncRNA_029073	BCSlncRNA_029073	Novel lncRNA	Intergenic lncRNA	chr17	-	1094	19800708	19801801	1	1
BCSlncRNA_029207	BCSlncRNA_029207_AS-CRYBA1	Novel lncRNA	Antisense lncRNA	chr17	-	5368	27576540	27581907	1	1
BCSlncRNA_029217	BCSlncRNA_029217_AS-RP11-68I3.2	Novel lncRNA	Antisense lncRNA	chr17	-	1756	27890429	27892184	1	1
BCSlncRNA_029469	BCSlncRNA_029469	Novel lncRNA	Intergenic lncRNA	chr17	-	4213	38702388	38706600	1	1
BCSlncRNA_029751	BCSlncRNA_029751	Novel lncRNA	Intergenic lncRNA	chr17	-	1344	46200722	46202065	1	1
BCSlncRNA_029752	BCSlncRNA_029752	Novel lncRNA	Intergenic lncRNA	chr17	-	3786	46202931	46206716	1	1
BCSlncRNA_029820	BCSlncRNA_029820_AS-AC002401.1	Novel lncRNA	Antisense lncRNA	chr17	-	344	48218152	48218495	1	1
BCSlncRNA_029946	BCSlncRNA_029946_AS-FAM106DP	Novel lncRNA	Antisense lncRNA	chr17	-	1821	58250671	58252491	1	1
BCSlncRNA_030234	BCSlncRNA_030234_AS-AANAT	Novel lncRNA	Antisense lncRNA	chr17	-	5011	74460852	74465862	2	1
BCSlncRNA_030235	BCSlncRNA_030235_AS-AANAT	Novel lncRNA	Antisense lncRNA	chr17	-	838	74465937	74466774	1	1
BCSlncRNA_030295	BCSlncRNA_030295_AS-ENPP7	Novel lncRNA	Antisense lncRNA	chr17	-	24883	77682201	77707083	2	1
BCSlncRNA_030339	BCSlncRNA_030339_AS-FSCN2	Novel lncRNA	Antisense lncRNA	chr17	-	556	79503203	79503758	1	1
BCSlncRNA_030380	BCSlncRNA_030380	Novel lncRNA	Intergenic lncRNA	chr17	-	686	80451990	80452675	1	1
BCSlncRNA_030412	BCSlncRNA_030412	Novel lncRNA	Intergenic lncRNA	chr17	.	1754	57482969	57484722	1	1
BCSlncRNA_030554	BCSlncRNA_030554	Novel lncRNA	Intergenic lncRNA	chr18	+	1207	10032914	10034120	1	1
BCSlncRNA_030614	BCSlncRNA_030614_AS-RP11-53B2.5	Novel lncRNA	Antisense lncRNA	chr18	+	9656	13494733	13504388	3	1
BCSlncRNA_030617	BCSlncRNA_030617_AS-RP11-691H4.4	Novel lncRNA	Antisense lncRNA	chr18	+	4621	13465539	13470159	2	1
BCSlncRNA_030618	BCSlncRNA_030618_AS-RP11-691H4.4	Novel lncRNA	Antisense lncRNA	chr18	+	1859	13470253	13472111	1	1
BCSlncRNA_030768	BCSlncRNA_030768	Novel lncRNA	Intergenic lncRNA	chr18	+	1048	32732349	32733396	1	1
BCSlncRNA_030782	BCSlncRNA_030782_AS-RP11-95O2.1	Novel lncRNA	Antisense lncRNA	chr18	+	1932	34813211	34815142	1	1
BCSlncRNA_030819	BCSlncRNA_030819	Novel lncRNA	Intergenic lncRNA	chr18	+	1346	43867962	43869307	1	1
BCSlncRNA_030820	BCSlncRNA_030820	Novel lncRNA	Intergenic lncRNA	chr18	+	1012	43869376	43870387	1	1
BCSlncRNA_030904	BCSlncRNA_030904_AS-ATP8B1	Novel lncRNA	Antisense lncRNA	chr18	+	2566	55329960	55332525	1	1
BCSlncRNA_030905	BCSlncRNA_030905_AS-ATP8B1	Novel lncRNA	Antisense lncRNA	chr18	+	1358	55332760	55334117	1	1
BCSlncRNA_030906	BCSlncRNA_030906_AS-ATP8B1	Novel lncRNA	Antisense lncRNA	chr18	+	848	55336990	55337837	1	1
BCSlncRNA_030907	BCSlncRNA_030907_AS-ATP8B1	Novel lncRNA	Antisense lncRNA	chr18	+	631	55339189	55339819	1	1
BCSlncRNA_030909	BCSlncRNA_030909_AS-ATP8B1	Novel lncRNA	Antisense lncRNA	chr18	+	683	55344808	55345490	1	1
BCSlncRNA_030911	BCSlncRNA_030911_AS-ATP8B1	Novel lncRNA	Antisense lncRNA	chr18	+	1722	55347191	55348912	2	1
BCSlncRNA_030913	BCSlncRNA_030913_AS-ATP8B1	Novel lncRNA	Antisense lncRNA	chr18	+	438	55359909	55360346	1	1
BCSlncRNA_030914	BCSlncRNA_030914_AS-ATP8B1	Novel lncRNA	Antisense lncRNA	chr18	+	567	55365875	55366441	1	1
BCSlncRNA_030915	BCSlncRNA_030915_AS-ATP8B1	Novel lncRNA	Antisense lncRNA	chr18	+	1426	55366529	55367954	2	1
BCSlncRNA_030918	BCSlncRNA_030918_AS-ATP8B1	Novel lncRNA	Antisense lncRNA	chr18	+	1515	55392516	55394030	1	1
BCSlncRNA_030919	BCSlncRNA_030919_AS-ATP8B1	Novel lncRNA	Antisense lncRNA	chr18	+	1304	55397233	55398536	2	1
BCSlncRNA_030923	BCSlncRNA_030923	Novel lncRNA	Intergenic lncRNA	chr18	+	2003	55470772	55472774	1	1
BCSlncRNA_030926	BCSlncRNA_030926	Novel lncRNA	Intergenic lncRNA	chr18	+	1062	55500473	55501534	1	1
BCSlncRNA_030953	BCSlncRNA_030953_AS-RP11-108P20.2	Novel lncRNA	Antisense lncRNA	chr18	+	1927	56421918	56423844	1	1
BCSlncRNA_031223	BCSlncRNA_031223	Novel lncRNA	Intergenic lncRNA	chr18	-	4637	9703252	9707888	1	1
BCSlncRNA_031498	BCSlncRNA_031498_AS-SIGLEC15	Novel lncRNA	Antisense lncRNA	chr18	-	2327	43422876	43425202	1	1
BCSlncRNA_031514	BCSlncRNA_031514	Novel lncRNA	Intergenic lncRNA	chr18	-	2070	44372058	44374127	1	1
BCSlncRNA_031524	BCSlncRNA_031524_AS-KATNAL2	Novel lncRNA	Antisense lncRNA	chr18	-	3105	44604247	44607351	2	1
BCSlncRNA_031617	BCSlncRNA_031617	Novel lncRNA	Intergenic lncRNA	chr18	-	6427	52748965	52755391	2	1
BCSlncRNA_031619	BCSlncRNA_031619	Novel lncRNA	Intergenic lncRNA	chr18	-	2436	52756560	52758995	1	1
BCSlncRNA_031634	BCSlncRNA_031634	Novel lncRNA	Intergenic lncRNA	chr18	-	993	53911516	53912508	1	1
BCSlncRNA_031635	BCSlncRNA_031635	Novel lncRNA	Intergenic lncRNA	chr18	-	1431	53912640	53914070	1	1
BCSlncRNA_031637	BCSlncRNA_031637	Novel lncRNA	Intergenic lncRNA	chr18	-	4401	53915708	53920108	1	1
BCSlncRNA_031639	BCSlncRNA_031639	Novel lncRNA	Intergenic lncRNA	chr18	-	8134	53920887	53929020	2	1
BCSlncRNA_031640	BCSlncRNA_031640	Novel lncRNA	Intergenic lncRNA	chr18	-	4187	53930575	53934761	1	1
BCSlncRNA_031793	BCSlncRNA_031793	Novel lncRNA	Intergenic lncRNA	chr18	-	803	74026649	74027451	1	1
BCSlncRNA_031880	BCSlncRNA_031880	Novel lncRNA	Intergenic lncRNA	chr19	+	859	6861255	6862113	1	1
BCSlncRNA_031901	BCSlncRNA_031901_AS-CTB-133G6.2	Novel lncRNA	Antisense lncRNA	chr19	+	559	7456078	7456636	1	1
BCSlncRNA_032050	BCSlncRNA_032050	Novel lncRNA	Intergenic lncRNA	chr19	+	3940	22278737	22282676	1	1
BCSlncRNA_032122	BCSlncRNA_032122	Novel lncRNA	Intergenic lncRNA	chr19	+	1493	30168593	30170085	1	1
BCSlncRNA_032123	BCSlncRNA_032123	Novel lncRNA	Intergenic lncRNA	chr19	+	1203	30171340	30172542	1	1
BCSlncRNA_032130	BCSlncRNA_032130	Novel lncRNA	Intergenic lncRNA	chr19	+	1182	30539185	30540366	1	1
BCSlncRNA_032198	BCSlncRNA_032198	Novel lncRNA	Intergenic lncRNA	chr19	+	1153	35235968	35237120	1	1
BCSlncRNA_032266	BCSlncRNA_032266	Novel lncRNA	Intergenic lncRNA	chr19	+	2271	37173886	37176156	1	1
BCSlncRNA_032275	BCSlncRNA_032275_AS-CTC-454I21.3	Novel lncRNA	Antisense lncRNA	chr19	+	2287	37589474	37591760	2	1
BCSlncRNA_032727	BCSlncRNA_032727	Novel lncRNA	Intergenic lncRNA	chr19	+	1196	53018201	53019396	1	1
BCSlncRNA_032739	BCSlncRNA_032739	Novel lncRNA	Intergenic lncRNA	chr19	+	1310	53721275	53722584	1	1
BCSlncRNA_032877	BCSlncRNA_032877_AS-ZNF784	Novel lncRNA	Antisense lncRNA	chr19	+	4234	56128698	56132931	1	1
BCSlncRNA_032943	BCSlncRNA_032943	Novel lncRNA	Intergenic lncRNA	chr19	+	2086	58033948	58036033	1	1
BCSlncRNA_033022	BCSlncRNA_033022	Novel lncRNA	Intergenic lncRNA	chr19	-	588	5581827	5582414	1	1
BCSlncRNA_033054	BCSlncRNA_033054_AS-TRIP10	Novel lncRNA	Antisense lncRNA	chr19	-	761	6740874	6741634	1	1
BCSlncRNA_033055	BCSlncRNA_033055_AS-TRIP10	Novel lncRNA	Antisense lncRNA	chr19	-	1532	6742814	6744345	1	1
BCSlncRNA_033350	BCSlncRNA_033350_AS-AD000684.2	Novel lncRNA	Antisense lncRNA	chr19	-	3993	35751469	35755461	1	1
BCSlncRNA_033480	BCSlncRNA_033480_AS-CTC-471F3.6	Novel lncRNA	Antisense lncRNA	chr19	-	2801	40525333	40528133	1	1
BCSlncRNA_033536	BCSlncRNA_033536	Novel lncRNA	Intergenic lncRNA	chr19	-	624	42386396	42387019	1	1
BCSlncRNA_034019	BCSlncRNA_034019_AS-AC003006.7	Novel lncRNA	Antisense lncRNA	chr19	-	498	58235332	58235829	1	1
BCSlncRNA_034074	BCSlncRNA_034074_AS-FAM150B	Novel lncRNA	Antisense lncRNA	chr2	+	3181	278462	281642	1	1
BCSlncRNA_034273	BCSlncRNA_034273	Novel lncRNA	Intergenic lncRNA	chr2	+	887	18908547	18909433	1	1
BCSlncRNA_034305	BCSlncRNA_034305	Novel lncRNA	Intergenic lncRNA	chr2	+	557	19160904	19161460	1	1
BCSlncRNA_034546	BCSlncRNA_034546	Novel lncRNA	Intergenic lncRNA	chr2	+	1840	42332696	42334535	1	1
BCSlncRNA_034561	BCSlncRNA_034561_AS-FTOP1	Novel lncRNA	Antisense lncRNA	chr2	+	11673	43025443	43037115	1	1
BCSlncRNA_034621	BCSlncRNA_034621	Novel lncRNA	Intergenic lncRNA	chr2	+	2167	46996652	46998818	1	1
BCSlncRNA_034622	BCSlncRNA_034622	Novel lncRNA	Intergenic lncRNA	chr2	+	833	46999269	47000101	1	1
BCSlncRNA_034663	BCSlncRNA_034663	Novel lncRNA	Intergenic lncRNA	chr2	+	1374	48144239	48145612	1	1
BCSlncRNA_034968	BCSlncRNA_034968	Novel lncRNA	Intergenic lncRNA	chr2	+	8974	74923678	74932651	1	1
BCSlncRNA_034975	BCSlncRNA_034975	Novel lncRNA	Intergenic lncRNA	chr2	+	1478	75232365	75233842	1	1
BCSlncRNA_034976	BCSlncRNA_034976	Novel lncRNA	Intergenic lncRNA	chr2	+	1969	75234243	75236211	1	1
BCSlncRNA_034978	BCSlncRNA_034978	Novel lncRNA	Intergenic lncRNA	chr2	+	1548	75246391	75247938	1	1
BCSlncRNA_034982	BCSlncRNA_034982	Novel lncRNA	Intergenic lncRNA	chr2	+	7822	75264249	75272070	1	1
BCSlncRNA_034983	BCSlncRNA_034983_AS-TACR1	Novel lncRNA	Antisense lncRNA	chr2	+	16139	75272141	75288279	1	1
BCSlncRNA_035273	BCSlncRNA_035273_AS-TBC1D8	Novel lncRNA	Antisense lncRNA	chr2	+	2021	101625125	101627145	2	1
BCSlncRNA_035275	BCSlncRNA_035275_AS-TBC1D8	Novel lncRNA	Antisense lncRNA	chr2	+	698	101628543	101629240	1	1
BCSlncRNA_035277	BCSlncRNA_035277_AS-TBC1D8	Novel lncRNA	Antisense lncRNA	chr2	+	860	101631465	101632324	1	1
BCSlncRNA_035278	BCSlncRNA_035278_AS-TBC1D8	Novel lncRNA	Antisense lncRNA	chr2	+	483	101633580	101634062	1	1
BCSlncRNA_035333	BCSlncRNA_035333	Novel lncRNA	Intergenic lncRNA	chr2	+	1486	106519862	106521347	1	1
BCSlncRNA_035382	BCSlncRNA_035382_AS-SH3RF3-AS1	Novel lncRNA	Antisense lncRNA	chr2	+	831	109744732	109745562	1	1
BCSlncRNA_035385	BCSlncRNA_035385_AS-MIR4266	Novel lncRNA	Antisense lncRNA	chr2	+	73248	109872643	109945890	2	1
BCSlncRNA_035486	BCSlncRNA_035486	Novel lncRNA	Intergenic lncRNA	chr2	+	790	114722423	114723212	1	1
BCSlncRNA_035507	BCSlncRNA_035507	Novel lncRNA	Intergenic lncRNA	chr2	+	6515	118871114	118877628	1	1
BCSlncRNA_035508	BCSlncRNA_035508	Novel lncRNA	Intergenic lncRNA	chr2	+	1199	118878014	118879212	1	1
BCSlncRNA_035523	BCSlncRNA_035523	Novel lncRNA	Intergenic lncRNA	chr2	+	1716	120448245	120449960	1	1
BCSlncRNA_035524	BCSlncRNA_035524	Novel lncRNA	Intergenic lncRNA	chr2	+	2562	120450577	120453138	1	1
BCSlncRNA_035534	BCSlncRNA_035534	Novel lncRNA	Intergenic lncRNA	chr2	+	1892	121056880	121058771	1	1
BCSlncRNA_035546	BCSlncRNA_035546_AS-AC018737.6	Novel lncRNA	Antisense lncRNA	chr2	+	2985	122415300	122418284	1	1
BCSlncRNA_035713	BCSlncRNA_035713_AS-TMEM163	Novel lncRNA	Antisense lncRNA	chr2	+	4109	135212378	135216486	1	1
BCSlncRNA_035720	BCSlncRNA_035720_AS-MAP3K19	Novel lncRNA	Antisense lncRNA	chr2	+	2017	135721276	135723292	1	1
BCSlncRNA_035744	BCSlncRNA_035744	Novel lncRNA	Intergenic lncRNA	chr2	+	3705	136875832	136879536	1	1
BCSlncRNA_035745	BCSlncRNA_035745	Novel lncRNA	Intergenic lncRNA	chr2	+	1978	136880298	136882275	1	1
BCSlncRNA_035746	BCSlncRNA_035746	Novel lncRNA	Intergenic lncRNA	chr2	+	886	136882583	136883468	1	1
BCSlncRNA_035747	BCSlncRNA_035747	Novel lncRNA	Intergenic lncRNA	chr2	+	3119	136885154	136888272	1	1
BCSlncRNA_035749	BCSlncRNA_035749	Novel lncRNA	Intergenic lncRNA	chr2	+	3869	136963455	136967323	1	1
BCSlncRNA_035752	BCSlncRNA_035752	Novel lncRNA	Intergenic lncRNA	chr2	+	1599	136987076	136988674	1	1
BCSlncRNA_035753	BCSlncRNA_035753	Novel lncRNA	Intergenic lncRNA	chr2	+	2129	136989109	136991237	1	1
BCSlncRNA_035819	BCSlncRNA_035819_AS-AC096558.1	Novel lncRNA	Antisense lncRNA	chr2	+	26141	144032915	144059055	2	1
BCSlncRNA_035821	BCSlncRNA_035821_AS-AC096558.1	Novel lncRNA	Antisense lncRNA	chr2	+	9554	144073752	144083305	2	1
BCSlncRNA_035863	BCSlncRNA_035863	Novel lncRNA	Intergenic lncRNA	chr2	+	3727	149282609	149286335	1	1
BCSlncRNA_035908	BCSlncRNA_035908	Novel lncRNA	Intergenic lncRNA	chr2	+	2907	157199010	157201916	1	1
BCSlncRNA_035909	BCSlncRNA_035909	Novel lncRNA	Intergenic lncRNA	chr2	+	1139	157205275	157206413	1	1
BCSlncRNA_035910	BCSlncRNA_035910	Novel lncRNA	Intergenic lncRNA	chr2	+	1541	157206682	157208222	1	1
BCSlncRNA_035912	BCSlncRNA_035912	Novel lncRNA	Intergenic lncRNA	chr2	+	2619	157218608	157221226	2	1
BCSlncRNA_035913	BCSlncRNA_035913	Novel lncRNA	Intergenic lncRNA	chr2	+	2553	157221498	157224050	1	1
BCSlncRNA_035942	BCSlncRNA_035942_AS-CD302	Novel lncRNA	Antisense lncRNA	chr2	+	7757	160628746	160636502	1	1
BCSlncRNA_035985	BCSlncRNA_035985	Novel lncRNA	Intergenic lncRNA	chr2	+	4189	165815824	165820012	3	1
BCSlncRNA_035986	BCSlncRNA_035986	Novel lncRNA	Intergenic lncRNA	chr2	+	1144	165816124	165817267	1	1
BCSlncRNA_035987	BCSlncRNA_035987	Novel lncRNA	Intergenic lncRNA	chr2	+	1225	165820765	165821989	1	1
BCSlncRNA_035989	BCSlncRNA_035989	Novel lncRNA	Intergenic lncRNA	chr2	+	477	165827744	165828220	1	1
BCSlncRNA_035994	BCSlncRNA_035994	Novel lncRNA	Intergenic lncRNA	chr2	+	1601	165839967	165841567	1	1
BCSlncRNA_036157	BCSlncRNA_036157	Novel lncRNA	Intergenic lncRNA	chr2	+	1535	182284491	182286025	1	1
BCSlncRNA_036177	BCSlncRNA_036177	Novel lncRNA	Intergenic lncRNA	chr2	+	1654	184088420	184090073	1	1
BCSlncRNA_036302	BCSlncRNA_036302_AS-DNAH7	Novel lncRNA	Antisense lncRNA	chr2	+	4684	196602861	196607544	2	1
BCSlncRNA_036365	BCSlncRNA_036365_AS-ALS2CR12	Novel lncRNA	Antisense lncRNA	chr2	+	5312	202159043	202164354	1	1
BCSlncRNA_036402	BCSlncRNA_036402	Novel lncRNA	Intergenic lncRNA	chr2	+	1163	203223859	203225021	1	1
BCSlncRNA_036416	BCSlncRNA_036416_AS-AC098831.4	Novel lncRNA	Antisense lncRNA	chr2	+	4438	203634572	203639009	1	1
BCSlncRNA_036418	BCSlncRNA_036418_AS-ICA1L	Novel lncRNA	Antisense lncRNA	chr2	+	34890	203640887	203675776	2	1
BCSlncRNA_036419	BCSlncRNA_036419_AS-ICA1L	Novel lncRNA	Antisense lncRNA	chr2	+	8814	203651095	203659908	1	1
BCSlncRNA_036466	BCSlncRNA_036466	Novel lncRNA	Intergenic lncRNA	chr2	+	1748	207667886	207669633	1	1
BCSlncRNA_036503	BCSlncRNA_036503_AS-KANSL1L	Novel lncRNA	Antisense lncRNA	chr2	+	899	210898532	210899430	1	1
BCSlncRNA_036504	BCSlncRNA_036504_AS-KANSL1L	Novel lncRNA	Antisense lncRNA	chr2	+	3735	210900946	210904680	1	1
BCSlncRNA_036506	BCSlncRNA_036506_AS-KANSL1L	Novel lncRNA	Antisense lncRNA	chr2	+	1250	210909949	210911198	1	1
BCSlncRNA_036552	BCSlncRNA_036552_AS-FN1	Novel lncRNA	Antisense lncRNA	chr2	+	1991	216225359	216227349	1	1
BCSlncRNA_036846	BCSlncRNA_036846	Novel lncRNA	Intergenic lncRNA	chr2	+	937	232419226	232420162	1	1
BCSlncRNA_036847	BCSlncRNA_036847	Novel lncRNA	Intergenic lncRNA	chr2	+	1394	232421692	232423085	1	1
BCSlncRNA_036898	BCSlncRNA_036898_AS-USP40	Novel lncRNA	Antisense lncRNA	chr2	+	4479	234385144	234389622	1	1
BCSlncRNA_036931	BCSlncRNA_036931	Novel lncRNA	Intergenic lncRNA	chr2	+	1864	237446059	237447922	1	1
BCSlncRNA_036932	BCSlncRNA_036932	Novel lncRNA	Intergenic lncRNA	chr2	+	3688	237448896	237452583	1	1
BCSlncRNA_036933	BCSlncRNA_036933	Novel lncRNA	Intergenic lncRNA	chr2	+	5866	237452763	237458628	1	1
BCSlncRNA_037018	BCSlncRNA_037018	Novel lncRNA	Intergenic lncRNA	chr2	+	786	242638603	242639388	1	1
BCSlncRNA_037271	BCSlncRNA_037271_AS-VSNL1	Novel lncRNA	Antisense lncRNA	chr2	-	11479	17832122	17843600	1	1
BCSlncRNA_037315	BCSlncRNA_037315_AS-KLHL29	Novel lncRNA	Antisense lncRNA	chr2	-	2977	23916529	23919505	1	1
BCSlncRNA_037354	BCSlncRNA_037354_AS-RP11-509E16.1	Novel lncRNA	Antisense lncRNA	chr2	-	2974	25379297	25382270	1	1
BCSlncRNA_037375	BCSlncRNA_037375_AS-GAREML	Novel lncRNA	Antisense lncRNA	chr2	-	1260	26411815	26413074	1	1
BCSlncRNA_037583	BCSlncRNA_037583	Novel lncRNA	Intergenic lncRNA	chr2	-	1115	42362074	42363188	1	1
BCSlncRNA_037634	BCSlncRNA_037634	Novel lncRNA	Intergenic lncRNA	chr2	-	3961	45874160	45878120	2	1
BCSlncRNA_037773	BCSlncRNA_037773	Novel lncRNA	Intergenic lncRNA	chr2	-	1826	57538438	57540263	1	1
BCSlncRNA_037795	BCSlncRNA_037795	Novel lncRNA	Intergenic lncRNA	chr2	-	1462	57726019	57727480	1	1
BCSlncRNA_037798	BCSlncRNA_037798	Novel lncRNA	Intergenic lncRNA	chr2	-	1539	57733881	57735419	1	1
BCSlncRNA_037799	BCSlncRNA_037799	Novel lncRNA	Intergenic lncRNA	chr2	-	1684	57735512	57737195	1	1
BCSlncRNA_037800	BCSlncRNA_037800	Novel lncRNA	Intergenic lncRNA	chr2	-	1325	57739702	57741026	1	1
BCSlncRNA_037801	BCSlncRNA_037801	Novel lncRNA	Intergenic lncRNA	chr2	-	1912	57741480	57743391	1	1
BCSlncRNA_037806	BCSlncRNA_037806_AS-SNORD78	Novel lncRNA	Antisense lncRNA	chr2	-	5870	57766567	57772436	1	1
BCSlncRNA_037813	BCSlncRNA_037813	Novel lncRNA	Intergenic lncRNA	chr2	-	1576	57797358	57798933	1	1
BCSlncRNA_037815	BCSlncRNA_037815	Novel lncRNA	Intergenic lncRNA	chr2	-	2183	57805384	57807566	1	1
BCSlncRNA_037816	BCSlncRNA_037816	Novel lncRNA	Intergenic lncRNA	chr2	-	4129	57822296	57826424	1	1
BCSlncRNA_037817	BCSlncRNA_037817	Novel lncRNA	Intergenic lncRNA	chr2	-	1692	57826952	57828643	1	1
BCSlncRNA_037819	BCSlncRNA_037819	Novel lncRNA	Intergenic lncRNA	chr2	-	1387	57842766	57844152	1	1
BCSlncRNA_037821	BCSlncRNA_037821	Novel lncRNA	Intergenic lncRNA	chr2	-	3315	57846799	57850113	1	1
BCSlncRNA_037823	BCSlncRNA_037823	Novel lncRNA	Intergenic lncRNA	chr2	-	2165	57850876	57853040	1	1
BCSlncRNA_037824	BCSlncRNA_037824	Novel lncRNA	Intergenic lncRNA	chr2	-	1347	57853839	57855185	1	1
BCSlncRNA_037826	BCSlncRNA_037826	Novel lncRNA	Intergenic lncRNA	chr2	-	2791	57856555	57859345	1	1
BCSlncRNA_037828	BCSlncRNA_037828	Novel lncRNA	Intergenic lncRNA	chr2	-	6991	57866188	57873178	1	1
BCSlncRNA_037829	BCSlncRNA_037829	Novel lncRNA	Intergenic lncRNA	chr2	-	4880	57886096	57890975	1	1
BCSlncRNA_037830	BCSlncRNA_037830	Novel lncRNA	Intergenic lncRNA	chr2	-	1283	57952682	57953964	1	1
BCSlncRNA_037834	BCSlncRNA_037834	Novel lncRNA	Intergenic lncRNA	chr2	-	1302	57964335	57965636	1	1
BCSlncRNA_037839	BCSlncRNA_037839	Novel lncRNA	Intergenic lncRNA	chr2	-	1648	57975340	57976987	1	1
BCSlncRNA_037842	BCSlncRNA_037842_AS-CTD-2026C7.1	Novel lncRNA	Antisense lncRNA	chr2	-	1292	57991454	57992745	1	1
BCSlncRNA_037844	BCSlncRNA_037844	Novel lncRNA	Intergenic lncRNA	chr2	-	2211	57994211	57996421	1	1
BCSlncRNA_037853	BCSlncRNA_037853_AS-VRK2	Novel lncRNA	Antisense lncRNA	chr2	-	40165	58123202	58163366	2	1
BCSlncRNA_037854	BCSlncRNA_037854	Novel lncRNA	Intergenic lncRNA	chr2	-	9673	58124741	58134413	2	1
BCSlncRNA_037870	BCSlncRNA_037870	Novel lncRNA	Intergenic lncRNA	chr2	-	1063	60499267	60500329	1	1
BCSlncRNA_037871	BCSlncRNA_037871	Novel lncRNA	Intergenic lncRNA	chr2	-	1447	60500781	60502227	1	1
BCSlncRNA_037872	BCSlncRNA_037872	Novel lncRNA	Intergenic lncRNA	chr2	-	1066	60505202	60506267	1	1
BCSlncRNA_037874	BCSlncRNA_037874	Novel lncRNA	Intergenic lncRNA	chr2	-	1399	60521884	60523282	1	1
BCSlncRNA_037875	BCSlncRNA_037875	Novel lncRNA	Intergenic lncRNA	chr2	-	1607	60525311	60526917	1	1
BCSlncRNA_037876	BCSlncRNA_037876	Novel lncRNA	Intergenic lncRNA	chr2	-	1157	60527962	60529118	1	1
BCSlncRNA_037877	BCSlncRNA_037877	Novel lncRNA	Intergenic lncRNA	chr2	-	3260	60530049	60533308	1	1
BCSlncRNA_037879	BCSlncRNA_037879	Novel lncRNA	Intergenic lncRNA	chr2	-	1260	60535814	60537073	1	1
BCSlncRNA_037890	BCSlncRNA_037890	Novel lncRNA	Intergenic lncRNA	chr2	-	1887	60582099	60583985	1	1
BCSlncRNA_037892	BCSlncRNA_037892	Novel lncRNA	Intergenic lncRNA	chr2	-	1034	60625208	60626241	1	1
BCSlncRNA_037893	BCSlncRNA_037893	Novel lncRNA	Intergenic lncRNA	chr2	-	1172	60629520	60630691	1	1
BCSlncRNA_037894	BCSlncRNA_037894	Novel lncRNA	Intergenic lncRNA	chr2	-	5366	60632658	60638023	1	1
BCSlncRNA_037895	BCSlncRNA_037895	Novel lncRNA	Intergenic lncRNA	chr2	-	962	60638174	60639135	1	1
BCSlncRNA_038003	BCSlncRNA_038003	Novel lncRNA	Intergenic lncRNA	chr2	-	915	65065039	65065953	1	1
BCSlncRNA_038004	BCSlncRNA_038004	Novel lncRNA	Intergenic lncRNA	chr2	-	1342	65068463	65069804	1	1
BCSlncRNA_038015	BCSlncRNA_038015_AS-RNU6-548P	Novel lncRNA	Antisense lncRNA	chr2	-	6184	65219042	65225225	1	1
BCSlncRNA_038021	BCSlncRNA_038021_AS-CEP68	Novel lncRNA	Antisense lncRNA	chr2	-	1050	65305992	65307041	1	1
BCSlncRNA_038138	BCSlncRNA_038138	Novel lncRNA	Intergenic lncRNA	chr2	-	2815	74208852	74211666	1	1
BCSlncRNA_038161	BCSlncRNA_038161	Novel lncRNA	Intergenic lncRNA	chr2	-	1285	75473804	75475088	1	1
BCSlncRNA_038435	BCSlncRNA_038435_AS-COX5B	Novel lncRNA	Antisense lncRNA	chr2	-	2761	98263249	98266009	1	1
BCSlncRNA_038438	BCSlncRNA_038438	Novel lncRNA	Intergenic lncRNA	chr2	-	3773	98358006	98361778	1	1
BCSlncRNA_038669	BCSlncRNA_038669	Novel lncRNA	Intergenic lncRNA	chr2	-	8892	120981123	120990014	3	1
BCSlncRNA_038720	BCSlncRNA_038720_AS-AC010976.2	Novel lncRNA	Antisense lncRNA	chr2	-	713	128237052	128237764	1	1
BCSlncRNA_038722	BCSlncRNA_038722_AS-AC010976.2	Novel lncRNA	Antisense lncRNA	chr2	-	686	128257581	128258266	1	1
BCSlncRNA_038776	BCSlncRNA_038776_AS-ARHGEF4	Novel lncRNA	Antisense lncRNA	chr2	-	1677	131803443	131805119	1	1
BCSlncRNA_038864	BCSlncRNA_038864	Novel lncRNA	Intergenic lncRNA	chr2	-	2373	136882832	136885204	1	1
BCSlncRNA_038988	BCSlncRNA_038988	Novel lncRNA	Intergenic lncRNA	chr2	-	882	152597743	152598624	1	1
BCSlncRNA_039025	BCSlncRNA_039025	Novel lncRNA	Intergenic lncRNA	chr2	-	11755	158185657	158197411	1	1
BCSlncRNA_039043	BCSlncRNA_039043_AS-TANC1	Novel lncRNA	Antisense lncRNA	chr2	-	814	160088545	160089358	1	1
BCSlncRNA_039202	BCSlncRNA_039202	Novel lncRNA	Intergenic lncRNA	chr2	-	1202	175408501	175409702	1	1
BCSlncRNA_039203	BCSlncRNA_039203_AS-AC018890.6	Novel lncRNA	Antisense lncRNA	chr2	-	3729	175409702	175413430	1	1
BCSlncRNA_039263	BCSlncRNA_039263	Novel lncRNA	Intergenic lncRNA	chr2	-	1515	180792152	180793666	1	1
BCSlncRNA_039317	BCSlncRNA_039317	Novel lncRNA	Intergenic lncRNA	chr2	-	2060	186775306	186777365	1	1
BCSlncRNA_039318	BCSlncRNA_039318	Novel lncRNA	Intergenic lncRNA	chr2	-	1066	186790379	186791444	1	1
BCSlncRNA_039320	BCSlncRNA_039320	Novel lncRNA	Intergenic lncRNA	chr2	-	1146	186793231	186794376	1	1
BCSlncRNA_039322	BCSlncRNA_039322	Novel lncRNA	Intergenic lncRNA	chr2	-	2109	186811161	186813269	1	1
BCSlncRNA_039324	BCSlncRNA_039324	Novel lncRNA	Intergenic lncRNA	chr2	-	2496	186948187	186950682	1	1
BCSlncRNA_039325	BCSlncRNA_039325	Novel lncRNA	Intergenic lncRNA	chr2	-	7311	186960089	186967399	1	1
BCSlncRNA_039332	BCSlncRNA_039332	Novel lncRNA	Intergenic lncRNA	chr2	-	966	187155704	187156669	1	1
BCSlncRNA_039428	BCSlncRNA_039428	Novel lncRNA	Intergenic lncRNA	chr2	-	1237	197823780	197825016	1	1
BCSlncRNA_039429	BCSlncRNA_039429	Novel lncRNA	Intergenic lncRNA	chr2	-	885	197825129	197826013	1	1
BCSlncRNA_039430	BCSlncRNA_039430	Novel lncRNA	Intergenic lncRNA	chr2	-	1763	197826595	197828357	1	1
BCSlncRNA_039506	BCSlncRNA_039506_AS-FAM117B	Novel lncRNA	Antisense lncRNA	chr2	-	1794	203498295	203500088	1	1
BCSlncRNA_039820	BCSlncRNA_039820	Novel lncRNA	Intergenic lncRNA	chr2	-	1568	232585177	232586744	1	1
BCSlncRNA_039859	BCSlncRNA_039859	Novel lncRNA	Intergenic lncRNA	chr2	-	1840	235396547	235398386	1	1
BCSlncRNA_039931	BCSlncRNA_039931_AS-GPC1	Novel lncRNA	Antisense lncRNA	chr2	-	12461	241406269	241418729	1	1
BCSlncRNA_039997	BCSlncRNA_039997	Novel lncRNA	Intergenic lncRNA	chr2	.	712	74225147	74225858	1	1
BCSlncRNA_040001	BCSlncRNA_040001	Novel lncRNA	Intergenic lncRNA	chr2	.	1481	86144952	86146432	1	1
BCSlncRNA_040110	BCSlncRNA_040110	Novel lncRNA	Intergenic lncRNA	chr20	+	5035	5194279	5199313	2	1
BCSlncRNA_040111	BCSlncRNA_040111	Novel lncRNA	Intergenic lncRNA	chr20	+	1012	5203395	5204406	1	1
BCSlncRNA_040291	BCSlncRNA_040291	Novel lncRNA	Intergenic lncRNA	chr20	+	958	25713711	25714668	1	1
BCSlncRNA_040326	BCSlncRNA_040326_AS-BCL2L1	Novel lncRNA	Antisense lncRNA	chr20	+	964	30274369	30275332	1	1
BCSlncRNA_040327	BCSlncRNA_040327_AS-BCL2L1	Novel lncRNA	Antisense lncRNA	chr20	+	533	30275393	30275925	1	1
BCSlncRNA_040328	BCSlncRNA_040328_AS-BCL2L1	Novel lncRNA	Antisense lncRNA	chr20	+	766	30276268	30277033	1	1
BCSlncRNA_040330	BCSlncRNA_040330_AS-BCL2L1	Novel lncRNA	Antisense lncRNA	chr20	+	693	30282455	30283147	1	1
BCSlncRNA_040331	BCSlncRNA_040331_AS-BCL2L1	Novel lncRNA	Antisense lncRNA	chr20	+	1696	30286902	30288597	1	1
BCSlncRNA_040367	BCSlncRNA_040367	Novel lncRNA	Intergenic lncRNA	chr20	+	2759	31560219	31562977	1	1
BCSlncRNA_040425	BCSlncRNA_040425	Novel lncRNA	Intergenic lncRNA	chr20	+	1643	34103162	34104804	1	1
BCSlncRNA_040435	BCSlncRNA_040435_AS-RNU6-1166P	Novel lncRNA	Antisense lncRNA	chr20	+	2386	34356143	34358528	1	1
BCSlncRNA_040589	BCSlncRNA_040589	Novel lncRNA	Intergenic lncRNA	chr20	+	5013	44759939	44764951	2	1
BCSlncRNA_040682	BCSlncRNA_040682	Novel lncRNA	Intergenic lncRNA	chr20	+	1004	49758664	49759667	1	1
BCSlncRNA_040878	BCSlncRNA_040878_AS-ZNF512B	Novel lncRNA	Antisense lncRNA	chr20	+	893	62660885	62661777	2	1
BCSlncRNA_040906	BCSlncRNA_040906	Novel lncRNA	Intergenic lncRNA	chr20	-	895	1415838	1416732	1	1
BCSlncRNA_040918	BCSlncRNA_040918	Novel lncRNA	Intergenic lncRNA	chr20	-	1523	1863238	1864760	1	1
BCSlncRNA_040930	BCSlncRNA_040930_AS-MRPS26	Novel lncRNA	Antisense lncRNA	chr20	-	2387	3027371	3029757	1	1
BCSlncRNA_040931	BCSlncRNA_040931	Novel lncRNA	Intergenic lncRNA	chr20	-	4837	3029948	3034784	1	1
BCSlncRNA_040932	BCSlncRNA_040932_AS-OXT	Novel lncRNA	Antisense lncRNA	chr20	-	14282	3038183	3052464	2	1
BCSlncRNA_040972	BCSlncRNA_040972	Novel lncRNA	Intergenic lncRNA	chr20	-	2284	5045725	5048008	1	1
BCSlncRNA_040992	BCSlncRNA_040992	Novel lncRNA	Intergenic lncRNA	chr20	-	1572	5509241	5510812	1	1
BCSlncRNA_040993	BCSlncRNA_040993_AS-RP5-1022P6.5	Novel lncRNA	Antisense lncRNA	chr20	-	2030	5513096	5515125	1	1
BCSlncRNA_041061	BCSlncRNA_041061_AS-MACROD2	Novel lncRNA	Antisense lncRNA	chr20	-	211866	15880014	16091879	2	1
BCSlncRNA_041067	BCSlncRNA_041067	Novel lncRNA	Intergenic lncRNA	chr20	-	2387	16124317	16126703	1	1
BCSlncRNA_041068	BCSlncRNA_041068	Novel lncRNA	Intergenic lncRNA	chr20	-	1531	16126778	16128308	1	1
BCSlncRNA_041069	BCSlncRNA_041069	Novel lncRNA	Intergenic lncRNA	chr20	-	2214	16137280	16139493	1	1
BCSlncRNA_041209	BCSlncRNA_041209	Novel lncRNA	Intergenic lncRNA	chr20	-	1073	29523124	29524196	1	1
BCSlncRNA_041303	BCSlncRNA_041303_AS-SPAG4	Novel lncRNA	Antisense lncRNA	chr20	-	4053	34208570	34212622	1	1
BCSlncRNA_041306	BCSlncRNA_041306_AS-RN7SKP271	Novel lncRNA	Antisense lncRNA	chr20	-	6267	34225919	34232185	2	1
BCSlncRNA_041565	BCSlncRNA_041565_AS-RP4-724E16.2	Novel lncRNA	Antisense lncRNA	chr20	-	3276	52176862	52180137	1	1
BCSlncRNA_041680	BCSlncRNA_041680	Novel lncRNA	Intergenic lncRNA	chr20	-	841	62149868	62150708	1	1
BCSlncRNA_041916	BCSlncRNA_041916_AS-TMEM50B	Novel lncRNA	Antisense lncRNA	chr21	+	577	34805480	34806056	2	1
BCSlncRNA_042023	BCSlncRNA_042023_AS-AP001623.1	Novel lncRNA	Antisense lncRNA	chr21	+	7218	43717597	43724814	1	1
BCSlncRNA_042032	BCSlncRNA_042032_AS-AP001628.6	Novel lncRNA	Antisense lncRNA	chr21	+	5523	44248826	44254348	1	1
BCSlncRNA_042088	BCSlncRNA_042088	Novel lncRNA	Intergenic lncRNA	chr21	+	2656	45602654	45605309	1	1
BCSlncRNA_042207	BCSlncRNA_042207	Novel lncRNA	Intergenic lncRNA	chr21	-	762	16437709	16438470	2	1
BCSlncRNA_043002	BCSlncRNA_043002	Novel lncRNA	Intergenic lncRNA	chr22	+	9602	27196495	27206096	1	1
BCSlncRNA_043237	BCSlncRNA_043237_AS-SMC1B	Novel lncRNA	Antisense lncRNA	chr22	+	6336	45738547	45744882	1	1
BCSlncRNA_043275	BCSlncRNA_043275	Novel lncRNA	Intergenic lncRNA	chr22	+	846	47595794	47596639	1	1
BCSlncRNA_043495	BCSlncRNA_043495	Novel lncRNA	Intergenic lncRNA	chr22	-	751	22097901	22098651	1	1
BCSlncRNA_043505	BCSlncRNA_043505_AS-IGLV1-62	Novel lncRNA	Antisense lncRNA	chr22	-	3345	22438733	22442077	1	1
BCSlncRNA_043506	BCSlncRNA_043506_AS-LL22NC03-88E1.17	Novel lncRNA	Antisense lncRNA	chr22	-	4083	22456239	22460321	1	1
BCSlncRNA_043510	BCSlncRNA_043510	Novel lncRNA	Intergenic lncRNA	chr22	-	3549	22494793	22498341	1	1
BCSlncRNA_043515	BCSlncRNA_043515	Novel lncRNA	Intergenic lncRNA	chr22	-	1114	22506460	22507573	1	1
BCSlncRNA_043516	BCSlncRNA_043516_AS-LL22NC03-30E12.10	Novel lncRNA	Antisense lncRNA	chr22	-	6236	22508856	22515091	1	1
BCSlncRNA_043517	BCSlncRNA_043517_AS-IGLV4-60	Novel lncRNA	Antisense lncRNA	chr22	-	1140	22516050	22517189	1	1
BCSlncRNA_043644	BCSlncRNA_043644	Novel lncRNA	Intergenic lncRNA	chr22	-	890	28237640	28238529	1	1
BCSlncRNA_043645	BCSlncRNA_043645	Novel lncRNA	Intergenic lncRNA	chr22	-	1197	28240001	28241197	1	1
BCSlncRNA_043646	BCSlncRNA_043646	Novel lncRNA	Intergenic lncRNA	chr22	-	3951	28241342	28245292	1	1
BCSlncRNA_043693	BCSlncRNA_043693_AS-SEC14L2	Novel lncRNA	Antisense lncRNA	chr22	-	3599	30807827	30811425	1	1
BCSlncRNA_043706	BCSlncRNA_043706_AS-OSBP2	Novel lncRNA	Antisense lncRNA	chr22	-	622	31302414	31303035	1	1
BCSlncRNA_043748	BCSlncRNA_043748_AS-RP1-149A16.3	Novel lncRNA	Antisense lncRNA	chr22	-	2427	32778311	32780737	1	1
BCSlncRNA_043815	BCSlncRNA_043815	Novel lncRNA	Intergenic lncRNA	chr22	-	5704	37854007	37859710	2	1
BCSlncRNA_043826	BCSlncRNA_043826_AS-LGALS1	Novel lncRNA	Antisense lncRNA	chr22	-	2633	38070731	38073363	2	1
BCSlncRNA_044088	BCSlncRNA_044088	Novel lncRNA	Intergenic lncRNA	chr3	+	1018	15696103	15697120	1	1
BCSlncRNA_044238	BCSlncRNA_044238_AS-AC096921.2	Novel lncRNA	Antisense lncRNA	chr3	+	6481	30666109	30672589	1	1
BCSlncRNA_044240	BCSlncRNA_044240_AS-AC096921.2	Novel lncRNA	Antisense lncRNA	chr3	+	7488	30665620	30673107	2	1
BCSlncRNA_044363	BCSlncRNA_044363	Novel lncRNA	Intergenic lncRNA	chr3	+	21498	40665390	40686904	4	1
BCSlncRNA_044364	BCSlncRNA_044364	Novel lncRNA	Intergenic lncRNA	chr3	+	3066	40688976	40692041	1	1
BCSlncRNA_044365	BCSlncRNA_044365	Novel lncRNA	Intergenic lncRNA	chr3	+	3029	40704582	40707610	1	1
BCSlncRNA_044508	BCSlncRNA_044508_AS-NEK4	Novel lncRNA	Antisense lncRNA	chr3	+	2654	52742613	52745266	1	1
BCSlncRNA_044548	BCSlncRNA_044548	Novel lncRNA	Intergenic lncRNA	chr3	+	2448	57918631	57921078	1	1
BCSlncRNA_044557	BCSlncRNA_044557	Novel lncRNA	Intergenic lncRNA	chr3	+	2037	58283482	58285518	1	1
BCSlncRNA_044637	BCSlncRNA_044637_AS-LMOD3	Novel lncRNA	Antisense lncRNA	chr3	+	1810	69156057	69157866	1	1
BCSlncRNA_044638	BCSlncRNA_044638_AS-LMOD3	Novel lncRNA	Antisense lncRNA	chr3	+	1330	69157995	69159324	1	1
BCSlncRNA_044723	BCSlncRNA_044723_AS-POU1F1	Novel lncRNA	Antisense lncRNA	chr3	+	1095	87307773	87308867	1	1
BCSlncRNA_044803	BCSlncRNA_044803_AS-FILIP1L	Novel lncRNA	Antisense lncRNA	chr3	+	19631	99551689	99571319	2	1
BCSlncRNA_044804	BCSlncRNA_044804_AS-FILIP1L	Novel lncRNA	Antisense lncRNA	chr3	+	439	99572565	99573003	1	1
BCSlncRNA_044806	BCSlncRNA_044806_AS-FILIP1L	Novel lncRNA	Antisense lncRNA	chr3	+	370	99575009	99575378	1	1
BCSlncRNA_044807	BCSlncRNA_044807_AS-FILIP1L	Novel lncRNA	Antisense lncRNA	chr3	+	888	99578884	99579771	1	1
BCSlncRNA_044809	BCSlncRNA_044809_AS-FILIP1L	Novel lncRNA	Antisense lncRNA	chr3	+	1252	99586982	99588233	2	1
BCSlncRNA_044810	BCSlncRNA_044810_AS-FILIP1L	Novel lncRNA	Antisense lncRNA	chr3	+	502	99746550	99747051	1	1
BCSlncRNA_044875	BCSlncRNA_044875	Novel lncRNA	Intergenic lncRNA	chr3	+	2861	107810283	107813143	2	1
BCSlncRNA_044876	BCSlncRNA_044876	Novel lncRNA	Intergenic lncRNA	chr3	+	6399	107818135	107824533	1	1
BCSlncRNA_044877	BCSlncRNA_044877	Novel lncRNA	Intergenic lncRNA	chr3	+	1507	107828253	107829759	1	1
BCSlncRNA_044878	BCSlncRNA_044878	Novel lncRNA	Intergenic lncRNA	chr3	+	1118	107837182	107838299	1	1
BCSlncRNA_045028	BCSlncRNA_045028	Novel lncRNA	Intergenic lncRNA	chr3	+	622	122361688	122362309	1	1
BCSlncRNA_045376	BCSlncRNA_045376_AS-RP11-529G21.2	Novel lncRNA	Antisense lncRNA	chr3	+	1303	152878463	152879765	1	1
BCSlncRNA_045438	BCSlncRNA_045438_AS-GPR79	Novel lncRNA	Antisense lncRNA	chr3	+	18067	158547686	158565752	1	1
BCSlncRNA_045439	BCSlncRNA_045439	Novel lncRNA	Intergenic lncRNA	chr3	+	1849	158566138	158567986	1	1
BCSlncRNA_045501	BCSlncRNA_045501	Novel lncRNA	Intergenic lncRNA	chr3	+	728	169482929	169483656	1	1
BCSlncRNA_045921	BCSlncRNA_045921_AS-SETMAR	Novel lncRNA	Antisense lncRNA	chr3	-	672	4356761	4357432	1	1
BCSlncRNA_045922	BCSlncRNA_045922_AS-SETMAR	Novel lncRNA	Antisense lncRNA	chr3	-	1461	4358709	4360169	1	1
BCSlncRNA_046016	BCSlncRNA_046016	Novel lncRNA	Intergenic lncRNA	chr3	-	1013	12934578	12935590	1	1
BCSlncRNA_046298	BCSlncRNA_046298_AS-MYRIP	Novel lncRNA	Antisense lncRNA	chr3	-	6556	40291431	40297986	1	1
BCSlncRNA_046299	BCSlncRNA_046299_AS-MYRIP	Novel lncRNA	Antisense lncRNA	chr3	-	2154	40298281	40300434	1	1
BCSlncRNA_046301	BCSlncRNA_046301	Novel lncRNA	Intergenic lncRNA	chr3	-	6219	40302317	40308535	1	1
BCSlncRNA_046361	BCSlncRNA_046361_AS-AC099539.1	Novel lncRNA	Antisense lncRNA	chr3	-	25250	45610288	45635537	2	1
BCSlncRNA_046568	BCSlncRNA_046568	Novel lncRNA	Intergenic lncRNA	chr3	-	2478	67292760	67295237	1	1
BCSlncRNA_046799	BCSlncRNA_046799	Novel lncRNA	Intergenic lncRNA	chr3	-	9254	107749436	107758689	2	1
BCSlncRNA_046800	BCSlncRNA_046800	Novel lncRNA	Intergenic lncRNA	chr3	-	1249	107753118	107754366	1	1
BCSlncRNA_046838	BCSlncRNA_046838	Novel lncRNA	Intergenic lncRNA	chr3	-	802	112148538	112149339	1	1
BCSlncRNA_046839	BCSlncRNA_046839	Novel lncRNA	Intergenic lncRNA	chr3	-	1878	112152752	112154629	1	1
BCSlncRNA_046841	BCSlncRNA_046841	Novel lncRNA	Intergenic lncRNA	chr3	-	4118	112163054	112167171	1	1
BCSlncRNA_046842	BCSlncRNA_046842	Novel lncRNA	Intergenic lncRNA	chr3	-	9316	112167326	112176641	1	1
BCSlncRNA_047034	BCSlncRNA_047034_AS-ENPP7P4	Novel lncRNA	Antisense lncRNA	chr3	-	1096	125619792	125620887	1	1
BCSlncRNA_047037	BCSlncRNA_047037	Novel lncRNA	Intergenic lncRNA	chr3	-	1839	125632679	125634517	1	1
BCSlncRNA_047099	BCSlncRNA_047099	Novel lncRNA	Intergenic lncRNA	chr3	-	1601	129087292	129088892	1	1
BCSlncRNA_047124	BCSlncRNA_047124_AS-COL6A6	Novel lncRNA	Antisense lncRNA	chr3	-	4195	130392929	130397123	1	1
BCSlncRNA_047140	BCSlncRNA_047140	Novel lncRNA	Intergenic lncRNA	chr3	-	1998	131167315	131169312	1	1
BCSlncRNA_047330	BCSlncRNA_047330	Novel lncRNA	Intergenic lncRNA	chr3	-	1129	150112482	150113610	1	1
BCSlncRNA_047352	BCSlncRNA_047352_AS-MED12L	Novel lncRNA	Antisense lncRNA	chr3	-	1233	150982650	150983882	1	1
BCSlncRNA_047353	BCSlncRNA_047353_AS-MED12L	Novel lncRNA	Antisense lncRNA	chr3	-	1127	150993555	150994681	1	1
BCSlncRNA_047365	BCSlncRNA_047365	Novel lncRNA	Intergenic lncRNA	chr3	-	14434	151909588	151924021	2	1
BCSlncRNA_047418	BCSlncRNA_047418	Novel lncRNA	Intergenic lncRNA	chr3	-	6139	156850464	156856602	1	1
BCSlncRNA_047753	BCSlncRNA_047753	Novel lncRNA	Intergenic lncRNA	chr3	-	1053	193842652	193843704	1	1
BCSlncRNA_047886	BCSlncRNA_047886	Novel lncRNA	Intergenic lncRNA	chr3	.	782	40696624	40697405	1	1
BCSlncRNA_047887	BCSlncRNA_047887	Novel lncRNA	Intergenic lncRNA	chr3	.	920	40698392	40699311	1	1
BCSlncRNA_047946	BCSlncRNA_047946	Novel lncRNA	Intergenic lncRNA	chr4	+	1004	1149624	1150627	1	1
BCSlncRNA_048145	BCSlncRNA_048145_AS-HS3ST1	Novel lncRNA	Antisense lncRNA	chr4	+	16030	11430648	11446677	2	1
BCSlncRNA_048147	BCSlncRNA_048147	Novel lncRNA	Intergenic lncRNA	chr4	+	1896	11484111	11486006	1	1
BCSlncRNA_048148	BCSlncRNA_048148	Novel lncRNA	Intergenic lncRNA	chr4	+	2311	11496961	11499271	1	1
BCSlncRNA_048265	BCSlncRNA_048265	Novel lncRNA	Intergenic lncRNA	chr4	+	1540	25423499	25425038	1	1
BCSlncRNA_048283	BCSlncRNA_048283	Novel lncRNA	Intergenic lncRNA	chr4	+	6391	26780166	26786556	1	1
BCSlncRNA_048285	BCSlncRNA_048285	Novel lncRNA	Intergenic lncRNA	chr4	+	1082	26789959	26791040	1	1
BCSlncRNA_048339	BCSlncRNA_048339	Novel lncRNA	Intergenic lncRNA	chr4	+	1775	38147351	38149125	1	1
BCSlncRNA_048355	BCSlncRNA_048355	Novel lncRNA	Intergenic lncRNA	chr4	+	1017	39160395	39161411	1	1
BCSlncRNA_048356	BCSlncRNA_048356	Novel lncRNA	Intergenic lncRNA	chr4	+	3419	39161573	39164991	2	1
BCSlncRNA_048385	BCSlncRNA_048385	Novel lncRNA	Intergenic lncRNA	chr4	+	1062	40167158	40168219	1	1
BCSlncRNA_048391	BCSlncRNA_048391	Novel lncRNA	Intergenic lncRNA	chr4	+	430	40183847	40184276	1	1
BCSlncRNA_048451	BCSlncRNA_048451	Novel lncRNA	Intergenic lncRNA	chr4	+	718	43766243	43766960	1	1
BCSlncRNA_048789	BCSlncRNA_048789_AS-PAQR3	Novel lncRNA	Antisense lncRNA	chr4	+	6214	79811484	79817697	1	1
BCSlncRNA_048790	BCSlncRNA_048790_AS-PAQR3	Novel lncRNA	Antisense lncRNA	chr4	+	841	79818817	79819657	1	1
BCSlncRNA_048792	BCSlncRNA_048792_AS-PAQR3	Novel lncRNA	Antisense lncRNA	chr4	+	1478	79822392	79823869	1	1
BCSlncRNA_048793	BCSlncRNA_048793_AS-PAQR3	Novel lncRNA	Antisense lncRNA	chr4	+	1703	79824164	79825866	1	1
BCSlncRNA_048794	BCSlncRNA_048794_AS-PAQR3	Novel lncRNA	Antisense lncRNA	chr4	+	563	79828535	79829097	1	1
BCSlncRNA_048795	BCSlncRNA_048795_AS-PAQR3	Novel lncRNA	Antisense lncRNA	chr4	+	488	79829384	79829871	1	1
BCSlncRNA_048908	BCSlncRNA_048908_AS-RP11-763F8.1	Novel lncRNA	Antisense lncRNA	chr4	+	4567	92246176	92250742	1	1
BCSlncRNA_048967	BCSlncRNA_048967_AS-RP11-498M5.2	Novel lncRNA	Antisense lncRNA	chr4	+	200	102903799	102903998	2	1
BCSlncRNA_049083	BCSlncRNA_049083	Novel lncRNA	Intergenic lncRNA	chr4	+	20580	115604023	115624602	2	1
BCSlncRNA_049084	BCSlncRNA_049084_AS-CIR1P2	Novel lncRNA	Antisense lncRNA	chr4	+	18197	115624915	115643111	1	1
BCSlncRNA_049085	BCSlncRNA_049085	Novel lncRNA	Intergenic lncRNA	chr4	+	4149	115648743	115652891	1	1
BCSlncRNA_049087	BCSlncRNA_049087	Novel lncRNA	Intergenic lncRNA	chr4	+	836	115657556	115658391	1	1
BCSlncRNA_049089	BCSlncRNA_049089	Novel lncRNA	Intergenic lncRNA	chr4	+	1581	115659869	115661449	1	1
BCSlncRNA_049227	BCSlncRNA_049227	Novel lncRNA	Intergenic lncRNA	chr4	+	1711	140099332	140101042	1	1
BCSlncRNA_049293	BCSlncRNA_049293	Novel lncRNA	Intergenic lncRNA	chr4	+	2994	147134125	147137118	1	1
BCSlncRNA_049295	BCSlncRNA_049295	Novel lncRNA	Intergenic lncRNA	chr4	+	1495	147143761	147145255	1	1
BCSlncRNA_049311	BCSlncRNA_049311	Novel lncRNA	Intergenic lncRNA	chr4	+	2096	149366854	149368949	1	1
BCSlncRNA_049574	BCSlncRNA_049574	Novel lncRNA	Intergenic lncRNA	chr4	+	1602	185425226	185426827	1	1
BCSlncRNA_049595	BCSlncRNA_049595_AS-LRP2BP	Novel lncRNA	Antisense lncRNA	chr4	+	583	186292676	186293258	1	1
BCSlncRNA_049690	BCSlncRNA_049690_AS-PCGF3	Novel lncRNA	Antisense lncRNA	chr4	-	1363	756739	758101	1	1
BCSlncRNA_049790	BCSlncRNA_049790_AS-ENPP7P10	Novel lncRNA	Antisense lncRNA	chr4	-	1750	9132040	9133789	1	1
BCSlncRNA_049792	BCSlncRNA_049792	Novel lncRNA	Intergenic lncRNA	chr4	-	951	9153071	9154021	1	1
BCSlncRNA_049817	BCSlncRNA_049817	Novel lncRNA	Intergenic lncRNA	chr4	-	1520	10433003	10434522	1	1
BCSlncRNA_049847	BCSlncRNA_049847	Novel lncRNA	Intergenic lncRNA	chr4	-	1452	13244504	13245955	1	1
BCSlncRNA_049849	BCSlncRNA_049849	Novel lncRNA	Intergenic lncRNA	chr4	-	533	13277012	13277544	1	1
BCSlncRNA_049855	BCSlncRNA_049855	Novel lncRNA	Intergenic lncRNA	chr4	-	3215	13323129	13326343	1	1
BCSlncRNA_049857	BCSlncRNA_049857_AS-HSP90AB2P	Novel lncRNA	Antisense lncRNA	chr4	-	4147	13332916	13337062	1	1
BCSlncRNA_049859	BCSlncRNA_049859	Novel lncRNA	Intergenic lncRNA	chr4	-	2764	13340947	13343710	1	1
BCSlncRNA_049888	BCSlncRNA_049888_AS-CC2D2A	Novel lncRNA	Antisense lncRNA	chr4	-	1524	15570631	15572154	1	1
BCSlncRNA_049891	BCSlncRNA_049891_AS-CC2D2A	Novel lncRNA	Antisense lncRNA	chr4	-	11786	15590673	15602458	1	1
BCSlncRNA_050232	BCSlncRNA_050232_AS-RP11-584P21.4	Novel lncRNA	Antisense lncRNA	chr4	-	9244	68311927	68321170	1	1
BCSlncRNA_050445	BCSlncRNA_050445	Novel lncRNA	Intergenic lncRNA	chr4	-	2245	83734908	83737152	1	1
BCSlncRNA_050454	BCSlncRNA_050454	Novel lncRNA	Intergenic lncRNA	chr4	-	1813	84094622	84096434	1	1
BCSlncRNA_050457	BCSlncRNA_050457	Novel lncRNA	Intergenic lncRNA	chr4	-	895	84150550	84151444	1	1
BCSlncRNA_050460	BCSlncRNA_050460	Novel lncRNA	Intergenic lncRNA	chr4	-	446	84176019	84176464	1	1
BCSlncRNA_050536	BCSlncRNA_050536	Novel lncRNA	Intergenic lncRNA	chr4	-	996	99096864	99097859	1	1
BCSlncRNA_050538	BCSlncRNA_050538	Novel lncRNA	Intergenic lncRNA	chr4	-	1457	99101067	99102523	1	1
BCSlncRNA_050539	BCSlncRNA_050539	Novel lncRNA	Intergenic lncRNA	chr4	-	3718	99121202	99124919	1	1
BCSlncRNA_050680	BCSlncRNA_050680	Novel lncRNA	Intergenic lncRNA	chr4	-	1175	114365159	114366333	1	1
BCSlncRNA_050755	BCSlncRNA_050755	Novel lncRNA	Intergenic lncRNA	chr4	-	1167	124537015	124538181	1	1
BCSlncRNA_050843	BCSlncRNA_050843_AS-CCRN4L	Novel lncRNA	Antisense lncRNA	chr4	-	2369	139952606	139954974	2	1
BCSlncRNA_050844	BCSlncRNA_050844_AS-CCRN4L	Novel lncRNA	Antisense lncRNA	chr4	-	1248	139959611	139960858	1	1
BCSlncRNA_050846	BCSlncRNA_050846_AS-CCRN4L	Novel lncRNA	Antisense lncRNA	chr4	-	990	139965173	139966162	1	1
BCSlncRNA_050913	BCSlncRNA_050913_AS-RP13-578N3.3	Novel lncRNA	Antisense lncRNA	chr4	-	1199	144786216	144787414	1	1
BCSlncRNA_051005	BCSlncRNA_051005	Novel lncRNA	Intergenic lncRNA	chr4	-	458	153511299	153511756	1	1
BCSlncRNA_051006	BCSlncRNA_051006	Novel lncRNA	Intergenic lncRNA	chr4	-	1207	153523071	153524277	1	1
BCSlncRNA_051007	BCSlncRNA_051007	Novel lncRNA	Intergenic lncRNA	chr4	-	516	153524625	153525140	1	1
BCSlncRNA_051008	BCSlncRNA_051008	Novel lncRNA	Intergenic lncRNA	chr4	-	2495	153526849	153529343	1	1
BCSlncRNA_051009	BCSlncRNA_051009	Novel lncRNA	Intergenic lncRNA	chr4	-	533	153530505	153531037	1	1
BCSlncRNA_051010	BCSlncRNA_051010	Novel lncRNA	Intergenic lncRNA	chr4	-	636	153531095	153531730	1	1
BCSlncRNA_051011	BCSlncRNA_051011	Novel lncRNA	Intergenic lncRNA	chr4	-	1088	153531863	153532950	1	1
BCSlncRNA_051078	BCSlncRNA_051078	Novel lncRNA	Intergenic lncRNA	chr4	-	1730	164025318	164027047	1	1
BCSlncRNA_051079	BCSlncRNA_051079	Novel lncRNA	Intergenic lncRNA	chr4	-	1013	164027232	164028244	1	1
BCSlncRNA_051080	BCSlncRNA_051080_AS-RP11-563E2.2	Novel lncRNA	Antisense lncRNA	chr4	-	2704	164028380	164031083	1	1
BCSlncRNA_051082	BCSlncRNA_051082_AS-RP11-563E2.2	Novel lncRNA	Antisense lncRNA	chr4	-	2561	164033771	164036331	1	1
BCSlncRNA_051215	BCSlncRNA_051215	Novel lncRNA	Intergenic lncRNA	chr4	-	699	183796467	183797165	1	1
BCSlncRNA_051272	BCSlncRNA_051272_AS-SLC25A4	Novel lncRNA	Antisense lncRNA	chr4	-	3725	186069382	186073106	1	1
BCSlncRNA_051348	BCSlncRNA_051348	Novel lncRNA	Intergenic lncRNA	chr4	.	3010	149372137	149375146	1	1
BCSlncRNA_051521	BCSlncRNA_051521_AS-FAM134B	Novel lncRNA	Antisense lncRNA	chr5	+	3472	16475679	16479150	1	1
BCSlncRNA_051617	BCSlncRNA_051617	Novel lncRNA	Intergenic lncRNA	chr5	+	2253	32610268	32612520	1	1
BCSlncRNA_051659	BCSlncRNA_051659	Novel lncRNA	Intergenic lncRNA	chr5	+	2076	37069679	37071754	1	1
BCSlncRNA_051712	BCSlncRNA_051712_AS-CTD-2201E18.3	Novel lncRNA	Antisense lncRNA	chr5	+	947	43020657	43021603	1	1
BCSlncRNA_051718	BCSlncRNA_051718_AS-CTD-2201E18.3	Novel lncRNA	Antisense lncRNA	chr5	+	398	43066127	43066524	1	1
BCSlncRNA_051770	BCSlncRNA_051770	Novel lncRNA	Intergenic lncRNA	chr5	+	987	53852612	53853598	1	1
BCSlncRNA_051771	BCSlncRNA_051771	Novel lncRNA	Intergenic lncRNA	chr5	+	2957	53861544	53864500	2	1
BCSlncRNA_051799	BCSlncRNA_051799_AS-AC008937.2	Novel lncRNA	Antisense lncRNA	chr5	+	1740	56138248	56139987	1	1
BCSlncRNA_051801	BCSlncRNA_051801_AS-AC008937.2	Novel lncRNA	Antisense lncRNA	chr5	+	1014	56144122	56145135	1	1
BCSlncRNA_051802	BCSlncRNA_051802_AS-AC008937.2	Novel lncRNA	Antisense lncRNA	chr5	+	1585	56145206	56146790	1	1
BCSlncRNA_051803	BCSlncRNA_051803_AS-AC008937.2	Novel lncRNA	Antisense lncRNA	chr5	+	607	56148438	56149044	1	1
BCSlncRNA_051804	BCSlncRNA_051804_AS-AC008937.2	Novel lncRNA	Antisense lncRNA	chr5	+	723	56149257	56149979	1	1
BCSlncRNA_051805	BCSlncRNA_051805_AS-AC008937.2	Novel lncRNA	Antisense lncRNA	chr5	+	2188	56150233	56152420	1	1
BCSlncRNA_051807	BCSlncRNA_051807_AS-AC008937.2	Novel lncRNA	Antisense lncRNA	chr5	+	1207	56153544	56154750	1	1
BCSlncRNA_051817	BCSlncRNA_051817	Novel lncRNA	Intergenic lncRNA	chr5	+	3649	56562619	56566267	1	1
BCSlncRNA_051826	BCSlncRNA_051826	Novel lncRNA	Intergenic lncRNA	chr5	+	892	57817697	57818588	1	1
BCSlncRNA_051859	BCSlncRNA_051859	Novel lncRNA	Intergenic lncRNA	chr5	+	1646	61927279	61928924	1	1
BCSlncRNA_051953	BCSlncRNA_051953	Novel lncRNA	Intergenic lncRNA	chr5	+	1928	70163235	70165162	1	1
BCSlncRNA_052259	BCSlncRNA_052259	Novel lncRNA	Intergenic lncRNA	chr5	+	8416	96409546	96417961	1	1
BCSlncRNA_052260	BCSlncRNA_052260	Novel lncRNA	Intergenic lncRNA	chr5	+	1924	96422362	96424285	1	1
BCSlncRNA_052291	BCSlncRNA_052291	Novel lncRNA	Intergenic lncRNA	chr5	+	3355	100282483	100285837	1	1
BCSlncRNA_052315	BCSlncRNA_052315_AS-LINC01023	Novel lncRNA	Antisense lncRNA	chr5	+	2087	108063491	108065577	1	1
BCSlncRNA_052437	BCSlncRNA_052437	Novel lncRNA	Intergenic lncRNA	chr5	+	9010	115757422	115766431	1	1
BCSlncRNA_052467	BCSlncRNA_052467_AS-RN7SL174P	Novel lncRNA	Antisense lncRNA	chr5	+	2205	118639914	118642118	1	1
BCSlncRNA_052585	BCSlncRNA_052585	Novel lncRNA	Intergenic lncRNA	chr5	+	845	130580223	130581067	1	1
BCSlncRNA_052609	BCSlncRNA_052609_AS-AC116366.5	Novel lncRNA	Antisense lncRNA	chr5	+	4952	131758660	131763611	2	1
BCSlncRNA_052683	BCSlncRNA_052683_AS-AC009014.3	Novel lncRNA	Antisense lncRNA	chr5	+	2891	135524687	135527577	1	1
BCSlncRNA_052754	BCSlncRNA_052754	Novel lncRNA	Intergenic lncRNA	chr5	+	3685	139514176	139517860	1	1
BCSlncRNA_052755	BCSlncRNA_052755	Novel lncRNA	Intergenic lncRNA	chr5	+	3110	139518033	139521142	1	1
BCSlncRNA_052759	BCSlncRNA_052759	Novel lncRNA	Intergenic lncRNA	chr5	+	1154	139526197	139527350	1	1
BCSlncRNA_052760	BCSlncRNA_052760	Novel lncRNA	Intergenic lncRNA	chr5	+	1585	139527459	139529043	1	1
BCSlncRNA_052817	BCSlncRNA_052817	Novel lncRNA	Intergenic lncRNA	chr5	+	841	141229351	141230191	1	1
BCSlncRNA_052828	BCSlncRNA_052828	Novel lncRNA	Intergenic lncRNA	chr5	+	3390	141537818	141541207	1	1
BCSlncRNA_052884	BCSlncRNA_052884	Novel lncRNA	Intergenic lncRNA	chr5	+	4577	148217658	148222234	1	1
BCSlncRNA_052885	BCSlncRNA_052885	Novel lncRNA	Intergenic lncRNA	chr5	+	1428	148222286	148223713	1	1
BCSlncRNA_052939	BCSlncRNA_052939_AS-SAP30L-AS1	Novel lncRNA	Antisense lncRNA	chr5	+	2028	153774536	153776563	2	1
BCSlncRNA_053236	BCSlncRNA_053236	Novel lncRNA	Intergenic lncRNA	chr5	+	1018	178464482	178465499	1	1
BCSlncRNA_053281	BCSlncRNA_053281	Novel lncRNA	Intergenic lncRNA	chr5	+	655	180634600	180635254	1	1
BCSlncRNA_053351	BCSlncRNA_053351	Novel lncRNA	Intergenic lncRNA	chr5	-	1543	5381715	5383257	1	1
BCSlncRNA_053356	BCSlncRNA_053356	Novel lncRNA	Intergenic lncRNA	chr5	-	1260	6344689	6345948	1	1
BCSlncRNA_053357	BCSlncRNA_053357	Novel lncRNA	Intergenic lncRNA	chr5	-	1539	6354211	6355749	1	1
BCSlncRNA_053359	BCSlncRNA_053359	Novel lncRNA	Intergenic lncRNA	chr5	-	1065	6360893	6361957	1	1
BCSlncRNA_053479	BCSlncRNA_053479	Novel lncRNA	Intergenic lncRNA	chr5	-	4259	18697586	18701844	1	1
BCSlncRNA_053628	BCSlncRNA_053628	Novel lncRNA	Intergenic lncRNA	chr5	-	1986	40405036	40407021	1	1
BCSlncRNA_053663	BCSlncRNA_053663	Novel lncRNA	Intergenic lncRNA	chr5	-	969	42971015	42971983	1	1
BCSlncRNA_053697	BCSlncRNA_053697	Novel lncRNA	Intergenic lncRNA	chr5	-	2183	49653542	49655724	1	1
BCSlncRNA_053698	BCSlncRNA_053698	Novel lncRNA	Intergenic lncRNA	chr5	-	1323	49656033	49657355	1	1
BCSlncRNA_053979	BCSlncRNA_053979_AS-CTD-2235C13.3	Novel lncRNA	Antisense lncRNA	chr5	-	4529	74659382	74663910	1	1
BCSlncRNA_054278	BCSlncRNA_054278_AS-FER	Novel lncRNA	Antisense lncRNA	chr5	-	2378	108082068	108084445	1	1
BCSlncRNA_054366	BCSlncRNA_054366	Novel lncRNA	Intergenic lncRNA	chr5	-	2392	118153785	118156176	1	1
BCSlncRNA_054367	BCSlncRNA_054367	Novel lncRNA	Intergenic lncRNA	chr5	-	9740	118156257	118165996	1	1
BCSlncRNA_054374	BCSlncRNA_054374	Novel lncRNA	Intergenic lncRNA	chr5	-	3295	118601023	118604317	2	1
BCSlncRNA_054492	BCSlncRNA_054492_AS-C5orf56	Novel lncRNA	Antisense lncRNA	chr5	-	587	131756105	131756691	1	1
BCSlncRNA_054635	BCSlncRNA_054635	Novel lncRNA	Intergenic lncRNA	chr5	-	2902	139010876	139013777	1	1
BCSlncRNA_054780	BCSlncRNA_054780_AS-GPX3	Novel lncRNA	Antisense lncRNA	chr5	-	14011	150395320	150409330	1	1
BCSlncRNA_054782	BCSlncRNA_054782	Novel lncRNA	Intergenic lncRNA	chr5	-	1654	150473920	150475573	1	1
BCSlncRNA_054897	BCSlncRNA_054897	Novel lncRNA	Intergenic lncRNA	chr5	-	1046	158579491	158580536	1	1
BCSlncRNA_054978	BCSlncRNA_054978	Novel lncRNA	Intergenic lncRNA	chr5	-	1109	171262502	171263610	1	1
BCSlncRNA_054983	BCSlncRNA_054983	Novel lncRNA	Intergenic lncRNA	chr5	-	1066	171279313	171280378	1	1
BCSlncRNA_054985	BCSlncRNA_054985	Novel lncRNA	Intergenic lncRNA	chr5	-	1136	171284551	171285686	1	1
BCSlncRNA_055010	BCSlncRNA_055010_AS-RP11-779O18.3	Novel lncRNA	Antisense lncRNA	chr5	-	1480	172203206	172204685	1	1
BCSlncRNA_055157	BCSlncRNA_055157	Novel lncRNA	Intergenic lncRNA	chr5	-	10666	180634678	180645343	2	1
BCSlncRNA_055227	BCSlncRNA_055227_AS-SLC22A23	Novel lncRNA	Antisense lncRNA	chr6	+	1586	3273886	3275471	1	1
BCSlncRNA_055228	BCSlncRNA_055228_AS-SLC22A23	Novel lncRNA	Antisense lncRNA	chr6	+	1272	3277864	3279135	1	1
BCSlncRNA_055270	BCSlncRNA_055270_AS-LY86-AS1	Novel lncRNA	Antisense lncRNA	chr6	+	655	6594836	6595490	2	1
BCSlncRNA_055271	BCSlncRNA_055271_AS-LY86-AS1	Novel lncRNA	Antisense lncRNA	chr6	+	4988	6595800	6600787	2	1
BCSlncRNA_055273	BCSlncRNA_055273_AS-LY86-AS1	Novel lncRNA	Antisense lncRNA	chr6	+	529	6619852	6620380	2	1
BCSlncRNA_055274	BCSlncRNA_055274	Novel lncRNA	Intergenic lncRNA	chr6	+	2786	6655491	6658276	2	1
BCSlncRNA_055349	BCSlncRNA_055349	Novel lncRNA	Intergenic lncRNA	chr6	+	12034	12244416	12256449	1	1
BCSlncRNA_055400	BCSlncRNA_055400	Novel lncRNA	Intergenic lncRNA	chr6	+	761	14659394	14660154	1	1
BCSlncRNA_055404	BCSlncRNA_055404	Novel lncRNA	Intergenic lncRNA	chr6	+	1604	14729428	14731031	1	1
BCSlncRNA_055406	BCSlncRNA_055406	Novel lncRNA	Intergenic lncRNA	chr6	+	2383	14735240	14737622	1	1
BCSlncRNA_055553	BCSlncRNA_055553	Novel lncRNA	Intergenic lncRNA	chr6	+	845	26382100	26382944	1	1
BCSlncRNA_055564	BCSlncRNA_055564	Novel lncRNA	Intergenic lncRNA	chr6	+	645	26554212	26554856	1	1
BCSlncRNA_055586	BCSlncRNA_055586	Novel lncRNA	Intergenic lncRNA	chr6	+	343	27125892	27126234	1	1
BCSlncRNA_055594	BCSlncRNA_055594	Novel lncRNA	Intergenic lncRNA	chr6	+	2686	27446299	27448984	1	1
BCSlncRNA_055595	BCSlncRNA_055595	Novel lncRNA	Intergenic lncRNA	chr6	+	729	27470644	27471372	1	1
BCSlncRNA_055655	BCSlncRNA_055655	Novel lncRNA	Intergenic lncRNA	chr6	+	2425	28891789	28894213	1	1
BCSlncRNA_055656	BCSlncRNA_055656	Novel lncRNA	Intergenic lncRNA	chr6	+	302	28908693	28908994	1	1
BCSlncRNA_055850	BCSlncRNA_055850	Novel lncRNA	Intergenic lncRNA	chr6	+	2177	32834355	32836531	1	1
BCSlncRNA_056023	BCSlncRNA_056023_AS-TREML3P	Novel lncRNA	Antisense lncRNA	chr6	+	1276	41176709	41177984	1	1
BCSlncRNA_056059	BCSlncRNA_056059_AS-PRPH2	Novel lncRNA	Antisense lncRNA	chr6	+	1822	42664078	42665899	1	1
BCSlncRNA_056070	BCSlncRNA_056070_AS-C6orf226	Novel lncRNA	Antisense lncRNA	chr6	+	576	42857663	42858238	1	1
BCSlncRNA_056233	BCSlncRNA_056233_AS-EYS	Novel lncRNA	Antisense lncRNA	chr6	+	705	64436822	64437526	1	1
BCSlncRNA_056234	BCSlncRNA_056234_AS-EYS	Novel lncRNA	Antisense lncRNA	chr6	+	1314	64437774	64439087	2	1
BCSlncRNA_056235	BCSlncRNA_056235_AS-EYS	Novel lncRNA	Antisense lncRNA	chr6	+	1745	64439198	64440942	1	1
BCSlncRNA_056236	BCSlncRNA_056236_AS-EYS	Novel lncRNA	Antisense lncRNA	chr6	+	1341	64441594	64442934	1	1
BCSlncRNA_056292	BCSlncRNA_056292_AS-KHDC1	Novel lncRNA	Antisense lncRNA	chr6	+	740	73995579	73996318	1	1
BCSlncRNA_056435	BCSlncRNA_056435_AS-SRSF12	Novel lncRNA	Antisense lncRNA	chr6	+	2896	89804103	89806998	2	1
BCSlncRNA_056725	BCSlncRNA_056725	Novel lncRNA	Intergenic lncRNA	chr6	+	328404	119785338	120113741	5	1
BCSlncRNA_056728	BCSlncRNA_056728	Novel lncRNA	Intergenic lncRNA	chr6	+	890	119876316	119877205	1	1
BCSlncRNA_056768	BCSlncRNA_056768	Novel lncRNA	Intergenic lncRNA	chr6	+	7886	126369375	126377260	1	1
BCSlncRNA_056769	BCSlncRNA_056769	Novel lncRNA	Intergenic lncRNA	chr6	+	19895	126377347	126397241	1	1
BCSlncRNA_056771	BCSlncRNA_056771	Novel lncRNA	Intergenic lncRNA	chr6	+	11514	126398525	126410038	2	1
BCSlncRNA_056776	BCSlncRNA_056776	Novel lncRNA	Intergenic lncRNA	chr6	+	2039	126418749	126420787	1	1
BCSlncRNA_056779	BCSlncRNA_056779	Novel lncRNA	Intergenic lncRNA	chr6	+	4641	126427541	126432181	1	1
BCSlncRNA_056914	BCSlncRNA_056914	Novel lncRNA	Intergenic lncRNA	chr6	+	1255	139367004	139368258	1	1
BCSlncRNA_057196	BCSlncRNA_057196	Novel lncRNA	Intergenic lncRNA	chr6	+	1465	158684940	158686404	1	1
BCSlncRNA_057243	BCSlncRNA_057243_AS-AGPAT4	Novel lncRNA	Antisense lncRNA	chr6	+	4004	161550915	161554918	1	1
BCSlncRNA_057272	BCSlncRNA_057272	Novel lncRNA	Intergenic lncRNA	chr6	+	548	167555904	167556451	1	1
BCSlncRNA_057279	BCSlncRNA_057279	Novel lncRNA	Intergenic lncRNA	chr6	+	1031	168100480	168101510	1	1
BCSlncRNA_057319	BCSlncRNA_057319_AS-IRF4	Novel lncRNA	Antisense lncRNA	chr6	-	196169	275200	471368	5	1
BCSlncRNA_057319	BCSlncRNA_057319_AS-DUSP22	Novel lncRNA	Antisense lncRNA	chr6	-	16793	275200	291993	5	1
BCSlncRNA_057369	BCSlncRNA_057369_AS-C6ORF50	Novel lncRNA	Antisense lncRNA	chr6	-	8905	3981340	3990244	1	1
BCSlncRNA_057445	BCSlncRNA_057445_AS-RP3-510L9.1	Novel lncRNA	Antisense lncRNA	chr6	-	5980	11226065	11232044	2	1
BCSlncRNA_057447	BCSlncRNA_057447_AS-RP3-510L9.1	Novel lncRNA	Antisense lncRNA	chr6	-	665	11243624	11244288	1	1
BCSlncRNA_057449	BCSlncRNA_057449_AS-RP3-510L9.1	Novel lncRNA	Antisense lncRNA	chr6	-	833	11247735	11248567	2	1
BCSlncRNA_057450	BCSlncRNA_057450_AS-RP3-510L9.1	Novel lncRNA	Antisense lncRNA	chr6	-	2057	11254599	11256655	2	1
BCSlncRNA_057509	BCSlncRNA_057509	Novel lncRNA	Intergenic lncRNA	chr6	-	6876	14621583	14628458	1	1
BCSlncRNA_057510	BCSlncRNA_057510	Novel lncRNA	Intergenic lncRNA	chr6	-	6179	14629223	14635401	1	1
BCSlncRNA_057518	BCSlncRNA_057518	Novel lncRNA	Intergenic lncRNA	chr6	-	2429	14719048	14721476	1	1
BCSlncRNA_057521	BCSlncRNA_057521	Novel lncRNA	Intergenic lncRNA	chr6	-	3392	14731689	14735080	2	1
BCSlncRNA_057650	BCSlncRNA_057650	Novel lncRNA	Intergenic lncRNA	chr6	-	410	26305389	26305798	1	1
BCSlncRNA_057781	BCSlncRNA_057781_AS-HLA-L	Novel lncRNA	Antisense lncRNA	chr6	-	610	30257667	30258276	1	1
BCSlncRNA_057821	BCSlncRNA_057821	Novel lncRNA	Intergenic lncRNA	chr6	-	893	31364596	31365488	1	1
BCSlncRNA_057848	BCSlncRNA_057848_AS-C6orf25	Novel lncRNA	Antisense lncRNA	chr6	-	503	31693543	31694045	1	1
BCSlncRNA_057957	BCSlncRNA_057957	Novel lncRNA	Intergenic lncRNA	chr6	-	520	33421513	33422032	1	1
BCSlncRNA_058063	BCSlncRNA_058063_AS-APOBEC2	Novel lncRNA	Antisense lncRNA	chr6	-	927	41027511	41028437	1	1
BCSlncRNA_058064	BCSlncRNA_058064_AS-APOBEC2	Novel lncRNA	Antisense lncRNA	chr6	-	2475	41029238	41031712	1	1
BCSlncRNA_058067	BCSlncRNA_058067	Novel lncRNA	Intergenic lncRNA	chr6	-	13587	41142361	41155947	3	1
BCSlncRNA_058068	BCSlncRNA_058068	Novel lncRNA	Intergenic lncRNA	chr6	-	456	41148891	41149346	1	1
BCSlncRNA_058095	BCSlncRNA_058095_AS-BYSL	Novel lncRNA	Antisense lncRNA	chr6	-	5747	41895392	41901138	1	1
BCSlncRNA_058237	BCSlncRNA_058237	Novel lncRNA	Intergenic lncRNA	chr6	-	1006	53093114	53094119	1	1
BCSlncRNA_058239	BCSlncRNA_058239	Novel lncRNA	Intergenic lncRNA	chr6	-	2641	53095764	53098404	1	1
BCSlncRNA_058241	BCSlncRNA_058241	Novel lncRNA	Intergenic lncRNA	chr6	-	5284	53102417	53107700	1	1
BCSlncRNA_058287	BCSlncRNA_058287_AS-POM121L14P	Novel lncRNA	Antisense lncRNA	chr6	-	1978	58262294	58264271	2	1
BCSlncRNA_058331	BCSlncRNA_058331	Novel lncRNA	Intergenic lncRNA	chr6	-	642	70507682	70508323	1	1
BCSlncRNA_058333	BCSlncRNA_058333_AS-COL19A1	Novel lncRNA	Antisense lncRNA	chr6	-	64597	70512569	70577165	3	1
BCSlncRNA_058334	BCSlncRNA_058334	Novel lncRNA	Intergenic lncRNA	chr6	-	840	70512875	70513714	1	1
BCSlncRNA_058335	BCSlncRNA_058335	Novel lncRNA	Intergenic lncRNA	chr6	-	9389	70525399	70534787	2	1
BCSlncRNA_058336	BCSlncRNA_058336	Novel lncRNA	Intergenic lncRNA	chr6	-	648	70526255	70526902	1	1
BCSlncRNA_058337	BCSlncRNA_058337	Novel lncRNA	Intergenic lncRNA	chr6	-	796	70527004	70527799	1	1
BCSlncRNA_058338	BCSlncRNA_058338	Novel lncRNA	Intergenic lncRNA	chr6	-	9805	70535497	70545301	1	1
BCSlncRNA_058339	BCSlncRNA_058339	Novel lncRNA	Intergenic lncRNA	chr6	-	12186	70545859	70558044	1	1
BCSlncRNA_058340	BCSlncRNA_058340	Novel lncRNA	Intergenic lncRNA	chr6	-	9217	70558044	70567260	1	1
BCSlncRNA_058400	BCSlncRNA_058400	Novel lncRNA	Intergenic lncRNA	chr6	-	2635	79555143	79557777	1	1
BCSlncRNA_058401	BCSlncRNA_058401	Novel lncRNA	Intergenic lncRNA	chr6	-	5170	79558005	79563174	1	1
BCSlncRNA_058455	BCSlncRNA_058455_AS-NT5E	Novel lncRNA	Antisense lncRNA	chr6	-	2786	86202834	86205619	1	1
BCSlncRNA_058573	BCSlncRNA_058573	Novel lncRNA	Intergenic lncRNA	chr6	-	4442	96003903	96008344	1	1
BCSlncRNA_058582	BCSlncRNA_058582	Novel lncRNA	Intergenic lncRNA	chr6	-	1314	97370934	97372247	1	1
BCSlncRNA_058701	BCSlncRNA_058701	Novel lncRNA	Intergenic lncRNA	chr6	-	1271	108347985	108349255	1	1
BCSlncRNA_058951	BCSlncRNA_058951	Novel lncRNA	Intergenic lncRNA	chr6	-	4341	132752046	132756386	1	1
BCSlncRNA_058952	BCSlncRNA_058952	Novel lncRNA	Intergenic lncRNA	chr6	-	5853	132756513	132762365	1	1
BCSlncRNA_059026	BCSlncRNA_059026	Novel lncRNA	Intergenic lncRNA	chr6	-	316	137113883	137114198	1	1
BCSlncRNA_059035	BCSlncRNA_059035	Novel lncRNA	Intergenic lncRNA	chr6	-	1151	137514233	137515383	1	1
BCSlncRNA_059083	BCSlncRNA_059083	Novel lncRNA	Intergenic lncRNA	chr6	-	4522	142085081	142089602	1	1
BCSlncRNA_059092	BCSlncRNA_059092	Novel lncRNA	Intergenic lncRNA	chr6	-	1624	142165499	142167122	1	1
BCSlncRNA_059095	BCSlncRNA_059095	Novel lncRNA	Intergenic lncRNA	chr6	-	52303	142169301	142221603	2	1
BCSlncRNA_059118	BCSlncRNA_059118	Novel lncRNA	Intergenic lncRNA	chr6	-	2065	143738030	143740094	1	1
BCSlncRNA_059156	BCSlncRNA_059156	Novel lncRNA	Intergenic lncRNA	chr6	-	1284	149060946	149062229	1	1
BCSlncRNA_059178	BCSlncRNA_059178	Novel lncRNA	Intergenic lncRNA	chr6	-	791	150040504	150041294	1	1
BCSlncRNA_059298	BCSlncRNA_059298	Novel lncRNA	Intergenic lncRNA	chr6	-	6454	157795553	157802006	1	1
BCSlncRNA_059518	BCSlncRNA_059518	Novel lncRNA	Intergenic lncRNA	chr7	+	1041	2548511	2549551	1	1
BCSlncRNA_059521	BCSlncRNA_059521_AS-BRAT1	Novel lncRNA	Antisense lncRNA	chr7	+	2109	2578346	2580454	1	1
BCSlncRNA_059572	BCSlncRNA_059572_AS-GRID2IP	Novel lncRNA	Antisense lncRNA	chr7	+	2524	6545206	6547729	1	1
BCSlncRNA_059653	BCSlncRNA_059653_AS-AGR2	Novel lncRNA	Antisense lncRNA	chr7	+	5957	16830732	16836688	1	1
BCSlncRNA_059654	BCSlncRNA_059654_AS-AGR2	Novel lncRNA	Antisense lncRNA	chr7	+	3963	16836826	16840788	1	1
BCSlncRNA_059831	BCSlncRNA_059831_AS-DPY19L1P1	Novel lncRNA	Antisense lncRNA	chr7	+	564	32630646	32631209	1	1
BCSlncRNA_059834	BCSlncRNA_059834_AS-DPY19L1P1	Novel lncRNA	Antisense lncRNA	chr7	+	1393	32770718	32772110	1	1
BCSlncRNA_059839	BCSlncRNA_059839_AS-DPY19L1P1	Novel lncRNA	Antisense lncRNA	chr7	+	1289	32779831	32781119	1	1
BCSlncRNA_059855	BCSlncRNA_059855	Novel lncRNA	Intergenic lncRNA	chr7	+	1578	33651407	33652984	1	1
BCSlncRNA_059860	BCSlncRNA_059860	Novel lncRNA	Intergenic lncRNA	chr7	+	1584	33691890	33693473	1	1
BCSlncRNA_059863	BCSlncRNA_059863	Novel lncRNA	Intergenic lncRNA	chr7	+	1168	33708777	33709944	1	1
BCSlncRNA_059864	BCSlncRNA_059864	Novel lncRNA	Intergenic lncRNA	chr7	+	1295	33710298	33711592	1	1
BCSlncRNA_059991	BCSlncRNA_059991_AS-COA1	Novel lncRNA	Antisense lncRNA	chr7	+	397	43657085	43657481	1	1
BCSlncRNA_060347	BCSlncRNA_060347	Novel lncRNA	Intergenic lncRNA	chr7	+	429	74069468	74069896	1	1
BCSlncRNA_060383	BCSlncRNA_060383	Novel lncRNA	Intergenic lncRNA	chr7	+	1555	75951026	75952580	1	1
BCSlncRNA_060396	BCSlncRNA_060396_AS-AC005522.7	Novel lncRNA	Antisense lncRNA	chr7	+	2681	76605105	76607785	1	1
BCSlncRNA_060455	BCSlncRNA_060455_AS-ABCB4	Novel lncRNA	Antisense lncRNA	chr7	+	1132	87105248	87106379	1	1
BCSlncRNA_060575	BCSlncRNA_060575_AS-CYP3A5	Novel lncRNA	Antisense lncRNA	chr7	+	14005	99233575	99247579	1	1
BCSlncRNA_060577	BCSlncRNA_060577_AS-CYP3A5	Novel lncRNA	Antisense lncRNA	chr7	+	2045	99249817	99251861	1	1
BCSlncRNA_060578	BCSlncRNA_060578_AS-CYP3A5	Novel lncRNA	Antisense lncRNA	chr7	+	4155	99260418	99264572	1	1
BCSlncRNA_060737	BCSlncRNA_060737	Novel lncRNA	Intergenic lncRNA	chr7	+	6265	106551485	106557749	1	1
BCSlncRNA_060957	BCSlncRNA_060957_AS-PODXL	Novel lncRNA	Antisense lncRNA	chr7	+	7742	131182569	131190310	1	1
BCSlncRNA_060972	BCSlncRNA_060972	Novel lncRNA	Intergenic lncRNA	chr7	+	33118	133752064	133785181	3	1
BCSlncRNA_060993	BCSlncRNA_060993_AS-SLC13A4	Novel lncRNA	Antisense lncRNA	chr7	+	663	135366791	135367453	2	1
BCSlncRNA_061039	BCSlncRNA_061039	Novel lncRNA	Intergenic lncRNA	chr7	+	3695	139930615	139934309	1	1
BCSlncRNA_061040	BCSlncRNA_061040	Novel lncRNA	Intergenic lncRNA	chr7	+	5497	139934458	139939954	1	1
BCSlncRNA_061098	BCSlncRNA_061098_AS-TRBV30	Novel lncRNA	Antisense lncRNA	chr7	+	5221	142509928	142515148	2	1
BCSlncRNA_061319	BCSlncRNA_061319_AS-CYP2W1	Novel lncRNA	Antisense lncRNA	chr7	-	945	1027328	1028272	1	1
BCSlncRNA_061350	BCSlncRNA_061350	Novel lncRNA	Intergenic lncRNA	chr7	-	680	2540174	2540853	1	1
BCSlncRNA_061351	BCSlncRNA_061351	Novel lncRNA	Intergenic lncRNA	chr7	-	2180	2541146	2543325	1	1
BCSlncRNA_061352	BCSlncRNA_061352	Novel lncRNA	Intergenic lncRNA	chr7	-	973	2543452	2544424	1	1
BCSlncRNA_061353	BCSlncRNA_061353	Novel lncRNA	Intergenic lncRNA	chr7	-	2008	2544648	2546655	1	1
BCSlncRNA_061354	BCSlncRNA_061354	Novel lncRNA	Intergenic lncRNA	chr7	-	1688	2546988	2548675	3	1
BCSlncRNA_061401	BCSlncRNA_061401	Novel lncRNA	Intergenic lncRNA	chr7	-	3943	5652133	5656075	1	1
BCSlncRNA_061502	BCSlncRNA_061502	Novel lncRNA	Intergenic lncRNA	chr7	-	1289	17809661	17810949	1	1
BCSlncRNA_061503	BCSlncRNA_061503	Novel lncRNA	Intergenic lncRNA	chr7	-	7375	17811144	17818518	1	1
BCSlncRNA_061553	BCSlncRNA_061553	Novel lncRNA	Intergenic lncRNA	chr7	-	4885	22432112	22436996	2	1
BCSlncRNA_061554	BCSlncRNA_061554	Novel lncRNA	Intergenic lncRNA	chr7	-	2038	22439301	22441338	1	1
BCSlncRNA_061559	BCSlncRNA_061559	Novel lncRNA	Intergenic lncRNA	chr7	-	1818	22706663	22708480	1	1
BCSlncRNA_061560	BCSlncRNA_061560	Novel lncRNA	Intergenic lncRNA	chr7	-	5030	22708801	22713830	1	1
BCSlncRNA_061561	BCSlncRNA_061561	Novel lncRNA	Intergenic lncRNA	chr7	-	542	22719694	22720235	1	1
BCSlncRNA_061562	BCSlncRNA_061562	Novel lncRNA	Intergenic lncRNA	chr7	-	2233	22724106	22726338	1	1
BCSlncRNA_061563	BCSlncRNA_061563	Novel lncRNA	Intergenic lncRNA	chr7	-	1129	22727362	22728490	1	1
BCSlncRNA_061564	BCSlncRNA_061564	Novel lncRNA	Intergenic lncRNA	chr7	-	3000	22728818	22731817	1	1
BCSlncRNA_061565	BCSlncRNA_061565	Novel lncRNA	Intergenic lncRNA	chr7	-	1551	22739535	22741085	1	1
BCSlncRNA_061566	BCSlncRNA_061566	Novel lncRNA	Intergenic lncRNA	chr7	-	781	22741167	22741947	1	1
BCSlncRNA_061632	BCSlncRNA_061632_AS-C7orf71	Novel lncRNA	Antisense lncRNA	chr7	-	2622	26678653	26681274	1	1
BCSlncRNA_061687	BCSlncRNA_061687	Novel lncRNA	Intergenic lncRNA	chr7	-	3075	30293901	30296975	1	1
BCSlncRNA_061688	BCSlncRNA_061688	Novel lncRNA	Intergenic lncRNA	chr7	-	3328	30313187	30316514	1	1
BCSlncRNA_061804	BCSlncRNA_061804	Novel lncRNA	Intergenic lncRNA	chr7	-	5066	40137110	40142175	1	1
BCSlncRNA_062248	BCSlncRNA_062248_AS-CROT	Novel lncRNA	Antisense lncRNA	chr7	-	2031	87009423	87011453	1	1
BCSlncRNA_062300	BCSlncRNA_062300	Novel lncRNA	Intergenic lncRNA	chr7	-	1412	93586799	93588210	1	1
BCSlncRNA_062334	BCSlncRNA_062334	Novel lncRNA	Intergenic lncRNA	chr7	-	12474	97543781	97556254	2	1
BCSlncRNA_062335	BCSlncRNA_062335	Novel lncRNA	Intergenic lncRNA	chr7	-	852	97556456	97557307	1	1
BCSlncRNA_062478	BCSlncRNA_062478_AS-RNU6-1322P	Novel lncRNA	Antisense lncRNA	chr7	-	51612	104969573	105021184	2	1
BCSlncRNA_062531	BCSlncRNA_062531_AS-LRRN3	Novel lncRNA	Antisense lncRNA	chr7	-	10209	110752126	110762334	1	1
BCSlncRNA_062532	BCSlncRNA_062532_AS-LRRN3	Novel lncRNA	Antisense lncRNA	chr7	-	8725	110762414	110771138	1	1
BCSlncRNA_062541	BCSlncRNA_062541	Novel lncRNA	Intergenic lncRNA	chr7	-	1078	112391280	112392357	1	1
BCSlncRNA_062604	BCSlncRNA_062604_AS-CPED1	Novel lncRNA	Antisense lncRNA	chr7	-	39878	120738908	120778785	2	1
BCSlncRNA_062607	BCSlncRNA_062607	Novel lncRNA	Intergenic lncRNA	chr7	-	1054	120938009	120939062	1	1
BCSlncRNA_062608	BCSlncRNA_062608	Novel lncRNA	Intergenic lncRNA	chr7	-	10254	120940162	120950415	1	1
BCSlncRNA_062609	BCSlncRNA_062609	Novel lncRNA	Intergenic lncRNA	chr7	-	1911	120951625	120953535	1	1
BCSlncRNA_062610	BCSlncRNA_062610	Novel lncRNA	Intergenic lncRNA	chr7	-	1203	120953887	120955089	1	1
BCSlncRNA_062611	BCSlncRNA_062611	Novel lncRNA	Intergenic lncRNA	chr7	-	3165	120961965	120965129	1	1
BCSlncRNA_062612	BCSlncRNA_062612_AS-WNT16	Novel lncRNA	Antisense lncRNA	chr7	-	5154	120965508	120970661	3	1
BCSlncRNA_062613	BCSlncRNA_062613_AS-WNT16	Novel lncRNA	Antisense lncRNA	chr7	-	12239	120976216	120988454	2	1
BCSlncRNA_062634	BCSlncRNA_062634	Novel lncRNA	Intergenic lncRNA	chr7	-	8017	123310881	123318897	1	1
BCSlncRNA_062767	BCSlncRNA_062767_AS-AC015987.1	Novel lncRNA	Antisense lncRNA	chr7	-	8868	135602374	135611241	1	1
BCSlncRNA_062811	BCSlncRNA_062811_AS-TBXAS1	Novel lncRNA	Antisense lncRNA	chr7	-	2421	139718393	139720813	1	1
BCSlncRNA_062942	BCSlncRNA_062942	Novel lncRNA	Intergenic lncRNA	chr7	-	1230	148759957	148761186	1	1
BCSlncRNA_062952	BCSlncRNA_062952	Novel lncRNA	Intergenic lncRNA	chr7	-	555	149111768	149112322	1	1
BCSlncRNA_063087	BCSlncRNA_063087	Novel lncRNA	Intergenic lncRNA	chr7	.	1629	33669476	33671104	1	1
BCSlncRNA_063220	BCSlncRNA_063220	Novel lncRNA	Intergenic lncRNA	chr8	+	1263	10302557	10303819	1	1
BCSlncRNA_063248	BCSlncRNA_063248_AS-RP11-148O21.2	Novel lncRNA	Antisense lncRNA	chr8	+	825	11415592	11416416	1	1
BCSlncRNA_063255	BCSlncRNA_063255_AS-CTSB	Novel lncRNA	Antisense lncRNA	chr8	+	7510	11699574	11707083	1	1
BCSlncRNA_063406	BCSlncRNA_063406_AS-RP11-624C23.1	Novel lncRNA	Antisense lncRNA	chr8	+	1606	24164535	24166140	2	1
BCSlncRNA_063614	BCSlncRNA_063614	Novel lncRNA	Intergenic lncRNA	chr8	+	2746	41997743	42000488	1	1
BCSlncRNA_063616	BCSlncRNA_063616_AS-PLAT	Novel lncRNA	Antisense lncRNA	chr8	+	2091	42031872	42033962	1	1
BCSlncRNA_063810	BCSlncRNA_063810	Novel lncRNA	Intergenic lncRNA	chr8	+	3525	61788845	61792369	2	1
BCSlncRNA_063814	BCSlncRNA_063814	Novel lncRNA	Intergenic lncRNA	chr8	+	1264	61816145	61817408	1	1
BCSlncRNA_063819	BCSlncRNA_063819	Novel lncRNA	Intergenic lncRNA	chr8	+	34176	61901841	61936016	3	1
BCSlncRNA_063820	BCSlncRNA_063820	Novel lncRNA	Intergenic lncRNA	chr8	+	986	61910318	61911303	1	1
BCSlncRNA_063821	BCSlncRNA_063821	Novel lncRNA	Intergenic lncRNA	chr8	+	2593	61928207	61930799	1	1
BCSlncRNA_063822	BCSlncRNA_063822	Novel lncRNA	Intergenic lncRNA	chr8	+	1814	61936332	61938145	1	1
BCSlncRNA_063823	BCSlncRNA_063823	Novel lncRNA	Intergenic lncRNA	chr8	+	2505	61938204	61940708	1	1
BCSlncRNA_063893	BCSlncRNA_063893	Novel lncRNA	Intergenic lncRNA	chr8	+	1453	70769395	70770847	1	1
BCSlncRNA_063968	BCSlncRNA_063968	Novel lncRNA	Intergenic lncRNA	chr8	+	3747	79802453	79806199	1	1
BCSlncRNA_063969	BCSlncRNA_063969	Novel lncRNA	Intergenic lncRNA	chr8	+	6548	79806329	79812876	1	1
BCSlncRNA_063970	BCSlncRNA_063970	Novel lncRNA	Intergenic lncRNA	chr8	+	1031	79813226	79814256	1	1
BCSlncRNA_064031	BCSlncRNA_064031	Novel lncRNA	Intergenic lncRNA	chr8	+	1898	86198506	86200403	1	1
BCSlncRNA_064032	BCSlncRNA_064032	Novel lncRNA	Intergenic lncRNA	chr8	+	1896	86201108	86203003	1	1
BCSlncRNA_064033	BCSlncRNA_064033	Novel lncRNA	Intergenic lncRNA	chr8	+	1568	86206494	86208061	1	1
BCSlncRNA_064037	BCSlncRNA_064037	Novel lncRNA	Intergenic lncRNA	chr8	+	799	86217118	86217916	1	1
BCSlncRNA_064038	BCSlncRNA_064038	Novel lncRNA	Intergenic lncRNA	chr8	+	2867	86218404	86221270	1	1
BCSlncRNA_064042	BCSlncRNA_064042	Novel lncRNA	Intergenic lncRNA	chr8	+	772	86235069	86235840	1	1
BCSlncRNA_064045	BCSlncRNA_064045_AS-CA1	Novel lncRNA	Antisense lncRNA	chr8	+	2134	86240133	86242266	1	1
BCSlncRNA_064069	BCSlncRNA_064069_AS-CALB1	Novel lncRNA	Antisense lncRNA	chr8	+	1474	91070599	91072072	1	1
BCSlncRNA_064078	BCSlncRNA_064078	Novel lncRNA	Intergenic lncRNA	chr8	+	1307	92106198	92107504	1	1
BCSlncRNA_064143	BCSlncRNA_064143	Novel lncRNA	Intergenic lncRNA	chr8	+	1602	98168891	98170492	1	1
BCSlncRNA_064253	BCSlncRNA_064253	Novel lncRNA	Intergenic lncRNA	chr8	+	1336	109504901	109506236	1	1
BCSlncRNA_064255	BCSlncRNA_064255	Novel lncRNA	Intergenic lncRNA	chr8	+	2336	109508802	109511137	1	1
BCSlncRNA_064256	BCSlncRNA_064256	Novel lncRNA	Intergenic lncRNA	chr8	+	1430	109520411	109521840	1	1
BCSlncRNA_064385	BCSlncRNA_064385	Novel lncRNA	Intergenic lncRNA	chr8	+	441	126384297	126384737	1	1
BCSlncRNA_064386	BCSlncRNA_064386	Novel lncRNA	Intergenic lncRNA	chr8	+	1779	126385003	126386781	1	1
BCSlncRNA_064811	BCSlncRNA_064811	Novel lncRNA	Intergenic lncRNA	chr8	-	2413	11624675	11627087	1	1
BCSlncRNA_064881	BCSlncRNA_064881	Novel lncRNA	Intergenic lncRNA	chr8	-	1205	17012226	17013430	1	1
BCSlncRNA_064937	BCSlncRNA_064937_AS-RP11-1149O23.1	Novel lncRNA	Antisense lncRNA	chr8	-	4609	23063676	23068284	2	1
BCSlncRNA_064964	BCSlncRNA_064964	Novel lncRNA	Intergenic lncRNA	chr8	-	805	24053101	24053905	1	1
BCSlncRNA_064967	BCSlncRNA_064967	Novel lncRNA	Intergenic lncRNA	chr8	-	1682	24062336	24064017	1	1
BCSlncRNA_064968	BCSlncRNA_064968	Novel lncRNA	Intergenic lncRNA	chr8	-	907	24064083	24064989	1	1
BCSlncRNA_064969	BCSlncRNA_064969	Novel lncRNA	Intergenic lncRNA	chr8	-	1145	24072459	24073603	1	1
BCSlncRNA_064970	BCSlncRNA_064970	Novel lncRNA	Intergenic lncRNA	chr8	-	3417	24074049	24077465	1	1
BCSlncRNA_064971	BCSlncRNA_064971	Novel lncRNA	Intergenic lncRNA	chr8	-	3286	24080820	24084105	1	1
BCSlncRNA_064972	BCSlncRNA_064972	Novel lncRNA	Intergenic lncRNA	chr8	-	1832	24084170	24086001	1	1
BCSlncRNA_064973	BCSlncRNA_064973	Novel lncRNA	Intergenic lncRNA	chr8	-	1781	24087147	24088927	1	1
BCSlncRNA_064974	BCSlncRNA_064974	Novel lncRNA	Intergenic lncRNA	chr8	-	12135	24099694	24111828	1	1
BCSlncRNA_064975	BCSlncRNA_064975	Novel lncRNA	Intergenic lncRNA	chr8	-	36941	24114291	24151231	2	1
BCSlncRNA_065294	BCSlncRNA_065294	Novel lncRNA	Intergenic lncRNA	chr8	-	2072	56784964	56787035	1	1
BCSlncRNA_065295	BCSlncRNA_065295	Novel lncRNA	Intergenic lncRNA	chr8	-	880	56787243	56788122	1	1
BCSlncRNA_065296	BCSlncRNA_065296	Novel lncRNA	Intergenic lncRNA	chr8	-	4188	56788181	56792368	1	1
BCSlncRNA_065645	BCSlncRNA_065645_AS-OSGIN2	Novel lncRNA	Antisense lncRNA	chr8	-	7884	90935799	90943682	1	1
BCSlncRNA_065714	BCSlncRNA_065714_AS-KB-1047C11.2	Novel lncRNA	Antisense lncRNA	chr8	-	488	96276893	96277380	1	1
BCSlncRNA_065715	BCSlncRNA_065715_AS-KB-1047C11.2	Novel lncRNA	Antisense lncRNA	chr8	-	884	96277608	96278491	1	1
BCSlncRNA_065738	BCSlncRNA_065738_AS-MATN2	Novel lncRNA	Antisense lncRNA	chr8	-	872	99043886	99044757	1	1
BCSlncRNA_065740	BCSlncRNA_065740_AS-MATN2	Novel lncRNA	Antisense lncRNA	chr8	-	1147	99047684	99048830	1	1
BCSlncRNA_065969	BCSlncRNA_065969	Novel lncRNA	Intergenic lncRNA	chr8	-	832	124168707	124169538	1	1
BCSlncRNA_065993	BCSlncRNA_065993_AS-RP11-383J24.2	Novel lncRNA	Antisense lncRNA	chr8	-	14859	125299349	125314207	1	1
BCSlncRNA_066083	BCSlncRNA_066083_AS-TG	Novel lncRNA	Antisense lncRNA	chr8	-	4240	134039950	134044189	1	1
BCSlncRNA_066213	BCSlncRNA_066213	Novel lncRNA	Intergenic lncRNA	chr8	-	688	144682728	144683415	1	1
BCSlncRNA_066254	BCSlncRNA_066254	Novel lncRNA	Intergenic lncRNA	chr8	-	692	145987523	145988214	1	1
BCSlncRNA_066255	BCSlncRNA_066255	Novel lncRNA	Intergenic lncRNA	chr8	-	2433	145988345	145990777	1	1
BCSlncRNA_066264	BCSlncRNA_066264_AS-AC139103.1	Novel lncRNA	Antisense lncRNA	chr8	-	1374	146273077	146274450	1	1
BCSlncRNA_066273	BCSlncRNA_066273	Novel lncRNA	Intergenic lncRNA	chr8	.	770	79814466	79815235	1	1
BCSlncRNA_066321	BCSlncRNA_066321	Novel lncRNA	Intergenic lncRNA	chr9	+	1218	2195880	2197097	1	1
BCSlncRNA_066345	BCSlncRNA_066345	Novel lncRNA	Intergenic lncRNA	chr9	+	1195	4888100	4889294	1	1
BCSlncRNA_066346	BCSlncRNA_066346	Novel lncRNA	Intergenic lncRNA	chr9	+	1110	4889411	4890520	1	1
BCSlncRNA_066404	BCSlncRNA_066404	Novel lncRNA	Intergenic lncRNA	chr9	+	955	7192880	7193834	1	1
BCSlncRNA_066734	BCSlncRNA_066734_AS-RP11-204M4.2	Novel lncRNA	Antisense lncRNA	chr9	+	4879	41959805	41964683	1	1
BCSlncRNA_066895	BCSlncRNA_066895_AS-KLF9	Novel lncRNA	Antisense lncRNA	chr9	+	1927	73028547	73030473	1	1
BCSlncRNA_066920	BCSlncRNA_066920	Novel lncRNA	Intergenic lncRNA	chr9	+	1187	75747099	75748285	1	1
BCSlncRNA_066933	BCSlncRNA_066933_AS-Y_RNA	Novel lncRNA	Antisense lncRNA	chr9	+	3212	77795775	77798986	1	1
BCSlncRNA_066934	BCSlncRNA_066934	Novel lncRNA	Intergenic lncRNA	chr9	+	2884	77799331	77802214	1	1
BCSlncRNA_066935	BCSlncRNA_066935	Novel lncRNA	Intergenic lncRNA	chr9	+	905	77805866	77806770	1	1
BCSlncRNA_066951	BCSlncRNA_066951	Novel lncRNA	Intergenic lncRNA	chr9	+	824	79144238	79145061	1	1
BCSlncRNA_066955	BCSlncRNA_066955_AS-PRUNE2	Novel lncRNA	Antisense lncRNA	chr9	+	4706	79257298	79262003	2	1
BCSlncRNA_067046	BCSlncRNA_067046	Novel lncRNA	Intergenic lncRNA	chr9	+	1254	83496325	83497578	1	1
BCSlncRNA_067309	BCSlncRNA_067309	Novel lncRNA	Intergenic lncRNA	chr9	+	2612	102738336	102740947	1	1
BCSlncRNA_067326	BCSlncRNA_067326_AS-ALDOB	Novel lncRNA	Antisense lncRNA	chr9	+	2558	104181842	104184399	1	1
BCSlncRNA_067346	BCSlncRNA_067346	Novel lncRNA	Intergenic lncRNA	chr9	+	726	107542320	107543045	1	1
BCSlncRNA_067440	BCSlncRNA_067440_AS-RP11-402G3.5	Novel lncRNA	Antisense lncRNA	chr9	+	11274	117412255	117423528	2	1
BCSlncRNA_067544	BCSlncRNA_067544_AS-NR6A1	Novel lncRNA	Antisense lncRNA	chr9	+	457	127421072	127421528	1	1
BCSlncRNA_067545	BCSlncRNA_067545_AS-NR6A1	Novel lncRNA	Antisense lncRNA	chr9	+	2309	127421594	127423902	1	1
BCSlncRNA_067546	BCSlncRNA_067546_AS-NR6A1	Novel lncRNA	Antisense lncRNA	chr9	+	401	127426487	127426887	1	1
BCSlncRNA_067572	BCSlncRNA_067572	Novel lncRNA	Intergenic lncRNA	chr9	+	2747	129482097	129484843	1	1
BCSlncRNA_067937	BCSlncRNA_067937	Novel lncRNA	Intergenic lncRNA	chr9	-	870	5867393	5868262	1	1
BCSlncRNA_067938	BCSlncRNA_067938	Novel lncRNA	Intergenic lncRNA	chr9	-	924	5869963	5870886	1	1
BCSlncRNA_067985	BCSlncRNA_067985	Novel lncRNA	Intergenic lncRNA	chr9	-	1169	14576009	14577177	1	1
BCSlncRNA_068048	BCSlncRNA_068048_AS-IFNA20P	Novel lncRNA	Antisense lncRNA	chr9	-	1350	21320074	21321423	1	1
BCSlncRNA_068090	BCSlncRNA_068090_AS-IFNK	Novel lncRNA	Antisense lncRNA	chr9	-	1119	27524689	27525807	1	1
BCSlncRNA_068091	BCSlncRNA_068091_AS-IFNK	Novel lncRNA	Antisense lncRNA	chr9	-	1607	27525945	27527551	1	1
BCSlncRNA_068093	BCSlncRNA_068093	Novel lncRNA	Intergenic lncRNA	chr9	-	1271	27531055	27532325	1	1
BCSlncRNA_068094	BCSlncRNA_068094	Novel lncRNA	Intergenic lncRNA	chr9	-	844	27532835	27533678	1	1
BCSlncRNA_068096	BCSlncRNA_068096	Novel lncRNA	Intergenic lncRNA	chr9	-	4538	27536368	27540905	1	1
BCSlncRNA_068126	BCSlncRNA_068126	Novel lncRNA	Intergenic lncRNA	chr9	-	1165	32885703	32886867	1	1
BCSlncRNA_068282	BCSlncRNA_068282_AS-TRMT10B	Novel lncRNA	Antisense lncRNA	chr9	-	2907	37771503	37774409	1	1
BCSlncRNA_068283	BCSlncRNA_068283_AS-TRMT10B	Novel lncRNA	Antisense lncRNA	chr9	-	2301	37774504	37776804	1	1
BCSlncRNA_068488	BCSlncRNA_068488	Novel lncRNA	Intergenic lncRNA	chr9	-	1980	71318003	71319982	1	1
BCSlncRNA_068539	BCSlncRNA_068539_AS-RP11-197P3.4	Novel lncRNA	Antisense lncRNA	chr9	-	2917	77588702	77591618	1	1
BCSlncRNA_068595	BCSlncRNA_068595	Novel lncRNA	Intergenic lncRNA	chr9	-	837	86262407	86263243	1	1
BCSlncRNA_068668	BCSlncRNA_068668_AS-RP11-62C3.6	Novel lncRNA	Antisense lncRNA	chr9	-	2042	94970303	94972344	1	1
BCSlncRNA_068759	BCSlncRNA_068759	Novel lncRNA	Intergenic lncRNA	chr9	-	9891	100648905	100658795	1	1
BCSlncRNA_068825	BCSlncRNA_068825	Novel lncRNA	Intergenic lncRNA	chr9	-	6988	107473471	107480458	1	1
BCSlncRNA_068865	BCSlncRNA_068865	Novel lncRNA	Intergenic lncRNA	chr9	-	1073	110805806	110806878	1	1
BCSlncRNA_068867	BCSlncRNA_068867	Novel lncRNA	Intergenic lncRNA	chr9	-	905	110808619	110809523	1	1
BCSlncRNA_068869	BCSlncRNA_068869	Novel lncRNA	Intergenic lncRNA	chr9	-	1607	110811473	110813079	1	1
BCSlncRNA_068884	BCSlncRNA_068884	Novel lncRNA	Intergenic lncRNA	chr9	-	1102	111058310	111059411	1	1
BCSlncRNA_068886	BCSlncRNA_068886	Novel lncRNA	Intergenic lncRNA	chr9	-	846	111071053	111071898	1	1
BCSlncRNA_068895	BCSlncRNA_068895	Novel lncRNA	Intergenic lncRNA	chr9	-	1567	111323230	111324796	1	1
BCSlncRNA_068897	BCSlncRNA_068897	Novel lncRNA	Intergenic lncRNA	chr9	-	1032	111337817	111338848	1	1
BCSlncRNA_068901	BCSlncRNA_068901	Novel lncRNA	Intergenic lncRNA	chr9	-	1060	111349674	111350733	1	1
BCSlncRNA_068904	BCSlncRNA_068904	Novel lncRNA	Intergenic lncRNA	chr9	-	781	111354054	111354834	1	1
BCSlncRNA_068906	BCSlncRNA_068906	Novel lncRNA	Intergenic lncRNA	chr9	-	1437	111357770	111359206	1	1
BCSlncRNA_068907	BCSlncRNA_068907	Novel lncRNA	Intergenic lncRNA	chr9	-	1196	111359417	111360612	1	1
BCSlncRNA_068908	BCSlncRNA_068908	Novel lncRNA	Intergenic lncRNA	chr9	-	1026	111361077	111362102	1	1
BCSlncRNA_068910	BCSlncRNA_068910	Novel lncRNA	Intergenic lncRNA	chr9	-	1782	111364415	111366196	1	1
BCSlncRNA_068911	BCSlncRNA_068911	Novel lncRNA	Intergenic lncRNA	chr9	-	4336	111372058	111376393	1	1
BCSlncRNA_068912	BCSlncRNA_068912	Novel lncRNA	Intergenic lncRNA	chr9	-	2038	111376462	111378499	1	1
BCSlncRNA_068914	BCSlncRNA_068914	Novel lncRNA	Intergenic lncRNA	chr9	-	909	111385361	111386269	1	1
BCSlncRNA_068916	BCSlncRNA_068916	Novel lncRNA	Intergenic lncRNA	chr9	-	1278	111389815	111391092	1	1
BCSlncRNA_068917	BCSlncRNA_068917	Novel lncRNA	Intergenic lncRNA	chr9	-	870	111396951	111397820	1	1
BCSlncRNA_068918	BCSlncRNA_068918	Novel lncRNA	Intergenic lncRNA	chr9	-	2213	111397971	111400183	1	1
BCSlncRNA_068919	BCSlncRNA_068919	Novel lncRNA	Intergenic lncRNA	chr9	-	4035	111400770	111404804	1	1
BCSlncRNA_068921	BCSlncRNA_068921	Novel lncRNA	Intergenic lncRNA	chr9	-	3306	111414867	111418172	1	1
BCSlncRNA_068923	BCSlncRNA_068923	Novel lncRNA	Intergenic lncRNA	chr9	-	1933	111424486	111426418	1	1
BCSlncRNA_068924	BCSlncRNA_068924	Novel lncRNA	Intergenic lncRNA	chr9	-	1246	111428194	111429439	1	1
BCSlncRNA_068926	BCSlncRNA_068926	Novel lncRNA	Intergenic lncRNA	chr9	-	1777	111431101	111432877	1	1
BCSlncRNA_068930	BCSlncRNA_068930	Novel lncRNA	Intergenic lncRNA	chr9	-	906	111443055	111443960	1	1
BCSlncRNA_068931	BCSlncRNA_068931	Novel lncRNA	Intergenic lncRNA	chr9	-	1401	111444376	111445776	1	1
BCSlncRNA_068937	BCSlncRNA_068937	Novel lncRNA	Intergenic lncRNA	chr9	-	3170	111467101	111470270	1	1
BCSlncRNA_068938	BCSlncRNA_068938	Novel lncRNA	Intergenic lncRNA	chr9	-	2271	111470946	111473216	1	1
BCSlncRNA_068939	BCSlncRNA_068939	Novel lncRNA	Intergenic lncRNA	chr9	-	1727	111507478	111509204	1	1
BCSlncRNA_068941	BCSlncRNA_068941	Novel lncRNA	Intergenic lncRNA	chr9	-	1322	111510461	111511782	1	1
BCSlncRNA_068942	BCSlncRNA_068942	Novel lncRNA	Intergenic lncRNA	chr9	-	1501	111515542	111517042	1	1
BCSlncRNA_068943	BCSlncRNA_068943	Novel lncRNA	Intergenic lncRNA	chr9	-	4622	111520502	111525123	1	1
BCSlncRNA_068944	BCSlncRNA_068944	Novel lncRNA	Intergenic lncRNA	chr9	-	8055	111535727	111543781	1	1
BCSlncRNA_068945	BCSlncRNA_068945	Novel lncRNA	Intergenic lncRNA	chr9	-	3031	111574404	111577434	1	1
BCSlncRNA_068946	BCSlncRNA_068946	Novel lncRNA	Intergenic lncRNA	chr9	-	2380	111577794	111580173	1	1
BCSlncRNA_068947	BCSlncRNA_068947_AS-RPL36AP35	Novel lncRNA	Antisense lncRNA	chr9	-	3933	111580564	111584496	1	1
BCSlncRNA_068948	BCSlncRNA_068948	Novel lncRNA	Intergenic lncRNA	chr9	-	3728	111592061	111595788	1	1
BCSlncRNA_068950	BCSlncRNA_068950_AS-RP11-3J11.1	Novel lncRNA	Antisense lncRNA	chr9	-	8878	111596550	111605427	1	1
BCSlncRNA_068988	BCSlncRNA_068988	Novel lncRNA	Intergenic lncRNA	chr9	-	4418	114955986	114960403	1	1
BCSlncRNA_069020	BCSlncRNA_069020	Novel lncRNA	Intergenic lncRNA	chr9	-	1179	117090906	117092084	1	1
BCSlncRNA_069021	BCSlncRNA_069021_AS-ORM2	Novel lncRNA	Antisense lncRNA	chr9	-	1386	117092584	117093969	1	1
BCSlncRNA_069022	BCSlncRNA_069022_AS-ORM2	Novel lncRNA	Antisense lncRNA	chr9	-	2143	117094113	117096255	1	1
BCSlncRNA_069374	BCSlncRNA_069374_AS-RP11-413M3.4	Novel lncRNA	Antisense lncRNA	chr9	-	1240	139437156	139438395	2	1
BCSlncRNA_069387	BCSlncRNA_069387_AS-MAMDC4	Novel lncRNA	Antisense lncRNA	chr9	-	2153	139750359	139752511	1	1
BCSlncRNA_069541	BCSlncRNA_069541_AS-GPR143	Novel lncRNA	Antisense lncRNA	chrX	+	1903	9692075	9693977	1	1
BCSlncRNA_069645	BCSlncRNA_069645	Novel lncRNA	Intergenic lncRNA	chrX	+	698	21907830	21908527	1	1
BCSlncRNA_070034	BCSlncRNA_070034	Novel lncRNA	Intergenic lncRNA	chrX	+	2601	55807913	55810513	1	1
BCSlncRNA_070042	BCSlncRNA_070042	Novel lncRNA	Intergenic lncRNA	chrX	+	4005	56145125	56149129	1	1
BCSlncRNA_070043	BCSlncRNA_070043	Novel lncRNA	Intergenic lncRNA	chrX	+	3995	56149279	56153273	1	1
BCSlncRNA_070044	BCSlncRNA_070044	Novel lncRNA	Intergenic lncRNA	chrX	+	2162	56153354	56155515	1	1
BCSlncRNA_070054	BCSlncRNA_070054_AS-SPIN2A	Novel lncRNA	Antisense lncRNA	chrX	+	3609	57163230	57166838	1	1
BCSlncRNA_070059	BCSlncRNA_070059	Novel lncRNA	Intergenic lncRNA	chrX	+	2013	57626090	57628102	1	1
BCSlncRNA_070074	BCSlncRNA_070074_AS-RP11-231N9.1	Novel lncRNA	Antisense lncRNA	chrX	+	30576	64378215	64408790	1	1
BCSlncRNA_070167	BCSlncRNA_070167	Novel lncRNA	Intergenic lncRNA	chrX	+	1793	72909313	72911105	1	1
BCSlncRNA_070225	BCSlncRNA_070225	Novel lncRNA	Intergenic lncRNA	chrX	+	12888	78400180	78413067	2	1
BCSlncRNA_070226	BCSlncRNA_070226	Novel lncRNA	Intergenic lncRNA	chrX	+	8319	78413589	78421907	1	1
BCSlncRNA_070227	BCSlncRNA_070227	Novel lncRNA	Intergenic lncRNA	chrX	+	2882	78439837	78442718	1	1
BCSlncRNA_070229	BCSlncRNA_070229	Novel lncRNA	Intergenic lncRNA	chrX	+	15319	78521554	78536872	1	1
BCSlncRNA_070231	BCSlncRNA_070231_AS-ITM2A	Novel lncRNA	Antisense lncRNA	chrX	+	12788	78619730	78632517	1	1
BCSlncRNA_070232	BCSlncRNA_070232	Novel lncRNA	Intergenic lncRNA	chrX	+	1035	78650553	78651587	1	1
BCSlncRNA_070233	BCSlncRNA_070233	Novel lncRNA	Intergenic lncRNA	chrX	+	1176	78651807	78652982	1	1
BCSlncRNA_070236	BCSlncRNA_070236	Novel lncRNA	Intergenic lncRNA	chrX	+	2141	78667222	78669362	1	1
BCSlncRNA_070237	BCSlncRNA_070237	Novel lncRNA	Intergenic lncRNA	chrX	+	1196	78670291	78671486	1	1
BCSlncRNA_070239	BCSlncRNA_070239	Novel lncRNA	Intergenic lncRNA	chrX	+	1912	78674449	78676360	1	1
BCSlncRNA_070458	BCSlncRNA_070458	Novel lncRNA	Intergenic lncRNA	chrX	+	5336	111010274	111015609	1	1
BCSlncRNA_070459	BCSlncRNA_070459	Novel lncRNA	Intergenic lncRNA	chrX	+	1218	111015703	111016920	1	1
BCSlncRNA_070593	BCSlncRNA_070593	Novel lncRNA	Intergenic lncRNA	chrX	+	1048	117828578	117829625	1	1
BCSlncRNA_070594	BCSlncRNA_070594	Novel lncRNA	Intergenic lncRNA	chrX	+	1342	117836126	117837467	1	1
BCSlncRNA_070595	BCSlncRNA_070595	Novel lncRNA	Intergenic lncRNA	chrX	+	671	117838642	117839312	1	1
BCSlncRNA_070977	BCSlncRNA_070977_AS-RP13-228J13.1	Novel lncRNA	Antisense lncRNA	chrX	+	1585	154580552	154582136	1	1
BCSlncRNA_071154	BCSlncRNA_071154	Novel lncRNA	Intergenic lncRNA	chrX	-	3330	18905067	18908396	1	1
BCSlncRNA_071172	BCSlncRNA_071172	Novel lncRNA	Intergenic lncRNA	chrX	-	1028	21390890	21391917	1	1
BCSlncRNA_071185	BCSlncRNA_071185	Novel lncRNA	Intergenic lncRNA	chrX	-	2729	23576075	23578803	1	1
BCSlncRNA_071191	BCSlncRNA_071191	Novel lncRNA	Intergenic lncRNA	chrX	-	1776	23675949	23677724	1	1
BCSlncRNA_071194	BCSlncRNA_071194	Novel lncRNA	Intergenic lncRNA	chrX	-	1713	23969738	23971450	1	1
BCSlncRNA_071416	BCSlncRNA_071416_AS-AF207550.1	Novel lncRNA	Antisense lncRNA	chrX	-	644	48797486	48798129	2	1
BCSlncRNA_071565	BCSlncRNA_071565_AS-ZC3H12B	Novel lncRNA	Antisense lncRNA	chrX	-	4960	64718526	64723485	1	1
BCSlncRNA_071797	BCSlncRNA_071797_AS-ARL13A	Novel lncRNA	Antisense lncRNA	chrX	-	1329	100239480	100240808	1	1
BCSlncRNA_071798	BCSlncRNA_071798_AS-ARL13A	Novel lncRNA	Antisense lncRNA	chrX	-	2464	100241220	100243683	1	1
BCSlncRNA_071799	BCSlncRNA_071799_AS-ARL13A	Novel lncRNA	Antisense lncRNA	chrX	-	2039	100244424	100246462	1	1
BCSlncRNA_071802	BCSlncRNA_071802	Novel lncRNA	Intergenic lncRNA	chrX	-	1509	100351379	100352887	1	1
BCSlncRNA_071875	BCSlncRNA_071875	Novel lncRNA	Intergenic lncRNA	chrX	-	1709	106895256	106896964	1	1
BCSlncRNA_071877	BCSlncRNA_071877	Novel lncRNA	Intergenic lncRNA	chrX	-	1021	106912881	106913901	1	1
BCSlncRNA_072131	BCSlncRNA_072131_AS-CD40LG	Novel lncRNA	Antisense lncRNA	chrX	-	6034	135739145	135745178	1	1
BCSlncRNA_072273	BCSlncRNA_072273_AS-SLC6A8	Novel lncRNA	Antisense lncRNA	chrX	-	890	152958600	152959489	1	1
BCSlncRNA_072275	BCSlncRNA_072275_AS-SLC6A8	Novel lncRNA	Antisense lncRNA	chrX	-	5474	152960240	152965713	2	1
BCSlncRNA_072278	BCSlncRNA_072278_AS-SRPK3	Novel lncRNA	Antisense lncRNA	chrX	-	1649	153046644	153048292	1	1
BCSlncRNA_072336	BCSlncRNA_072336	Novel lncRNA	Intergenic lncRNA	chrX	.	390	78413138	78413527	1	1
BCSlncRNA_072520	BCSlncRNA_072520	Novel lncRNA	Intergenic lncRNA	chrY	+	1335	21774029	21775363	1	1
BCSlncRNA_072540	BCSlncRNA_072540	Novel lncRNA	Intergenic lncRNA	chrY	+	1451	23453539	23454989	1	1
ENSG00000170846.11	AC093323.3	Gencode lncRNA	Intergenic lncRNA	chr4	+	2598	6675177	6677774	2	2
ENSG00000204261.4	TAPSAR1	Gencode lncRNA	Intergenic lncRNA	chr6	+	2411	32811862	32814272	3	2
ENSG00000204623.4	ZNRD1-AS1	Gencode lncRNA	Antisense lncRNA	chr6	-	60175	29968787	30029417	12	2
ENSG00000212552.2	SNORD91B	Gencode lncRNA	Sense-intronic lncRNA	chr17	-	96	2232412	2232507	1	2
ENSG00000215039.2	CD27-AS1	Gencode lncRNA	Antisense lncRNA	chr12	-	12518	6548166	6560733	7	2
ENSG00000215244.2	RP11-563J2.2	Gencode lncRNA	Intergenic lncRNA	chr10	+	58296	6319649	6377944	7	2
ENSG00000215424.5	MCM3AP-AS1	Gencode lncRNA	Antisense lncRNA	chr21	+	30175	47649130	47679304	4	2
ENSG00000223356.1	RP11-66D17.5	Gencode lncRNA	Antisense lncRNA	chr1	-	964	156682003	156682966	2	2
ENSG00000223534.1	HLA-DQB1-AS1	Gencode lncRNA	Antisense lncRNA	chr6	+	851	32627656	32628506	2	2
ENSG00000223754.1	AC008073.9	Gencode lncRNA	Antisense lncRNA	chr2	-	1861	24422707	24424567	2	2
ENSG00000224020.1	MIR181A2HG	Gencode lncRNA	Antisense lncRNA	chr9	+	40166	127420745	127460910	2	2
ENSG00000224029.1	RP11-136K14.2	Gencode lncRNA	Sense-intronic lncRNA	chr6	+	1411	150945812	150947222	2	2
ENSG00000224043.3	AC016725.4	Gencode lncRNA	Antisense lncRNA	chr2	-	183208	135493033	135676280	5	2
ENSG00000224635.1	RP4-564F22.5	Gencode lncRNA	Intergenic lncRNA	chr20	-	10788	37034657	37045444	2	2
ENSG00000224745.1	RP11-380G5.2	Gencode lncRNA	Sense-intronic lncRNA	chr10	+	1737	89638448	89640184	3	2
ENSG00000224822.1	THRB-IT1	Gencode lncRNA	Sense-intronic lncRNA	chr3	-	4300	24496626	24500925	2	2
ENSG00000224950.1	RP5-1086K13.1	Gencode lncRNA	Intergenic lncRNA	chr1	-	6191	117035644	117041834	2	2
ENSG00000225195.2	RP11-338E21.2	Gencode lncRNA	Sense-intronic lncRNA	chr12	+	1634	65022123	65023756	2	2
ENSG00000225300.1	RP11-439E19.1	Gencode lncRNA	Sense-intronic lncRNA	chr1	+	2231	246769174	246771404	2	2
ENSG00000225342.1	AC079630.4	Gencode lncRNA	Antisense lncRNA	chr12	-	37796	40579810	40617605	4	2
ENSG00000225675.2	RP4-784A16.5	Gencode lncRNA	Intergenic lncRNA	chr1	+	8278	53793904	53802181	3	2
ENSG00000225822.3	UBXN7-AS1	Gencode lncRNA	Antisense lncRNA	chr3	+	2009	196158234	196160242	2	2
ENSG00000226029.1	RP4-798A10.2	Gencode lncRNA	Intergenic lncRNA	chr1	+	7535	16787442	16794976	2	2
ENSG00000226067.2	RP11-403I13.7	Gencode lncRNA	Intergenic lncRNA	chr1	+	2332	149284644	149286975	2	2
ENSG00000226320.1	AC018359.1	Gencode lncRNA	Intergenic lncRNA	chr3	+	403545	34200825	34604369	8	2
ENSG00000226637.1	RP6-206I17.3	Gencode lncRNA	Intergenic lncRNA	chr1	-	1510	143719662	143721171	2	2
ENSG00000226822.1	RP11-356N1.2	Gencode lncRNA	Intergenic lncRNA	chr1	+	3039	108614103	108617141	3	2
ENSG00000227039.2	ITGB2-AS1	Gencode lncRNA	Antisense lncRNA	chr21	+	8629	46340965	46349593	5	2
ENSG00000227165.3	WDR11-AS1	Gencode lncRNA	Antisense lncRNA	chr10	-	89399	122521323	122610721	5	2
ENSG00000227388.2	RP11-112J3.16	Gencode lncRNA	Intergenic lncRNA	chr9	+	18123	35772159	35790429	3	2
ENSG00000228403.1	RP11-563N6.6	Gencode lncRNA	Sense-intronic lncRNA	chr10	+	629	50086066	50086694	2	2
ENSG00000228485.1	RP11-567J24.4	Gencode lncRNA	Sense-intronic lncRNA	chr10	+	3231	120968042	120971272	2	2
ENSG00000228495.1	LINC01013	Gencode lncRNA	Intergenic lncRNA	chr6	+	34965	132453054	132490514	4	2
ENSG00000228549.2	U1	Gencode lncRNA	Intergenic lncRNA	chr1	+	3136	17197439	17200587	2	2
ENSG00000228784.3	LINC00954	Gencode lncRNA	Intergenic lncRNA	chr2	+	16175	20068620	20084808	10	2
ENSG00000228878.3	AC007551.3	Gencode lncRNA	Intergenic lncRNA	chr7	-	48752	35791465	35840226	6	2
ENSG00000229325.1	ACAP2-IT1	Gencode lncRNA	Sense-intronic lncRNA	chr3	-	2020	195001451	195003470	2	2
ENSG00000229431.1	RP1-92O14.6	Gencode lncRNA	Antisense lncRNA	chr1	+	4044	43850783	43854826	4	2
ENSG00000229539.1	RP11-119B16.2	Gencode lncRNA	Antisense lncRNA	chr20	-	631	3868885	3869515	2	2
ENSG00000229832.1	RP11-384C4.2	Gencode lncRNA	Antisense lncRNA	chr1	+	937	212530759	212531695	2	2
ENSG00000229852.2	RP11-398K22.12	Gencode lncRNA	Antisense lncRNA	chr6	+	38044	73972937	74011124	3	2
ENSG00000229896.2	RP11-456H18.2	Gencode lncRNA	Intergenic lncRNA	chr6	+	1188	12007902	12009089	3	2
ENSG00000230138.1	RP11-117D22.2	Gencode lncRNA	Intergenic lncRNA	chr1	-	1579	53832339	53833917	2	2
ENSG00000230155.2	RP3-477O4.14	Gencode lncRNA	Antisense lncRNA	chr20	-	14782	34064027	34078808	3	2
ENSG00000230489.1	VAV3-AS1	Gencode lncRNA	Antisense lncRNA	chr1	+	30166	108507064	108537229	3	2
ENSG00000230532.1	AC091133.1	Gencode lncRNA	Antisense lncRNA	chr17	+	5311	47009152	47014462	3	2
ENSG00000231025.1	RP11-175O19.4	Gencode lncRNA	Antisense lncRNA	chr10	+	3511	98752206	98755716	1	2
ENSG00000231125.2	AF129075.5	Gencode lncRNA	Sense-intronic lncRNA	chr21	-	2024	30430393	30432416	2	2
ENSG00000231829.2	RP11-310E22.5	Gencode lncRNA	Intergenic lncRNA	chr10	-	26502	96901681	96928182	5	2
ENSG00000231889.3	TRAF3IP2-AS1	Gencode lncRNA	Antisense lncRNA	chr6	+	114749	111804713	111919505	4	2
ENSG00000232677.2	LINC00665	Gencode lncRNA	Intergenic lncRNA	chr19	-	18642	36803968	36822620	6	2
ENSG00000232686.1	ARID4B-IT1	Gencode lncRNA	Sense-intronic lncRNA	chr1	-	773	235333434	235334206	2	2
ENSG00000232891.1	RP11-136K14.1	Gencode lncRNA	Sense-intronic lncRNA	chr6	+	5018	150921969	150926986	2	2
ENSG00000232912.1	RP5-1115A15.1	Gencode lncRNA	Antisense lncRNA	chr1	+	10195	8484704	8494898	4	2
ENSG00000232956.4	SNHG15	Gencode lncRNA	Intergenic lncRNA	chr7	-	3813	45022621	45026560	5	2
ENSG00000233016.2	SNHG7	Gencode lncRNA	Antisense lncRNA	chr9	-	6820	139615817	139622636	6	2
ENSG00000233242.2	RP11-220I1.2	Gencode lncRNA	Antisense lncRNA	chr9	-	2944	37112544	37115487	2	2
ENSG00000233421.3	U1	Gencode lncRNA	Intergenic lncRNA	chr1	-	1765	16860380	16862144	2	2
ENSG00000233452.2	STXBP5-AS1	Gencode lncRNA	Antisense lncRNA	chr6	-	361976	147163036	147525750	11	2
ENSG00000233527.4	AC092295.7	Gencode lncRNA	Antisense lncRNA	chr19	+	21640	37063971	37085610	5	2
ENSG00000233695.1	GAS6-AS1	Gencode lncRNA	Antisense lncRNA	chr13	+	23720	114518602	114542321	5	2
ENSG00000234026.1	RP11-310E22.4	Gencode lncRNA	Antisense lncRNA	chr10	-	2903	96987999	96990901	2	2
ENSG00000234336.2	JAZF1-AS1	Gencode lncRNA	Antisense lncRNA	chr7	+	60444	28219940	28283536	4	2
ENSG00000234540.1	RP3-448I9.1	Gencode lncRNA	Intergenic lncRNA	chr6	+	9965	14394556	14404520	3	2
ENSG00000234705.1	HMGA1P4	Gencode lncRNA	Antisense lncRNA	chr9	-	446	131425412	131425857	2	2
ENSG00000234883.2	MIR155HG	Gencode lncRNA	Intergenic lncRNA	chr21	+	13261	26934220	26947480	4	2
ENSG00000234913.1	XXbac-B476C20.13	Gencode lncRNA	Sense-intronic lncRNA	chr22	-	3040	18487035	18490074	2	2
ENSG00000234917.1	RP5-994D16.3	Gencode lncRNA	Intergenic lncRNA	chr1	+	2921	43144405	43147325	2	2
ENSG00000235262.1	KDM5C-IT1	Gencode lncRNA	Sense-intronic lncRNA	chrX	-	2273	53241589	53243861	2	2
ENSG00000235445.1	XXbac-B476C20.14	Gencode lncRNA	Sense-intronic lncRNA	chr22	-	416	18465970	18466385	2	2
ENSG00000235560.3	AC002310.12	Gencode lncRNA	Antisense lncRNA	chr16	+	2394	30546072	30548465	2	2
ENSG00000235897.1	TM4SF19-AS1	Gencode lncRNA	Antisense lncRNA	chr3	+	7222	196045200	196052441	2	2
ENSG00000235999.1	RP11-403I13.8	Gencode lncRNA	Intergenic lncRNA	chr1	+	4294	149287450	149291743	2	2
ENSG00000236778.3	INTS6-AS1	Gencode lncRNA	Antisense lncRNA	chr13	+	98202	52026502	52126500	6	2
ENSG00000237738.1	RNF216-IT1	Gencode lncRNA	Sense-intronic lncRNA	chr7	-	18031	5702062	5720092	3	2
ENSG00000237940.3	AC093642.3	Gencode lncRNA	Intergenic lncRNA	chr2	+	6595	242912833	242919427	6	2
ENSG00000238058.1	RP11-432J22.2	Gencode lncRNA	Antisense lncRNA	chr9	+	5703	138799657	138805359	3	2
ENSG00000238287.1	RP11-656D10.3	Gencode lncRNA	Antisense lncRNA	chr1	-	15506	40958828	40974333	2	2
ENSG00000240015.2	RP11-90P5.5	Gencode lncRNA	Antisense lncRNA	chr8	+	1379	37980791	37982169	2	2
ENSG00000240685.1	RP11-286H14.6	Gencode lncRNA	Sense-overlapping lncRNA	chr7	+	1487	128808052	128809538	2	2
ENSG00000240996.1	RP11-80H5.7	Gencode lncRNA	Intergenic lncRNA	chr10	-	3635	91454051	91457685	2	2
ENSG00000241326.1	RP11-807G9.2	Gencode lncRNA	Sense-intronic lncRNA	chr1	+	1429	10043198	10044626	2	2
ENSG00000241886.1	RP11-242C19.2	Gencode lncRNA	Sense-intronic lncRNA	chrX	+	23727	30716323	30740049	2	2
ENSG00000242125.2	SNHG3	Gencode lncRNA	Sense-intronic lncRNA	chr1	+	4914	28832491	28837404	3	2
ENSG00000242349.1	NPPA-AS1	Gencode lncRNA	Antisense lncRNA	chr1	+	6669	11901073	11908136	4	2
ENSG00000243155.1	RP11-46A10.5	Gencode lncRNA	Antisense lncRNA	chr1	-	32442	180913177	180945618	2	2
ENSG00000243960.1	RP11-552M11.4	Gencode lncRNA	Sense-overlapping lncRNA	chr1	-	2728	111981259	111983986	2	2
ENSG00000244063.1	AC024704.2	Gencode lncRNA	Intergenic lncRNA	chr2	-	1731	114586966	114588696	2	2
ENSG00000245213.2	RP11-10K16.1	Gencode lncRNA	Antisense lncRNA	chr4	-	37726	174053078	174090803	7	2
ENSG00000245275.3	SAP30L-AS1	Gencode lncRNA	Antisense lncRNA	chr5	-	116384	153708996	153825410	4	2
ENSG00000245466.1	CTD-2540L5.6	Gencode lncRNA	Intergenic lncRNA	chr14	-	32502	71075514	71108015	3	2
ENSG00000245571.2	AP001258.4	Gencode lncRNA	Intergenic lncRNA	chr11	-	12624	58897605	58910488	5	2
ENSG00000245904.2	RP11-796E2.4	Gencode lncRNA	Antisense lncRNA	chr12	+	43481	92539348	92583436	3	2
ENSG00000246067.3	RAB30-AS1	Gencode lncRNA	Intergenic lncRNA	chr11	+	34655	82783107	82817761	4	2
ENSG00000246528.3	RP11-159H10.3	Gencode lncRNA	Antisense lncRNA	chr8	+	16266	70746345	70767206	3	2
ENSG00000246792.2	RP11-68L18.1	Gencode lncRNA	Antisense lncRNA	chr8	+	7852	91658668	91668826	3	2
ENSG00000247134.2	RP11-11N9.4	Gencode lncRNA	Intergenic lncRNA	chr8	+	48679	32853695	32902373	3	2
ENSG00000249655.1	CTC-325J23.2	Gencode lncRNA	Antisense lncRNA	chr5	-	1279	79926131	79927409	2	2
ENSG00000249684.1	RP11-423H2.3	Gencode lncRNA	Antisense lncRNA	chr5	+	12549	177377335	177390961	4	2
ENSG00000250326.1	RP11-284M14.1	Gencode lncRNA	Antisense lncRNA	chr4	-	251668	143854347	144106014	3	2
ENSG00000250685.3	RP11-486L19.2	Gencode lncRNA	Antisense lncRNA	chr16	-	4497	84226163	84230659	5	2
ENSG00000253476.1	RP11-395I14.2	Gencode lncRNA	Intergenic lncRNA	chr8	-	1061	25283036	25284096	2	2
ENSG00000253559.1	OSGEPL1-AS1	Gencode lncRNA	Antisense lncRNA	chr2	+	2854	190627429	190630282	3	2
ENSG00000253865.1	RP11-394O4.3	Gencode lncRNA	Antisense lncRNA	chr5	+	2944	148751736	148754679	2	2
ENSG00000253924.1	RP11-1023P17.2	Gencode lncRNA	Intergenic lncRNA	chr8	+	7489	53207014	53214502	3	2
ENSG00000254641.1	RP11-732A19.2	Gencode lncRNA	Sense-overlapping lncRNA	chr11	-	1471	6629896	6631366	3	2
ENSG00000254887.1	CTC-378H22.1	Gencode lncRNA	Antisense lncRNA	chr19	+	4546	42636706	42641251	3	2
ENSG00000254911.2	SCARNA9	Gencode lncRNA	Antisense lncRNA	chr11	+	354	93454678	93455032	1	2
ENSG00000255045.1	RP11-677M14.2	Gencode lncRNA	Antisense lncRNA	chr11	-	1705	124614529	124616233	3	2
ENSG00000255081.1	RP11-263C24.1	Gencode lncRNA	Sense-intronic lncRNA	chr11	+	1014	75625244	75626257	2	2
ENSG00000255409.1	RSF1-IT1	Gencode lncRNA	Sense-intronic lncRNA	chr11	-	890	77449724	77450613	2	2
ENSG00000255517.2	CTD-3074O7.5	Gencode lncRNA	Antisense lncRNA	chr11	-	6743	66240960	66247704	4	2
ENSG00000255559.1	ZNF252P-AS1	Gencode lncRNA	Antisense lncRNA	chr8	+	3237	146228196	146231432	1	2
ENSG00000255847.1	RP11-167N4.2	Gencode lncRNA	Antisense lncRNA	chr11	-	6632	73674701	73681332	7	2
ENSG00000255949.1	AP003419.16	Gencode lncRNA	Antisense lncRNA	chr11	-	4034	67198837	67202870	2	2
ENSG00000255989.1	RP11-711M9.1	Gencode lncRNA	Intergenic lncRNA	chr2	+	7216	74213652	74220867	2	2
ENSG00000256448.1	RP11-809N8.4	Gencode lncRNA	Antisense lncRNA	chr11	+	5387	73116341	73121727	3	2
ENSG00000257027.1	RP11-705C15.3	Gencode lncRNA	Sense-intronic lncRNA	chr12	+	3520	9811162	9814681	2	2
ENSG00000257084.1	U47924.27	Gencode lncRNA	Intergenic lncRNA	chr12	+	1203	7072408	7073610	2	2
ENSG00000257135.1	RP11-320M2.1	Gencode lncRNA	Intergenic lncRNA	chr2	+	2635	10588819	10591453	4	2
ENSG00000257275.2	RP11-164H13.1	Gencode lncRNA	Antisense lncRNA	chr14	+	43922	96178083	96223993	3	2
ENSG00000257475.2	RP11-983P16.2	Gencode lncRNA	Sense-intronic lncRNA	chr12	+	1819	53405887	53407705	2	2
ENSG00000257809.1	RP11-603J24.14	Gencode lncRNA	Antisense lncRNA	chr12	-	7426	56544579	56552004	3	2
ENSG00000258057.1	BCDIN3D-AS1	Gencode lncRNA	Antisense lncRNA	chr12	+	12603	50222324	50234926	4	2
ENSG00000258181.1	RP11-493L12.4	Gencode lncRNA	Intergenic lncRNA	chr12	+	8405	47641906	47651322	3	2
ENSG00000258725.1	PRC1-AS1	Gencode lncRNA	Antisense lncRNA	chr15	+	22254	91509574	91531854	4	2
ENSG00000258809.1	CTD-2555O16.1	Gencode lncRNA	Intergenic lncRNA	chr14	-	20552	64825485	64846036	4	2
ENSG00000258946.1	RP11-58E21.4	Gencode lncRNA	Intergenic lncRNA	chr14	-	34391	50394288	50428678	5	2
ENSG00000259038.1	CTD-2325P2.4	Gencode lncRNA	Antisense lncRNA	chr14	-	1281	69093882	69095162	2	2
ENSG00000259071.1	RP11-247L20.4	Gencode lncRNA	Intergenic lncRNA	chr14	-	1385	50793243	50794627	2	2
ENSG00000259357.1	RP11-316M1.12	Gencode lncRNA	Antisense lncRNA	chr1	+	1000	150937735	150938734	2	2
ENSG00000259415.1	RP11-7M10.2	Gencode lncRNA	Sense-intronic lncRNA	chr15	+	1382	85296352	85297733	2	2
ENSG00000259488.1	RP11-154J22.1	Gencode lncRNA	Antisense lncRNA	chr15	-	19505	48604549	48624053	3	2
ENSG00000259548.1	RP11-38G5.2	Gencode lncRNA	Intergenic lncRNA	chr15	-	1090	80124807	80125896	2	2
ENSG00000259606.2	RP11-316E14.6	Gencode lncRNA	Antisense lncRNA	chr14	+	11653	75310726	75322378	2	2
ENSG00000259758.1	CASC7	Gencode lncRNA	Intergenic lncRNA	chr8	-	9347	141530254	141539600	1	2
ENSG00000259767.1	RP11-90B9.2	Gencode lncRNA	Sense-intronic lncRNA	chr15	-	2102	83690987	83693088	2	2
ENSG00000259891.1	CTA-204B4.2	Gencode lncRNA	Antisense lncRNA	chr8	-	2232	141515911	141518142	1	2
ENSG00000260261.1	RP11-480A16.1	Gencode lncRNA	Intergenic lncRNA	chr3	-	3509	195676058	195679566	1	2
ENSG00000260285.1	RP11-600F24.7	Gencode lncRNA	Antisense lncRNA	chr14	-	4064	103991346	103995409	1	2
ENSG00000260448.1	RP11-449H11.1	Gencode lncRNA	Intergenic lncRNA	chr16	-	25148	25096912	25122876	3	2
ENSG00000260495.1	RP11-55K13.1	Gencode lncRNA	Antisense lncRNA	chr16	-	2694	81344335	81347028	1	2
ENSG00000260583.1	LINC00515	Gencode lncRNA	Antisense lncRNA	chr21	-	558	26955081	26955638	1	2
ENSG00000260589.1	RP11-390B4.5	Gencode lncRNA	Antisense lncRNA	chr10	-	2596	17683282	17685877	1	2
ENSG00000260601.1	RP11-552C15.1	Gencode lncRNA	Sense-intronic lncRNA	chr16	+	1204	12639338	12640541	2	2
ENSG00000260655.1	CTA-250D10.23	Gencode lncRNA	Intergenic lncRNA	chr22	-	1079	42318026	42319104	1	2
ENSG00000260773.1	RP11-352G18.2	Gencode lncRNA	Antisense lncRNA	chr15	-	16791	66607251	66624041	2	2
ENSG00000260792.1	RP11-982M15.8	Gencode lncRNA	Intergenic lncRNA	chr14	-	4440	105127456	105131895	2	2
ENSG00000260793.2	RP5-882C2.2	Gencode lncRNA	Antisense lncRNA	chr17	+	1797	42298768	42301078	2	2
ENSG00000260804.2	RP11-566E18.3	Gencode lncRNA	Intergenic lncRNA	chr2	+	3149	217081767	217084915	1	2
ENSG00000260822.1	GS1-358P8.4	Gencode lncRNA	Sense-overlapping lncRNA	chrX	+	4952	24563632	24568583	1	2
ENSG00000260894.1	CTD-2012K14.4	Gencode lncRNA	Antisense lncRNA	chr16	-	270	67576206	67576475	2	2
ENSG00000260955.2	RP11-30L15.6	Gencode lncRNA	Intergenic lncRNA	chr8	-	2642	54955548	54958189	3	2
ENSG00000261000.1	RP11-534L20.5	Gencode lncRNA	Antisense lncRNA	chr1	+	510	206677280	206677789	1	2
ENSG00000261094.2	RP11-355O1.11	Gencode lncRNA	Sense-overlapping lncRNA	chr9	+	2705	125699901	125702612	2	2
ENSG00000261096.1	RP11-690I21.2	Gencode lncRNA	Sense-overlapping lncRNA	chr2	+	2508	232674555	232677062	1	2
ENSG00000261229.1	RP11-38G5.4	Gencode lncRNA	Intergenic lncRNA	chr15	-	759	80135888	80136646	1	2
ENSG00000261254.1	RP4-714D9.5	Gencode lncRNA	Sense-overlapping lncRNA	chr1	+	5068	100496121	100501188	1	2
ENSG00000261280.2	CTD-3105H18.13	Gencode lncRNA	Intergenic lncRNA	chr19	-	1991	12456762	12458752	1	2
ENSG00000261326.2	RP5-1057J7.6	Gencode lncRNA	Intergenic lncRNA	chr1	-	5445	23607801	23613245	2	2
ENSG00000261455.1	LINC01003	Gencode lncRNA	Intergenic lncRNA	chr7	+	1765	152160870	152162634	1	2
ENSG00000261485.1	PAN3-AS1	Gencode lncRNA	Antisense lncRNA	chr13	-	1352	28710979	28712330	1	2
ENSG00000261526.1	CTB-31O20.2	Gencode lncRNA	Intergenic lncRNA	chr19	-	1289	1874880	1876168	1	2
ENSG00000261668.1	RP11-50D9.3	Gencode lncRNA	Antisense lncRNA	chr4	-	3844	128761352	128765195	1	2
ENSG00000261687.1	RP11-473C18.3	Gencode lncRNA	Antisense lncRNA	chr15	-	1064	43476276	43477339	2	2
ENSG00000261716.1	RP11-196G18.22	Gencode lncRNA	Sense-overlapping lncRNA	chr1	-	4528	149816064	149820591	1	2
ENSG00000261766.1	RP11-22P6.2	Gencode lncRNA	Antisense lncRNA	chr16	-	1176	28873486	28874661	2	2
ENSG00000261775.1	RP11-10O17.3	Gencode lncRNA	Intergenic lncRNA	chr15	+	27359	74781942	74809300	4	2
ENSG00000261996.1	CTC-281F24.1	Gencode lncRNA	Antisense lncRNA	chr17	-	1547	6556782	6558328	2	2
ENSG00000262380.1	CTB-193M12.3	Gencode lncRNA	Sense-intronic lncRNA	chr16	+	1282	15777146	15778427	2	2
ENSG00000263013.1	RP11-876N24.5	Gencode lncRNA	Sense-intronic lncRNA	chr16	-	1160	11032742	11033901	1	2
ENSG00000264456.1	RP11-848P1.2	Gencode lncRNA	Sense-intronic lncRNA	chr17	+	1662	29298669	29300330	1	2
ENSG00000264469.1	RP11-173M1.8	Gencode lncRNA	Intergenic lncRNA	chr17	+	1285	25641668	25642952	1	2
ENSG00000264608.1	RP11-192H23.8	Gencode lncRNA	Sense-intronic lncRNA	chr17	-	459	26928844	26929302	1	2
ENSG00000264885.1	RP11-815I9.4	Gencode lncRNA	Sense-intronic lncRNA	chr17	-	1834	18570941	18572774	1	2
ENSG00000265148.1	BZRAP1-AS1	Gencode lncRNA	Antisense lncRNA	chr17	+	78522	56402810	56493127	5	2
ENSG00000265206.2	MIR142	Gencode lncRNA	Antisense lncRNA	chr17	-	1626	56408244	56409869	1	2
ENSG00000266126.1	RP11-209D14.4	Gencode lncRNA	Sense-intronic lncRNA	chr17	-	367	19832684	19833050	1	2
ENSG00000266490.1	CTD-2349P21.9	Gencode lncRNA	Intergenic lncRNA	chr17	+	463	29119389	29119851	1	2
ENSG00000266783.1	RP11-715F3.2	Gencode lncRNA	Sense-intronic lncRNA	chr18	-	1050	2561170	2562219	1	2
ENSG00000266801.1	RP11-521L9.2	Gencode lncRNA	Sense-intronic lncRNA	chr16	+	3907	68967722	68971628	2	2
ENSG00000266916.1	CTD-3064H18.1	Gencode lncRNA	Antisense lncRNA	chr19	-	9612	37988062	37997948	3	2
ENSG00000267040.2	RP11-35G9.3	Gencode lncRNA	Antisense lncRNA	chr18	+	98591	55297533	55405276	6	2
ENSG00000267183.1	AC010525.6	Gencode lncRNA	Intergenic lncRNA	chr19	+	1947	56207250	56209196	2	2
ENSG00000267194.1	RP1-193H18.2	Gencode lncRNA	Intergenic lncRNA	chr17	+	2505	67547498	67550002	1	2
ENSG00000267274.1	CTD-2006C1.12	Gencode lncRNA	Sense-overlapping lncRNA	chr19	+	13424	12050773	12064196	2	2
ENSG00000267347.1	AC015849.13	Gencode lncRNA	Sense-overlapping lncRNA	chr17	+	5316	34145402	34150717	2	2
ENSG00000267387.1	CTD-2240E14.4	Gencode lncRNA	Antisense lncRNA	chr19	-	1347	10199707	10201053	1	2
ENSG00000267682.1	CTD-3220F14.2	Gencode lncRNA	Sense-intronic lncRNA	chr19	+	509	37828137	37828645	2	2
ENSG00000267698.1	AC002116.7	Gencode lncRNA	Antisense lncRNA	chr19	+	31466	36505409	36536874	4	2
ENSG00000267787.1	RP11-35G9.5	Gencode lncRNA	Antisense lncRNA	chr18	+	98591	55306686	55405276	6	2
ENSG00000268049.1	CTD-2619J13.9	Gencode lncRNA	Antisense lncRNA	chr19	+	1606	58869364	58870969	2	2
ENSG00000268051.1	CTC-244M17.1	Gencode lncRNA	Sense-intronic lncRNA	chr19	+	939	38454492	38455430	2	2
ENSG00000268375.1	CTD-2568A17.8	Gencode lncRNA	Antisense lncRNA	chr19	-	901	51295941	51296841	2	2
ENSG00000268392.1	AC003682.16	Gencode lncRNA	Intergenic lncRNA	chr19	+	1920	58136399	58138318	2	2
ENSG00000268516.1	CTD-3138B18.5	Gencode lncRNA	Antisense lncRNA	chr19	-	21537	58768638	58790174	2	2
ENSG00000268804.1	RP11-542M13.3	Gencode lncRNA	Intergenic lncRNA	chr16	-	944	85968886	85969829	2	2
ENSG00000269038.1	AP001462.6	Gencode lncRNA	Intergenic lncRNA	chr11	+	453	64546425	64546877	1	2
ENSG00000269110.1	CTC-513N18.7	Gencode lncRNA	Intergenic lncRNA	chr19	-	107793	20736597	20844389	5	2
ENSG00000269290.1	RP11-869B15.1	Gencode lncRNA	Intergenic lncRNA	chr11	-	701	64552392	64553092	1	2
ENSG00000269439.1	CTD-3131K8.2	Gencode lncRNA	Intergenic lncRNA	chr19	-	22901	17599798	17622698	3	2
ENSG00000269553.1	U62631.5	Gencode lncRNA	Sense-intronic lncRNA	chr19	+	1079	35821745	35822823	2	2
ENSG00000269574.1	CTD-2611O12.7	Gencode lncRNA	Sense-intronic lncRNA	chr19	+	372	56220528	56220899	1	2
ENSG00000269720.1	CTD-2521M24.5	Gencode lncRNA	Intergenic lncRNA	chr19	-	857	17502237	17503093	1	2
ENSG00000269825.1	CTD-3099C6.9	Gencode lncRNA	Sense-intronic lncRNA	chr19	-	2849	53153689	53156537	1	2
ENSG00000269873.1	CTD-2587H19.3	Gencode lncRNA	Intergenic lncRNA	chr19	-	338	54949191	54949528	1	2
ENSG00000269929.1	RP11-2B6.2	Gencode lncRNA	Intergenic lncRNA	chr9	+	1436	96938739	96940174	1	2
ENSG00000269941.1	RP5-1172N10.4	Gencode lncRNA	Sense-intronic lncRNA	chrX	+	652	41092885	41093536	1	2
ENSG00000269947.1	RP11-849F2.9	Gencode lncRNA	Intergenic lncRNA	chr17	+	675	8181080	8181754	1	2
ENSG00000269965.1	RP11-24B19.4	Gencode lncRNA	Sense-intronic lncRNA	chr13	-	672	51935700	51936371	1	2
ENSG00000270018.1	RP3-462E2.5	Gencode lncRNA	Intergenic lncRNA	chr12	+	572	112335139	112335710	1	2
ENSG00000270055.1	CTD-3092A11.2	Gencode lncRNA	Sense-intronic lncRNA	chr15	+	2352	30780165	30782516	1	2
ENSG00000270107.1	CTD-2306M10.1	Gencode lncRNA	Intergenic lncRNA	chr5	-	976	66475440	66476415	1	2
ENSG00000270195.1	RP11-572O17.1	Gencode lncRNA	Intergenic lncRNA	chr4	+	803	1714547	1715349	1	2
ENSG00000270332.1	RP11-82L2.1	Gencode lncRNA	Intergenic lncRNA	chr9	-	12452	106842304	106855354	3	2
ENSG00000270562.1	RP11-154H23.3	Gencode lncRNA	Intergenic lncRNA	chr3	+	2468	71634093	71636560	1	2
ENSG00000270605.1	RP5-1092A3.4	Gencode lncRNA	Antisense lncRNA	chr1	-	1946	28566019	28567964	1	2
ENSG00000270638.1	RP3-466P17.1	Gencode lncRNA	Intergenic lncRNA	chr6	+	1650	146056705	146058354	1	2
ENSG00000271359.1	RP11-84C13.1	Gencode lncRNA	Intergenic lncRNA	chr4	+	870	90032650	90033519	2	2
ENSG00000271722.1	RP11-446E9.2	Gencode lncRNA	Intergenic lncRNA	chr8	+	683	56926045	56926727	1	2
ENSG00000271757.1	RP11-111M22.5	Gencode lncRNA	Sense-intronic lncRNA	chr11	+	711	76103239	76103949	1	2
ENSG00000271856.1	RP11-861A13.4	Gencode lncRNA	Intergenic lncRNA	chr3	+	12791	107844667	107857457	3	2
ENSG00000271993.1	RP11-285J16.1	Gencode lncRNA	Antisense lncRNA	chr3	+	629	37223597	37224225	1	2
ENSG00000271997.1	RP11-97O12.6	Gencode lncRNA	Sense-intronic lncRNA	chr15	-	3845	89045174	89049018	1	2
ENSG00000272054.1	RP11-423P10.2	Gencode lncRNA	Sense-intronic lncRNA	chr2	+	3804	37436017	37439820	1	2
ENSG00000272145.1	RP4-739H11.4	Gencode lncRNA	Antisense lncRNA	chr1	-	1688	41156051	41157738	1	2
ENSG00000272182.1	RP11-802O23.3	Gencode lncRNA	Antisense lncRNA	chr3	+	562	58413981	58414542	1	2
ENSG00000272198.1	RP11-309G3.3	Gencode lncRNA	Intergenic lncRNA	chr1	+	1792	181060244	181062035	1	2
ENSG00000272201.1	U47924.30	Gencode lncRNA	Intergenic lncRNA	chr12	+	1422	7087682	7089103	1	2
ENSG00000272216.1	LL22NC03-2H8.5	Gencode lncRNA	Intergenic lncRNA	chr22	-	3276	22638311	22641586	1	2
ENSG00000272234.1	CTD-2325A15.5	Gencode lncRNA	Antisense lncRNA	chr5	+	605	42806495	42807099	1	2
ENSG00000272255.1	CTD-3224K15.3	Gencode lncRNA	Intergenic lncRNA	chr5	-	544	139024044	139024587	1	2
ENSG00000272365.1	RP11-389C8.3	Gencode lncRNA	Intergenic lncRNA	chr5	+	778	71663445	71664222	1	2
ENSG00000272374.1	RP3-329A5.8	Gencode lncRNA	Intergenic lncRNA	chr6	-	4262	35188146	35192407	1	2
ENSG00000272455.1	RP4-758J18.13	Gencode lncRNA	Intergenic lncRNA	chr1	+	1524	1344475	1345998	1	2
[truncated: 7,791 more rows]
