# Supplementary material for: Long non-coding RNAs discriminate the stages and gene regulatory states of human humoral immune response
Source: Nat Commun. 2019 Feb 18;10:821. doi: 10.1038/s41467-019-08679-z (PMC6379396; doi:10.1038/s41467-019-08679-z)
Supplement: Supplementary file 6 — Supplementary Data 3 [file 41467_2019_8679_MOESM6_ESM.xlsx]

## Sheet: Supp Data 3 - DEGs
Supplementary Data 3: Differentially expressed coding genes and lncRNAs between each stage
gene_id	gene_name	Database	gene_type	Comparison	baseMean	log2FoldChange	lfcSE	stat	pvalue	padj	dir
BCSlncRNA_000077	BCSlncRNA_000077	Novel lncRNA	Intergenic lncRNA	BMPC_vs_CB	5.95037	-3.72242	1.06059	-3.50977	0.000448491	0.0010306	DOWN
BCSlncRNA_000077	BCSlncRNA_000077	Novel lncRNA	Intergenic lncRNA	BMPC_vs_GC	6.07734	-4.0236	1.07889	-3.72937	0.000191956	0.000471501	DOWN
BCSlncRNA_000077	BCSlncRNA_000077	Novel lncRNA	Intergenic lncRNA	BMPC_vs_CC	5.40234	-3.58019	1.03477	-3.45989	0.00054039	0.00125132	DOWN
BCSlncRNA_000077	BCSlncRNA_000077	Novel lncRNA	Intergenic lncRNA	BMPC_vs_NB	2.85937	-3.00162	1.02962	-2.91527	0.00355381	0.00792697	DOWN
BCSlncRNA_000077	BCSlncRNA_000077	Novel lncRNA	Intergenic lncRNA	BMPC_vs_MEM	6.44534	-3.20078	0.959331	-3.33647	0.000848481	0.00243079	DOWN
BCSlncRNA_000079	BCSlncRNA_000079	Novel lncRNA	Intergenic lncRNA	TPC_vs_MEM	16.0019	-1.53881	0.455523	-3.37812	0.000729834	0.00220441	DOWN
BCSlncRNA_000079	BCSlncRNA_000079	Novel lncRNA	Intergenic lncRNA	BMPC_vs_CC	8.77528	-2.09822	0.702577	-2.98646	0.00282227	0.00567044	DOWN
BCSlncRNA_000079	BCSlncRNA_000079	Novel lncRNA	Intergenic lncRNA	TPC_vs_NB	12.7408	-1.73691	0.503851	-3.44726	0.000566297	0.00144735	DOWN
BCSlncRNA_000079	BCSlncRNA_000079	Novel lncRNA	Intergenic lncRNA	BMPC_vs_NB	14.0013	-3.13769	0.692144	-4.5333	5.80704e-06	2.2325e-05	DOWN
BCSlncRNA_000079	BCSlncRNA_000079	Novel lncRNA	Intergenic lncRNA	BMPC_vs_GC	8.86691	-2.5522	0.765449	-3.33426	0.000855279	0.00186873	DOWN
BCSlncRNA_000079	BCSlncRNA_000079	Novel lncRNA	Intergenic lncRNA	BMPC_vs_CB	12.7819	-2.63743	0.672541	-3.92159	8.79667e-05	0.000228983	DOWN
BCSlncRNA_000079	BCSlncRNA_000079	Novel lncRNA	Intergenic lncRNA	BMPC_vs_MEM	17.7224	-2.94677	0.676815	-4.35388	1.33747e-05	5.68759e-05	DOWN
BCSlncRNA_000081	BCSlncRNA_000081	Novel lncRNA	Intergenic lncRNA	BMPC_vs_GC	4.07426	2.74363	0.864539	3.17352	0.00150605	0.00313305	UP
BCSlncRNA_000081	BCSlncRNA_000081	Novel lncRNA	Intergenic lncRNA	GC_vs_NB	4.25792	-1.93253	0.643047	-3.00527	0.00265349	0.00797251	DOWN
BCSlncRNA_000081	BCSlncRNA_000081	Novel lncRNA	Intergenic lncRNA	CB_vs_NB	3.63385	-2.39291	0.627634	-3.81258	0.000137521	0.000391078	DOWN
BCSlncRNA_000081	BCSlncRNA_000081	Novel lncRNA	Intergenic lncRNA	MEM_vs_CB	3.27437	1.60002	0.519224	3.08156	0.00205916	0.0083208	UP
BCSlncRNA_000082	BCSlncRNA_000082	Novel lncRNA	Intergenic lncRNA	GC_vs_NB	4.63875	-2.2472	0.604805	-3.71557	0.000202746	0.000819106	DOWN
BCSlncRNA_000082	BCSlncRNA_000082	Novel lncRNA	Intergenic lncRNA	CC_vs_NB	4.09745	-2.29547	0.581472	-3.94769	7.89087e-05	0.000302386	DOWN
BCSlncRNA_000082	BCSlncRNA_000082	Novel lncRNA	Intergenic lncRNA	BMPC_vs_CC	7.08505	3.56726	0.860554	4.1453	3.39363e-05	9.62827e-05	UP
BCSlncRNA_000082	BCSlncRNA_000082	Novel lncRNA	Intergenic lncRNA	BMPC_vs_MEM	7.05519	2.79016	0.732588	3.80863	0.000139737	0.00048167	UP
BCSlncRNA_000082	BCSlncRNA_000082	Novel lncRNA	Intergenic lncRNA	BMPC_vs_GC	8.15256	3.56316	0.886088	4.02123	5.78959e-05	0.000155098	UP
BCSlncRNA_000082	BCSlncRNA_000082	Novel lncRNA	Intergenic lncRNA	BMPC_vs_CB	6.8675	4.03744	0.838038	4.81773	1.45204e-06	4.8192e-06	UP
BCSlncRNA_000082	BCSlncRNA_000082	Novel lncRNA	Intergenic lncRNA	CB_vs_NB	3.86222	-2.77552	0.613552	-4.5237	6.07687e-06	2.239e-05	DOWN
BCSlncRNA_000082	BCSlncRNA_000082	Novel lncRNA	Intergenic lncRNA	TPC_vs_NB	2.73907	-2.5279	0.7873	-3.21085	0.00132344	0.00316093	DOWN
BCSlncRNA_000082	BCSlncRNA_000082	Novel lncRNA	Intergenic lncRNA	BMPC_vs_TPC	4.61842	3.07839	0.786286	3.9151	9.03675e-05	0.000475294	UP
BCSlncRNA_000104	BCSlncRNA_000104	Novel lncRNA	Intergenic lncRNA	BMPC_vs_CC	10.7795	-4.26621	0.996648	-4.28056	1.86422e-05	5.51664e-05	DOWN
BCSlncRNA_000104	BCSlncRNA_000104	Novel lncRNA	Intergenic lncRNA	BMPC_vs_GC	9.52988	-4.70258	1.023	-4.59685	4.28935e-06	1.35446e-05	DOWN
BCSlncRNA_000104	BCSlncRNA_000104	Novel lncRNA	Intergenic lncRNA	TPC_vs_NB	21.8799	4.37825	0.591141	7.40644	1.29735e-13	1.07975e-12	UP
BCSlncRNA_000104	BCSlncRNA_000104	Novel lncRNA	Intergenic lncRNA	GC_vs_NB	10.2382	2.68264	0.580862	4.61837	3.86771e-06	2.3559e-05	UP
BCSlncRNA_000104	BCSlncRNA_000104	Novel lncRNA	Intergenic lncRNA	TPC_vs_GC	32.4079	1.56501	0.353254	4.43028	9.41107e-06	2.93101e-05	UP
BCSlncRNA_000104	BCSlncRNA_000104	Novel lncRNA	Intergenic lncRNA	BMPC_vs_MEM	5.09352	-3.11942	0.959354	-3.25158	0.00114765	0.00316641	DOWN
BCSlncRNA_000104	BCSlncRNA_000104	Novel lncRNA	Intergenic lncRNA	TPC_vs_CC	30.4533	1.83936	0.364231	5.04999	4.41841e-07	1.63646e-06	UP
BCSlncRNA_000104	BCSlncRNA_000104	Novel lncRNA	Intergenic lncRNA	BMPC_vs_CB	9.70625	-4.2172	1.03265	-4.08386	4.42932e-05	0.000120688	DOWN
BCSlncRNA_000104	BCSlncRNA_000104	Novel lncRNA	Intergenic lncRNA	CB_vs_NB	10.1349	2.42311	0.593692	4.08142	4.47607e-05	0.000140542	UP
BCSlncRNA_000104	BCSlncRNA_000104	Novel lncRNA	Intergenic lncRNA	CC_vs_NB	11.221	2.46814	0.546012	4.52031	6.17504e-06	3.08828e-05	UP
BCSlncRNA_000104	BCSlncRNA_000104	Novel lncRNA	Intergenic lncRNA	TPC_vs_MEM	24.1526	2.74428	0.417506	6.57303	4.93008e-11	4.53396e-10	UP
BCSlncRNA_000104	BCSlncRNA_000104	Novel lncRNA	Intergenic lncRNA	TPC_vs_CB	29.8609	1.99747	0.369949	5.39932	6.68938e-08	2.64054e-07	UP
BCSlncRNA_000104	BCSlncRNA_000104	Novel lncRNA	Intergenic lncRNA	BMPC_vs_TPC	19.668	-4.87765	0.718362	-6.78996	1.12165e-11	2.08658e-10	DOWN
BCSlncRNA_000105	BCSlncRNA_000105	Novel lncRNA	Intergenic lncRNA	TPC_vs_NB	3.61761	3.33062	0.79424	4.19347	2.74713e-05	8.80238e-05	UP
BCSlncRNA_000105	BCSlncRNA_000105	Novel lncRNA	Intergenic lncRNA	GC_vs_NB	3.74054	2.8556	0.651681	4.3819	1.17651e-05	6.41688e-05	UP
BCSlncRNA_000105	BCSlncRNA_000105	Novel lncRNA	Intergenic lncRNA	MEM_vs_GC	3.91835	-1.89374	0.487757	-3.88254	0.000103369	0.000785315	DOWN
BCSlncRNA_000105	BCSlncRNA_000105	Novel lncRNA	Intergenic lncRNA	BMPC_vs_TPC	3.1681	-2.67557	0.816327	-3.27757	0.00104703	0.00410674	DOWN
BCSlncRNA_000105	BCSlncRNA_000105	Novel lncRNA	Intergenic lncRNA	BMPC_vs_GC	3.54441	-3.56882	1.0976	-3.25148	0.00114805	0.00244476	DOWN
BCSlncRNA_000105	BCSlncRNA_000105	Novel lncRNA	Intergenic lncRNA	TPC_vs_CB	4.56245	2.12927	0.572687	3.71803	0.000200783	0.000509469	UP
BCSlncRNA_000105	BCSlncRNA_000105	Novel lncRNA	Intergenic lncRNA	TPC_vs_MEM	3.93008	2.38412	0.574799	4.14775	3.35766e-05	0.000133799	UP
BCSlncRNA_000105	BCSlncRNA_000105	Novel lncRNA	Intergenic lncRNA	CC_vs_NB	3.34499	2.27629	0.658183	3.45844	0.000543312	0.00168138	UP
BCSlncRNA_000106	BCSlncRNA_000106	Novel lncRNA	Intergenic lncRNA	GC_vs_NB	7.11055	2.39375	0.550438	4.34882	1.36873e-05	7.34435e-05	UP
BCSlncRNA_000106	BCSlncRNA_000106	Novel lncRNA	Intergenic lncRNA	BMPC_vs_CC	6.13222	-3.51169	1.04872	-3.34856	0.000812326	0.00182246	DOWN
BCSlncRNA_000106	BCSlncRNA_000106	Novel lncRNA	Intergenic lncRNA	TPC_vs_NB	12.8928	3.78402	0.611269	6.19043	6.00005e-10	3.53454e-09	UP
BCSlncRNA_000106	BCSlncRNA_000106	Novel lncRNA	Intergenic lncRNA	MEM_vs_GC	7.38816	-1.83826	0.453063	-4.05741	4.96201e-05	0.000419367	DOWN
BCSlncRNA_000106	BCSlncRNA_000106	Novel lncRNA	Intergenic lncRNA	TPC_vs_CC	17.4957	1.74778	0.515712	3.38906	0.000701317	0.00166091	UP
BCSlncRNA_000106	BCSlncRNA_000106	Novel lncRNA	Intergenic lncRNA	CB_vs_NB	4.89065	1.60645	0.534405	3.00605	0.00264663	0.00576631	UP
BCSlncRNA_000106	BCSlncRNA_000106	Novel lncRNA	Intergenic lncRNA	BMPC_vs_CB	4.33117	-3.41772	1.07897	-3.16757	0.0015372	0.00320274	DOWN
BCSlncRNA_000106	BCSlncRNA_000106	Novel lncRNA	Intergenic lncRNA	CC_vs_NB	6.63713	1.83563	0.595107	3.08453	0.00203871	0.00540146	UP
BCSlncRNA_000106	BCSlncRNA_000106	Novel lncRNA	Intergenic lncRNA	TPC_vs_MEM	13.0677	3.23125	0.485764	6.65189	2.89343e-11	2.74356e-10	UP
BCSlncRNA_000106	BCSlncRNA_000106	Novel lncRNA	Intergenic lncRNA	TPC_vs_CB	16.2175	2.33665	0.410404	5.69353	1.24437e-08	5.31609e-08	UP
BCSlncRNA_000106	BCSlncRNA_000106	Novel lncRNA	Intergenic lncRNA	BMPC_vs_TPC	11.4627	-4.07869	0.758631	-5.37639	7.59952e-08	7.67464e-07	DOWN
BCSlncRNA_000106	BCSlncRNA_000106	Novel lncRNA	Intergenic lncRNA	BMPC_vs_GC	6.43041	-4.16859	1.06239	-3.9238	8.71644e-05	0.000227148	DOWN
BCSlncRNA_000111	BCSlncRNA_000111	Novel lncRNA	Intergenic lncRNA	BMPC_vs_TPC	3.74375	-2.91046	0.805768	-3.61203	0.000303808	0.00139399	DOWN
BCSlncRNA_000111	BCSlncRNA_000111	Novel lncRNA	Intergenic lncRNA	TPC_vs_NB	4.02013	4.44774	0.856452	5.19322	2.0669e-07	8.93492e-07	UP
BCSlncRNA_000111	BCSlncRNA_000111	Novel lncRNA	Intergenic lncRNA	TPC_vs_GC	5.18591	2.85985	0.718713	3.97912	6.91694e-05	0.00019125	UP
BCSlncRNA_000164	BCSlncRNA_000164	Novel lncRNA	Intergenic lncRNA	CB_vs_NB	4.46507	1.68983	0.573478	2.94663	0.00321258	0.00686526	UP
BCSlncRNA_000165	BCSlncRNA_000165	Novel lncRNA	Intergenic lncRNA	TPC_vs_NB	14.4022	1.75334	0.465814	3.76404	0.000167187	0.000471767	UP
BCSlncRNA_000165	BCSlncRNA_000165	Novel lncRNA	Intergenic lncRNA	BMPC_vs_MEM	9.26824	-2.11093	0.666482	-3.16727	0.00153879	0.00412407	DOWN
BCSlncRNA_000165	BCSlncRNA_000165	Novel lncRNA	Intergenic lncRNA	BMPC_vs_TPC	10.964	-3.0022	0.645328	-4.6522	3.28405e-06	2.40053e-05	DOWN
BCSlncRNA_000165	BCSlncRNA_000165	Novel lncRNA	Intergenic lncRNA	BMPC_vs_GC	10.6623	-2.80454	0.756025	-3.70959	0.000207593	0.000506711	DOWN
BCSlncRNA_000165	BCSlncRNA_000165	Novel lncRNA	Intergenic lncRNA	BMPC_vs_CB	17.3309	-2.98603	0.738961	-4.04085	5.32583e-05	0.000143274	DOWN
BCSlncRNA_000165	BCSlncRNA_000165	Novel lncRNA	Intergenic lncRNA	BMPC_vs_CC	11.64	-2.4689	0.681673	-3.62183	0.000292525	0.000710114	DOWN
BCSlncRNA_000178	BCSlncRNA_000178_AS-CTNNBIP1	Novel lncRNA	Antisense lncRNA	TPC_vs_CC	22.9568	-2.33833	0.397474	-5.88297	4.02974e-09	1.86637e-08	DOWN
BCSlncRNA_000178	BCSlncRNA_000178_AS-CTNNBIP1	Novel lncRNA	Antisense lncRNA	BMPC_vs_MEM	28.0481	-4.15778	0.720784	-5.76841	8.0023e-09	5.70336e-08	DOWN
BCSlncRNA_000178	BCSlncRNA_000178_AS-CTNNBIP1	Novel lncRNA	Antisense lncRNA	TPC_vs_GC	44.8828	-3.96048	0.345235	-11.4718	1.82723e-30	2.99633e-29	DOWN
BCSlncRNA_000178	BCSlncRNA_000178_AS-CTNNBIP1	Novel lncRNA	Antisense lncRNA	TPC_vs_CB	138.321	-5.01546	0.318338	-15.7551	6.33309e-56	2.4448e-54	DOWN
BCSlncRNA_000178	BCSlncRNA_000178_AS-CTNNBIP1	Novel lncRNA	Antisense lncRNA	BMPC_vs_NB	4.94067	-2.42973	0.84756	-2.86674	0.00414729	0.00908783	DOWN
BCSlncRNA_000178	BCSlncRNA_000178_AS-CTNNBIP1	Novel lncRNA	Antisense lncRNA	CC_vs_NB	30.3113	1.83514	0.31685	5.79182	6.96273e-09	6.64005e-08	UP
BCSlncRNA_000178	BCSlncRNA_000178_AS-CTNNBIP1	Novel lncRNA	Antisense lncRNA	CC_vs_CB	191.314	-2.5678	0.156167	-16.4426	9.47194e-61	4.58253e-57	DOWN
BCSlncRNA_000178	BCSlncRNA_000178_AS-CTNNBIP1	Novel lncRNA	Antisense lncRNA	MEM_vs_NB	31.1401	1.79922	0.323527	5.56128	2.67808e-08	1.10023e-06	UP
BCSlncRNA_000178	BCSlncRNA_000178_AS-CTNNBIP1	Novel lncRNA	Antisense lncRNA	BMPC_vs_CB	178.687	-6.82345	0.68042	-10.0283	1.1447e-23	1.37594e-22	DOWN
BCSlncRNA_000178	BCSlncRNA_000178_AS-CTNNBIP1	Novel lncRNA	Antisense lncRNA	GC_vs_NB	62.8301	3.47	0.258716	13.4124	5.11491e-41	8.82899e-39	UP
BCSlncRNA_000178	BCSlncRNA_000178_AS-CTNNBIP1	Novel lncRNA	Antisense lncRNA	BMPC_vs_GC	59.8046	-5.88228	0.712907	-8.25112	1.56911e-16	1.31541e-15	DOWN
BCSlncRNA_000178	BCSlncRNA_000178_AS-CTNNBIP1	Novel lncRNA	Antisense lncRNA	MEM_vs_CB	174.245	-2.56935	0.190349	-13.4981	1.60461e-41	7.19725e-39	DOWN
BCSlncRNA_000178	BCSlncRNA_000178_AS-CTNNBIP1	Novel lncRNA	Antisense lncRNA	CB_vs_NB	174.566	4.57111	0.226446	20.1863	1.2924e-90	9.28553e-88	UP
BCSlncRNA_000178	BCSlncRNA_000178_AS-CTNNBIP1	Novel lncRNA	Antisense lncRNA	TPC_vs_MEM	24.1761	-2.31973	0.406252	-5.71009	1.1292e-08	7.67973e-08	DOWN
BCSlncRNA_000178	BCSlncRNA_000178_AS-CTNNBIP1	Novel lncRNA	Antisense lncRNA	BMPC_vs_CC	26.9739	-4.2846	0.750915	-5.70585	1.15767e-08	5.0428e-08	DOWN
BCSlncRNA_000265	BCSlncRNA_000265	Novel lncRNA	Intergenic lncRNA	BMPC_vs_MEM	5.03115	-3.21028	0.950251	-3.37835	0.00072922	0.00212656	DOWN
BCSlncRNA_000265	BCSlncRNA_000265	Novel lncRNA	Intergenic lncRNA	BMPC_vs_CB	13.1959	-4.36521	1.03327	-4.22466	2.39298e-05	6.79141e-05	DOWN
BCSlncRNA_000265	BCSlncRNA_000265	Novel lncRNA	Intergenic lncRNA	TPC_vs_CB	11.0653	-2.26397	0.633408	-3.57426	0.000351216	0.000858777	DOWN
BCSlncRNA_000265	BCSlncRNA_000265	Novel lncRNA	Intergenic lncRNA	BMPC_vs_GC	4.5355	-3.74726	1.09322	-3.42772	0.000608676	0.00136747	DOWN
BCSlncRNA_000265	BCSlncRNA_000265	Novel lncRNA	Intergenic lncRNA	BMPC_vs_CC	6.48905	-3.59813	1.04161	-3.45441	0.000551507	0.00127459	DOWN
BCSlncRNA_000265	BCSlncRNA_000265	Novel lncRNA	Intergenic lncRNA	CB_vs_NB	14.1505	2.01355	0.598784	3.36273	0.000771761	0.00188168	UP
BCSlncRNA_000267	BCSlncRNA_000267	Novel lncRNA	Intergenic lncRNA	BMPC_vs_NB	7.67974	4.93687	0.787663	6.26774	3.66314e-10	2.57049e-09	UP
BCSlncRNA_000267	BCSlncRNA_000267	Novel lncRNA	Intergenic lncRNA	BMPC_vs_CB	7.92343	5.86785	0.796526	7.3668	1.74767e-13	1.12486e-12	UP
BCSlncRNA_000267	BCSlncRNA_000267	Novel lncRNA	Intergenic lncRNA	BMPC_vs_MEM	7.04532	5.23981	0.763156	6.86598	6.60353e-12	6.91963e-11	UP
BCSlncRNA_000267	BCSlncRNA_000267	Novel lncRNA	Intergenic lncRNA	BMPC_vs_CC	7.92183	5.81008	0.780245	7.44648	9.58634e-14	6.73187e-13	UP
BCSlncRNA_000267	BCSlncRNA_000267	Novel lncRNA	Intergenic lncRNA	BMPC_vs_TPC	7.02093	2.00064	0.569184	3.51493	0.000439865	0.00193539	UP
BCSlncRNA_000267	BCSlncRNA_000267	Novel lncRNA	Intergenic lncRNA	BMPC_vs_GC	9.64348	5.06906	0.807386	6.27836	3.42165e-10	1.74059e-09	UP
BCSlncRNA_000269	BCSlncRNA_000269	Novel lncRNA	Intergenic lncRNA	BMPC_vs_GC	5.53377	3.61799	0.91014	3.9752	7.032e-05	0.000186122	UP
BCSlncRNA_000269	BCSlncRNA_000269	Novel lncRNA	Intergenic lncRNA	BMPC_vs_NB	4.58753	2.97798	0.906709	3.28438	0.00102207	0.00260989	UP
BCSlncRNA_000289	BCSlncRNA_000289_AS-RP11-288I21.1	Novel lncRNA	Antisense lncRNA	TPC_vs_NB	10.3752	-1.61288	0.455597	-3.54013	0.000399923	0.00105267	DOWN
BCSlncRNA_000320	BCSlncRNA_000320_AS-ESPNP	Novel lncRNA	Antisense lncRNA	CB_vs_NB	4.53201	2.71959	0.759069	3.5828	0.000339933	0.000894045	UP
BCSlncRNA_000320	BCSlncRNA_000320_AS-ESPNP	Novel lncRNA	Antisense lncRNA	CC_vs_NB	3.09426	2.28726	0.661615	3.45709	0.000546048	0.00168803	UP
BCSlncRNA_000344	BCSlncRNA_000344	Novel lncRNA	Intergenic lncRNA	BMPC_vs_CB	4.81856	-3.2735	1.0992	-2.97808	0.00290059	0.0057059	DOWN
BCSlncRNA_000377	BCSlncRNA_000377	Novel lncRNA	Intergenic lncRNA	MEM_vs_NB	2.66895	1.93129	0.550972	3.50523	0.00045621	0.00282694	UP
BCSlncRNA_000377	BCSlncRNA_000377	Novel lncRNA	Intergenic lncRNA	CB_vs_NB	3.9393	3.25692	0.735316	4.42927	9.45512e-06	3.37175e-05	UP
BCSlncRNA_000404	BCSlncRNA_000404_AS-WNT4	Novel lncRNA	Antisense lncRNA	TPC_vs_NB	15.4899	-2.05447	0.416572	-4.93186	8.14518e-07	3.24906e-06	DOWN
BCSlncRNA_000404	BCSlncRNA_000404_AS-WNT4	Novel lncRNA	Antisense lncRNA	BMPC_vs_CC	26.7769	1.91977	0.475916	4.03385	5.48703e-05	0.000150696	UP
BCSlncRNA_000404	BCSlncRNA_000404_AS-WNT4	Novel lncRNA	Antisense lncRNA	BMPC_vs_TPC	14.0355	2.65456	0.454241	5.84396	5.09753e-09	6.35396e-08	UP
BCSlncRNA_000404	BCSlncRNA_000404_AS-WNT4	Novel lncRNA	Antisense lncRNA	TPC_vs_GC	14.4549	-1.90448	0.460662	-4.13423	3.56141e-05	0.000102617	DOWN
BCSlncRNA_000404	BCSlncRNA_000404_AS-WNT4	Novel lncRNA	Antisense lncRNA	BMPC_vs_MEM	27.3572	1.59755	0.444844	3.59127	0.000329076	0.00104812	UP
BCSlncRNA_000404	BCSlncRNA_000404_AS-WNT4	Novel lncRNA	Antisense lncRNA	BMPC_vs_CB	29.4296	1.616	0.447602	3.61034	0.000305793	0.000725018	UP
BCSlncRNA_000409	BCSlncRNA_000409	Novel lncRNA	Intergenic lncRNA	CC_vs_NB	6.34972	-1.89749	0.489098	-3.87956	0.000104646	0.000389328	DOWN
BCSlncRNA_000409	BCSlncRNA_000409	Novel lncRNA	Intergenic lncRNA	BMPC_vs_CC	6.74311	2.54278	0.658852	3.8594	0.000113663	0.000296053	UP
BCSlncRNA_000409	BCSlncRNA_000409	Novel lncRNA	Intergenic lncRNA	CB_vs_NB	6.93	-1.58151	0.500288	-3.16119	0.00157124	0.00359789	DOWN
BCSlncRNA_000409	BCSlncRNA_000409	Novel lncRNA	Intergenic lncRNA	BMPC_vs_CB	7.38683	2.16521	0.65971	3.28206	0.00103053	0.00221808	UP
BCSlncRNA_000410	BCSlncRNA_000410	Novel lncRNA	Intergenic lncRNA	CB_vs_NB	4.79192	-1.62818	0.545748	-2.9834	0.00285064	0.00616571	DOWN
BCSlncRNA_000430	BCSlncRNA_000430_AS-RP5-886K2.1	Novel lncRNA	Antisense lncRNA	BMPC_vs_CB	7.12307	-3.13196	0.913646	-3.42798	0.000608079	0.0013655	DOWN
BCSlncRNA_000430	BCSlncRNA_000430_AS-RP5-886K2.1	Novel lncRNA	Antisense lncRNA	BMPC_vs_CC	9.65669	-3.40404	0.900341	-3.78084	0.000156301	0.000398287	DOWN
BCSlncRNA_000430	BCSlncRNA_000430_AS-RP5-886K2.1	Novel lncRNA	Antisense lncRNA	BMPC_vs_TPC	4.35486	-2.73701	0.759245	-3.60491	0.000312264	0.00142872	DOWN
BCSlncRNA_000430	BCSlncRNA_000430_AS-RP5-886K2.1	Novel lncRNA	Antisense lncRNA	BMPC_vs_NB	9.90058	-3.8291	0.850742	-4.5009	6.76661e-06	2.57631e-05	DOWN
BCSlncRNA_000430	BCSlncRNA_000430_AS-RP5-886K2.1	Novel lncRNA	Antisense lncRNA	BMPC_vs_GC	11.3349	-4.14363	0.889969	-4.65593	3.22522e-06	1.03498e-05	DOWN
BCSlncRNA_000430	BCSlncRNA_000430_AS-RP5-886K2.1	Novel lncRNA	Antisense lncRNA	BMPC_vs_MEM	6.82432	-2.90581	0.841699	-3.45232	0.00055579	0.0016733	DOWN
BCSlncRNA_000456	BCSlncRNA_000456	Novel lncRNA	Intergenic lncRNA	MEM_vs_GC	24.4764	-1.65674	0.349842	-4.73567	2.18336e-06	2.77753e-05	DOWN
BCSlncRNA_000456	BCSlncRNA_000456	Novel lncRNA	Intergenic lncRNA	GC_vs_NB	23.24	1.96308	0.49027	4.00408	6.22593e-05	0.000287769	UP
BCSlncRNA_000456	BCSlncRNA_000456	Novel lncRNA	Intergenic lncRNA	BMPC_vs_NB	16.7757	2.3084	0.56463	4.08833	4.34484e-05	0.000144156	UP
BCSlncRNA_000456	BCSlncRNA_000456	Novel lncRNA	Intergenic lncRNA	BMPC_vs_CC	23.5888	1.57375	0.495621	3.17531	0.00149678	0.00319358	UP
BCSlncRNA_000456	BCSlncRNA_000456	Novel lncRNA	Intergenic lncRNA	BMPC_vs_MEM	19.336	2.03449	0.385882	5.27231	1.34716e-07	8.0645e-07	UP
BCSlncRNA_000460	BCSlncRNA_000460	Novel lncRNA	Intergenic lncRNA	TPC_vs_CB	16.1893	-1.9533	0.530217	-3.68397	0.000229626	0.000578279	DOWN
BCSlncRNA_000460	BCSlncRNA_000460	Novel lncRNA	Intergenic lncRNA	BMPC_vs_CB	20.398	-1.91178	0.65502	-2.91866	0.00351541	0.0067961	DOWN
BCSlncRNA_000460	BCSlncRNA_000460	Novel lncRNA	Intergenic lncRNA	TPC_vs_CC	13.0527	-1.63011	0.4927	-3.30853	0.000937861	0.00217249	DOWN
BCSlncRNA_000476	BCSlncRNA_000476	Novel lncRNA	Intergenic lncRNA	BMPC_vs_CC	8.5343	5.61246	0.85086	6.59622	4.2176e-11	2.34116e-10	UP
BCSlncRNA_000476	BCSlncRNA_000476	Novel lncRNA	Intergenic lncRNA	BMPC_vs_MEM	8.95989	2.65137	0.916195	2.8939	0.00380495	0.00910455	UP
BCSlncRNA_000476	BCSlncRNA_000476	Novel lncRNA	Intergenic lncRNA	BMPC_vs_NB	8.79387	3.57949	0.759557	4.71259	2.44583e-06	1.00009e-05	UP
BCSlncRNA_000476	BCSlncRNA_000476	Novel lncRNA	Intergenic lncRNA	BMPC_vs_CB	8.47041	6.10394	0.909095	6.71431	1.88961e-11	1.03021e-10	UP
BCSlncRNA_000476	BCSlncRNA_000476	Novel lncRNA	Intergenic lncRNA	BMPC_vs_GC	10.7275	3.86845	0.868601	4.45366	8.4419e-06	2.56714e-05	UP
BCSlncRNA_000477	BCSlncRNA_000477	Novel lncRNA	Intergenic lncRNA	BMPC_vs_GC	5.87792	5.29631	1.0387	5.09898	3.41489e-07	1.2523e-06	UP
BCSlncRNA_000477	BCSlncRNA_000477	Novel lncRNA	Intergenic lncRNA	BMPC_vs_MEM	5.03268	3.06618	0.816398	3.75574	0.000172833	0.000584732	UP
BCSlncRNA_000477	BCSlncRNA_000477	Novel lncRNA	Intergenic lncRNA	TPC_vs_NB	3.51985	2.57726	0.843923	3.0539	0.00225888	0.00514371	UP
BCSlncRNA_000477	BCSlncRNA_000477	Novel lncRNA	Intergenic lncRNA	BMPC_vs_NB	5.0367	3.52439	0.836187	4.21483	2.49964e-05	8.66002e-05	UP
BCSlncRNA_000478	BCSlncRNA_000478	Novel lncRNA	Intergenic lncRNA	BMPC_vs_CB	14.3172	7.38764	0.926442	7.97421	1.53362e-15	1.15424e-14	UP
BCSlncRNA_000478	BCSlncRNA_000478	Novel lncRNA	Intergenic lncRNA	BMPC_vs_TPC	12.4209	2.33885	0.541839	4.31649	1.58527e-05	9.93827e-05	UP
BCSlncRNA_000478	BCSlncRNA_000478	Novel lncRNA	Intergenic lncRNA	BMPC_vs_GC	17.722	5.0573	0.762245	6.63474	3.25072e-11	1.81407e-10	UP
BCSlncRNA_000478	BCSlncRNA_000478	Novel lncRNA	Intergenic lncRNA	BMPC_vs_MEM	15.2865	3.12259	0.691738	4.51413	6.35776e-06	2.87856e-05	UP
BCSlncRNA_000478	BCSlncRNA_000478	Novel lncRNA	Intergenic lncRNA	BMPC_vs_CC	14.3753	6.42872	0.806689	7.96927	1.59618e-15	1.2867e-14	UP
BCSlncRNA_000478	BCSlncRNA_000478	Novel lncRNA	Intergenic lncRNA	BMPC_vs_NB	14.228	5.0072	0.740279	6.76394	1.34292e-11	1.11093e-10	UP
BCSlncRNA_000479	BCSlncRNA_000479	Novel lncRNA	Intergenic lncRNA	TPC_vs_GC	4.6773	3.75059	0.836686	4.48267	7.37151e-06	2.3264e-05	UP
BCSlncRNA_000479	BCSlncRNA_000479	Novel lncRNA	Intergenic lncRNA	BMPC_vs_CC	9.26914	6.0478	0.776308	7.79047	6.67625e-15	5.1488e-14	UP
BCSlncRNA_000479	BCSlncRNA_000479	Novel lncRNA	Intergenic lncRNA	BMPC_vs_MEM	10.3637	2.58325	0.826503	3.12552	0.0017749	0.00467354	UP
BCSlncRNA_000479	BCSlncRNA_000479	Novel lncRNA	Intergenic lncRNA	BMPC_vs_NB	9.35707	4.1892	0.760525	5.5083	3.62323e-08	1.96335e-07	UP
BCSlncRNA_000479	BCSlncRNA_000479	Novel lncRNA	Intergenic lncRNA	BMPC_vs_GC	11.2249	5.68584	0.871127	6.527	6.71012e-11	3.63772e-10	UP
BCSlncRNA_000479	BCSlncRNA_000479	Novel lncRNA	Intergenic lncRNA	TPC_vs_NB	4.15592	2.51759	0.812852	3.09723	0.00195337	0.00450629	UP
BCSlncRNA_000479	BCSlncRNA_000479	Novel lncRNA	Intergenic lncRNA	BMPC_vs_CB	9.20227	6.97414	0.931742	7.48505	7.15209e-14	4.74219e-13	UP
BCSlncRNA_000480	BCSlncRNA_000480	Novel lncRNA	Intergenic lncRNA	BMPC_vs_GC	7.93246	4.99268	0.966074	5.16801	2.36594e-07	8.84088e-07	UP
BCSlncRNA_000480	BCSlncRNA_000480	Novel lncRNA	Intergenic lncRNA	BMPC_vs_CB	6.50802	6.28868	0.99596	6.31419	2.71576e-10	1.33372e-09	UP
BCSlncRNA_000480	BCSlncRNA_000480	Novel lncRNA	Intergenic lncRNA	BMPC_vs_TPC	5.52223	2.21072	0.668934	3.30484	0.000950297	0.00377642	UP
BCSlncRNA_000480	BCSlncRNA_000480	Novel lncRNA	Intergenic lncRNA	BMPC_vs_CC	6.56708	5.64173	0.914824	6.16702	6.95902e-10	3.41991e-09	UP
BCSlncRNA_000480	BCSlncRNA_000480	Novel lncRNA	Intergenic lncRNA	BMPC_vs_MEM	6.42089	3.57575	0.788047	4.53749	5.69285e-06	2.59796e-05	UP
BCSlncRNA_000480	BCSlncRNA_000480	Novel lncRNA	Intergenic lncRNA	BMPC_vs_NB	6.30065	5.26577	0.961718	5.47538	4.36585e-08	2.33546e-07	UP
BCSlncRNA_000561	BCSlncRNA_000561	Novel lncRNA	Intergenic lncRNA	TPC_vs_CB	3.7689	1.84796	0.658466	2.80647	0.00500876	0.00994928	UP
BCSlncRNA_000563	BCSlncRNA_000563_AS-RPA2	Novel lncRNA	Antisense lncRNA	TPC_vs_GC	240.675	2.29729	0.319596	7.1881	6.57003e-13	4.14637e-12	UP
BCSlncRNA_000563	BCSlncRNA_000563_AS-RPA2	Novel lncRNA	Antisense lncRNA	BMPC_vs_TPC	179.493	-2.28344	0.213787	-10.6809	1.24996e-26	1.02404e-24	DOWN
BCSlncRNA_000563	BCSlncRNA_000563_AS-RPA2	Novel lncRNA	Antisense lncRNA	TPC_vs_CB	231.119	2.32793	0.254346	9.1526	5.55809e-20	5.26236e-19	UP
BCSlncRNA_000563	BCSlncRNA_000563_AS-RPA2	Novel lncRNA	Antisense lncRNA	TPC_vs_CC	218.464	2.61098	0.329363	7.92735	2.2387e-15	1.80306e-14	UP
BCSlncRNA_000563	BCSlncRNA_000563_AS-RPA2	Novel lncRNA	Antisense lncRNA	TPC_vs_NB	186.007	3.67204	0.21122	17.3849	1.07366e-67	7.50601e-66	UP
BCSlncRNA_000563	BCSlncRNA_000563_AS-RPA2	Novel lncRNA	Antisense lncRNA	TPC_vs_MEM	209.752	2.40548	0.274129	8.77499	1.70913e-18	3.66318e-17	UP
BCSlncRNA_000568	BCSlncRNA_000568_AS-PTAFR	Novel lncRNA	Antisense lncRNA	CB_vs_NB	28.0097	2.43058	0.672292	3.61536	0.000299932	0.000798379	UP
BCSlncRNA_000568	BCSlncRNA_000568_AS-PTAFR	Novel lncRNA	Antisense lncRNA	MEM_vs_NB	24.002	1.8246	0.520284	3.50694	0.000453288	0.0028145	UP
BCSlncRNA_000568	BCSlncRNA_000568_AS-PTAFR	Novel lncRNA	Antisense lncRNA	BMPC_vs_TPC	19.5735	-2.23238	0.511008	-4.36859	1.25052e-05	8.02847e-05	DOWN
BCSlncRNA_000568	BCSlncRNA_000568_AS-PTAFR	Novel lncRNA	Antisense lncRNA	BMPC_vs_CB	29.5141	-1.94525	0.605188	-3.21429	0.0013077	0.00276011	DOWN
BCSlncRNA_000568	BCSlncRNA_000568_AS-PTAFR	Novel lncRNA	Antisense lncRNA	BMPC_vs_CC	26.6873	-1.7967	0.591862	-3.03568	0.00239992	0.00490107	DOWN
BCSlncRNA_000568	BCSlncRNA_000568_AS-PTAFR	Novel lncRNA	Antisense lncRNA	BMPC_vs_MEM	24.8582	-1.66832	0.575068	-2.90108	0.00371878	0.00893189	DOWN
BCSlncRNA_000568	BCSlncRNA_000568_AS-PTAFR	Novel lncRNA	Antisense lncRNA	CC_vs_NB	25.4765	2.13915	0.634183	3.37308	0.000743317	0.00222089	UP
BCSlncRNA_000606	BCSlncRNA_000606	Novel lncRNA	Intergenic lncRNA	BMPC_vs_CB	39.0062	-5.75848	0.949843	-6.06256	1.3397e-09	6.15294e-09	DOWN
BCSlncRNA_000606	BCSlncRNA_000606	Novel lncRNA	Intergenic lncRNA	BMPC_vs_MEM	17.3552	-4.43254	0.889183	-4.98496	6.19747e-07	3.32079e-06	DOWN
BCSlncRNA_000606	BCSlncRNA_000606	Novel lncRNA	Intergenic lncRNA	BMPC_vs_GC	13.4456	-4.78819	1.04265	-4.59234	4.38302e-06	1.38262e-05	DOWN
BCSlncRNA_000606	BCSlncRNA_000606	Novel lncRNA	Intergenic lncRNA	BMPC_vs_CC	28.2374	-5.23113	0.950553	-5.50325	3.72849e-08	1.54372e-07	DOWN
BCSlncRNA_000606	BCSlncRNA_000606	Novel lncRNA	Intergenic lncRNA	CB_vs_NB	41.6484	2.35315	0.398681	5.90233	3.58398e-09	2.13067e-08	UP
BCSlncRNA_000606	BCSlncRNA_000606	Novel lncRNA	Intergenic lncRNA	CC_vs_NB	31.5376	1.84377	0.437768	4.21175	2.53398e-05	0.000109663	UP
BCSlncRNA_000606	BCSlncRNA_000606	Novel lncRNA	Intergenic lncRNA	BMPC_vs_NB	4.46196	-3.49393	1.00041	-3.49249	0.000478548	0.00130723	DOWN
BCSlncRNA_000606	BCSlncRNA_000606	Novel lncRNA	Intergenic lncRNA	BMPC_vs_TPC	10.2139	-3.67221	0.783164	-4.68894	2.74626e-06	2.04026e-05	DOWN
BCSlncRNA_000624	BCSlncRNA_000624_AS-RP11-277A4.4	Novel lncRNA	Antisense lncRNA	BMPC_vs_GC	121.469	-1.7202	0.240612	-7.14925	8.72501e-13	5.5633e-12	DOWN
BCSlncRNA_000625	BCSlncRNA_000625_AS-RP11-277A4.4	Novel lncRNA	Antisense lncRNA	BMPC_vs_CB	18.807	-1.93237	0.526011	-3.67363	0.000239132	0.000579179	DOWN
BCSlncRNA_000625	BCSlncRNA_000625_AS-RP11-277A4.4	Novel lncRNA	Antisense lncRNA	BMPC_vs_NB	13.944	-1.94941	0.550782	-3.53936	0.000401105	0.00111315	DOWN
BCSlncRNA_000625	BCSlncRNA_000625_AS-RP11-277A4.4	Novel lncRNA	Antisense lncRNA	TPC_vs_GC	17.628	-1.83459	0.377348	-4.86179	1.16331e-06	4.06102e-06	DOWN
BCSlncRNA_000625	BCSlncRNA_000625_AS-RP11-277A4.4	Novel lncRNA	Antisense lncRNA	BMPC_vs_GC	21.0069	-2.59488	0.50427	-5.14582	2.66358e-07	9.90716e-07	DOWN
BCSlncRNA_000625	BCSlncRNA_000625_AS-RP11-277A4.4	Novel lncRNA	Antisense lncRNA	BMPC_vs_CC	20.6871	-2.08885	0.496507	-4.2071	2.5867e-05	7.48116e-05	DOWN
BCSlncRNA_000657	BCSlncRNA_000657_AS-TRIM62	Novel lncRNA	Antisense lncRNA	BMPC_vs_CB	9.77217	1.66172	0.576282	2.88352	0.00393252	0.00751626	UP
BCSlncRNA_000668	BCSlncRNA_000668_AS-CSMD2	Novel lncRNA	Antisense lncRNA	BMPC_vs_CB	11.323	-4.47406	1.01208	-4.42067	9.83945e-06	2.94716e-05	DOWN
BCSlncRNA_000668	BCSlncRNA_000668_AS-CSMD2	Novel lncRNA	Antisense lncRNA	TPC_vs_MEM	7.20658	-2.26157	0.583924	-3.87306	0.000107479	0.00038721	DOWN
BCSlncRNA_000668	BCSlncRNA_000668_AS-CSMD2	Novel lncRNA	Antisense lncRNA	BMPC_vs_MEM	8.47387	-3.71848	0.92404	-4.02416	5.718e-05	0.000214282	DOWN
BCSlncRNA_000668	BCSlncRNA_000668_AS-CSMD2	Novel lncRNA	Antisense lncRNA	BMPC_vs_NB	2.99452	-2.99422	1.02962	-2.90809	0.00363646	0.00808769	DOWN
BCSlncRNA_000668	BCSlncRNA_000668_AS-CSMD2	Novel lncRNA	Antisense lncRNA	TPC_vs_CB	9.226	-2.83741	0.573942	-4.94372	7.66468e-07	2.70279e-06	DOWN
BCSlncRNA_000668	BCSlncRNA_000668_AS-CSMD2	Novel lncRNA	Antisense lncRNA	BMPC_vs_CC	20.0037	-4.88276	0.966422	-5.05241	4.3627e-07	1.59128e-06	DOWN
BCSlncRNA_000668	BCSlncRNA_000668_AS-CSMD2	Novel lncRNA	Antisense lncRNA	GC_vs_NB	19.4268	2.31026	0.37622	6.14072	8.21503e-10	9.34812e-09	UP
BCSlncRNA_000668	BCSlncRNA_000668_AS-CSMD2	Novel lncRNA	Antisense lncRNA	TPC_vs_GC	12.2288	-3.77345	0.572016	-6.59675	4.2026e-11	2.29558e-10	DOWN
BCSlncRNA_000668	BCSlncRNA_000668_AS-CSMD2	Novel lncRNA	Antisense lncRNA	BMPC_vs_GC	16.3211	-5.32692	0.985929	-5.40295	6.55548e-08	2.62433e-07	DOWN
BCSlncRNA_000668	BCSlncRNA_000668_AS-CSMD2	Novel lncRNA	Antisense lncRNA	CC_vs_NB	22.1809	1.98922	0.450248	4.41805	9.95937e-06	4.73396e-05	UP
BCSlncRNA_000668	BCSlncRNA_000668_AS-CSMD2	Novel lncRNA	Antisense lncRNA	TPC_vs_CC	15.898	-3.42868	0.601358	-5.70157	1.1871e-08	5.2397e-08	DOWN
BCSlncRNA_000681	BCSlncRNA_000681	Novel lncRNA	Intergenic lncRNA	TPC_vs_CB	9.20896	-2.03267	0.531192	-3.82662	0.000129913	0.000339478	DOWN
BCSlncRNA_000716	BCSlncRNA_000716_AS-RNU4-27P	Novel lncRNA	Antisense lncRNA	CB_vs_NB	3.69048	1.8176	0.611604	2.97186	0.00295998	0.00637792	UP
BCSlncRNA_000718	BCSlncRNA_000718	Novel lncRNA	Intergenic lncRNA	CB_vs_NB	5.86851	1.61913	0.567531	2.85294	0.0043317	0.00896811	UP
BCSlncRNA_000720	BCSlncRNA_000720	Novel lncRNA	Intergenic lncRNA	CB_vs_NB	6.79827	3.13218	0.630269	4.9696	6.70909e-07	2.8869e-06	UP
BCSlncRNA_000720	BCSlncRNA_000720	Novel lncRNA	Intergenic lncRNA	GC_vs_NB	3.65237	2.31725	0.657097	3.52649	0.000421101	0.00156983	UP
BCSlncRNA_000720	BCSlncRNA_000720	Novel lncRNA	Intergenic lncRNA	MEM_vs_NB	4.00255	1.64648	0.53652	3.06882	0.00214907	0.00967445	UP
BCSlncRNA_000721	BCSlncRNA_000721_AS-OSCP1	Novel lncRNA	Antisense lncRNA	GC_vs_NB	16.5899	2.50535	0.588136	4.25982	2.04595e-05	0.000105022	UP
BCSlncRNA_000721	BCSlncRNA_000721_AS-OSCP1	Novel lncRNA	Antisense lncRNA	BMPC_vs_NB	8.20371	2.2745	0.782523	2.90662	0.0036536	0.00811634	UP
BCSlncRNA_000721	BCSlncRNA_000721_AS-OSCP1	Novel lncRNA	Antisense lncRNA	CC_vs_NB	12.9751	1.85192	0.545247	3.39647	0.000682606	0.00205877	UP
BCSlncRNA_000721	BCSlncRNA_000721_AS-OSCP1	Novel lncRNA	Antisense lncRNA	CB_vs_NB	21.7945	2.80993	0.480526	5.84762	4.98664e-09	2.90898e-08	UP
BCSlncRNA_000721	BCSlncRNA_000721_AS-OSCP1	Novel lncRNA	Antisense lncRNA	MEM_vs_NB	16.7194	2.03187	0.462338	4.39477	1.10891e-05	0.000145251	UP
BCSlncRNA_000721	BCSlncRNA_000721_AS-OSCP1	Novel lncRNA	Antisense lncRNA	TPC_vs_NB	7.5634	2.00789	0.659928	3.04258	0.00234556	0.00532083	UP
BCSlncRNA_000722	BCSlncRNA_000722_AS-OSCP1	Novel lncRNA	Antisense lncRNA	GC_vs_NB	6.34758	2.58302	0.640965	4.0299	5.58011e-05	0.00026082	UP
BCSlncRNA_000722	BCSlncRNA_000722_AS-OSCP1	Novel lncRNA	Antisense lncRNA	CC_vs_NB	6.16282	2.10857	0.637537	3.30737	0.000941754	0.00273726	UP
BCSlncRNA_000722	BCSlncRNA_000722_AS-OSCP1	Novel lncRNA	Antisense lncRNA	CB_vs_NB	6.92686	2.68394	0.601807	4.4598	8.20355e-06	2.95308e-05	UP
BCSlncRNA_000722	BCSlncRNA_000722_AS-OSCP1	Novel lncRNA	Antisense lncRNA	MEM_vs_NB	5.31008	1.79045	0.513504	3.48674	0.000488955	0.00298685	UP
BCSlncRNA_000723	BCSlncRNA_000723_AS-OSCP1	Novel lncRNA	Antisense lncRNA	MEM_vs_NB	7.91485	1.74522	0.462911	3.7701	0.000163179	0.00124994	UP
BCSlncRNA_000723	BCSlncRNA_000723_AS-OSCP1	Novel lncRNA	Antisense lncRNA	TPC_vs_NB	4.84945	2.1688	0.62506	3.46975	0.000520944	0.00134245	UP
BCSlncRNA_000723	BCSlncRNA_000723_AS-OSCP1	Novel lncRNA	Antisense lncRNA	GC_vs_NB	7.76773	2.16283	0.597925	3.61722	0.000297785	0.00115655	UP
BCSlncRNA_000723	BCSlncRNA_000723_AS-OSCP1	Novel lncRNA	Antisense lncRNA	CB_vs_NB	12.1168	2.67467	0.482454	5.54389	2.9583e-08	1.55076e-07	UP
BCSlncRNA_000738	BCSlncRNA_000738_AS-YRDC	Novel lncRNA	Antisense lncRNA	BMPC_vs_CB	4.01256	2.34152	0.755912	3.09762	0.00195084	0.00397909	UP
BCSlncRNA_000752	BCSlncRNA_000752	Novel lncRNA	Intergenic lncRNA	BMPC_vs_NB	13.7889	-4.71784	0.933609	-5.05333	4.34164e-07	1.99518e-06	DOWN
BCSlncRNA_000752	BCSlncRNA_000752	Novel lncRNA	Intergenic lncRNA	GC_vs_NB	20.6605	-1.84519	0.431755	-4.27369	1.92264e-05	9.93798e-05	DOWN
BCSlncRNA_000752	BCSlncRNA_000752	Novel lncRNA	Intergenic lncRNA	TPC_vs_GC	2.78323	-2.57454	0.780261	-3.29958	0.000968286	0.0022025	DOWN
BCSlncRNA_000752	BCSlncRNA_000752	Novel lncRNA	Intergenic lncRNA	CB_vs_NB	16.6041	-2.61917	0.49654	-5.27484	1.32869e-07	6.36793e-07	DOWN
BCSlncRNA_000752	BCSlncRNA_000752	Novel lncRNA	Intergenic lncRNA	TPC_vs_NB	10.646	-4.22877	0.722763	-5.85084	4.89106e-09	2.59225e-08	DOWN
BCSlncRNA_000752	BCSlncRNA_000752	Novel lncRNA	Intergenic lncRNA	BMPC_vs_GC	3.57341	-3.57898	1.09793	-3.25975	0.00111512	0.00238229	DOWN
BCSlncRNA_000752	BCSlncRNA_000752	Novel lncRNA	Intergenic lncRNA	CC_vs_NB	16.4341	-2.6015	0.512665	-5.07447	3.88583e-07	2.56389e-06	DOWN
BCSlncRNA_000774	BCSlncRNA_000774	Novel lncRNA	Intergenic lncRNA	BMPC_vs_NB	12.1723	2.36441	0.612956	3.85739	0.000114604	0.000352546	UP
BCSlncRNA_000774	BCSlncRNA_000774	Novel lncRNA	Intergenic lncRNA	BMPC_vs_GC	15.3986	1.97656	0.611446	3.2326	0.00122671	0.00259489	UP
BCSlncRNA_000774	BCSlncRNA_000774	Novel lncRNA	Intergenic lncRNA	TPC_vs_CC	9.87072	2.14242	0.447128	4.79151	1.65531e-06	5.71454e-06	UP
BCSlncRNA_000774	BCSlncRNA_000774	Novel lncRNA	Intergenic lncRNA	TPC_vs_CB	9.00957	2.90076	0.477922	6.06952	1.28294e-09	6.00914e-09	UP
BCSlncRNA_000774	BCSlncRNA_000774	Novel lncRNA	Intergenic lncRNA	TPC_vs_NB	9.33994	1.8286	0.484763	3.77215	0.000161849	0.00045767	UP
BCSlncRNA_000774	BCSlncRNA_000774	Novel lncRNA	Intergenic lncRNA	BMPC_vs_MEM	13.8616	1.93778	0.56398	3.4359	0.000590585	0.00176682	UP
BCSlncRNA_000774	BCSlncRNA_000774	Novel lncRNA	Intergenic lncRNA	BMPC_vs_CC	12.7374	2.73843	0.5791	4.72877	2.25883e-06	7.54703e-06	UP
BCSlncRNA_000774	BCSlncRNA_000774	Novel lncRNA	Intergenic lncRNA	BMPC_vs_CB	11.5677	3.47959	0.604478	5.75636	8.59485e-09	3.64357e-08	UP
BCSlncRNA_000786	BCSlncRNA_000786	Novel lncRNA	Intergenic lncRNA	CC_vs_NB	3.74124	-2.22548	0.585707	-3.79965	0.000144901	0.00052158	DOWN
BCSlncRNA_000786	BCSlncRNA_000786	Novel lncRNA	Intergenic lncRNA	TPC_vs_NB	2.52641	-2.4031	0.827058	-2.9056	0.00366551	0.00798964	DOWN
BCSlncRNA_000841	BCSlncRNA_000841	Novel lncRNA	Intergenic lncRNA	TPC_vs_NB	8.99704	-3.47352	0.652525	-5.32319	1.0196e-07	4.59013e-07	DOWN
BCSlncRNA_000841	BCSlncRNA_000841	Novel lncRNA	Intergenic lncRNA	TPC_vs_MEM	6.49977	-2.38354	0.570555	-4.17757	2.94635e-05	0.000118507	DOWN
BCSlncRNA_000841	BCSlncRNA_000841	Novel lncRNA	Intergenic lncRNA	BMPC_vs_GC	13.3685	-4.3421	0.886455	-4.89828	9.66796e-07	3.33526e-06	DOWN
BCSlncRNA_000841	BCSlncRNA_000841	Novel lncRNA	Intergenic lncRNA	TPC_vs_CB	7.58539	-2.78828	0.606826	-4.59486	4.3304e-06	1.39422e-05	DOWN
BCSlncRNA_000841	BCSlncRNA_000841	Novel lncRNA	Intergenic lncRNA	TPC_vs_CC	9.26329	-2.98915	0.593299	-5.03818	4.69976e-07	1.73489e-06	DOWN
BCSlncRNA_000841	BCSlncRNA_000841	Novel lncRNA	Intergenic lncRNA	BMPC_vs_CB	9.43444	-3.49554	0.890689	-3.92453	8.68986e-05	0.000226399	DOWN
BCSlncRNA_000841	BCSlncRNA_000841	Novel lncRNA	Intergenic lncRNA	BMPC_vs_CC	11.6057	-3.67453	0.870029	-4.22346	2.40583e-05	6.99193e-05	DOWN
BCSlncRNA_000841	BCSlncRNA_000841	Novel lncRNA	Intergenic lncRNA	TPC_vs_GC	9.91199	-3.65256	0.630853	-5.78988	7.04372e-09	3.12162e-08	DOWN
BCSlncRNA_000841	BCSlncRNA_000841	Novel lncRNA	Intergenic lncRNA	BMPC_vs_NB	11.3913	-3.95899	0.855205	-4.62929	3.66921e-06	1.45687e-05	DOWN
BCSlncRNA_000841	BCSlncRNA_000841	Novel lncRNA	Intergenic lncRNA	BMPC_vs_MEM	7.78477	-3.05435	0.831131	-3.67493	0.000237917	0.000780967	DOWN
BCSlncRNA_000842	BCSlncRNA_000842	Novel lncRNA	Intergenic lncRNA	TPC_vs_CC	16.8023	-1.59963	0.387903	-4.12378	3.72701e-05	0.000107952	DOWN
BCSlncRNA_000842	BCSlncRNA_000842	Novel lncRNA	Intergenic lncRNA	TPC_vs_NB	21.2854	-2.50597	0.483506	-5.18292	2.18434e-07	9.41395e-07	DOWN
BCSlncRNA_000842	BCSlncRNA_000842	Novel lncRNA	Intergenic lncRNA	BMPC_vs_GC	30.2766	-4.08082	0.590854	-6.90663	4.96286e-12	2.96537e-11	DOWN
BCSlncRNA_000842	BCSlncRNA_000842	Novel lncRNA	Intergenic lncRNA	BMPC_vs_CB	17.1054	-2.74618	0.673118	-4.07979	4.50757e-05	0.000122708	DOWN
BCSlncRNA_000842	BCSlncRNA_000842	Novel lncRNA	Intergenic lncRNA	BMPC_vs_NB	25.0557	-3.65018	0.694541	-5.25553	1.47603e-07	7.30671e-07	DOWN
BCSlncRNA_000842	BCSlncRNA_000842	Novel lncRNA	Intergenic lncRNA	BMPC_vs_CC	18.796	-2.87871	0.631387	-4.55935	5.1313e-06	1.64137e-05	DOWN
BCSlncRNA_000842	BCSlncRNA_000842	Novel lncRNA	Intergenic lncRNA	TPC_vs_GC	24.201	-2.78576	0.351812	-7.91832	2.4075e-15	1.80403e-14	DOWN
BCSlncRNA_000842	BCSlncRNA_000842	Novel lncRNA	Intergenic lncRNA	BMPC_vs_MEM	17.4402	-2.70894	0.636895	-4.25334	2.10602e-05	8.6251e-05	DOWN
BCSlncRNA_000843	BCSlncRNA_000843	Novel lncRNA	Intergenic lncRNA	BMPC_vs_NB	6.68977	-3.15549	0.924734	-3.41233	0.00064411	0.00171418	DOWN
BCSlncRNA_000843	BCSlncRNA_000843	Novel lncRNA	Intergenic lncRNA	CB_vs_NB	9.48827	-1.57546	0.508321	-3.09935	0.00193948	0.00435816	DOWN
BCSlncRNA_000843	BCSlncRNA_000843	Novel lncRNA	Intergenic lncRNA	BMPC_vs_GC	7.06966	-3.54681	0.920094	-3.85483	0.000115811	0.000295731	DOWN
BCSlncRNA_000843	BCSlncRNA_000843	Novel lncRNA	Intergenic lncRNA	BMPC_vs_MEM	4.93203	-2.50654	0.866051	-2.89422	0.00380107	0.00909712	DOWN
BCSlncRNA_000868	BCSlncRNA_000868_AS-BEST4	Novel lncRNA	Antisense lncRNA	BMPC_vs_GC	28.9972	-2.37737	0.452134	-5.25811	1.45545e-07	5.59001e-07	DOWN
BCSlncRNA_000868	BCSlncRNA_000868_AS-BEST4	Novel lncRNA	Antisense lncRNA	BMPC_vs_NB	33.7357	-2.6209	0.464103	-5.64722	1.6306e-08	9.25018e-08	DOWN
BCSlncRNA_000868	BCSlncRNA_000868_AS-BEST4	Novel lncRNA	Antisense lncRNA	BMPC_vs_TPC	13.5657	-1.60013	0.516988	-3.09511	0.00196742	0.00708765	DOWN
BCSlncRNA_000868	BCSlncRNA_000868_AS-BEST4	Novel lncRNA	Antisense lncRNA	BMPC_vs_CB	25.8545	-1.70819	0.44491	-3.83941	0.000123332	0.000313113	DOWN
BCSlncRNA_000868	BCSlncRNA_000868_AS-BEST4	Novel lncRNA	Antisense lncRNA	BMPC_vs_CC	31.7206	-2.01311	0.453151	-4.44248	8.8928e-06	2.75165e-05	DOWN
BCSlncRNA_000868	BCSlncRNA_000868_AS-BEST4	Novel lncRNA	Antisense lncRNA	BMPC_vs_MEM	32.1111	-2.04404	0.416805	-4.90406	9.38764e-07	4.87951e-06	DOWN
BCSlncRNA_000868	BCSlncRNA_000868_AS-RPS15AP11	Novel lncRNA	Antisense lncRNA	BMPC_vs_GC	28.9972	-2.37737	0.452134	-5.25811	1.45545e-07	5.59001e-07	DOWN
BCSlncRNA_000868	BCSlncRNA_000868_AS-RPS15AP11	Novel lncRNA	Antisense lncRNA	BMPC_vs_NB	33.7357	-2.6209	0.464103	-5.64722	1.6306e-08	9.25018e-08	DOWN
BCSlncRNA_000868	BCSlncRNA_000868_AS-RPS15AP11	Novel lncRNA	Antisense lncRNA	BMPC_vs_TPC	13.5657	-1.60013	0.516988	-3.09511	0.00196742	0.00708765	DOWN
BCSlncRNA_000868	BCSlncRNA_000868_AS-RPS15AP11	Novel lncRNA	Antisense lncRNA	BMPC_vs_CB	25.8545	-1.70819	0.44491	-3.83941	0.000123332	0.000313113	DOWN
BCSlncRNA_000868	BCSlncRNA_000868_AS-RPS15AP11	Novel lncRNA	Antisense lncRNA	BMPC_vs_CC	31.7206	-2.01311	0.453151	-4.44248	8.8928e-06	2.75165e-05	DOWN
BCSlncRNA_000868	BCSlncRNA_000868_AS-RPS15AP11	Novel lncRNA	Antisense lncRNA	BMPC_vs_MEM	32.1111	-2.04404	0.416805	-4.90406	9.38764e-07	4.87951e-06	DOWN
BCSlncRNA_000890	BCSlncRNA_000890_AS-PIK3R3	Novel lncRNA	Antisense lncRNA	BMPC_vs_GC	72.1034	-1.88548	0.419533	-4.49422	6.98241e-06	2.14865e-05	DOWN
BCSlncRNA_000890	BCSlncRNA_000890_AS-PIK3R3	Novel lncRNA	Antisense lncRNA	MEM_vs_GC	70.5609	-2.02506	0.249675	-8.1108	5.0288e-16	5.31725e-14	DOWN
BCSlncRNA_000890	BCSlncRNA_000890_AS-PIK3R3	Novel lncRNA	Antisense lncRNA	GC_vs_NB	70.0779	2.3767	0.282337	8.41795	3.83131e-17	1.08066e-15	UP
BCSlncRNA_000890	BCSlncRNA_000890_AS-PIK3R3	Novel lncRNA	Antisense lncRNA	TPC_vs_GC	58.6581	-1.65497	0.315736	-5.24161	1.59178e-07	6.11282e-07	DOWN
BCSlncRNA_000958	BCSlncRNA_000958	Novel lncRNA	Intergenic lncRNA	TPC_vs_CC	4.33354	3.10149	0.6083	5.09861	3.42153e-07	1.28432e-06	UP
BCSlncRNA_000958	BCSlncRNA_000958	Novel lncRNA	Intergenic lncRNA	TPC_vs_CB	4.46402	3.01406	0.606568	4.96904	6.72859e-07	2.39211e-06	UP
BCSlncRNA_000958	BCSlncRNA_000958	Novel lncRNA	Intergenic lncRNA	MEM_vs_CB	3.08847	1.55186	0.491905	3.15479	0.00160612	0.00676201	UP
BCSlncRNA_000958	BCSlncRNA_000958	Novel lncRNA	Intergenic lncRNA	BMPC_vs_GC	7.33429	3.83228	0.750237	5.1081	3.25418e-07	1.19677e-06	UP
BCSlncRNA_000958	BCSlncRNA_000958	Novel lncRNA	Intergenic lncRNA	TPC_vs_GC	4.84085	2.90051	0.681371	4.25688	2.07302e-05	6.17138e-05	UP
BCSlncRNA_000958	BCSlncRNA_000958	Novel lncRNA	Intergenic lncRNA	BMPC_vs_MEM	7.63195	2.22596	0.511255	4.35392	1.33725e-05	5.68759e-05	UP
BCSlncRNA_000958	BCSlncRNA_000958	Novel lncRNA	Intergenic lncRNA	BMPC_vs_CC	6.23079	4.09796	0.693289	5.9109	3.40248e-09	1.56421e-08	UP
BCSlncRNA_000958	BCSlncRNA_000958	Novel lncRNA	Intergenic lncRNA	BMPC_vs_NB	7.48722	2.06952	0.570636	3.62668	0.000287085	0.000818659	UP
BCSlncRNA_000958	BCSlncRNA_000958	Novel lncRNA	Intergenic lncRNA	BMPC_vs_CB	6.37194	3.96595	0.67572	5.86923	4.37825e-09	1.91446e-08	UP
BCSlncRNA_000959	BCSlncRNA_000959	Novel lncRNA	Intergenic lncRNA	BMPC_vs_MEM	10.7196	3.51724	0.568056	6.19172	5.9513e-10	4.94503e-09	UP
BCSlncRNA_000959	BCSlncRNA_000959	Novel lncRNA	Intergenic lncRNA	BMPC_vs_NB	11.7745	3.07671	0.534582	5.75536	8.64586e-09	5.06666e-08	UP
BCSlncRNA_000959	BCSlncRNA_000959	Novel lncRNA	Intergenic lncRNA	BMPC_vs_TPC	9.7758	1.95964	0.492193	3.98145	6.84973e-05	0.000371875	UP
BCSlncRNA_000959	BCSlncRNA_000959	Novel lncRNA	Intergenic lncRNA	BMPC_vs_CB	10.8498	5.09709	0.629989	8.09076	5.92939e-16	4.59988e-15	UP
BCSlncRNA_000959	BCSlncRNA_000959	Novel lncRNA	Intergenic lncRNA	BMPC_vs_CC	10.5546	5.64636	0.697031	8.10059	5.46922e-16	4.5661e-15	UP
BCSlncRNA_000959	BCSlncRNA_000959	Novel lncRNA	Intergenic lncRNA	TPC_vs_GC	3.86877	2.55577	0.684246	3.73516	0.000187597	0.000484524	UP
BCSlncRNA_000959	BCSlncRNA_000959	Novel lncRNA	Intergenic lncRNA	BMPC_vs_GC	12.9221	4.63685	0.688433	6.73537	1.63514e-11	9.37912e-11	UP
BCSlncRNA_000960	BCSlncRNA_000960_AS-TTC39A	Novel lncRNA	Antisense lncRNA	BMPC_vs_GC	7.52274	4.10302	0.734248	5.58805	2.29631e-08	9.70656e-08	UP
BCSlncRNA_000960	BCSlncRNA_000960_AS-TTC39A	Novel lncRNA	Antisense lncRNA	BMPC_vs_CC	5.85909	6.34851	0.937728	6.77009	1.28699e-11	7.52549e-11	UP
BCSlncRNA_000960	BCSlncRNA_000960_AS-TTC39A	Novel lncRNA	Antisense lncRNA	BMPC_vs_NB	6.86961	2.83367	0.70509	4.01889	5.84739e-05	0.000189343	UP
BCSlncRNA_000960	BCSlncRNA_000960_AS-TTC39A	Novel lncRNA	Antisense lncRNA	BMPC_vs_MEM	6.33459	3.15212	0.625218	5.04163	4.61592e-07	2.52028e-06	UP
BCSlncRNA_000960	BCSlncRNA_000960_AS-TTC39A	Novel lncRNA	Antisense lncRNA	BMPC_vs_CB	6.41494	4.11831	0.726673	5.66735	1.45027e-08	6.00981e-08	UP
BCSlncRNA_000970	BCSlncRNA_000970_AS-RNU6-1281P	Novel lncRNA	Antisense lncRNA	CB_vs_NB	303.334	2.10248	0.345167	6.09121	1.12061e-09	7.12103e-09	UP
BCSlncRNA_000970	BCSlncRNA_000970_AS-RNU6-1281P	Novel lncRNA	Antisense lncRNA	TPC_vs_CB	238.679	-2.30733	0.257521	-8.95975	3.25402e-19	2.94203e-18	DOWN
BCSlncRNA_000970	BCSlncRNA_000970_AS-RNU6-1281P	Novel lncRNA	Antisense lncRNA	MEM_vs_GC	418.329	-2.65227	0.258192	-10.2725	9.37697e-25	5.08111e-22	DOWN
BCSlncRNA_000970	BCSlncRNA_000970_AS-RNU6-1281P	Novel lncRNA	Antisense lncRNA	TPC_vs_CC	248.19	-2.38036	0.255802	-9.30547	1.33398e-20	1.52495e-19	DOWN
BCSlncRNA_000970	BCSlncRNA_000970_AS-RNU6-1281P	Novel lncRNA	Antisense lncRNA	BMPC_vs_TPC	25.7692	-4.20755	0.573441	-7.33736	2.17849e-13	4.95222e-12	DOWN
BCSlncRNA_000970	BCSlncRNA_000970_AS-RNU6-1281P	Novel lncRNA	Antisense lncRNA	MEM_vs_CC	318.597	-1.73453	0.229976	-7.54221	4.62057e-14	4.6662e-12	DOWN
BCSlncRNA_000970	BCSlncRNA_000970_AS-RNU6-1281P	Novel lncRNA	Antisense lncRNA	GC_vs_NB	432.955	3.00845	0.389963	7.71471	1.21259e-14	2.60488e-13	UP
BCSlncRNA_000970	BCSlncRNA_000970_AS-RNU6-1281P	Novel lncRNA	Antisense lncRNA	BMPC_vs_GC	399.773	-7.80295	0.593994	-13.1364	2.03644e-39	4.94559e-38	DOWN
BCSlncRNA_000970	BCSlncRNA_000970_AS-RNU6-1281P	Novel lncRNA	Antisense lncRNA	BMPC_vs_MEM	80.7819	-4.9658	0.613301	-8.09685	5.64016e-16	9.43948e-15	DOWN
BCSlncRNA_000970	BCSlncRNA_000970_AS-RNU6-1281P	Novel lncRNA	Antisense lncRNA	TPC_vs_GC	315.131	-3.33151	0.246931	-13.4917	1.75134e-41	4.62318e-40	DOWN
BCSlncRNA_000970	BCSlncRNA_000970_AS-RNU6-1281P	Novel lncRNA	Antisense lncRNA	CC_vs_NB	316.178	2.13746	0.341685	6.25566	3.9584e-10	4.76362e-09	UP
BCSlncRNA_000970	BCSlncRNA_000970_AS-RNU6-1281P	Novel lncRNA	Antisense lncRNA	MEM_vs_CB	305.419	-1.66887	0.233766	-7.13908	9.39595e-13	2.60001e-11	DOWN
BCSlncRNA_000970	BCSlncRNA_000970_AS-RNU6-1281P	Novel lncRNA	Antisense lncRNA	BMPC_vs_NB	40.4957	-4.45122	0.714848	-6.2268	4.7606e-10	3.30513e-09	DOWN
BCSlncRNA_000970	BCSlncRNA_000970_AS-RNU6-1281P	Novel lncRNA	Antisense lncRNA	BMPC_vs_CB	276.515	-6.7652	0.613897	-11.0201	3.05752e-28	4.56361e-27	DOWN
BCSlncRNA_000970	BCSlncRNA_000970_AS-RNU6-1281P	Novel lncRNA	Antisense lncRNA	BMPC_vs_CC	288.302	-6.79197	0.605986	-11.2081	3.71968e-29	7.10849e-28	DOWN
BCSlncRNA_000972	BCSlncRNA_000972_AS-CALR4P	Novel lncRNA	Antisense lncRNA	TPC_vs_GC	335.11	-3.35048	0.221262	-15.1426	8.48034e-52	3.16729e-50	DOWN
BCSlncRNA_000972	BCSlncRNA_000972_AS-CALR4P	Novel lncRNA	Antisense lncRNA	TPC_vs_CC	242.232	-2.23872	0.293113	-7.63772	2.21096e-14	1.65162e-13	DOWN
BCSlncRNA_000972	BCSlncRNA_000972_AS-CALR4P	Novel lncRNA	Antisense lncRNA	BMPC_vs_CB	285.953	-5.39237	0.446022	-12.0899	1.1942e-33	2.20742e-32	DOWN
BCSlncRNA_000972	BCSlncRNA_000972_AS-CALR4P	Novel lncRNA	Antisense lncRNA	BMPC_vs_CC	280.387	-5.2741	0.505106	-10.4416	1.60113e-25	2.48487e-24	DOWN
BCSlncRNA_000972	BCSlncRNA_000972_AS-CALR4P	Novel lncRNA	Antisense lncRNA	BMPC_vs_GC	427.731	-6.49978	0.428343	-15.1743	5.23683e-52	1.95913e-50	DOWN
BCSlncRNA_000972	BCSlncRNA_000972_AS-CALR4P	Novel lncRNA	Antisense lncRNA	BMPC_vs_MEM	90.4201	-3.60441	0.53472	-6.74073	1.5759e-11	1.57777e-10	DOWN
BCSlncRNA_000972	BCSlncRNA_000972_AS-CALR4P	Novel lncRNA	Antisense lncRNA	CB_vs_NB	310.544	2.1153	0.381733	5.54131	3.0021e-08	1.57338e-07	UP
BCSlncRNA_000972	BCSlncRNA_000972_AS-CALR4P	Novel lncRNA	Antisense lncRNA	MEM_vs_CB	319.194	-1.55036	0.273259	-5.67361	1.3982e-08	2.01462e-07	DOWN
BCSlncRNA_000972	BCSlncRNA_000972_AS-CALR4P	Novel lncRNA	Antisense lncRNA	CC_vs_NB	306.79	2.02814	0.407569	4.97619	6.48468e-07	4.07155e-06	UP
BCSlncRNA_000972	BCSlncRNA_000972_AS-CALR4P	Novel lncRNA	Antisense lncRNA	GC_vs_NB	457.491	3.00869	0.44458	6.76749	1.3104e-11	1.98144e-10	UP
BCSlncRNA_000972	BCSlncRNA_000972_AS-CALR4P	Novel lncRNA	Antisense lncRNA	BMPC_vs_NB	42.3599	-2.94184	0.661726	-4.44571	8.76014e-06	3.27486e-05	DOWN
BCSlncRNA_000972	BCSlncRNA_000972_AS-CALR4P	Novel lncRNA	Antisense lncRNA	MEM_vs_GC	448.435	-2.52324	0.324299	-7.78059	7.21857e-15	6.05889e-13	DOWN
BCSlncRNA_000972	BCSlncRNA_000972_AS-CALR4P	Novel lncRNA	Antisense lncRNA	TPC_vs_CB	246.088	-2.27425	0.232569	-9.77881	1.38837e-22	1.5206e-21	DOWN
BCSlncRNA_000972	BCSlncRNA_000972_AS-CALR4P	Novel lncRNA	Antisense lncRNA	BMPC_vs_TPC	28.6976	-3.00219	0.447652	-6.70651	1.99332e-11	3.59296e-10	DOWN
BCSlncRNA_000973	BCSlncRNA_000973_AS-CALR4P	Novel lncRNA	Antisense lncRNA	BMPC_vs_GC	62.0329	-6.32449	0.800216	-7.90348	2.71229e-15	2.08018e-14	DOWN
BCSlncRNA_000973	BCSlncRNA_000973_AS-CALR4P	Novel lncRNA	Antisense lncRNA	BMPC_vs_CB	48.3887	-5.50816	0.814852	-6.7597	1.38276e-11	7.6273e-11	DOWN
BCSlncRNA_000973	BCSlncRNA_000973_AS-CALR4P	Novel lncRNA	Antisense lncRNA	BMPC_vs_CC	42.7452	-5.26511	0.81358	-6.47153	9.70154e-11	5.20139e-10	DOWN
BCSlncRNA_000973	BCSlncRNA_000973_AS-CALR4P	Novel lncRNA	Antisense lncRNA	GC_vs_NB	66.1667	3.24768	0.407561	7.96858	1.60508e-15	3.75761e-14	UP
BCSlncRNA_000973	BCSlncRNA_000973_AS-CALR4P	Novel lncRNA	Antisense lncRNA	MEM_vs_CC	48.7226	-1.54543	0.241128	-6.40918	1.46304e-10	7.83168e-09	DOWN
BCSlncRNA_000973	BCSlncRNA_000973_AS-CALR4P	Novel lncRNA	Antisense lncRNA	BMPC_vs_NB	5.57575	-2.89318	0.938781	-3.08185	0.00205721	0.00488531	DOWN
BCSlncRNA_000973	BCSlncRNA_000973_AS-CALR4P	Novel lncRNA	Antisense lncRNA	TPC_vs_GC	48.7778	-3.30167	0.310267	-10.6414	1.91267e-26	2.62247e-25	DOWN
BCSlncRNA_000973	BCSlncRNA_000973_AS-CALR4P	Novel lncRNA	Antisense lncRNA	TPC_vs_CC	36.9072	-2.2647	0.34641	-6.53764	6.2499e-11	3.425e-10	DOWN
BCSlncRNA_000973	BCSlncRNA_000973_AS-CALR4P	Novel lncRNA	Antisense lncRNA	MEM_vs_CB	52.8784	-1.735	0.215455	-8.05272	8.09749e-16	3.313e-14	DOWN
BCSlncRNA_000973	BCSlncRNA_000973_AS-CALR4P	Novel lncRNA	Antisense lncRNA	BMPC_vs_MEM	13.5744	-3.72472	0.801804	-4.64542	3.39384e-06	1.60787e-05	DOWN
BCSlncRNA_000973	BCSlncRNA_000973_AS-CALR4P	Novel lncRNA	Antisense lncRNA	MEM_vs_GC	66.0297	-2.57107	0.230883	-11.1358	8.39676e-29	8.20363e-26	DOWN
BCSlncRNA_000973	BCSlncRNA_000973_AS-CALR4P	Novel lncRNA	Antisense lncRNA	CC_vs_NB	46.3527	2.29067	0.387658	5.909	3.44192e-09	3.50858e-08	UP
BCSlncRNA_000973	BCSlncRNA_000973_AS-CALR4P	Novel lncRNA	Antisense lncRNA	CB_vs_NB	51.4844	2.55077	0.357449	7.13604	9.60571e-13	8.79162e-12	UP
BCSlncRNA_000973	BCSlncRNA_000973_AS-CALR4P	Novel lncRNA	Antisense lncRNA	BMPC_vs_TPC	4.01504	-2.68152	0.758367	-3.53591	0.000406378	0.00180554	DOWN
BCSlncRNA_000973	BCSlncRNA_000973_AS-CALR4P	Novel lncRNA	Antisense lncRNA	TPC_vs_CB	41.1278	-2.44932	0.315914	-7.75312	8.9659e-15	6.19302e-14	DOWN
BCSlncRNA_000975	BCSlncRNA_000975_AS-CALR4P	Novel lncRNA	Antisense lncRNA	MEM_vs_GC	41.868	-2.67713	0.302731	-8.84326	9.2967e-19	1.73506e-16	DOWN
BCSlncRNA_000975	BCSlncRNA_000975_AS-CALR4P	Novel lncRNA	Antisense lncRNA	MEM_vs_CC	33.8911	-1.76517	0.32838	-5.37539	7.64191e-08	2.14071e-06	DOWN
BCSlncRNA_000975	BCSlncRNA_000975_AS-CALR4P	Novel lncRNA	Antisense lncRNA	BMPC_vs_CB	31.162	-4.91973	0.845309	-5.82004	5.88331e-09	2.54268e-08	DOWN
BCSlncRNA_000975	BCSlncRNA_000975_AS-CALR4P	Novel lncRNA	Antisense lncRNA	GC_vs_NB	44.8261	2.35361	0.630817	3.73106	0.000190679	0.000776109	UP
BCSlncRNA_000975	BCSlncRNA_000975_AS-CALR4P	Novel lncRNA	Antisense lncRNA	TPC_vs_GC	33.165	-2.8643	0.34105	-8.39848	4.5231e-17	3.75272e-16	DOWN
BCSlncRNA_000975	BCSlncRNA_000975_AS-CALR4P	Novel lncRNA	Antisense lncRNA	TPC_vs_CC	28.0151	-1.96364	0.439079	-4.47218	7.74277e-06	2.47483e-05	DOWN
BCSlncRNA_000975	BCSlncRNA_000975_AS-CALR4P	Novel lncRNA	Antisense lncRNA	BMPC_vs_GC	40.7418	-5.79381	0.81707	-7.09095	1.3319e-12	8.35984e-12	DOWN
BCSlncRNA_000975	BCSlncRNA_000975_AS-CALR4P	Novel lncRNA	Antisense lncRNA	BMPC_vs_CC	31.7692	-4.79953	0.851597	-5.63592	1.74131e-08	7.44462e-08	DOWN
BCSlncRNA_000975	BCSlncRNA_000975_AS-CALR4P	Novel lncRNA	Antisense lncRNA	MEM_vs_CB	32.9703	-1.83482	0.296501	-6.18823	6.0845e-10	1.11646e-08	DOWN
BCSlncRNA_000975	BCSlncRNA_000975_AS-CALR4P	Novel lncRNA	Antisense lncRNA	CB_vs_NB	34.3416	1.89883	0.563902	3.3673	0.000759085	0.00185503	UP
BCSlncRNA_000975	BCSlncRNA_000975_AS-CALR4P	Novel lncRNA	Antisense lncRNA	BMPC_vs_TPC	3.57868	-2.468	0.77685	-3.17693	0.00148843	0.00559359	DOWN
BCSlncRNA_000975	BCSlncRNA_000975_AS-CALR4P	Novel lncRNA	Antisense lncRNA	CC_vs_NB	35.0758	1.77667	0.572696	3.1023	0.00192023	0.00512505	UP
BCSlncRNA_000975	BCSlncRNA_000975_AS-CALR4P	Novel lncRNA	Antisense lncRNA	BMPC_vs_MEM	7.76421	-2.9996	0.849791	-3.52981	0.000415851	0.00128986	DOWN
BCSlncRNA_000975	BCSlncRNA_000975_AS-CALR4P	Novel lncRNA	Antisense lncRNA	TPC_vs_CB	27.4955	-1.97359	0.378291	-5.21711	1.81735e-07	6.85552e-07	DOWN
BCSlncRNA_000976	BCSlncRNA_000976_AS-CALR4P	Novel lncRNA	Antisense lncRNA	TPC_vs_CC	23.4731	-2.16896	0.427315	-5.07579	3.85894e-07	1.44111e-06	DOWN
BCSlncRNA_000976	BCSlncRNA_000976_AS-CALR4P	Novel lncRNA	Antisense lncRNA	BMPC_vs_CB	30.1984	-3.80862	0.644195	-5.91222	3.3753e-09	1.49268e-08	DOWN
BCSlncRNA_000976	BCSlncRNA_000976_AS-CALR4P	Novel lncRNA	Antisense lncRNA	BMPC_vs_GC	36.6725	-4.55286	0.655461	-6.94605	3.75662e-12	2.26953e-11	DOWN
BCSlncRNA_000976	BCSlncRNA_000976_AS-CALR4P	Novel lncRNA	Antisense lncRNA	GC_vs_NB	39.8437	2.71298	0.483011	5.61681	1.94518e-08	1.78637e-07	UP
BCSlncRNA_000976	BCSlncRNA_000976_AS-CALR4P	Novel lncRNA	Antisense lncRNA	BMPC_vs_MEM	10.2646	-2.2403	0.687731	-3.25753	0.00112387	0.0031106	DOWN
BCSlncRNA_000976	BCSlncRNA_000976_AS-CALR4P	Novel lncRNA	Antisense lncRNA	CB_vs_NB	32.5341	2.17158	0.401433	5.40957	6.31773e-08	3.17289e-07	UP
BCSlncRNA_000976	BCSlncRNA_000976_AS-CALR4P	Novel lncRNA	Antisense lncRNA	BMPC_vs_CC	27.6944	-3.62172	0.683678	-5.2974	1.1746e-07	4.58788e-07	DOWN
BCSlncRNA_000976	BCSlncRNA_000976_AS-CALR4P	Novel lncRNA	Antisense lncRNA	MEM_vs_GC	40.6829	-2.1847	0.30572	-7.14606	8.93057e-13	4.96877e-11	DOWN
BCSlncRNA_000976	BCSlncRNA_000976_AS-CALR4P	Novel lncRNA	Antisense lncRNA	TPC_vs_GC	28.628	-3.06143	0.406465	-7.53185	5.00254e-14	3.4315e-13	DOWN
BCSlncRNA_000976	BCSlncRNA_000976_AS-CALR4P	Novel lncRNA	Antisense lncRNA	TPC_vs_CB	25.3456	-2.31685	0.370969	-6.2454	4.22719e-10	2.05545e-09	DOWN
BCSlncRNA_000976	BCSlncRNA_000976_AS-CALR4P	Novel lncRNA	Antisense lncRNA	CC_vs_NB	30.3002	1.92762	0.449323	4.29006	1.78625e-05	8.02396e-05	UP
BCSlncRNA_000978	BCSlncRNA_000978_AS-CALR4P	Novel lncRNA	Antisense lncRNA	BMPC_vs_GC	81.7466	-4.72635	0.517919	-9.12565	7.13072e-20	7.3571e-19	DOWN
BCSlncRNA_000978	BCSlncRNA_000978_AS-CALR4P	Novel lncRNA	Antisense lncRNA	BMPC_vs_CC	60.572	-3.73432	0.576208	-6.48086	9.12009e-11	4.90397e-10	DOWN
BCSlncRNA_000978	BCSlncRNA_000978_AS-CALR4P	Novel lncRNA	Antisense lncRNA	TPC_vs_CC	50.8061	-2.37551	0.351497	-6.75825	1.39666e-11	8.13208e-11	DOWN
BCSlncRNA_000978	BCSlncRNA_000978_AS-CALR4P	Novel lncRNA	Antisense lncRNA	BMPC_vs_CB	73.9766	-4.06254	0.53527	-7.5897	3.20657e-14	2.18167e-13	DOWN
BCSlncRNA_000978	BCSlncRNA_000978_AS-CALR4P	Novel lncRNA	Antisense lncRNA	GC_vs_NB	87.1212	2.9077	0.451521	6.43979	1.19636e-10	1.55235e-09	UP
BCSlncRNA_000978	BCSlncRNA_000978_AS-CALR4P	Novel lncRNA	Antisense lncRNA	MEM_vs_CB	78.494	-1.76706	0.260495	-6.78346	1.17328e-11	2.76439e-10	DOWN
BCSlncRNA_000978	BCSlncRNA_000978_AS-CALR4P	Novel lncRNA	Antisense lncRNA	BMPC_vs_MEM	20.5716	-2.17069	0.602304	-3.60398	0.000313386	0.00100166	DOWN
BCSlncRNA_000978	BCSlncRNA_000978_AS-CALR4P	Novel lncRNA	Antisense lncRNA	CC_vs_NB	65.0299	2.08697	0.414788	5.03141	4.86877e-07	3.14487e-06	UP
BCSlncRNA_000978	BCSlncRNA_000978_AS-CALR4P	Novel lncRNA	Antisense lncRNA	TPC_vs_CB	60.8823	-2.67829	0.319538	-8.38175	5.2148e-17	4.17024e-16	DOWN
BCSlncRNA_000978	BCSlncRNA_000978_AS-CALR4P	Novel lncRNA	Antisense lncRNA	CB_vs_NB	77.4613	2.43555	0.395574	6.15701	7.41312e-10	4.82772e-09	UP
BCSlncRNA_000978	BCSlncRNA_000978_AS-CALR4P	Novel lncRNA	Antisense lncRNA	TPC_vs_GC	63.0922	-3.32786	0.304024	-10.9461	6.93973e-28	1.02066e-26	DOWN
BCSlncRNA_000978	BCSlncRNA_000978_AS-CALR4P	Novel lncRNA	Antisense lncRNA	MEM_vs_GC	87.5556	-2.35938	0.292567	-8.06442	7.35826e-16	7.45749e-14	DOWN
BCSlncRNA_000979	BCSlncRNA_000979_AS-CALR4P	Novel lncRNA	Antisense lncRNA	TPC_vs_CC	20.8421	-3.00185	0.515547	-5.82266	5.79179e-09	2.64166e-08	DOWN
BCSlncRNA_000979	BCSlncRNA_000979_AS-CALR4P	Novel lncRNA	Antisense lncRNA	BMPC_vs_MEM	7.014	-2.86982	0.857722	-3.34586	0.000820278	0.00235691	DOWN
BCSlncRNA_000979	BCSlncRNA_000979_AS-CALR4P	Novel lncRNA	Antisense lncRNA	BMPC_vs_CB	25.8942	-4.71919	0.844931	-5.58529	2.33306e-08	9.45699e-08	DOWN
BCSlncRNA_000979	BCSlncRNA_000979_AS-CALR4P	Novel lncRNA	Antisense lncRNA	BMPC_vs_GC	34.2653	-5.55147	0.831934	-6.67297	2.50673e-11	1.41369e-10	DOWN
BCSlncRNA_000979	BCSlncRNA_000979_AS-CALR4P	Novel lncRNA	Antisense lncRNA	MEM_vs_CC	28.2442	-1.66422	0.316049	-5.26569	1.39665e-07	3.6369e-06	DOWN
BCSlncRNA_000979	BCSlncRNA_000979_AS-CALR4P	Novel lncRNA	Antisense lncRNA	TPC_vs_GC	25.4533	-3.90501	0.490037	-7.9688	1.60217e-15	1.21362e-14	DOWN
BCSlncRNA_000979	BCSlncRNA_000979_AS-CALR4P	Novel lncRNA	Antisense lncRNA	TPC_vs_CB	20.7942	-3.0548	0.470591	-6.49141	8.50339e-11	4.37203e-10	DOWN
BCSlncRNA_000979	BCSlncRNA_000979_AS-CALR4P	Novel lncRNA	Antisense lncRNA	GC_vs_NB	35.6799	3.58172	0.369551	9.69208	3.2583e-22	1.46004e-20	UP
BCSlncRNA_000979	BCSlncRNA_000979_AS-CALR4P	Novel lncRNA	Antisense lncRNA	MEM_vs_GC	35.744	-2.55219	0.330199	-7.72926	1.08173e-14	8.66272e-13	DOWN
BCSlncRNA_000979	BCSlncRNA_000979_AS-CALR4P	Novel lncRNA	Antisense lncRNA	BMPC_vs_CC	25.9013	-4.603	0.847488	-5.43135	5.59308e-08	2.26966e-07	DOWN
BCSlncRNA_000979	BCSlncRNA_000979_AS-CALR4P	Novel lncRNA	Antisense lncRNA	CC_vs_NB	27.071	2.64019	0.411512	6.41583	1.40057e-10	1.8161e-09	UP
BCSlncRNA_000979	BCSlncRNA_000979_AS-CALR4P	Novel lncRNA	Antisense lncRNA	CB_vs_NB	26.9425	2.76558	0.366654	7.54274	4.60202e-14	4.88138e-13	UP
BCSlncRNA_000979	BCSlncRNA_000979_AS-CALR4P	Novel lncRNA	Antisense lncRNA	MEM_vs_CB	27.9233	-1.73958	0.288727	-6.02501	1.691e-09	2.84034e-08	DOWN
BCSlncRNA_000980	BCSlncRNA_000980_AS-CALR4P	Novel lncRNA	Antisense lncRNA	GC_vs_NB	71.5747	3.04741	0.385339	7.90839	2.60733e-15	5.97833e-14	UP
BCSlncRNA_000980	BCSlncRNA_000980_AS-CALR4P	Novel lncRNA	Antisense lncRNA	BMPC_vs_CB	47.769	-3.48964	0.525633	-6.63892	3.15999e-11	1.69429e-10	DOWN
BCSlncRNA_000980	BCSlncRNA_000980_AS-CALR4P	Novel lncRNA	Antisense lncRNA	BMPC_vs_MEM	15.248	-1.8009	0.616379	-2.92174	0.00348081	0.00843068	DOWN
BCSlncRNA_000980	BCSlncRNA_000980_AS-CALR4P	Novel lncRNA	Antisense lncRNA	BMPC_vs_GC	67.3812	-4.47412	0.529044	-8.45699	2.74366e-17	2.41663e-16	DOWN
BCSlncRNA_000980	BCSlncRNA_000980_AS-CALR4P	Novel lncRNA	Antisense lncRNA	TPC_vs_CB	39.5381	-2.46916	0.336054	-7.34752	2.01924e-13	1.26959e-12	DOWN
BCSlncRNA_000980	BCSlncRNA_000980_AS-CALR4P	Novel lncRNA	Antisense lncRNA	TPC_vs_CC	36.0861	-2.31247	0.356466	-6.48723	8.74284e-11	4.72255e-10	DOWN
BCSlncRNA_000980	BCSlncRNA_000980_AS-CALR4P	Novel lncRNA	Antisense lncRNA	CB_vs_NB	51.0884	2.17423	0.342179	6.35407	2.09686e-10	1.46098e-09	UP
BCSlncRNA_000980	BCSlncRNA_000980_AS-CALR4P	Novel lncRNA	Antisense lncRNA	TPC_vs_GC	51.3155	-3.44755	0.345066	-9.99101	1.66865e-23	1.97559e-22	DOWN
BCSlncRNA_000980	BCSlncRNA_000980_AS-CALR4P	Novel lncRNA	Antisense lncRNA	MEM_vs_CB	52.0474	-1.58846	0.273422	-5.80956	6.26373e-09	9.55377e-08	DOWN
BCSlncRNA_000980	BCSlncRNA_000980_AS-CALR4P	Novel lncRNA	Antisense lncRNA	CC_vs_NB	46.8981	1.97656	0.361796	5.4632	4.6763e-08	3.76041e-07	UP
BCSlncRNA_000980	BCSlncRNA_000980_AS-CALR4P	Novel lncRNA	Antisense lncRNA	MEM_vs_GC	70.0606	-2.49156	0.321134	-7.75863	8.58501e-15	6.98963e-13	DOWN
BCSlncRNA_000980	BCSlncRNA_000980_AS-CALR4P	Novel lncRNA	Antisense lncRNA	BMPC_vs_CC	43.13	-3.32478	0.550404	-6.04062	1.53523e-09	7.30404e-09	DOWN
BCSlncRNA_000981	BCSlncRNA_000981_AS-CALR4P	Novel lncRNA	Antisense lncRNA	BMPC_vs_CB	5.86642	-3.66702	1.0661	-3.43966	0.000582446	0.00131298	DOWN
BCSlncRNA_000981	BCSlncRNA_000981_AS-CALR4P	Novel lncRNA	Antisense lncRNA	CC_vs_NB	5.65485	3.05244	0.624279	4.88954	1.01071e-06	6.07553e-06	UP
BCSlncRNA_000981	BCSlncRNA_000981_AS-CALR4P	Novel lncRNA	Antisense lncRNA	CB_vs_NB	5.74318	3.29282	0.68706	4.79262	1.64615e-06	6.66522e-06	UP
BCSlncRNA_000981	BCSlncRNA_000981_AS-CALR4P	Novel lncRNA	Antisense lncRNA	TPC_vs_GC	5.73434	-2.41345	0.611822	-3.9447	7.9901e-05	0.000218624	DOWN
BCSlncRNA_000981	BCSlncRNA_000981_AS-CALR4P	Novel lncRNA	Antisense lncRNA	BMPC_vs_GC	6.91981	-4.31422	1.04912	-4.11223	3.91864e-05	0.000107817	DOWN
BCSlncRNA_000981	BCSlncRNA_000981_AS-CALR4P	Novel lncRNA	Antisense lncRNA	GC_vs_NB	6.83264	3.72721	0.616492	6.04583	1.48639e-09	1.62792e-08	UP
BCSlncRNA_000981	BCSlncRNA_000981_AS-CALR4P	Novel lncRNA	Antisense lncRNA	MEM_vs_GC	7.64703	-1.98318	0.476632	-4.16082	3.17101e-05	0.000286117	DOWN
BCSlncRNA_000981	BCSlncRNA_000981_AS-CALR4P	Novel lncRNA	Antisense lncRNA	BMPC_vs_CC	5.73588	-3.57589	1.03723	-3.44755	0.000565696	0.00130535	DOWN
BCSlncRNA_000982	BCSlncRNA_000982_AS-CALR4P	Novel lncRNA	Antisense lncRNA	CB_vs_NB	11.7901	2.13322	0.526017	4.05542	5.00439e-05	0.000155689	UP
BCSlncRNA_000982	BCSlncRNA_000982_AS-CALR4P	Novel lncRNA	Antisense lncRNA	TPC_vs_CC	5.39071	-3.68905	0.791394	-4.66146	3.13972e-06	1.05389e-05	DOWN
BCSlncRNA_000982	BCSlncRNA_000982_AS-CALR4P	Novel lncRNA	Antisense lncRNA	BMPC_vs_CB	10.887	-4.359	1.02252	-4.26301	2.01687e-05	5.78153e-05	DOWN
BCSlncRNA_000982	BCSlncRNA_000982_AS-CALR4P	Novel lncRNA	Antisense lncRNA	TPC_vs_CB	8.28049	-4.35551	0.807094	-5.39653	6.79408e-08	2.67916e-07	DOWN
BCSlncRNA_000982	BCSlncRNA_000982_AS-CALR4P	Novel lncRNA	Antisense lncRNA	TPC_vs_GC	8.56074	-4.77937	0.837663	-5.70561	1.15929e-08	5.02764e-08	DOWN
BCSlncRNA_000982	BCSlncRNA_000982_AS-CALR4P	Novel lncRNA	Antisense lncRNA	GC_vs_NB	13.3763	2.38625	0.610983	3.90558	9.39991e-05	0.00041454	UP
BCSlncRNA_000982	BCSlncRNA_000982_AS-CALR4P	Novel lncRNA	Antisense lncRNA	BMPC_vs_GC	12.1013	-4.79454	1.03225	-4.64476	3.40466e-06	1.08885e-05	DOWN
BCSlncRNA_000982	BCSlncRNA_000982_AS-CALR4P	Novel lncRNA	Antisense lncRNA	MEM_vs_CB	11.0746	-2.03114	0.369917	-5.49078	4.00159e-08	5.2561e-07	DOWN
BCSlncRNA_000982	BCSlncRNA_000982_AS-CALR4P	Novel lncRNA	Antisense lncRNA	BMPC_vs_CC	7.05301	-3.76596	1.02772	-3.6644	0.000247921	0.00060931	DOWN
BCSlncRNA_000982	BCSlncRNA_000982_AS-CALR4P	Novel lncRNA	Antisense lncRNA	MEM_vs_GC	12.3761	-2.49518	0.434457	-5.74322	9.2895e-09	2.1859e-07	DOWN
BCSlncRNA_000983	BCSlncRNA_000983_AS-CALR4P	Novel lncRNA	Antisense lncRNA	GC_vs_NB	15.9621	3.42786	0.513581	6.67444	2.48174e-11	3.62515e-10	UP
BCSlncRNA_000983	BCSlncRNA_000983_AS-CALR4P	Novel lncRNA	Antisense lncRNA	TPC_vs_GC	11.942	-3.27095	0.604474	-5.41123	6.25917e-08	2.51674e-07	DOWN
BCSlncRNA_000983	BCSlncRNA_000983_AS-CALR4P	Novel lncRNA	Antisense lncRNA	TPC_vs_CB	9.37332	-2.41818	0.575434	-4.20235	2.64158e-05	7.67144e-05	DOWN
BCSlncRNA_000983	BCSlncRNA_000983_AS-CALR4P	Novel lncRNA	Antisense lncRNA	BMPC_vs_CB	12.0235	-2.68293	0.754156	-3.55752	0.000374366	0.000874445	DOWN
BCSlncRNA_000983	BCSlncRNA_000983_AS-CALR4P	Novel lncRNA	Antisense lncRNA	TPC_vs_CC	7.93727	-2.16224	0.545685	-3.96244	7.41882e-05	0.000206423	DOWN
BCSlncRNA_000983	BCSlncRNA_000983_AS-CALR4P	Novel lncRNA	Antisense lncRNA	CB_vs_NB	11.5443	2.70537	0.512439	5.2794	1.29607e-07	6.22381e-07	UP
BCSlncRNA_000983	BCSlncRNA_000983_AS-CALR4P	Novel lncRNA	Antisense lncRNA	BMPC_vs_GC	16.4857	-3.54123	0.768275	-4.60932	4.03985e-06	1.28113e-05	DOWN
BCSlncRNA_000983	BCSlncRNA_000983_AS-CALR4P	Novel lncRNA	Antisense lncRNA	MEM_vs_CB	12.4031	-1.60983	0.336699	-4.78122	1.74231e-06	1.63568e-05	DOWN
BCSlncRNA_000983	BCSlncRNA_000983_AS-CALR4P	Novel lncRNA	Antisense lncRNA	CC_vs_NB	9.78357	2.39851	0.47179	5.08386	3.6985e-07	2.45162e-06	UP
BCSlncRNA_000983	BCSlncRNA_000983_AS-CALR4P	Novel lncRNA	Antisense lncRNA	MEM_vs_GC	16.4354	-2.46991	0.365773	-6.75257	1.45248e-11	6.27909e-10	DOWN
BCSlncRNA_000983	BCSlncRNA_000983_AS-CALR4P	Novel lncRNA	Antisense lncRNA	BMPC_vs_CC	10.1049	-2.46081	0.731123	-3.36579	0.000763235	0.00172173	DOWN
BCSlncRNA_000984	BCSlncRNA_000984_AS-CALR4P	Novel lncRNA	Antisense lncRNA	TPC_vs_GC	45.6691	-3.84033	0.369201	-10.4017	2.43469e-25	3.17462e-24	DOWN
BCSlncRNA_000984	BCSlncRNA_000984_AS-CALR4P	Novel lncRNA	Antisense lncRNA	CB_vs_NB	43.3767	2.08407	0.449794	4.63338	3.59738e-06	1.38171e-05	UP
BCSlncRNA_000984	BCSlncRNA_000984_AS-CALR4P	Novel lncRNA	Antisense lncRNA	MEM_vs_CC	44.4683	-1.54146	0.303636	-5.07669	3.84076e-07	9.00438e-06	DOWN
BCSlncRNA_000984	BCSlncRNA_000984_AS-CALR4P	Novel lncRNA	Antisense lncRNA	TPC_vs_CB	32.8667	-2.74518	0.412018	-6.66276	2.68731e-11	1.43611e-10	DOWN
BCSlncRNA_000984	BCSlncRNA_000984_AS-CALR4P	Novel lncRNA	Antisense lncRNA	GC_vs_NB	64.7217	2.96145	0.489832	6.04584	1.48636e-09	1.62792e-08	UP
BCSlncRNA_000984	BCSlncRNA_000984_AS-CALR4P	Novel lncRNA	Antisense lncRNA	CC_vs_NB	43.4299	2.01934	0.446175	4.52588	6.01447e-06	3.01918e-05	UP
BCSlncRNA_000984	BCSlncRNA_000984_AS-CALR4P	Novel lncRNA	Antisense lncRNA	BMPC_vs_GC	61.8051	-4.37094	0.497739	-8.7816	1.61171e-18	1.55547e-17	DOWN
BCSlncRNA_000984	BCSlncRNA_000984_AS-CALR4P	Novel lncRNA	Antisense lncRNA	MEM_vs_GC	62.7298	-2.58396	0.331688	-7.79034	6.68283e-15	5.68739e-13	DOWN
BCSlncRNA_000984	BCSlncRNA_000984_AS-CALR4P	Novel lncRNA	Antisense lncRNA	TPC_vs_CC	32.8151	-2.7288	0.414942	-6.57633	4.82189e-11	2.66554e-10	DOWN
BCSlncRNA_000984	BCSlncRNA_000984_AS-CALR4P	Novel lncRNA	Antisense lncRNA	MEM_vs_CB	44.1226	-1.57451	0.308286	-5.10728	3.26823e-07	3.55455e-06	DOWN
BCSlncRNA_000984	BCSlncRNA_000984_AS-CALR4P	Novel lncRNA	Antisense lncRNA	BMPC_vs_CC	40.7342	-3.24149	0.559919	-5.78922	7.07136e-09	3.14606e-08	DOWN
BCSlncRNA_000984	BCSlncRNA_000984_AS-CALR4P	Novel lncRNA	Antisense lncRNA	BMPC_vs_CB	40.9322	-3.2615	0.555803	-5.86809	4.40834e-09	1.92712e-08	DOWN
BCSlncRNA_000996	BCSlncRNA_000996	Novel lncRNA	Intergenic lncRNA	BMPC_vs_GC	4.886	2.64391	0.852313	3.10204	0.00192191	0.00391151	UP
BCSlncRNA_001011	BCSlncRNA_001011	Novel lncRNA	Intergenic lncRNA	TPC_vs_CB	5.30403	1.66346	0.587543	2.83121	0.00463718	0.00927317	UP
BCSlncRNA_001011	BCSlncRNA_001011	Novel lncRNA	Intergenic lncRNA	CB_vs_NB	7.09495	-1.876	0.503635	-3.72493	0.000195372	0.000539698	DOWN
BCSlncRNA_001012	BCSlncRNA_001012	Novel lncRNA	Intergenic lncRNA	TPC_vs_NB	6.6016	-1.69845	0.580218	-2.92727	0.0034195	0.00750309	DOWN
BCSlncRNA_001012	BCSlncRNA_001012	Novel lncRNA	Intergenic lncRNA	GC_vs_NB	10.5483	-1.64794	0.436237	-3.77762	0.000158332	0.000658589	DOWN
BCSlncRNA_001012	BCSlncRNA_001012	Novel lncRNA	Intergenic lncRNA	BMPC_vs_MEM	10.3692	-2.48772	0.760517	-3.27108	0.00107136	0.00298277	DOWN
BCSlncRNA_001012	BCSlncRNA_001012	Novel lncRNA	Intergenic lncRNA	MEM_vs_CC	11.6104	1.66066	0.372163	4.46217	8.1132e-06	0.000131668	UP
BCSlncRNA_001012	BCSlncRNA_001012	Novel lncRNA	Intergenic lncRNA	CC_vs_NB	9.23566	-1.91103	0.411019	-4.6495	3.32733e-06	1.77455e-05	DOWN
BCSlncRNA_001012	BCSlncRNA_001012	Novel lncRNA	Intergenic lncRNA	BMPC_vs_NB	7.24736	-2.54387	0.780353	-3.2599	0.00111452	0.00282017	DOWN
BCSlncRNA_001012	BCSlncRNA_001012	Novel lncRNA	Intergenic lncRNA	TPC_vs_MEM	9.20157	-1.60045	0.534382	-2.99496	0.00274484	0.00724425	DOWN
BCSlncRNA_001015	BCSlncRNA_001015	Novel lncRNA	Intergenic lncRNA	CB_vs_NB	99.4561	-3.1378	0.265673	-11.8107	3.43533e-32	1.65846e-30	DOWN
BCSlncRNA_001015	BCSlncRNA_001015	Novel lncRNA	Intergenic lncRNA	GC_vs_NB	124.991	-2.14132	0.308012	-6.95206	3.59993e-12	5.82429e-11	DOWN
BCSlncRNA_001015	BCSlncRNA_001015	Novel lncRNA	Intergenic lncRNA	BMPC_vs_NB	88.6582	-3.64611	0.473484	-7.7006	1.35427e-14	1.49467e-13	DOWN
BCSlncRNA_001015	BCSlncRNA_001015	Novel lncRNA	Intergenic lncRNA	TPC_vs_NB	69.2594	-3.54217	0.379464	-9.33468	1.013e-20	1.36191e-19	DOWN
BCSlncRNA_001015	BCSlncRNA_001015	Novel lncRNA	Intergenic lncRNA	BMPC_vs_GC	23.5625	-1.60798	0.460012	-3.49551	0.000473161	0.00108297	DOWN
BCSlncRNA_001015	BCSlncRNA_001015	Novel lncRNA	Intergenic lncRNA	BMPC_vs_MEM	44.1361	-2.10386	0.476433	-4.41585	1.00614e-05	4.39848e-05	DOWN
BCSlncRNA_001015	BCSlncRNA_001015	Novel lncRNA	Intergenic lncRNA	MEM_vs_CB	51.0589	1.52069	0.261764	5.80939	6.26993e-09	9.55721e-08	UP
BCSlncRNA_001015	BCSlncRNA_001015	Novel lncRNA	Intergenic lncRNA	CC_vs_NB	107.411	-2.46132	0.230148	-10.6945	1.08005e-26	8.7636e-25	DOWN
BCSlncRNA_001015	BCSlncRNA_001015	Novel lncRNA	Intergenic lncRNA	TPC_vs_MEM	36.7824	-1.95503	0.368891	-5.29976	1.15954e-07	6.93155e-07	DOWN
BCSlncRNA_001017	BCSlncRNA_001017	Novel lncRNA	Intergenic lncRNA	GC_vs_NB	11.6016	-1.67311	0.461906	-3.6222	0.000292109	0.00113631	DOWN
BCSlncRNA_001017	BCSlncRNA_001017	Novel lncRNA	Intergenic lncRNA	CB_vs_NB	9.99945	-2.06106	0.484717	-4.25209	2.11785e-05	7.04356e-05	DOWN
BCSlncRNA_001017	BCSlncRNA_001017	Novel lncRNA	Intergenic lncRNA	TPC_vs_NB	6.23032	-2.76822	0.688308	-4.02178	5.77609e-05	0.000176491	DOWN
BCSlncRNA_001017	BCSlncRNA_001017	Novel lncRNA	Intergenic lncRNA	BMPC_vs_NB	7.72384	-3.47559	0.882886	-3.93663	8.26354e-05	0.000261152	DOWN
BCSlncRNA_001017	BCSlncRNA_001017	Novel lncRNA	Intergenic lncRNA	BMPC_vs_MEM	6.67475	-2.82253	0.857999	-3.28967	0.00100305	0.00281519	DOWN
BCSlncRNA_001017	BCSlncRNA_001017	Novel lncRNA	Intergenic lncRNA	TPC_vs_MEM	5.62043	-1.98581	0.598423	-3.31841	0.000905315	0.00267424	DOWN
BCSlncRNA_001066	BCSlncRNA_001066	Novel lncRNA	Intergenic lncRNA	BMPC_vs_GC	3.49186	-3.43764	1.11518	-3.08259	0.00205206	0.00415533	DOWN
BCSlncRNA_001067	BCSlncRNA_001067	Novel lncRNA	Intergenic lncRNA	BMPC_vs_CC	10.2129	-3.41029	0.916093	-3.72264	0.000197148	0.000493314	DOWN
BCSlncRNA_001067	BCSlncRNA_001067	Novel lncRNA	Intergenic lncRNA	BMPC_vs_CB	6.03945	-2.86805	0.952255	-3.01185	0.00259657	0.0051634	DOWN
BCSlncRNA_001067	BCSlncRNA_001067	Novel lncRNA	Intergenic lncRNA	CC_vs_NB	11.0335	1.81626	0.553929	3.27886	0.00104226	0.00298611	UP
BCSlncRNA_001067	BCSlncRNA_001067	Novel lncRNA	Intergenic lncRNA	BMPC_vs_MEM	6.13484	-2.70606	0.86764	-3.11887	0.00181543	0.00476377	DOWN
BCSlncRNA_001068	BCSlncRNA_001068	Novel lncRNA	Intergenic lncRNA	BMPC_vs_CB	12.5522	-4.41782	1.02469	-4.31138	1.62237e-05	4.71899e-05	DOWN
BCSlncRNA_001068	BCSlncRNA_001068	Novel lncRNA	Intergenic lncRNA	BMPC_vs_GC	7.29341	-4.37807	1.04537	-4.18807	2.81339e-05	7.93958e-05	DOWN
BCSlncRNA_001068	BCSlncRNA_001068	Novel lncRNA	Intergenic lncRNA	BMPC_vs_CC	12.1971	-4.33686	0.995963	-4.35444	1.33407e-05	4.03227e-05	DOWN
BCSlncRNA_001068	BCSlncRNA_001068	Novel lncRNA	Intergenic lncRNA	BMPC_vs_NB	4.53513	-3.47455	1.00345	-3.4626	0.000534974	0.00144901	DOWN
BCSlncRNA_001068	BCSlncRNA_001068	Novel lncRNA	Intergenic lncRNA	BMPC_vs_MEM	10.3388	-3.88136	0.917231	-4.23161	2.32028e-05	9.4241e-05	DOWN
BCSlncRNA_001077	BCSlncRNA_001077_AS-PPAP2B	Novel lncRNA	Antisense lncRNA	BMPC_vs_CC	7.85194	-2.55417	0.881144	-2.8987	0.00374711	0.00731375	DOWN
BCSlncRNA_001093	BCSlncRNA_001093	Novel lncRNA	Intergenic lncRNA	GC_vs_NB	3.93066	-2.79377	0.706975	-3.95173	7.75894e-05	0.000349081	DOWN
BCSlncRNA_001093	BCSlncRNA_001093	Novel lncRNA	Intergenic lncRNA	CC_vs_NB	3.30468	-2.85088	0.658285	-4.33077	1.48586e-05	6.80286e-05	DOWN
BCSlncRNA_001115	BCSlncRNA_001115_AS-DOCK7	Novel lncRNA	Antisense lncRNA	BMPC_vs_CB	39.3461	-2.71746	0.469182	-5.79191	6.95894e-09	2.98707e-08	DOWN
BCSlncRNA_001115	BCSlncRNA_001115_AS-DOCK7	Novel lncRNA	Antisense lncRNA	TPC_vs_CC	23.2472	-1.73548	0.321667	-5.39528	6.84177e-08	2.77527e-07	DOWN
BCSlncRNA_001115	BCSlncRNA_001115_AS-DOCK7	Novel lncRNA	Antisense lncRNA	BMPC_vs_NB	16.607	-1.8358	0.515715	-3.55972	0.000371253	0.00103722	DOWN
BCSlncRNA_001115	BCSlncRNA_001115_AS-DOCK7	Novel lncRNA	Antisense lncRNA	BMPC_vs_GC	26.9867	-2.65856	0.466028	-5.70471	1.16538e-08	5.08576e-08	DOWN
BCSlncRNA_001115	BCSlncRNA_001115_AS-DOCK7	Novel lncRNA	Antisense lncRNA	TPC_vs_MEM	22.4391	-1.63348	0.322867	-5.05929	4.20817e-07	2.31579e-06	DOWN
BCSlncRNA_001115	BCSlncRNA_001115_AS-DOCK7	Novel lncRNA	Antisense lncRNA	TPC_vs_GC	21.397	-2.13418	0.332264	-6.42314	1.3349e-10	6.99935e-10	DOWN
BCSlncRNA_001115	BCSlncRNA_001115_AS-DOCK7	Novel lncRNA	Antisense lncRNA	BMPC_vs_CC	27.8205	-2.21727	0.456933	-4.85252	1.21904e-06	4.22129e-06	DOWN
BCSlncRNA_001115	BCSlncRNA_001115_AS-DOCK7	Novel lncRNA	Antisense lncRNA	BMPC_vs_MEM	26.2025	-2.09666	0.457551	-4.58235	4.5978e-06	2.13371e-05	DOWN
BCSlncRNA_001115	BCSlncRNA_001115_AS-DOCK7	Novel lncRNA	Antisense lncRNA	TPC_vs_CB	31.9612	-2.2407	0.333979	-6.70911	1.95818e-11	1.05778e-10	DOWN
BCSlncRNA_001122	BCSlncRNA_001122	Novel lncRNA	Intergenic lncRNA	CB_vs_NB	3.62843	-2.34547	0.640536	-3.66174	0.000250512	0.000678815	DOWN
BCSlncRNA_001122	BCSlncRNA_001122	Novel lncRNA	Intergenic lncRNA	CC_vs_NB	3.50255	-2.40575	0.624482	-3.8524	0.000116965	0.000430204	DOWN
BCSlncRNA_001122	BCSlncRNA_001122	Novel lncRNA	Intergenic lncRNA	MEM_vs_NB	3.35116	-1.89904	0.507779	-3.7399	0.000184097	0.00137262	DOWN
BCSlncRNA_001152	BCSlncRNA_001152	Novel lncRNA	Intergenic lncRNA	BMPC_vs_CB	41.0203	-3.04626	0.590003	-5.16313	2.42856e-07	8.81093e-07	DOWN
BCSlncRNA_001152	BCSlncRNA_001152	Novel lncRNA	Intergenic lncRNA	BMPC_vs_MEM	18.909	-1.94198	0.546022	-3.5566	0.000375682	0.00117969	DOWN
BCSlncRNA_001152	BCSlncRNA_001152	Novel lncRNA	Intergenic lncRNA	BMPC_vs_TPC	27.8824	-3.30885	0.526289	-6.28713	3.23385e-10	4.88139e-09	DOWN
BCSlncRNA_001152	BCSlncRNA_001152	Novel lncRNA	Intergenic lncRNA	CB_vs_NB	42.2992	2.18303	0.430334	5.07288	3.91848e-07	1.748e-06	UP
BCSlncRNA_001152	BCSlncRNA_001152	Novel lncRNA	Intergenic lncRNA	BMPC_vs_GC	18.9987	-2.3631	0.652648	-3.6208	0.000293698	0.0006977	DOWN
BCSlncRNA_001152	BCSlncRNA_001152	Novel lncRNA	Intergenic lncRNA	CC_vs_NB	31.9121	1.70906	0.408968	4.17895	2.92858e-05	0.000124737	UP
BCSlncRNA_001152	BCSlncRNA_001152	Novel lncRNA	Intergenic lncRNA	TPC_vs_NB	32.4131	2.72224	0.438824	6.2035	5.52205e-10	3.26311e-09	UP
BCSlncRNA_001152	BCSlncRNA_001152	Novel lncRNA	Intergenic lncRNA	TPC_vs_MEM	40.5585	1.61812	0.299453	5.40358	6.53224e-08	4.03369e-07	UP
BCSlncRNA_001152	BCSlncRNA_001152	Novel lncRNA	Intergenic lncRNA	BMPC_vs_CC	29.9519	-2.61067	0.573947	-4.54862	5.39996e-06	1.72131e-05	DOWN
BCSlncRNA_001153	BCSlncRNA_001153	Novel lncRNA	Intergenic lncRNA	CB_vs_NB	3.57319	2.75704	0.696793	3.95676	7.59732e-05	0.000227603	UP
BCSlncRNA_001231	BCSlncRNA_001231	Novel lncRNA	Intergenic lncRNA	TPC_vs_GC	2.44828	-2.3844	0.794721	-3.0003	0.00269713	0.00565982	DOWN
BCSlncRNA_001233	BCSlncRNA_001233	Novel lncRNA	Intergenic lncRNA	BMPC_vs_CB	7.67659	-2.45681	0.876735	-2.80222	0.00507519	0.00946894	DOWN
BCSlncRNA_001274	BCSlncRNA_001274_AS-SSX2IP	Novel lncRNA	Antisense lncRNA	BMPC_vs_CB	5.524	-2.77309	0.958029	-2.89457	0.00379673	0.00728393	DOWN
BCSlncRNA_001295	BCSlncRNA_001295	Novel lncRNA	Intergenic lncRNA	TPC_vs_CC	2.78347	-2.59805	0.849892	-3.05692	0.00223625	0.00482416	DOWN
BCSlncRNA_001301	BCSlncRNA_001301_AS-RP4-544H6.2	Novel lncRNA	Antisense lncRNA	TPC_vs_CC	4.87168	1.84158	0.639074	2.88164	0.00395606	0.00814726	UP
BCSlncRNA_001301	BCSlncRNA_001301_AS-RP4-544H6.2	Novel lncRNA	Antisense lncRNA	TPC_vs_CB	4.90704	1.90371	0.60846	3.12873	0.00175561	0.00380305	UP
BCSlncRNA_001301	BCSlncRNA_001301_AS-RP4-544H6.2	Novel lncRNA	Antisense lncRNA	TPC_vs_NB	4.25934	1.84727	0.637577	2.89733	0.00376349	0.00818124	UP
BCSlncRNA_001302	BCSlncRNA_001302	Novel lncRNA	Intergenic lncRNA	TPC_vs_NB	5.18984	4.3954	0.770527	5.70441	1.16745e-08	5.91297e-08	UP
BCSlncRNA_001302	BCSlncRNA_001302	Novel lncRNA	Intergenic lncRNA	BMPC_vs_TPC	4.75718	-3.31141	0.784856	-4.21913	2.45251e-05	0.000147738	DOWN
BCSlncRNA_001302	BCSlncRNA_001302	Novel lncRNA	Intergenic lncRNA	TPC_vs_MEM	6.01907	2.42848	0.507622	4.78402	1.71821e-06	8.54941e-06	UP
BCSlncRNA_001302	BCSlncRNA_001302	Novel lncRNA	Intergenic lncRNA	TPC_vs_CB	7.06522	2.01062	0.484338	4.15128	3.30624e-05	9.46235e-05	UP
BCSlncRNA_001302	BCSlncRNA_001302	Novel lncRNA	Intergenic lncRNA	TPC_vs_CC	6.71942	2.24388	0.527515	4.25368	2.10282e-05	6.32251e-05	UP
BCSlncRNA_001302	BCSlncRNA_001302	Novel lncRNA	Intergenic lncRNA	GC_vs_NB	2.66858	2.55727	0.72346	3.53478	0.000408122	0.00152632	UP
BCSlncRNA_001304	BCSlncRNA_001304	Novel lncRNA	Intergenic lncRNA	CC_vs_NB	3.73923	2.14173	0.646042	3.31516	0.000915905	0.0026698	UP
BCSlncRNA_001304	BCSlncRNA_001304	Novel lncRNA	Intergenic lncRNA	BMPC_vs_CC	3.60191	-3.05191	1.07199	-2.84696	0.00441388	0.00848132	DOWN
BCSlncRNA_001304	BCSlncRNA_001304	Novel lncRNA	Intergenic lncRNA	CB_vs_NB	2.95797	2.08961	0.690851	3.02469	0.00248884	0.00545219	UP
BCSlncRNA_001305	BCSlncRNA_001305	Novel lncRNA	Intergenic lncRNA	TPC_vs_CC	2.50691	-2.81791	0.832822	-3.38357	0.000715507	0.00169154	DOWN
BCSlncRNA_001305	BCSlncRNA_001305	Novel lncRNA	Intergenic lncRNA	TPC_vs_GC	3.73742	-3.72052	0.896979	-4.14783	3.35644e-05	9.71486e-05	DOWN
BCSlncRNA_001305	BCSlncRNA_001305	Novel lncRNA	Intergenic lncRNA	TPC_vs_CB	2.12744	-2.88403	0.880819	-3.27427	0.00105937	0.00239473	DOWN
BCSlncRNA_001305	BCSlncRNA_001305	Novel lncRNA	Intergenic lncRNA	BMPC_vs_GC	5.31965	-3.76208	1.10269	-3.41173	0.000645525	0.00144377	DOWN
BCSlncRNA_001361	BCSlncRNA_001361_AS-FAM69A	Novel lncRNA	Antisense lncRNA	BMPC_vs_NB	17.1669	-3.20519	0.648667	-4.9412	7.7644e-07	3.42046e-06	DOWN
BCSlncRNA_001361	BCSlncRNA_001361_AS-FAM69A	Novel lncRNA	Antisense lncRNA	BMPC_vs_CB	12.6678	-2.35743	0.637358	-3.69876	0.000216659	0.000527951	DOWN
BCSlncRNA_001361	BCSlncRNA_001361_AS-FAM69A	Novel lncRNA	Antisense lncRNA	BMPC_vs_CC	15.0648	-2.56175	0.672183	-3.81109	0.000138356	0.000355596	DOWN
BCSlncRNA_001361	BCSlncRNA_001361_AS-FAM69A	Novel lncRNA	Antisense lncRNA	BMPC_vs_MEM	12.7437	-2.28653	0.658473	-3.47248	0.000515682	0.00156515	DOWN
BCSlncRNA_001361	BCSlncRNA_001361_AS-FAM69A	Novel lncRNA	Antisense lncRNA	BMPC_vs_GC	11.3048	-2.64854	0.673395	-3.93312	8.38513e-05	0.000219144	DOWN
BCSlncRNA_001361	BCSlncRNA_001361_AS-FAM69A	Novel lncRNA	Antisense lncRNA	TPC_vs_NB	15.0699	-2.11333	0.445623	-4.74242	2.11178e-06	7.98099e-06	DOWN
BCSlncRNA_001369	BCSlncRNA_001369_AS-RP4-717I23.3	Novel lncRNA	Antisense lncRNA	MEM_vs_GC	16.5078	-1.57157	0.285892	-5.49709	3.86116e-08	7.96527e-07	DOWN
BCSlncRNA_001369	BCSlncRNA_001369_AS-RP4-717I23.3	Novel lncRNA	Antisense lncRNA	BMPC_vs_GC	13.6629	-2.70892	0.60697	-4.46302	8.08136e-06	2.46362e-05	DOWN
BCSlncRNA_001369	BCSlncRNA_001369_AS-RP4-717I23.3	Novel lncRNA	Antisense lncRNA	BMPC_vs_CB	10.0765	-1.79083	0.635021	-2.82011	0.00480071	0.00899819	DOWN
BCSlncRNA_001384	BCSlncRNA_001384	Novel lncRNA	Intergenic lncRNA	BMPC_vs_CB	12.726	5.69445	0.670399	8.49413	1.99424e-17	1.71726e-16	UP
BCSlncRNA_001384	BCSlncRNA_001384	Novel lncRNA	Intergenic lncRNA	TPC_vs_NB	9.19098	4.7182	0.708334	6.66099	2.71988e-11	1.82944e-10	UP
BCSlncRNA_001384	BCSlncRNA_001384	Novel lncRNA	Intergenic lncRNA	BMPC_vs_GC	14.9359	6.61195	0.956522	6.91249	4.76204e-12	2.84816e-11	UP
BCSlncRNA_001384	BCSlncRNA_001384	Novel lncRNA	Intergenic lncRNA	BMPC_vs_CC	13.1164	4.48497	0.71044	6.31295	2.73758e-10	1.40449e-09	UP
BCSlncRNA_001384	BCSlncRNA_001384	Novel lncRNA	Intergenic lncRNA	TPC_vs_CB	9.79514	4.82977	0.591161	8.16997	3.08477e-16	2.34768e-15	UP
BCSlncRNA_001384	BCSlncRNA_001384	Novel lncRNA	Intergenic lncRNA	BMPC_vs_NB	12.1163	5.43755	0.78537	6.92355	4.4046e-12	3.81899e-11	UP
BCSlncRNA_001384	BCSlncRNA_001384	Novel lncRNA	Intergenic lncRNA	TPC_vs_MEM	9.81643	3.0977	0.459937	6.73504	1.63879e-11	1.59629e-10	UP
BCSlncRNA_001384	BCSlncRNA_001384	Novel lncRNA	Intergenic lncRNA	TPC_vs_CC	10.0438	3.72043	0.571395	6.51113	7.45867e-11	4.05511e-10	UP
BCSlncRNA_001384	BCSlncRNA_001384	Novel lncRNA	Intergenic lncRNA	BMPC_vs_MEM	12.4746	3.89734	0.542957	7.17799	7.07444e-13	8.38065e-12	UP
BCSlncRNA_001384	BCSlncRNA_001384	Novel lncRNA	Intergenic lncRNA	TPC_vs_GC	10.9204	5.52626	0.798675	6.91928	4.53946e-12	2.68926e-11	UP
BCSlncRNA_001430	BCSlncRNA_001430_AS-RP4-714D9.2	Novel lncRNA	Antisense lncRNA	BMPC_vs_CC	61.6999	1.92908	0.265943	7.25371	4.05503e-13	2.69534e-12	UP
BCSlncRNA_001430	BCSlncRNA_001430_AS-RP4-714D9.2	Novel lncRNA	Antisense lncRNA	BMPC_vs_GC	63.7228	1.87968	0.369139	5.09205	3.54204e-07	1.29582e-06	UP
BCSlncRNA_001430	BCSlncRNA_001430_AS-RP4-714D9.2	Novel lncRNA	Antisense lncRNA	BMPC_vs_TPC	37.7272	1.90683	0.381413	4.99937	5.7517e-07	4.95704e-06	UP
BCSlncRNA_001430	BCSlncRNA_001430_AS-RP4-714D9.2	Novel lncRNA	Antisense lncRNA	BMPC_vs_CB	56.85	2.30021	0.287803	7.99231	1.32435e-15	1.00051e-14	UP
BCSlncRNA_001430	BCSlncRNA_001430_AS-RP4-714D9.2	Novel lncRNA	Antisense lncRNA	BMPC_vs_MEM	60.191	1.75315	0.339863	5.1584	2.49066e-07	1.42242e-06	UP
BCSlncRNA_001430	BCSlncRNA_001430_AS-RP4-714D9.2	Novel lncRNA	Antisense lncRNA	BMPC_vs_NB	58.4133	1.52462	0.360603	4.22796	2.35815e-05	8.19464e-05	UP
BCSlncRNA_001431	BCSlncRNA_001431_AS-RP4-714D9.2	Novel lncRNA	Antisense lncRNA	BMPC_vs_CC	18.4498	1.72699	0.389158	4.43776	9.08988e-06	2.80786e-05	UP
BCSlncRNA_001431	BCSlncRNA_001431_AS-RP4-714D9.2	Novel lncRNA	Antisense lncRNA	BMPC_vs_CB	19.0118	1.67825	0.459889	3.64924	0.000263014	0.000631464	UP
BCSlncRNA_001431	BCSlncRNA_001431_AS-RP4-714D9.2	Novel lncRNA	Antisense lncRNA	BMPC_vs_MEM	17.3292	1.69594	0.419447	4.04328	5.2709e-05	0.000199235	UP
BCSlncRNA_001431	BCSlncRNA_001431_AS-RP4-714D9.2	Novel lncRNA	Antisense lncRNA	BMPC_vs_NB	16.5389	1.54995	0.467501	3.31538	0.000915171	0.00236063	UP
BCSlncRNA_001432	BCSlncRNA_001432_AS-RP4-714D9.2	Novel lncRNA	Antisense lncRNA	BMPC_vs_CB	46.0284	1.84922	0.255824	7.22848	4.88443e-13	3.044e-12	UP
BCSlncRNA_001432	BCSlncRNA_001432_AS-RP4-714D9.2	Novel lncRNA	Antisense lncRNA	BMPC_vs_GC	49.3825	1.56655	0.293293	5.34125	9.23058e-08	3.64229e-07	UP
BCSlncRNA_001454	BCSlncRNA_001454	Novel lncRNA	Intergenic lncRNA	MEM_vs_NB	4.34732	-1.56969	0.476904	-3.29142	0.000996814	0.005247	DOWN
BCSlncRNA_001454	BCSlncRNA_001454	Novel lncRNA	Intergenic lncRNA	GC_vs_NB	4.92892	-2.11636	0.604332	-3.50198	0.000461822	0.00170243	DOWN
BCSlncRNA_001454	BCSlncRNA_001454	Novel lncRNA	Intergenic lncRNA	BMPC_vs_NB	3.48945	-3.22473	1.01711	-3.17049	0.00152184	0.00373566	DOWN
BCSlncRNA_001454	BCSlncRNA_001454	Novel lncRNA	Intergenic lncRNA	CB_vs_NB	4.81518	-1.69944	0.563735	-3.01461	0.00257314	0.00561872	DOWN
BCSlncRNA_001454	BCSlncRNA_001454	Novel lncRNA	Intergenic lncRNA	TPC_vs_NB	2.63822	-3.47417	0.893912	-3.88648	0.000101707	0.000298102	DOWN
BCSlncRNA_001454	BCSlncRNA_001454	Novel lncRNA	Intergenic lncRNA	CC_vs_NB	4.33458	-2.23684	0.536264	-4.17115	3.03072e-05	0.000128749	DOWN
BCSlncRNA_001482	BCSlncRNA_001482_AS-AL390036.1	Novel lncRNA	Antisense lncRNA	CB_vs_GC	827.142	-2.41468	0.263748	-9.15525	5.42339e-20	1.76455e-17	DOWN
BCSlncRNA_001482	BCSlncRNA_001482_AS-AL390036.1	Novel lncRNA	Antisense lncRNA	MEM_vs_NB	1154.05	-2.39425	0.335757	-7.13091	9.97095e-13	1.71869e-10	DOWN
BCSlncRNA_001482	BCSlncRNA_001482_AS-AL390036.1	Novel lncRNA	Antisense lncRNA	BMPC_vs_TPC	25.2266	-1.8836	0.576627	-3.26658	0.00108853	0.00425295	DOWN
BCSlncRNA_001482	BCSlncRNA_001482_AS-AL390036.1	Novel lncRNA	Antisense lncRNA	BMPC_vs_GC	688.212	-6.30508	0.491444	-12.8297	1.11804e-37	2.53706e-36	DOWN
BCSlncRNA_001482	BCSlncRNA_001482_AS-AL390036.1	Novel lncRNA	Antisense lncRNA	TPC_vs_CB	139.408	-1.59186	0.348315	-4.57017	4.87338e-06	1.5592e-05	DOWN
BCSlncRNA_001482	BCSlncRNA_001482_AS-AL390036.1	Novel lncRNA	Antisense lncRNA	TPC_vs_GC	512.254	-4.13489	0.416841	-9.91958	3.42179e-23	3.98939e-22	DOWN
BCSlncRNA_001482	BCSlncRNA_001482_AS-AL390036.1	Novel lncRNA	Antisense lncRNA	BMPC_vs_CB	154.129	-3.73668	0.44281	-8.43856	3.21261e-17	2.73106e-16	DOWN
BCSlncRNA_001482	BCSlncRNA_001482_AS-AL390036.1	Novel lncRNA	Antisense lncRNA	TPC_vs_NB	801.949	-4.75631	0.400727	-11.8692	1.71092e-32	4.00349e-31	DOWN
BCSlncRNA_001482	BCSlncRNA_001482_AS-AL390036.1	Novel lncRNA	Antisense lncRNA	MEM_vs_CC	906.123	-1.52803	0.317684	-4.8099	1.51003e-06	3.02446e-05	DOWN
BCSlncRNA_001482	BCSlncRNA_001482_AS-AL390036.1	Novel lncRNA	Antisense lncRNA	CB_vs_NB	1189.12	-3.26047	0.292353	-11.1525	6.96094e-29	2.69908e-27	DOWN
BCSlncRNA_001482	BCSlncRNA_001482_AS-AL390036.1	Novel lncRNA	Antisense lncRNA	TPC_vs_MEM	211.844	-2.181	0.392681	-5.55411	2.79029e-08	1.81729e-07	DOWN
BCSlncRNA_001482	BCSlncRNA_001482_AS-AL390036.1	Novel lncRNA	Antisense lncRNA	MEM_vs_GC	838.381	-1.78725	0.355043	-5.03391	4.80576e-07	7.41508e-06	DOWN
BCSlncRNA_001482	BCSlncRNA_001482_AS-AL390036.1	Novel lncRNA	Antisense lncRNA	TPC_vs_CC	637.452	-3.86328	0.401557	-9.62075	6.53505e-22	8.03196e-21	DOWN
BCSlncRNA_001482	BCSlncRNA_001482_AS-AL390036.1	Novel lncRNA	Antisense lncRNA	CC_vs_CB	904.354	2.10825	0.269202	7.83148	4.82169e-15	2.64482e-13	UP
BCSlncRNA_001482	BCSlncRNA_001482_AS-AL390036.1	Novel lncRNA	Antisense lncRNA	BMPC_vs_CC	806.711	-5.93929	0.523847	-11.3378	8.52264e-30	1.67844e-28	DOWN
BCSlncRNA_001482	BCSlncRNA_001482_AS-AL390036.1	Novel lncRNA	Antisense lncRNA	BMPC_vs_MEM	244.123	-4.22794	0.519122	-8.1444	3.81173e-16	6.49453e-15	DOWN
BCSlncRNA_001482	BCSlncRNA_001482_AS-AL390036.1	Novel lncRNA	Antisense lncRNA	BMPC_vs_NB	1030.85	-6.80002	0.481459	-14.1238	2.71128e-45	1.69104e-43	DOWN
BCSlncRNA_001486	BCSlncRNA_001486	Novel lncRNA	Intergenic lncRNA	TPC_vs_MEM	3.38769	-2.0378	0.686437	-2.96866	0.00299098	0.00782625	DOWN
BCSlncRNA_001486	BCSlncRNA_001486	Novel lncRNA	Intergenic lncRNA	TPC_vs_NB	10.0407	-4.23473	0.697353	-6.07258	1.25869e-09	7.13539e-09	DOWN
BCSlncRNA_001486	BCSlncRNA_001486	Novel lncRNA	Intergenic lncRNA	TPC_vs_CC	11.4652	-3.6605	0.696564	-5.25508	1.47961e-07	5.79287e-07	DOWN
BCSlncRNA_001486	BCSlncRNA_001486	Novel lncRNA	Intergenic lncRNA	BMPC_vs_NB	12.965	-4.76075	0.923508	-5.15506	2.53543e-07	1.21237e-06	DOWN
BCSlncRNA_001486	BCSlncRNA_001486	Novel lncRNA	Intergenic lncRNA	TPC_vs_GC	10.1715	-4.28087	0.697726	-6.13546	8.4914e-10	4.1093e-09	DOWN
BCSlncRNA_001486	BCSlncRNA_001486	Novel lncRNA	Intergenic lncRNA	CB_vs_NB	15.3713	-2.91922	0.442348	-6.59937	4.1292e-11	3.1345e-10	DOWN
BCSlncRNA_001486	BCSlncRNA_001486	Novel lncRNA	Intergenic lncRNA	MEM_vs_GC	16.1313	-1.95301	0.408648	-4.77918	1.76009e-06	2.29562e-05	DOWN
BCSlncRNA_001486	BCSlncRNA_001486	Novel lncRNA	Intergenic lncRNA	MEM_vs_NB	15.5514	-1.93393	0.387619	-4.98924	6.06161e-07	1.39988e-05	DOWN
BCSlncRNA_001486	BCSlncRNA_001486	Novel lncRNA	Intergenic lncRNA	BMPC_vs_GC	14.0352	-5.0981	1.00341	-5.08078	3.7588e-07	1.37021e-06	DOWN
BCSlncRNA_001486	BCSlncRNA_001486	Novel lncRNA	Intergenic lncRNA	CC_vs_CB	16.1477	1.80793	0.361862	4.9962	5.84707e-07	8.3941e-06	UP
BCSlncRNA_001486	BCSlncRNA_001486	Novel lncRNA	Intergenic lncRNA	BMPC_vs_MEM	4.05782	-2.89917	0.970543	-2.98716	0.00281578	0.00700324	DOWN
BCSlncRNA_001486	BCSlncRNA_001486	Novel lncRNA	Intergenic lncRNA	BMPC_vs_CC	14.7327	-4.46089	0.992896	-4.49281	7.02901e-06	2.20757e-05	DOWN
BCSlncRNA_001486	BCSlncRNA_001486	Novel lncRNA	Intergenic lncRNA	CB_vs_GC	16.014	-2.37039	0.368859	-6.42626	1.30782e-10	9.38629e-09	DOWN
BCSlncRNA_001487	BCSlncRNA_001487	Novel lncRNA	Intergenic lncRNA	TPC_vs_MEM	6.52122	-2.04576	0.598636	-3.41737	0.000632282	0.00193571	DOWN
BCSlncRNA_001487	BCSlncRNA_001487	Novel lncRNA	Intergenic lncRNA	TPC_vs_NB	16.4123	-4.10529	0.576342	-7.12302	1.05589e-12	8.03981e-12	DOWN
BCSlncRNA_001487	BCSlncRNA_001487	Novel lncRNA	Intergenic lncRNA	MEM_vs_NB	25.8704	-1.81573	0.350063	-5.18687	2.13857e-07	5.96368e-06	DOWN
BCSlncRNA_001487	BCSlncRNA_001487	Novel lncRNA	Intergenic lncRNA	BMPC_vs_CB	4.66631	-3.44808	1.07867	-3.19661	0.00139054	0.00292081	DOWN
BCSlncRNA_001487	BCSlncRNA_001487	Novel lncRNA	Intergenic lncRNA	TPC_vs_CC	21.0437	-3.75113	0.588476	-6.37431	1.83793e-10	9.62548e-10	DOWN
BCSlncRNA_001487	BCSlncRNA_001487	Novel lncRNA	Intergenic lncRNA	BMPC_vs_NB	20.7758	-5.32049	0.893765	-5.9529	2.63433e-09	1.65522e-08	DOWN
BCSlncRNA_001487	BCSlncRNA_001487	Novel lncRNA	Intergenic lncRNA	MEM_vs_CC	29.5929	-1.54433	0.348886	-4.42646	9.5792e-06	0.000151771	DOWN
BCSlncRNA_001487	BCSlncRNA_001487	Novel lncRNA	Intergenic lncRNA	CC_vs_CB	29.7834	2.01938	0.311471	6.48336	8.97005e-11	2.72253e-09	UP
BCSlncRNA_001487	BCSlncRNA_001487	Novel lncRNA	Intergenic lncRNA	BMPC_vs_GC	17.875	-5.37284	0.988533	-5.43516	5.47465e-08	2.21334e-07	DOWN
BCSlncRNA_001487	BCSlncRNA_001487	Novel lncRNA	Intergenic lncRNA	BMPC_vs_MEM	7.4827	-3.55109	0.934571	-3.7997	0.000144872	0.000497697	DOWN
BCSlncRNA_001487	BCSlncRNA_001487	Novel lncRNA	Intergenic lncRNA	TPC_vs_GC	13.4282	-3.8275	0.592231	-6.46284	1.02757e-10	5.43243e-10	DOWN
BCSlncRNA_001487	BCSlncRNA_001487	Novel lncRNA	Intergenic lncRNA	CB_vs_NB	25.5981	-2.67663	0.32171	-8.32	8.79654e-17	1.23851e-15	DOWN
BCSlncRNA_001487	BCSlncRNA_001487	Novel lncRNA	Intergenic lncRNA	MEM_vs_GC	23.2462	-1.52151	0.379458	-4.00969	6.07988e-05	0.000499164	DOWN
BCSlncRNA_001487	BCSlncRNA_001487	Novel lncRNA	Intergenic lncRNA	CB_vs_GC	22.4723	-2.08086	0.307042	-6.77712	1.22592e-11	1.10795e-09	DOWN
BCSlncRNA_001487	BCSlncRNA_001487	Novel lncRNA	Intergenic lncRNA	BMPC_vs_CC	26.645	-5.19489	0.950551	-5.46514	4.62541e-08	1.8921e-07	DOWN
BCSlncRNA_001488	BCSlncRNA_001488	Novel lncRNA	Intergenic lncRNA	TPC_vs_NB	18.2189	-3.71819	0.573331	-6.48525	8.85855e-11	5.66174e-10	DOWN
BCSlncRNA_001488	BCSlncRNA_001488	Novel lncRNA	Intergenic lncRNA	BMPC_vs_GC	20.4602	-5.49444	0.985326	-5.57627	2.4573e-08	1.03495e-07	DOWN
BCSlncRNA_001488	BCSlncRNA_001488	Novel lncRNA	Intergenic lncRNA	MEM_vs_CC	26.0247	-1.50237	0.358131	-4.19503	2.72833e-05	0.000377304	DOWN
BCSlncRNA_001488	BCSlncRNA_001488	Novel lncRNA	Intergenic lncRNA	MEM_vs_NB	26.9968	-2.04778	0.378064	-5.41649	6.07794e-08	2.15581e-06	DOWN
BCSlncRNA_001488	BCSlncRNA_001488	Novel lncRNA	Intergenic lncRNA	BMPC_vs_CB	4.38608	-3.25757	1.0968	-2.97007	0.0029773	0.00584241	DOWN
BCSlncRNA_001488	BCSlncRNA_001488	Novel lncRNA	Intergenic lncRNA	CB_vs_NB	27.4887	-2.75437	0.459507	-5.99419	2.04507e-09	1.25394e-08	DOWN
BCSlncRNA_001488	BCSlncRNA_001488	Novel lncRNA	Intergenic lncRNA	TPC_vs_CC	18.6919	-3.16214	0.567094	-5.57604	2.46051e-08	1.04863e-07	DOWN
BCSlncRNA_001488	BCSlncRNA_001488	Novel lncRNA	Intergenic lncRNA	TPC_vs_GC	15.539	-3.52615	0.564015	-6.25188	4.05553e-10	2.02896e-09	DOWN
BCSlncRNA_001488	BCSlncRNA_001488	Novel lncRNA	Intergenic lncRNA	MEM_vs_GC	24.5082	-1.83751	0.389288	-4.72019	2.35626e-06	2.96352e-05	DOWN
BCSlncRNA_001488	BCSlncRNA_001488	Novel lncRNA	Intergenic lncRNA	BMPC_vs_MEM	6.68409	-3.42699	0.941281	-3.64077	0.000271821	0.000881103	DOWN
BCSlncRNA_001488	BCSlncRNA_001488	Novel lncRNA	Intergenic lncRNA	CB_vs_GC	24.6601	-2.03857	0.373535	-5.45751	4.82846e-08	1.78251e-06	DOWN
BCSlncRNA_001488	BCSlncRNA_001488	Novel lncRNA	Intergenic lncRNA	BMPC_vs_CC	23.2593	-5.02691	0.959995	-5.23639	1.63748e-07	6.29388e-07	DOWN
BCSlncRNA_001488	BCSlncRNA_001488	Novel lncRNA	Intergenic lncRNA	CC_vs_CB	26.328	1.75312	0.345542	5.07353	3.90499e-07	5.85991e-06	UP
BCSlncRNA_001488	BCSlncRNA_001488	Novel lncRNA	Intergenic lncRNA	BMPC_vs_NB	22.868	-5.32561	0.900651	-5.91306	3.35804e-09	2.07408e-08	DOWN
BCSlncRNA_001490	BCSlncRNA_001490	Novel lncRNA	Intergenic lncRNA	CB_vs_NB	5.64713	-3.79344	0.657421	-5.77018	7.91852e-09	4.50579e-08	DOWN
BCSlncRNA_001490	BCSlncRNA_001490	Novel lncRNA	Intergenic lncRNA	MEM_vs_NB	5.88963	-1.93075	0.504061	-3.8304	0.000127937	0.00103249	DOWN
BCSlncRNA_001490	BCSlncRNA_001490	Novel lncRNA	Intergenic lncRNA	TPC_vs_NB	4.16667	-3.01994	0.79594	-3.79418	0.000148134	0.000421772	DOWN
BCSlncRNA_001490	BCSlncRNA_001490	Novel lncRNA	Intergenic lncRNA	BMPC_vs_NB	5.39705	-2.96931	0.924043	-3.21339	0.00131177	0.00325984	DOWN
BCSlncRNA_001490	BCSlncRNA_001490	Novel lncRNA	Intergenic lncRNA	TPC_vs_GC	3.07798	-2.66877	0.805735	-3.31221	0.000925616	0.00211581	DOWN
BCSlncRNA_001490	BCSlncRNA_001490	Novel lncRNA	Intergenic lncRNA	BMPC_vs_GC	4.22652	-2.83304	0.986161	-2.87279	0.00406862	0.0077435	DOWN
BCSlncRNA_001490	BCSlncRNA_001490	Novel lncRNA	Intergenic lncRNA	CB_vs_GC	4.20664	-2.15337	0.424323	-5.07484	3.87828e-07	1.06694e-05	DOWN
BCSlncRNA_001491	BCSlncRNA_001491	Novel lncRNA	Intergenic lncRNA	CB_vs_NB	8.52147	-3.01269	0.606938	-4.96376	6.91426e-07	2.96996e-06	DOWN
BCSlncRNA_001491	BCSlncRNA_001491	Novel lncRNA	Intergenic lncRNA	MEM_vs_NB	8.00525	-2.37824	0.459923	-5.17095	2.32903e-07	6.4047e-06	DOWN
BCSlncRNA_001491	BCSlncRNA_001491	Novel lncRNA	Intergenic lncRNA	CB_vs_GC	5.76443	-1.54707	0.42414	-3.64754	0.000264767	0.00241811	DOWN
BCSlncRNA_001491	BCSlncRNA_001491	Novel lncRNA	Intergenic lncRNA	BMPC_vs_GC	4.83219	-3.81139	1.08797	-3.50321	0.000459688	0.00105519	DOWN
BCSlncRNA_001491	BCSlncRNA_001491	Novel lncRNA	Intergenic lncRNA	MEM_vs_GC	5.5373	-1.79265	0.488915	-3.6666	0.0002458	0.00164214	DOWN
BCSlncRNA_001491	BCSlncRNA_001491	Novel lncRNA	Intergenic lncRNA	BMPC_vs_CC	4.7466	-3.19034	1.06931	-2.98357	0.00284909	0.00572047	DOWN
BCSlncRNA_001491	BCSlncRNA_001491	Novel lncRNA	Intergenic lncRNA	BMPC_vs_NB	7.46685	-3.99831	0.974572	-4.10263	4.08477e-05	0.00013604	DOWN
BCSlncRNA_001491	BCSlncRNA_001491	Novel lncRNA	Intergenic lncRNA	TPC_vs_NB	6.19049	-2.71218	0.694425	-3.90565	9.39718e-05	0.000276536	DOWN
BCSlncRNA_001491	BCSlncRNA_001491	Novel lncRNA	Intergenic lncRNA	TPC_vs_GC	4.0588	-2.09641	0.706972	-2.96533	0.00302355	0.00628022	DOWN
BCSlncRNA_001501	BCSlncRNA_001501	Novel lncRNA	Intergenic lncRNA	BMPC_vs_CB	8.21992	-2.32576	0.772824	-3.00943	0.00261738	0.00520088	DOWN
BCSlncRNA_001513	BCSlncRNA_001513_AS-RP5-1065J22.4	Novel lncRNA	Antisense lncRNA	BMPC_vs_CB	111.804	-1.63067	0.309051	-5.27639	1.31756e-07	4.91871e-07	DOWN
BCSlncRNA_001513	BCSlncRNA_001513_AS-RP5-1065J22.4	Novel lncRNA	Antisense lncRNA	BMPC_vs_GC	85.1614	-1.65372	0.224207	-7.37586	1.63282e-13	1.0998e-12	DOWN
BCSlncRNA_001514	BCSlncRNA_001514_AS-C1orf194	Novel lncRNA	Antisense lncRNA	BMPC_vs_GC	18.928	-2.12968	0.554728	-3.83914	0.000123465	0.000313739	DOWN
BCSlncRNA_001514	BCSlncRNA_001514_AS-C1orf194	Novel lncRNA	Antisense lncRNA	BMPC_vs_CB	21.9806	-1.88294	0.507356	-3.71129	0.000206206	0.000504842	DOWN
BCSlncRNA_001514	BCSlncRNA_001514_AS-C1orf194	Novel lncRNA	Antisense lncRNA	TPC_vs_GC	16.6203	-1.544	0.410986	-3.75683	0.000172081	0.000446837	DOWN
BCSlncRNA_001514	BCSlncRNA_001514_AS-C1orf194	Novel lncRNA	Antisense lncRNA	BMPC_vs_CC	17.3208	-1.52296	0.496828	-3.06537	0.00217402	0.00448734	DOWN
BCSlncRNA_001517	BCSlncRNA_001517	Novel lncRNA	Intergenic lncRNA	CB_vs_NB	4.37498	-1.71466	0.608586	-2.81744	0.00484074	0.00989431	DOWN
BCSlncRNA_001526	BCSlncRNA_001526_AS-GNAT2	Novel lncRNA	Antisense lncRNA	TPC_vs_NB	31.6941	-1.56257	0.375077	-4.166	3.09991e-05	9.8494e-05	DOWN
BCSlncRNA_001526	BCSlncRNA_001526_AS-GNAT2	Novel lncRNA	Antisense lncRNA	BMPC_vs_TPC	21.6515	1.63178	0.361746	4.51084	6.45704e-06	4.41263e-05	UP
BCSlncRNA_001545	BCSlncRNA_001545	Novel lncRNA	Intergenic lncRNA	TPC_vs_CB	58.1349	-1.61639	0.310162	-5.21143	1.87395e-07	7.05996e-07	DOWN
BCSlncRNA_001545	BCSlncRNA_001545	Novel lncRNA	Intergenic lncRNA	BMPC_vs_CB	68.6213	-2.21966	0.36298	-6.11511	9.64876e-10	4.4935e-09	DOWN
BCSlncRNA_001545	BCSlncRNA_001545	Novel lncRNA	Intergenic lncRNA	TPC_vs_GC	44.0165	-1.62775	0.402333	-4.04579	5.21477e-05	0.000146634	DOWN
BCSlncRNA_001545	BCSlncRNA_001545	Novel lncRNA	Intergenic lncRNA	BMPC_vs_CC	55.7488	-1.87894	0.396615	-4.73744	2.16432e-06	7.25155e-06	DOWN
BCSlncRNA_001545	BCSlncRNA_001545	Novel lncRNA	Intergenic lncRNA	BMPC_vs_GC	52.5543	-2.25055	0.41688	-5.39854	6.71843e-08	2.68606e-07	DOWN
BCSlncRNA_001546	BCSlncRNA_001546	Novel lncRNA	Intergenic lncRNA	BMPC_vs_CB	60.6302	-1.85215	0.321265	-5.76519	8.15666e-09	3.46579e-08	DOWN
BCSlncRNA_001546	BCSlncRNA_001546	Novel lncRNA	Intergenic lncRNA	BMPC_vs_GC	50.5005	-1.97938	0.426529	-4.64067	3.47286e-06	1.10965e-05	DOWN
BCSlncRNA_001546	BCSlncRNA_001546	Novel lncRNA	Intergenic lncRNA	BMPC_vs_CC	51.0116	-1.53442	0.417356	-3.67653	0.000236431	0.000583234	DOWN
BCSlncRNA_001547	BCSlncRNA_001547	Novel lncRNA	Intergenic lncRNA	BMPC_vs_CB	95.3676	-2.06321	0.367735	-5.6106	2.01627e-08	8.22998e-08	DOWN
BCSlncRNA_001547	BCSlncRNA_001547	Novel lncRNA	Intergenic lncRNA	BMPC_vs_GC	87.2706	-2.39145	0.414163	-5.77419	7.73262e-09	3.44134e-08	DOWN
BCSlncRNA_001547	BCSlncRNA_001547	Novel lncRNA	Intergenic lncRNA	TPC_vs_GC	74.8049	-1.68605	0.225994	-7.46062	8.61181e-14	5.8047e-13	DOWN
BCSlncRNA_001547	BCSlncRNA_001547	Novel lncRNA	Intergenic lncRNA	BMPC_vs_CC	75.8179	-1.70992	0.368385	-4.64166	3.45624e-06	1.12963e-05	DOWN
BCSlncRNA_001548	BCSlncRNA_001548_AS-SLC16A4	Novel lncRNA	Antisense lncRNA	BMPC_vs_CB	295.673	-2.85216	0.30652	-9.30497	1.34036e-20	1.37987e-19	DOWN
BCSlncRNA_001548	BCSlncRNA_001548_AS-SLC16A4	Novel lncRNA	Antisense lncRNA	TPC_vs_CB	256.308	-1.76691	0.240549	-7.34531	2.05277e-13	1.28894e-12	DOWN
BCSlncRNA_001548	BCSlncRNA_001548_AS-SLC16A4	Novel lncRNA	Antisense lncRNA	BMPC_vs_GC	296.472	-3.37349	0.296034	-11.3956	4.39705e-30	7.30477e-29	DOWN
BCSlncRNA_001548	BCSlncRNA_001548_AS-SLC16A4	Novel lncRNA	Antisense lncRNA	BMPC_vs_NB	160.197	-2.43087	0.328017	-7.41081	1.25533e-13	1.26473e-12	DOWN
BCSlncRNA_001548	BCSlncRNA_001548_AS-SLC16A4	Novel lncRNA	Antisense lncRNA	TPC_vs_GC	245.554	-2.25072	0.247325	-9.10026	9.01156e-20	8.83215e-19	DOWN
BCSlncRNA_001548	BCSlncRNA_001548_AS-SLC16A4	Novel lncRNA	Antisense lncRNA	BMPC_vs_CC	221.133	-2.42208	0.298639	-8.11041	5.04489e-16	4.22662e-15	DOWN
BCSlncRNA_001548	BCSlncRNA_001548_AS-SLC16A4	Novel lncRNA	Antisense lncRNA	BMPC_vs_MEM	172.431	-2.02092	0.324543	-6.22699	4.7548e-10	3.99586e-09	DOWN
BCSlncRNA_001550	BCSlncRNA_001550_AS-SLC16A4	Novel lncRNA	Antisense lncRNA	BMPC_vs_CB	5.89973	-2.8784	0.937034	-3.07182	0.00212754	0.00430394	DOWN
BCSlncRNA_001550	BCSlncRNA_001550_AS-SLC16A4	Novel lncRNA	Antisense lncRNA	BMPC_vs_GC	9.00413	-3.80349	0.923315	-4.11939	3.79877e-05	0.000104826	DOWN
BCSlncRNA_001550	BCSlncRNA_001550_AS-SLC16A4	Novel lncRNA	Antisense lncRNA	MEM_vs_GC	11.026	-1.6627	0.379614	-4.37999	1.18686e-05	0.000122628	DOWN
BCSlncRNA_001550	BCSlncRNA_001550_AS-SLC16A4	Novel lncRNA	Antisense lncRNA	TPC_vs_GC	7.36138	-2.37887	0.614252	-3.87279	0.000107599	0.000288902	DOWN
BCSlncRNA_001551	BCSlncRNA_001551_AS-SLC16A4	Novel lncRNA	Antisense lncRNA	BMPC_vs_GC	8.82782	-2.50185	0.719181	-3.47875	0.000503756	0.00114828	DOWN
BCSlncRNA_001551	BCSlncRNA_001551_AS-SLC16A4	Novel lncRNA	Antisense lncRNA	BMPC_vs_CB	10.1335	-2.23467	0.700514	-3.19004	0.00142251	0.0029843	DOWN
BCSlncRNA_001551	BCSlncRNA_001551_AS-SLC16A4	Novel lncRNA	Antisense lncRNA	TPC_vs_GC	7.77483	-1.5091	0.493941	-3.05523	0.00224888	0.00478877	DOWN
BCSlncRNA_001562	BCSlncRNA_001562	Novel lncRNA	Intergenic lncRNA	MEM_vs_NB	8.51153	-2.29454	0.4735	-4.84591	1.26031e-06	2.49617e-05	DOWN
BCSlncRNA_001562	BCSlncRNA_001562	Novel lncRNA	Intergenic lncRNA	TPC_vs_NB	6.05505	-4.37606	0.84895	-5.15467	2.54076e-07	1.08696e-06	DOWN
BCSlncRNA_001562	BCSlncRNA_001562	Novel lncRNA	Intergenic lncRNA	BMPC_vs_NB	8.16474	-3.47365	0.89443	-3.88365	0.000102902	0.000320205	DOWN
BCSlncRNA_001562	BCSlncRNA_001562	Novel lncRNA	Intergenic lncRNA	GC_vs_NB	10.5016	-3.20681	0.590079	-5.43455	5.49342e-08	4.68008e-07	DOWN
BCSlncRNA_001562	BCSlncRNA_001562	Novel lncRNA	Intergenic lncRNA	CB_vs_NB	8.75898	-3.53296	0.591324	-5.97466	2.30575e-09	1.40531e-08	DOWN
BCSlncRNA_001611	BCSlncRNA_001611_AS-RP11-31F15.2	Novel lncRNA	Antisense lncRNA	CB_vs_NB	11.8757	-1.93331	0.423497	-4.56512	4.99204e-06	1.86575e-05	DOWN
BCSlncRNA_001660	BCSlncRNA_001660_AS-TRIM45	Novel lncRNA	Antisense lncRNA	BMPC_vs_GC	36.1055	-2.0715	0.512472	-4.04218	5.29559e-05	0.000142754	DOWN
BCSlncRNA_001660	BCSlncRNA_001660_AS-TRIM45	Novel lncRNA	Antisense lncRNA	TPC_vs_GC	28.2029	-2.03559	0.414438	-4.91169	9.02928e-07	3.1892e-06	DOWN
BCSlncRNA_001672	BCSlncRNA_001672	Novel lncRNA	Intergenic lncRNA	TPC_vs_CC	187.39	5.59461	0.344983	16.2171	3.81904e-59	3.02792e-57	UP
BCSlncRNA_001672	BCSlncRNA_001672	Novel lncRNA	Intergenic lncRNA	TPC_vs_NB	187.216	3.77293	0.284337	13.2692	3.4925e-40	1.09151e-38	UP
BCSlncRNA_001672	BCSlncRNA_001672	Novel lncRNA	Intergenic lncRNA	CC_vs_NB	21.392	-1.82766	0.4309	-4.24149	2.22044e-05	9.73086e-05	DOWN
BCSlncRNA_001672	BCSlncRNA_001672	Novel lncRNA	Intergenic lncRNA	MEM_vs_CB	16.4121	2.23813	0.362241	6.17857	6.46845e-10	1.18332e-08	UP
BCSlncRNA_001672	BCSlncRNA_001672	Novel lncRNA	Intergenic lncRNA	BMPC_vs_CB	113.943	6.45744	0.345304	18.7007	4.88386e-78	3.63347e-76	UP
BCSlncRNA_001672	BCSlncRNA_001672	Novel lncRNA	Intergenic lncRNA	BMPC_vs_GC	137.379	5.79965	0.413673	14.0199	1.17791e-44	3.45256e-43	UP
BCSlncRNA_001672	BCSlncRNA_001672	Novel lncRNA	Intergenic lncRNA	MEM_vs_GC	19.5391	1.59786	0.420724	3.79788	0.000145938	0.0010571	UP
BCSlncRNA_001672	BCSlncRNA_001672	Novel lncRNA	Intergenic lncRNA	GC_vs_NB	22.5102	-2.27365	0.455237	-4.99442	5.90129e-07	4.2024e-06	DOWN
BCSlncRNA_001672	BCSlncRNA_001672	Novel lncRNA	Intergenic lncRNA	BMPC_vs_NB	123.241	3.38829	0.361294	9.3782	6.71061e-21	1.20854e-19	UP
BCSlncRNA_001672	BCSlncRNA_001672	Novel lncRNA	Intergenic lncRNA	TPC_vs_CB	187.023	6.81384	0.296155	23.0077	3.90577e-117	7.16191e-115	UP
BCSlncRNA_001672	BCSlncRNA_001672	Novel lncRNA	Intergenic lncRNA	BMPC_vs_CC	116.479	5.2434	0.455313	11.516	1.09529e-30	2.25959e-29	UP
BCSlncRNA_001672	BCSlncRNA_001672	Novel lncRNA	Intergenic lncRNA	TPC_vs_GC	213.99	6.20275	0.343611	18.0517	7.65373e-73	5.09081e-71	UP
BCSlncRNA_001672	BCSlncRNA_001672	Novel lncRNA	Intergenic lncRNA	TPC_vs_MEM	177.512	4.34323	0.293108	14.8178	1.12376e-49	5.3234e-47	UP
BCSlncRNA_001672	BCSlncRNA_001672	Novel lncRNA	Intergenic lncRNA	CB_vs_NB	18.4758	-2.98735	0.392826	-7.60477	2.85415e-14	3.10148e-13	DOWN
BCSlncRNA_001672	BCSlncRNA_001672	Novel lncRNA	Intergenic lncRNA	BMPC_vs_MEM	112.444	3.99719	0.38146	10.4787	1.08273e-25	4.39008e-24	UP
BCSlncRNA_001673	BCSlncRNA_001673	Novel lncRNA	Intergenic lncRNA	TPC_vs_MEM	85.0566	4.14564	0.328317	12.6269	1.50004e-36	2.07255e-34	UP
BCSlncRNA_001673	BCSlncRNA_001673	Novel lncRNA	Intergenic lncRNA	TPC_vs_NB	90.0229	3.4716	0.324824	10.6876	1.16308e-26	2.13288e-25	UP
BCSlncRNA_001673	BCSlncRNA_001673	Novel lncRNA	Intergenic lncRNA	TPC_vs_CC	88.8149	5.12805	0.630846	8.12884	4.33402e-16	3.64503e-15	UP
BCSlncRNA_001673	BCSlncRNA_001673	Novel lncRNA	Intergenic lncRNA	BMPC_vs_NB	116.578	4.11886	0.423395	9.72815	2.28704e-22	4.53642e-21	UP
BCSlncRNA_001673	BCSlncRNA_001673	Novel lncRNA	Intergenic lncRNA	BMPC_vs_CB	113.567	6.73824	0.372632	18.0829	4.34923e-73	2.7784e-71	UP
BCSlncRNA_001673	BCSlncRNA_001673	Novel lncRNA	Intergenic lncRNA	MEM_vs_GC	9.89973	1.82716	0.488589	3.73967	0.000184265	0.00128885	UP
BCSlncRNA_001673	BCSlncRNA_001673	Novel lncRNA	Intergenic lncRNA	GC_vs_NB	12.1574	-2.61816	0.54628	-4.79272	1.64539e-06	1.07547e-05	DOWN
BCSlncRNA_001673	BCSlncRNA_001673	Novel lncRNA	Intergenic lncRNA	CC_vs_NB	11.1044	-1.93938	0.622637	-3.11479	0.00184075	0.00494174	DOWN
BCSlncRNA_001673	BCSlncRNA_001673	Novel lncRNA	Intergenic lncRNA	BMPC_vs_GC	135.708	7.05648	0.476651	14.8043	1.37456e-49	4.75067e-48	UP
BCSlncRNA_001673	BCSlncRNA_001673	Novel lncRNA	Intergenic lncRNA	TPC_vs_GC	101.566	6.36082	0.423351	15.0249	5.0423e-51	1.8397e-49	UP
BCSlncRNA_001673	BCSlncRNA_001673	Novel lncRNA	Intergenic lncRNA	BMPC_vs_MEM	105.636	4.83597	0.428191	11.2939	1.40584e-29	7.37221e-28	UP
BCSlncRNA_001673	BCSlncRNA_001673	Novel lncRNA	Intergenic lncRNA	MEM_vs_CB	9.23992	1.62306	0.414624	3.91453	9.05787e-05	0.000557395	UP
BCSlncRNA_001673	BCSlncRNA_001673	Novel lncRNA	Intergenic lncRNA	TPC_vs_CB	89.718	6.0461	0.320189	18.8829	1.57624e-79	1.20902e-77	UP
BCSlncRNA_001673	BCSlncRNA_001673	Novel lncRNA	Intergenic lncRNA	CB_vs_NB	11.024	-2.44942	0.471063	-5.19978	1.99522e-07	9.30673e-07	DOWN
BCSlncRNA_001674	BCSlncRNA_001674_AS-SNORA40	Novel lncRNA	Antisense lncRNA	BMPC_vs_MEM	20.5761	4.5926	0.493208	9.31168	1.25823e-20	3.26283e-19	UP
BCSlncRNA_001674	BCSlncRNA_001674_AS-SNORA40	Novel lncRNA	Antisense lncRNA	BMPC_vs_CC	21.8385	6.563	0.668393	9.81906	9.32047e-23	1.20974e-21	UP
BCSlncRNA_001674	BCSlncRNA_001674_AS-SNORA40	Novel lncRNA	Antisense lncRNA	TPC_vs_MEM	16.1472	3.87311	0.39761	9.74096	2.01633e-22	6.47344e-21	UP
BCSlncRNA_001674	BCSlncRNA_001674_AS-SNORA40	Novel lncRNA	Antisense lncRNA	TPC_vs_CC	16.6685	5.73553	0.553844	10.3559	3.93626e-25	5.73258e-24	UP
BCSlncRNA_001674	BCSlncRNA_001674_AS-SNORA40	Novel lncRNA	Antisense lncRNA	BMPC_vs_NB	23.1443	3.54446	0.641894	5.52189	3.35379e-08	1.82782e-07	UP
BCSlncRNA_001674	BCSlncRNA_001674_AS-SNORA40	Novel lncRNA	Antisense lncRNA	BMPC_vs_GC	26.0779	7.28513	0.920683	7.91275	2.51767e-15	1.94064e-14	UP
BCSlncRNA_001674	BCSlncRNA_001674_AS-SNORA40	Novel lncRNA	Antisense lncRNA	TPC_vs_NB	17.4448	2.9596	0.509286	5.81128	6.19973e-09	3.24198e-08	UP
BCSlncRNA_001674	BCSlncRNA_001674_AS-SNORA40	Novel lncRNA	Antisense lncRNA	BMPC_vs_CB	21.5924	8.02783	0.881986	9.102	8.86847e-20	8.69284e-19	UP
BCSlncRNA_001674	BCSlncRNA_001674_AS-SNORA40	Novel lncRNA	Antisense lncRNA	TPC_vs_CB	16.579	6.93335	0.714836	9.69921	3.03835e-22	3.26227e-21	UP
BCSlncRNA_001674	BCSlncRNA_001674_AS-SNORA40	Novel lncRNA	Antisense lncRNA	TPC_vs_GC	18.996	6.29956	0.758947	8.3004	1.0376e-16	8.41991e-16	UP
BCSlncRNA_001675	BCSlncRNA_001675	Novel lncRNA	Intergenic lncRNA	BMPC_vs_GC	4.65554	5.20291	1.03308	5.03631	4.74591e-07	1.70244e-06	UP
BCSlncRNA_001675	BCSlncRNA_001675	Novel lncRNA	Intergenic lncRNA	TPC_vs_GC	4.72733	4.43869	0.858613	5.16961	2.34586e-07	8.86918e-07	UP
BCSlncRNA_001675	BCSlncRNA_001675	Novel lncRNA	Intergenic lncRNA	TPC_vs_NB	4.25903	2.85863	0.714392	4.00149	6.29459e-05	0.000191049	UP
BCSlncRNA_001675	BCSlncRNA_001675	Novel lncRNA	Intergenic lncRNA	BMPC_vs_NB	4.16481	3.13983	0.775951	4.04643	5.20046e-05	0.000170177	UP
BCSlncRNA_001676	BCSlncRNA_001676	Novel lncRNA	Intergenic lncRNA	BMPC_vs_MEM	8.73962	5.64432	0.806963	6.99451	2.66179e-12	2.91205e-11	UP
BCSlncRNA_001676	BCSlncRNA_001676	Novel lncRNA	Intergenic lncRNA	BMPC_vs_CC	9.89329	5.79367	0.854804	6.77777	1.22041e-11	7.15372e-11	UP
BCSlncRNA_001676	BCSlncRNA_001676	Novel lncRNA	Intergenic lncRNA	BMPC_vs_CB	9.86585	6.30997	0.892257	7.07193	1.52796e-12	9.1077e-12	UP
BCSlncRNA_001676	BCSlncRNA_001676	Novel lncRNA	Intergenic lncRNA	BMPC_vs_NB	10.0692	4.21995	0.804655	5.24442	1.56772e-07	7.73722e-07	UP
BCSlncRNA_001676	BCSlncRNA_001676	Novel lncRNA	Intergenic lncRNA	TPC_vs_GC	3.98656	3.36616	0.76745	4.38617	1.15365e-05	3.55094e-05	UP
BCSlncRNA_001676	BCSlncRNA_001676	Novel lncRNA	Intergenic lncRNA	BMPC_vs_GC	12.0599	5.04848	0.874927	5.77017	7.9192e-09	3.5231e-08	UP
BCSlncRNA_001678	BCSlncRNA_001678	Novel lncRNA	Intergenic lncRNA	TPC_vs_GC	10.5235	5.59307	0.788823	7.0904	1.33726e-12	8.25041e-12	UP
BCSlncRNA_001678	BCSlncRNA_001678	Novel lncRNA	Intergenic lncRNA	BMPC_vs_CB	12.6222	6.89133	0.813853	8.46754	2.50625e-17	2.14122e-16	UP
BCSlncRNA_001678	BCSlncRNA_001678	Novel lncRNA	Intergenic lncRNA	BMPC_vs_MEM	11.3574	5.56022	0.65404	8.50134	1.87411e-17	3.58098e-16	UP
BCSlncRNA_001678	BCSlncRNA_001678	Novel lncRNA	Intergenic lncRNA	TPC_vs_MEM	8.50094	4.59519	0.545277	8.42725	3.53876e-17	6.5556e-16	UP
BCSlncRNA_001678	BCSlncRNA_001678	Novel lncRNA	Intergenic lncRNA	BMPC_vs_NB	12.7777	4.48763	0.604077	7.42891	1.09496e-13	1.11049e-12	UP
BCSlncRNA_001678	BCSlncRNA_001678	Novel lncRNA	Intergenic lncRNA	TPC_vs_NB	9.21978	3.73583	0.558687	6.68681	2.28086e-11	1.54743e-10	UP
BCSlncRNA_001678	BCSlncRNA_001678	Novel lncRNA	Intergenic lncRNA	BMPC_vs_CC	12.4838	7.34254	0.876286	8.37916	5.33073e-17	4.74242e-16	UP
BCSlncRNA_001678	BCSlncRNA_001678	Novel lncRNA	Intergenic lncRNA	BMPC_vs_GC	15.153	6.71082	0.937283	7.15986	8.07578e-13	5.16277e-12	UP
BCSlncRNA_001678	BCSlncRNA_001678	Novel lncRNA	Intergenic lncRNA	TPC_vs_CB	9.23581	5.81594	0.694111	8.37898	5.33881e-17	4.26505e-16	UP
BCSlncRNA_001678	BCSlncRNA_001678	Novel lncRNA	Intergenic lncRNA	TPC_vs_CC	9.08359	6.04538	0.705421	8.56989	1.03584e-17	9.78085e-17	UP
BCSlncRNA_001679	BCSlncRNA_001679	Novel lncRNA	Intergenic lncRNA	TPC_vs_CC	10.0529	4.44061	0.564885	7.86108	3.80849e-15	3.01648e-14	UP
BCSlncRNA_001679	BCSlncRNA_001679	Novel lncRNA	Intergenic lncRNA	TPC_vs_GC	11.16	5.53746	0.799206	6.92869	4.24741e-12	2.52319e-11	UP
BCSlncRNA_001679	BCSlncRNA_001679	Novel lncRNA	Intergenic lncRNA	BMPC_vs_NB	19.3944	4.30065	0.495272	8.68342	3.84052e-18	5.64245e-17	UP
BCSlncRNA_001679	BCSlncRNA_001679	Novel lncRNA	Intergenic lncRNA	BMPC_vs_MEM	17.22	5.50156	0.539183	10.2035	1.9121e-24	6.97398e-23	UP
BCSlncRNA_001679	BCSlncRNA_001679	Novel lncRNA	Intergenic lncRNA	TPC_vs_CB	9.73402	6.17032	0.753734	8.18634	2.69289e-16	2.05611e-15	UP
BCSlncRNA_001679	BCSlncRNA_001679	Novel lncRNA	Intergenic lncRNA	TPC_vs_MEM	9.27582	3.94179	0.536145	7.35211	1.95102e-13	2.37105e-12	UP
BCSlncRNA_001679	BCSlncRNA_001679	Novel lncRNA	Intergenic lncRNA	TPC_vs_NB	10.1909	2.96208	0.548648	5.39888	6.706e-08	3.08873e-07	UP
BCSlncRNA_001679	BCSlncRNA_001679	Novel lncRNA	Intergenic lncRNA	BMPC_vs_CC	19.2777	5.99133	0.554762	10.7998	3.4489e-27	5.87174e-26	UP
BCSlncRNA_001679	BCSlncRNA_001679	Novel lncRNA	Intergenic lncRNA	BMPC_vs_GC	22.7578	7.27403	0.905199	8.03583	9.29475e-16	7.38517e-15	UP
BCSlncRNA_001679	BCSlncRNA_001679	Novel lncRNA	Intergenic lncRNA	BMPC_vs_CB	18.8338	7.9792	0.869644	9.17525	4.50539e-20	4.48032e-19	UP
BCSlncRNA_001680	BCSlncRNA_001680_AS-RP11-134N8.2	Novel lncRNA	Antisense lncRNA	TPC_vs_CB	5.12018	5.25435	0.80671	6.5133	7.35153e-11	3.7981e-10	UP
BCSlncRNA_001680	BCSlncRNA_001680_AS-RP11-134N8.2	Novel lncRNA	Antisense lncRNA	BMPC_vs_GC	12.6489	5.88341	0.853394	6.89412	5.41982e-12	3.22504e-11	UP
BCSlncRNA_001680	BCSlncRNA_001680_AS-RP11-134N8.2	Novel lncRNA	Antisense lncRNA	TPC_vs_GC	5.93947	4.14828	0.80841	5.13141	2.87576e-07	1.07745e-06	UP
BCSlncRNA_001680	BCSlncRNA_001680_AS-RP11-134N8.2	Novel lncRNA	Antisense lncRNA	BMPC_vs_CC	10.3335	7.09389	0.892312	7.95002	1.86481e-15	1.49718e-14	UP
BCSlncRNA_001680	BCSlncRNA_001680_AS-RP11-134N8.2	Novel lncRNA	Antisense lncRNA	BMPC_vs_CB	10.3805	7.16093	0.917598	7.80399	5.99799e-15	4.30977e-14	UP
BCSlncRNA_001680	BCSlncRNA_001680_AS-RP11-134N8.2	Novel lncRNA	Antisense lncRNA	BMPC_vs_MEM	9.47117	5.37515	0.636343	8.44694	2.99025e-17	5.6316e-16	UP
BCSlncRNA_001680	BCSlncRNA_001680_AS-RP11-134N8.2	Novel lncRNA	Antisense lncRNA	BMPC_vs_NB	10.5018	4.40751	0.646652	6.8159	9.36774e-12	7.86601e-11	UP
BCSlncRNA_001680	BCSlncRNA_001680_AS-RP11-134N8.2	Novel lncRNA	Antisense lncRNA	TPC_vs_CC	5.07127	5.05766	0.768823	6.57844	4.75402e-11	2.62989e-10	UP
BCSlncRNA_001680	BCSlncRNA_001680_AS-RP11-134N8.2	Novel lncRNA	Antisense lncRNA	TPC_vs_NB	5.23648	2.99291	0.697141	4.29312	1.76179e-05	5.81742e-05	UP
BCSlncRNA_001680	BCSlncRNA_001680_AS-RP11-134N8.2	Novel lncRNA	Antisense lncRNA	TPC_vs_MEM	4.87294	3.68239	0.611666	6.02026	1.74141e-09	1.31752e-08	UP
BCSlncRNA_001681	BCSlncRNA_001681_AS-AL390877.1	Novel lncRNA	Antisense lncRNA	GC_vs_NB	5.53779	-2.25188	0.58521	-3.84798	0.000119096	0.000511079	DOWN
BCSlncRNA_001681	BCSlncRNA_001681_AS-AL390877.1	Novel lncRNA	Antisense lncRNA	CC_vs_NB	5.43276	-1.66408	0.540109	-3.081	0.00206307	0.00545943	DOWN
BCSlncRNA_001681	BCSlncRNA_001681_AS-AL390877.1	Novel lncRNA	Antisense lncRNA	BMPC_vs_CC	134.429	7.42799	0.401954	18.4797	3.00904e-76	3.99015e-74	UP
BCSlncRNA_001681	BCSlncRNA_001681_AS-AL390877.1	Novel lncRNA	Antisense lncRNA	TPC_vs_CC	65.431	5.95642	0.380613	15.6496	3.34559e-55	2.18576e-53	UP
BCSlncRNA_001681	BCSlncRNA_001681_AS-AL390877.1	Novel lncRNA	Antisense lncRNA	BMPC_vs_GC	161.965	8.01513	0.531489	15.0805	2.17566e-51	7.98089e-50	UP
BCSlncRNA_001681	BCSlncRNA_001681_AS-AL390877.1	Novel lncRNA	Antisense lncRNA	BMPC_vs_NB	132.978	5.59205	0.329547	16.9689	1.39572e-64	1.72693e-62	UP
BCSlncRNA_001681	BCSlncRNA_001681_AS-AL390877.1	Novel lncRNA	Antisense lncRNA	TPC_vs_MEM	61.4727	4.66949	0.300626	15.5325	2.08909e-54	1.42624e-51	UP
BCSlncRNA_001681	BCSlncRNA_001681_AS-AL390877.1	Novel lncRNA	Antisense lncRNA	MEM_vs_GC	5.18765	1.68186	0.511278	3.28953	0.00100356	0.00535779	UP
BCSlncRNA_001681	BCSlncRNA_001681_AS-AL390877.1	Novel lncRNA	Antisense lncRNA	TPC_vs_NB	64.7483	4.20953	0.331617	12.694	6.38716e-37	1.76763e-35	UP
BCSlncRNA_001681	BCSlncRNA_001681_AS-AL390877.1	Novel lncRNA	Antisense lncRNA	BMPC_vs_MEM	121.383	6.10457	0.32224	18.9441	4.93602e-80	1.05891e-76	UP
BCSlncRNA_001681	BCSlncRNA_001681_AS-AL390877.1	Novel lncRNA	Antisense lncRNA	BMPC_vs_CB	133.678	9.74974	0.65229	14.9469	1.63084e-50	5.41865e-49	UP
BCSlncRNA_001681	BCSlncRNA_001681_AS-AL390877.1	Novel lncRNA	Antisense lncRNA	TPC_vs_GC	74.8755	6.53464	0.508125	12.8603	7.52825e-38	1.68968e-36	UP
BCSlncRNA_001681	BCSlncRNA_001681_AS-AL390877.1	Novel lncRNA	Antisense lncRNA	MEM_vs_CB	4.00131	3.02855	0.528313	5.73249	9.89691e-09	1.46793e-07	UP
BCSlncRNA_001681	BCSlncRNA_001681_AS-AL390877.1	Novel lncRNA	Antisense lncRNA	CB_vs_NB	4.12713	-4.00244	0.688541	-5.81293	6.13892e-09	3.54856e-08	DOWN
BCSlncRNA_001681	BCSlncRNA_001681_AS-AL390877.1	Novel lncRNA	Antisense lncRNA	TPC_vs_CB	65.0205	8.0842	0.580638	13.923	4.59472e-44	1.20226e-42	UP
BCSlncRNA_001682	BCSlncRNA_001682	Novel lncRNA	Intergenic lncRNA	BMPC_vs_GC	15.6894	6.45436	0.982064	6.57224	4.95637e-11	2.72311e-10	UP
BCSlncRNA_001682	BCSlncRNA_001682	Novel lncRNA	Intergenic lncRNA	TPC_vs_NB	6.71513	3.7168	0.735733	5.05183	4.37593e-07	1.81533e-06	UP
BCSlncRNA_001682	BCSlncRNA_001682	Novel lncRNA	Intergenic lncRNA	TPC_vs_MEM	6.1966	4.26364	0.632453	6.74144	1.56824e-11	1.53336e-10	UP
BCSlncRNA_001682	BCSlncRNA_001682	Novel lncRNA	Intergenic lncRNA	BMPC_vs_NB	13.0724	4.8376	0.807909	5.9878	2.12696e-09	1.35616e-08	UP
BCSlncRNA_001682	BCSlncRNA_001682	Novel lncRNA	Intergenic lncRNA	BMPC_vs_CC	13.0089	6.62676	0.85765	7.72664	1.10418e-14	8.36158e-14	UP
BCSlncRNA_001682	BCSlncRNA_001682	Novel lncRNA	Intergenic lncRNA	TPC_vs_CB	6.67459	5.61607	0.787911	7.1278	1.01985e-12	6.06306e-12	UP
BCSlncRNA_001682	BCSlncRNA_001682	Novel lncRNA	Intergenic lncRNA	TPC_vs_GC	7.64442	4.97182	0.83429	5.95934	2.53261e-09	1.17357e-08	UP
BCSlncRNA_001682	BCSlncRNA_001682	Novel lncRNA	Intergenic lncRNA	BMPC_vs_CB	12.9953	7.21964	0.940083	7.6798	1.5934e-14	1.11028e-13	UP
BCSlncRNA_001682	BCSlncRNA_001682	Novel lncRNA	Intergenic lncRNA	TPC_vs_CC	6.66318	5.06191	0.718971	7.04049	1.91567e-12	1.20445e-11	UP
BCSlncRNA_001683	BCSlncRNA_001683	Novel lncRNA	Intergenic lncRNA	TPC_vs_GC	30.609	6.84912	0.739209	9.26547	1.94214e-20	1.9848e-19	UP
BCSlncRNA_001683	BCSlncRNA_001683	Novel lncRNA	Intergenic lncRNA	TPC_vs_NB	26.7598	4.10327	0.446092	9.19826	3.63794e-20	4.70715e-19	UP
BCSlncRNA_001683	BCSlncRNA_001683	Novel lncRNA	Intergenic lncRNA	TPC_vs_CC	26.6887	6.07669	0.510956	11.8928	1.2903e-32	2.82309e-31	UP
BCSlncRNA_001683	BCSlncRNA_001683	Novel lncRNA	Intergenic lncRNA	TPC_vs_MEM	25.4535	4.39817	0.378717	11.6134	3.52527e-31	2.81198e-29	UP
BCSlncRNA_001683	BCSlncRNA_001683	Novel lncRNA	Intergenic lncRNA	TPC_vs_CB	26.8122	6.88794	0.612486	11.2459	2.42683e-29	3.5357e-28	UP
BCSlncRNA_001684	BCSlncRNA_001684	Novel lncRNA	Intergenic lncRNA	TPC_vs_MEM	19.1026	4.42065	0.421327	10.4922	9.37911e-26	4.14682e-24	UP
BCSlncRNA_001684	BCSlncRNA_001684	Novel lncRNA	Intergenic lncRNA	TPC_vs_CC	20.1334	6.01446	0.549599	10.9434	7.15007e-28	1.20225e-26	UP
BCSlncRNA_001684	BCSlncRNA_001684	Novel lncRNA	Intergenic lncRNA	BMPC_vs_NB	38.1052	4.26186	0.563028	7.56954	3.74545e-14	3.98389e-13	UP
BCSlncRNA_001684	BCSlncRNA_001684	Novel lncRNA	Intergenic lncRNA	BMPC_vs_CC	37.1654	7.3514	0.649411	11.3201	1.0435e-29	2.04494e-28	UP
BCSlncRNA_001684	BCSlncRNA_001684	Novel lncRNA	Intergenic lncRNA	TPC_vs_GC	23.4403	5.01643	0.590816	8.49068	2.05429e-17	1.74403e-16	UP
BCSlncRNA_001684	BCSlncRNA_001684	Novel lncRNA	Intergenic lncRNA	BMPC_vs_CB	37.0564	8.7123	0.855501	10.1839	2.34111e-24	2.91041e-23	UP
BCSlncRNA_001684	BCSlncRNA_001684	Novel lncRNA	Intergenic lncRNA	TPC_vs_NB	20.8443	3.15592	0.457954	6.89135	5.5264e-12	3.9424e-11	UP
BCSlncRNA_001684	BCSlncRNA_001684	Novel lncRNA	Intergenic lncRNA	TPC_vs_CB	20.1151	7.16721	0.706592	10.1434	3.54718e-24	4.16696e-23	UP
BCSlncRNA_001685	BCSlncRNA_001685	Novel lncRNA	Intergenic lncRNA	BMPC_vs_MEM	11.796	5.00253	0.672036	7.44383	9.78071e-14	1.30104e-12	UP
BCSlncRNA_001685	BCSlncRNA_001685	Novel lncRNA	Intergenic lncRNA	TPC_vs_NB	7.82148	3.90173	0.668649	5.83525	5.37098e-09	2.83207e-08	UP
BCSlncRNA_001685	BCSlncRNA_001685	Novel lncRNA	Intergenic lncRNA	BMPC_vs_CB	12.8784	6.68582	0.877968	7.61511	2.6347e-14	1.8029e-13	UP
BCSlncRNA_001685	BCSlncRNA_001685	Novel lncRNA	Intergenic lncRNA	TPC_vs_CC	7.92103	4.83664	0.644073	7.50946	5.93714e-14	4.28195e-13	UP
BCSlncRNA_001685	BCSlncRNA_001685	Novel lncRNA	Intergenic lncRNA	BMPC_vs_NB	12.8743	4.69658	0.781971	6.00607	1.90072e-09	1.21904e-08	UP
BCSlncRNA_001685	BCSlncRNA_001685	Novel lncRNA	Intergenic lncRNA	TPC_vs_MEM	7.45697	3.9455	0.539407	7.31451	2.58315e-13	3.10192e-12	UP
BCSlncRNA_001685	BCSlncRNA_001685	Novel lncRNA	Intergenic lncRNA	BMPC_vs_GC	15.4724	6.40953	0.989532	6.47733	9.33575e-11	4.98612e-10	UP
BCSlncRNA_001685	BCSlncRNA_001685	Novel lncRNA	Intergenic lncRNA	BMPC_vs_CC	12.9769	5.91619	0.804666	7.35236	1.94734e-13	1.33605e-12	UP
BCSlncRNA_001685	BCSlncRNA_001685	Novel lncRNA	Intergenic lncRNA	TPC_vs_GC	8.98038	5.27582	0.812764	6.49121	8.51516e-11	4.52492e-10	UP
BCSlncRNA_001685	BCSlncRNA_001685	Novel lncRNA	Intergenic lncRNA	TPC_vs_CB	7.884	5.51817	0.722794	7.6345	2.26694e-14	1.52675e-13	UP
BCSlncRNA_001686	BCSlncRNA_001686	Novel lncRNA	Intergenic lncRNA	BMPC_vs_CC	16.9246	7.0157	0.832501	8.42726	3.53866e-17	3.18253e-16	UP
BCSlncRNA_001686	BCSlncRNA_001686	Novel lncRNA	Intergenic lncRNA	BMPC_vs_NB	16.4482	6.10511	0.830539	7.35078	1.97053e-13	1.95262e-12	UP
BCSlncRNA_001686	BCSlncRNA_001686	Novel lncRNA	Intergenic lncRNA	BMPC_vs_MEM	15.4365	5.26267	0.658339	7.99385	1.30785e-15	2.08531e-14	UP
BCSlncRNA_001686	BCSlncRNA_001686	Novel lncRNA	Intergenic lncRNA	BMPC_vs_GC	20.5162	6.28142	0.880652	7.13269	9.84246e-13	6.23848e-12	UP
BCSlncRNA_001686	BCSlncRNA_001686	Novel lncRNA	Intergenic lncRNA	TPC_vs_CC	10.1971	5.85562	0.65334	8.96258	3.17163e-19	3.33398e-18	UP
BCSlncRNA_001686	BCSlncRNA_001686	Novel lncRNA	Intergenic lncRNA	TPC_vs_NB	9.78758	5.29032	0.720789	7.33963	2.14187e-13	1.75118e-12	UP
BCSlncRNA_001686	BCSlncRNA_001686	Novel lncRNA	Intergenic lncRNA	BMPC_vs_CB	16.9831	7.10604	0.843576	8.42372	3.64721e-17	3.0841e-16	UP
BCSlncRNA_001686	BCSlncRNA_001686	Novel lncRNA	Intergenic lncRNA	TPC_vs_CB	10.2926	5.97351	0.684594	8.72563	2.64708e-18	2.2926e-17	UP
BCSlncRNA_001686	BCSlncRNA_001686	Novel lncRNA	Intergenic lncRNA	TPC_vs_GC	11.7981	5.30812	0.718415	7.38866	1.4831e-13	9.81235e-13	UP
BCSlncRNA_001686	BCSlncRNA_001686	Novel lncRNA	Intergenic lncRNA	TPC_vs_MEM	9.63958	4.28034	0.486253	8.8027	1.33563e-18	2.87861e-17	UP
BCSlncRNA_001688	BCSlncRNA_001688	Novel lncRNA	Intergenic lncRNA	BMPC_vs_CC	6.76471	5.55848	0.960825	5.78511	7.24641e-09	3.22154e-08	UP
BCSlncRNA_001688	BCSlncRNA_001688	Novel lncRNA	Intergenic lncRNA	BMPC_vs_GC	8.14149	5.35213	1.06714	5.01542	5.29172e-07	1.88881e-06	UP
BCSlncRNA_001688	BCSlncRNA_001688	Novel lncRNA	Intergenic lncRNA	BMPC_vs_CB	6.74413	6.15011	1.02344	6.00925	1.86385e-09	8.46294e-09	UP
BCSlncRNA_001688	BCSlncRNA_001688	Novel lncRNA	Intergenic lncRNA	BMPC_vs_NB	6.72748	4.21973	0.919517	4.58907	4.45219e-06	1.74462e-05	UP
BCSlncRNA_001689	BCSlncRNA_001689	Novel lncRNA	Intergenic lncRNA	BMPC_vs_TPC	12.4215	2.11235	0.536296	3.93877	8.18993e-05	0.000435026	UP
BCSlncRNA_001689	BCSlncRNA_001689	Novel lncRNA	Intergenic lncRNA	BMPC_vs_GC	16.6573	6.66157	0.957357	6.95829	3.44422e-12	2.08645e-11	UP
BCSlncRNA_001689	BCSlncRNA_001689	Novel lncRNA	Intergenic lncRNA	BMPC_vs_NB	13.5706	5.29113	0.75135	7.04217	1.89263e-12	1.71167e-11	UP
BCSlncRNA_001689	BCSlncRNA_001689	Novel lncRNA	Intergenic lncRNA	BMPC_vs_CB	13.7934	7.39813	0.917945	8.05945	7.66389e-16	5.89773e-15	UP
BCSlncRNA_001689	BCSlncRNA_001689	Novel lncRNA	Intergenic lncRNA	BMPC_vs_CC	14.0468	5.75855	0.678817	8.48321	2.19059e-17	1.99951e-16	UP
BCSlncRNA_001689	BCSlncRNA_001689	Novel lncRNA	Intergenic lncRNA	BMPC_vs_MEM	12.3889	5.81001	0.688056	8.4441	3.06407e-17	5.76601e-16	UP
BCSlncRNA_001691	BCSlncRNA_001691	Novel lncRNA	Intergenic lncRNA	BMPC_vs_GC	7.37487	5.43672	1.04451	5.20504	1.93955e-07	7.32871e-07	UP
BCSlncRNA_001691	BCSlncRNA_001691	Novel lncRNA	Intergenic lncRNA	BMPC_vs_NB	6.07345	4.22354	0.909668	4.64295	3.4347e-06	1.37208e-05	UP
BCSlncRNA_001692	BCSlncRNA_001692	Novel lncRNA	Intergenic lncRNA	BMPC_vs_GC	7.5199	5.09087	1.09142	4.66445	3.09445e-06	9.95359e-06	UP
BCSlncRNA_001694	BCSlncRNA_001694	Novel lncRNA	Intergenic lncRNA	BMPC_vs_CC	8.26268	6.18354	0.8696	7.11079	1.15379e-12	7.38927e-12	UP
BCSlncRNA_001694	BCSlncRNA_001694	Novel lncRNA	Intergenic lncRNA	TPC_vs_NB	4.14855	3.49718	0.818175	4.27437	1.91678e-05	6.28626e-05	UP
BCSlncRNA_001694	BCSlncRNA_001694	Novel lncRNA	Intergenic lncRNA	TPC_vs_GC	4.94065	3.72629	0.847303	4.39782	1.09344e-05	3.37568e-05	UP
BCSlncRNA_001694	BCSlncRNA_001694	Novel lncRNA	Intergenic lncRNA	BMPC_vs_CB	8.24935	6.75179	0.957343	7.05264	1.75559e-12	1.0405e-11	UP
BCSlncRNA_001694	BCSlncRNA_001694	Novel lncRNA	Intergenic lncRNA	BMPC_vs_NB	8.10818	4.91755	0.822233	5.98073	2.22147e-09	1.41209e-08	UP
BCSlncRNA_001694	BCSlncRNA_001694	Novel lncRNA	Intergenic lncRNA	BMPC_vs_GC	10.0754	5.43054	0.91155	5.95748	2.56162e-09	1.19721e-08	UP
BCSlncRNA_001696	BCSlncRNA_001696	Novel lncRNA	Intergenic lncRNA	TPC_vs_GC	5.39758	4.70338	0.839459	5.60287	2.10825e-08	8.91453e-08	UP
BCSlncRNA_001696	BCSlncRNA_001696	Novel lncRNA	Intergenic lncRNA	TPC_vs_MEM	4.44409	3.79452	0.615215	6.1678	6.92475e-10	5.50848e-09	UP
BCSlncRNA_001696	BCSlncRNA_001696	Novel lncRNA	Intergenic lncRNA	BMPC_vs_CB	7.70646	6.64591	0.963873	6.89501	5.38604e-12	3.07502e-11	UP
BCSlncRNA_001696	BCSlncRNA_001696	Novel lncRNA	Intergenic lncRNA	BMPC_vs_MEM	7.05142	4.99584	0.742201	6.73111	1.68371e-11	1.67929e-10	UP
BCSlncRNA_001696	BCSlncRNA_001696	Novel lncRNA	Intergenic lncRNA	BMPC_vs_NB	8.05668	3.76059	0.760494	4.94493	7.61723e-07	3.36082e-06	UP
BCSlncRNA_001696	BCSlncRNA_001696	Novel lncRNA	Intergenic lncRNA	TPC_vs_CB	4.70589	5.27887	0.796548	6.62718	3.42168e-11	1.81492e-10	UP
BCSlncRNA_001696	BCSlncRNA_001696	Novel lncRNA	Intergenic lncRNA	TPC_vs_NB	4.93566	2.86342	0.672645	4.25695	2.07233e-05	6.7632e-05	UP
BCSlncRNA_001696	BCSlncRNA_001696	Novel lncRNA	Intergenic lncRNA	TPC_vs_CC	4.7279	4.45751	0.699887	6.3689	1.90385e-10	9.95508e-10	UP
BCSlncRNA_001696	BCSlncRNA_001696	Novel lncRNA	Intergenic lncRNA	BMPC_vs_CC	7.76885	5.68589	0.844027	6.73662	1.62116e-11	9.40354e-11	UP
BCSlncRNA_001696	BCSlncRNA_001696	Novel lncRNA	Intergenic lncRNA	BMPC_vs_GC	9.31184	5.93137	1.00204	5.91931	3.23293e-09	1.49754e-08	UP
BCSlncRNA_001697	BCSlncRNA_001697	Novel lncRNA	Intergenic lncRNA	BMPC_vs_MEM	6.86562	5.20159	0.742956	7.00121	2.53764e-12	2.78398e-11	UP
BCSlncRNA_001697	BCSlncRNA_001697	Novel lncRNA	Intergenic lncRNA	BMPC_vs_CC	7.53763	6.5374	0.934427	6.99616	2.63073e-12	1.63566e-11	UP
BCSlncRNA_001697	BCSlncRNA_001697	Novel lncRNA	Intergenic lncRNA	BMPC_vs_GC	9.27143	5.29496	0.903408	5.8611	4.59824e-09	2.09551e-08	UP
BCSlncRNA_001697	BCSlncRNA_001697	Novel lncRNA	Intergenic lncRNA	BMPC_vs_NB	7.32879	5.63319	0.925155	6.08892	1.13677e-09	7.50957e-09	UP
BCSlncRNA_001697	BCSlncRNA_001697	Novel lncRNA	Intergenic lncRNA	BMPC_vs_CB	7.57322	6.6184	0.958529	6.90475	5.02914e-12	2.87812e-11	UP
BCSlncRNA_001713	BCSlncRNA_001713	Novel lncRNA	Intergenic lncRNA	CB_vs_NB	6.1458	3.98428	0.778325	5.11904	3.07094e-07	1.39101e-06	UP
BCSlncRNA_001713	BCSlncRNA_001713	Novel lncRNA	Intergenic lncRNA	TPC_vs_MEM	5.90592	2.06604	0.617234	3.34726	0.000816137	0.00243498	UP
BCSlncRNA_001713	BCSlncRNA_001713	Novel lncRNA	Intergenic lncRNA	CC_vs_NB	2.83931	2.56735	0.725761	3.53746	0.000403992	0.00129882	UP
BCSlncRNA_001713	BCSlncRNA_001713	Novel lncRNA	Intergenic lncRNA	TPC_vs_NB	4.92593	4.74072	0.8403	5.6417	1.6838e-08	8.37562e-08	UP
BCSlncRNA_001713	BCSlncRNA_001713	Novel lncRNA	Intergenic lncRNA	BMPC_vs_CB	6.45231	-3.6501	1.07283	-3.4023	0.000668221	0.0014898	DOWN
BCSlncRNA_001713	BCSlncRNA_001713	Novel lncRNA	Intergenic lncRNA	BMPC_vs_TPC	4.56737	-3.17029	0.794539	-3.99011	6.60439e-05	0.00036034	DOWN
BCSlncRNA_001713	BCSlncRNA_001713	Novel lncRNA	Intergenic lncRNA	TPC_vs_GC	6.57291	2.68997	0.625306	4.30185	1.69379e-05	5.10336e-05	UP
BCSlncRNA_001727	BCSlncRNA_001727	Novel lncRNA	Intergenic lncRNA	BMPC_vs_MEM	10.5714	-1.90967	0.636993	-2.99794	0.00271811	0.00679182	DOWN
BCSlncRNA_001727	BCSlncRNA_001727	Novel lncRNA	Intergenic lncRNA	BMPC_vs_CB	10.4154	-1.92138	0.672717	-2.85615	0.00428812	0.00811873	DOWN
BCSlncRNA_001727	BCSlncRNA_001727	Novel lncRNA	Intergenic lncRNA	BMPC_vs_CC	10.6918	-1.98634	0.656984	-3.02343	0.00249928	0.00508224	DOWN
BCSlncRNA_001727	BCSlncRNA_001727	Novel lncRNA	Intergenic lncRNA	BMPC_vs_NB	10.1023	-2.30541	0.667797	-3.45226	0.000555915	0.00149951	DOWN
BCSlncRNA_001730	BCSlncRNA_001730_AS-RP11-344P13.1	Novel lncRNA	Antisense lncRNA	TPC_vs_CB	44.6037	-3.62125	0.409354	-8.84625	9.05096e-19	8.02854e-18	DOWN
BCSlncRNA_001730	BCSlncRNA_001730_AS-RP11-344P13.1	Novel lncRNA	Antisense lncRNA	TPC_vs_GC	36.4755	-3.91974	0.403397	-9.71684	2.5558e-22	2.86005e-21	DOWN
BCSlncRNA_001730	BCSlncRNA_001730_AS-RP11-344P13.1	Novel lncRNA	Antisense lncRNA	TPC_vs_NB	27.9864	-3.47862	0.415409	-8.37397	5.57079e-17	5.84367e-16	DOWN
BCSlncRNA_001730	BCSlncRNA_001730_AS-RP11-344P13.1	Novel lncRNA	Antisense lncRNA	BMPC_vs_MEM	48.155	-4.32416	0.59245	-7.29878	2.90399e-13	3.62201e-12	DOWN
BCSlncRNA_001730	BCSlncRNA_001730_AS-RP11-344P13.1	Novel lncRNA	Antisense lncRNA	BMPC_vs_CC	48.2703	-4.39196	0.626243	-7.01319	2.32951e-12	1.4552e-11	DOWN
BCSlncRNA_001730	BCSlncRNA_001730_AS-RP11-344P13.1	Novel lncRNA	Antisense lncRNA	BMPC_vs_CB	56.6669	-4.61976	0.634959	-7.27568	3.44678e-13	2.17349e-12	DOWN
BCSlncRNA_001730	BCSlncRNA_001730_AS-RP11-344P13.1	Novel lncRNA	Antisense lncRNA	TPC_vs_MEM	39.3669	-3.36462	0.375293	-8.96531	3.094e-19	7.09663e-18	DOWN
BCSlncRNA_001730	BCSlncRNA_001730_AS-RP11-344P13.1	Novel lncRNA	Antisense lncRNA	BMPC_vs_NB	35.098	-4.40146	0.616628	-7.13795	9.4733e-13	8.82555e-12	DOWN
BCSlncRNA_001730	BCSlncRNA_001730_AS-RP11-344P13.1	Novel lncRNA	Antisense lncRNA	TPC_vs_CC	38.2949	-3.39728	0.397418	-8.54839	1.24821e-17	1.17106e-16	DOWN
BCSlncRNA_001730	BCSlncRNA_001730_AS-RP11-344P13.1	Novel lncRNA	Antisense lncRNA	BMPC_vs_GC	49.1951	-4.95634	0.622764	-7.95862	1.73965e-15	1.355e-14	DOWN
BCSlncRNA_001743	BCSlncRNA_001743_AS-RP11-423O2.5	Novel lncRNA	Antisense lncRNA	CB_vs_GC	5.45236	-1.52883	0.4259	-3.58964	0.000331141	0.00289312	DOWN
BCSlncRNA_001743	BCSlncRNA_001743_AS-RP11-423O2.5	Novel lncRNA	Antisense lncRNA	TPC_vs_GC	3.62461	-2.65731	0.823049	-3.22862	0.00124388	0.00277318	DOWN
BCSlncRNA_001743	BCSlncRNA_001743_AS-RP11-423O2.5	Novel lncRNA	Antisense lncRNA	MEM_vs_GC	4.6276	-2.07026	0.56639	-3.65518	0.000256997	0.00170632	DOWN
BCSlncRNA_001756	BCSlncRNA_001756_AS-RP6-206I17.1	Novel lncRNA	Antisense lncRNA	TPC_vs_CB	26.4927	-1.63232	0.316878	-5.15125	2.58759e-07	9.60817e-07	DOWN
BCSlncRNA_001756	BCSlncRNA_001756_AS-RP6-206I17.1	Novel lncRNA	Antisense lncRNA	TPC_vs_NB	21.6028	-1.84067	0.343219	-5.36296	8.18685e-08	3.72772e-07	DOWN
BCSlncRNA_001756	BCSlncRNA_001756_AS-RP6-206I17.1	Novel lncRNA	Antisense lncRNA	BMPC_vs_CB	32.4454	-1.77315	0.392957	-4.51232	6.4122e-06	1.96609e-05	DOWN
BCSlncRNA_001756	BCSlncRNA_001756_AS-RP6-206I17.1	Novel lncRNA	Antisense lncRNA	BMPC_vs_NB	26.3154	-1.95321	0.409009	-4.77547	1.79291e-06	7.47945e-06	DOWN
BCSlncRNA_001766	BCSlncRNA_001766	Novel lncRNA	Intergenic lncRNA	CC_vs_NB	26.0895	-1.65305	0.401606	-4.11608	3.85363e-05	0.000158974	DOWN
BCSlncRNA_001766	BCSlncRNA_001766	Novel lncRNA	Intergenic lncRNA	CB_vs_NB	24.5592	-1.98501	0.438259	-4.5293	5.9179e-06	2.18504e-05	DOWN
BCSlncRNA_001767	BCSlncRNA_001767	Novel lncRNA	Intergenic lncRNA	CB_vs_NB	4.99508	-1.59797	0.538356	-2.96825	0.00299502	0.0064466	DOWN
BCSlncRNA_001770	BCSlncRNA_001770	Novel lncRNA	Intergenic lncRNA	CB_vs_NB	6.19154	-1.89262	0.622816	-3.03882	0.00237509	0.00522927	DOWN
BCSlncRNA_001783	BCSlncRNA_001783	Novel lncRNA	Intergenic lncRNA	BMPC_vs_NB	67.0656	-5.15925	0.67991	-7.58814	3.24531e-14	3.47127e-13	DOWN
BCSlncRNA_001783	BCSlncRNA_001783	Novel lncRNA	Intergenic lncRNA	MEM_vs_CB	26.7065	2.91729	0.481446	6.05943	1.36607e-09	2.33669e-08	UP
BCSlncRNA_001783	BCSlncRNA_001783	Novel lncRNA	Intergenic lncRNA	MEM_vs_NB	84.5637	-1.51838	0.454902	-3.33782	0.000844396	0.00459928	DOWN
BCSlncRNA_001783	BCSlncRNA_001783	Novel lncRNA	Intergenic lncRNA	TPC_vs_MEM	21.2564	-2.74217	0.63757	-4.30097	1.7005e-05	7.15461e-05	DOWN
BCSlncRNA_001783	BCSlncRNA_001783	Novel lncRNA	Intergenic lncRNA	TPC_vs_NB	51.2614	-4.85653	0.589889	-8.23296	1.82639e-16	1.86004e-15	DOWN
BCSlncRNA_001783	BCSlncRNA_001783	Novel lncRNA	Intergenic lncRNA	BMPC_vs_MEM	26.4245	-3.16868	0.804399	-3.93919	8.17581e-05	0.000296774	DOWN
BCSlncRNA_001783	BCSlncRNA_001783	Novel lncRNA	Intergenic lncRNA	MEM_vs_GC	32.5395	1.96203	0.540895	3.62738	0.000286308	0.0018703	UP
BCSlncRNA_001783	BCSlncRNA_001783	Novel lncRNA	Intergenic lncRNA	MEM_vs_CC	26.4368	2.66235	0.432505	6.15567	7.47628e-10	3.40326e-08	UP
BCSlncRNA_001783	BCSlncRNA_001783	Novel lncRNA	Intergenic lncRNA	GC_vs_NB	85.6976	-4.12777	0.502716	-8.21094	2.19468e-16	5.68644e-15	DOWN
BCSlncRNA_001784	BCSlncRNA_001784	Novel lncRNA	Intergenic lncRNA	BMPC_vs_MEM	15.8255	-2.70778	0.744242	-3.63831	0.000274431	0.000888586	DOWN
BCSlncRNA_001784	BCSlncRNA_001784	Novel lncRNA	Intergenic lncRNA	MEM_vs_CC	15.3279	2.97372	0.42714	6.96192	3.35654e-12	2.45959e-10	UP
BCSlncRNA_001784	BCSlncRNA_001784	Novel lncRNA	Intergenic lncRNA	BMPC_vs_NB	30.46	-4.1608	0.687315	-6.0537	1.41558e-09	9.22102e-09	DOWN
BCSlncRNA_001784	BCSlncRNA_001784	Novel lncRNA	Intergenic lncRNA	MEM_vs_CB	15.5281	3.32626	0.475903	6.98937	2.76129e-12	7.15308e-11	UP
BCSlncRNA_001784	BCSlncRNA_001784	Novel lncRNA	Intergenic lncRNA	CC_vs_NB	30.9619	-5.03821	0.473061	-10.6502	1.73935e-26	1.37454e-24	DOWN
BCSlncRNA_001784	BCSlncRNA_001784	Novel lncRNA	Intergenic lncRNA	TPC_vs_NB	23.7302	-3.9069	0.548809	-7.11886	1.08822e-12	8.25557e-12	DOWN
BCSlncRNA_001784	BCSlncRNA_001784	Novel lncRNA	Intergenic lncRNA	MEM_vs_GC	18.8293	2.60713	0.494573	5.27148	1.3533e-07	2.41802e-06	UP
BCSlncRNA_001784	BCSlncRNA_001784	Novel lncRNA	Intergenic lncRNA	GC_vs_NB	38.3889	-4.34566	0.48564	-8.94832	3.60946e-19	1.24083e-17	DOWN
BCSlncRNA_001784	BCSlncRNA_001784	Novel lncRNA	Intergenic lncRNA	TPC_vs_MEM	13.0853	-2.31436	0.563716	-4.10554	4.03365e-05	0.000158425	DOWN
BCSlncRNA_001784	BCSlncRNA_001784	Novel lncRNA	Intergenic lncRNA	CB_vs_NB	31.0401	-5.28279	0.501256	-10.5391	5.70339e-26	1.80703e-24	DOWN
BCSlncRNA_001785	BCSlncRNA_001785_AS-RP11-458D21.6	Novel lncRNA	Antisense lncRNA	MEM_vs_GC	119.667	2.33249	0.464746	5.01885	5.19827e-07	7.94045e-06	UP
BCSlncRNA_001785	BCSlncRNA_001785_AS-RP11-458D21.6	Novel lncRNA	Antisense lncRNA	BMPC_vs_MEM	101.153	-2.34984	0.601523	-3.90649	9.36476e-05	0.000335493	DOWN
BCSlncRNA_001785	BCSlncRNA_001785_AS-RP11-458D21.6	Novel lncRNA	Antisense lncRNA	MEM_vs_CC	96.2797	3.20588	0.388463	8.25274	1.54803e-16	2.36987e-14	UP
BCSlncRNA_001785	BCSlncRNA_001785_AS-RP11-458D21.6	Novel lncRNA	Antisense lncRNA	BMPC_vs_NB	197.848	-3.98459	0.460382	-8.65495	4.93142e-18	7.18983e-17	DOWN
BCSlncRNA_001785	BCSlncRNA_001785_AS-RP11-458D21.6	Novel lncRNA	Antisense lncRNA	GC_vs_NB	248.777	-4.10673	0.402767	-10.1963	2.05967e-24	1.11633e-22	DOWN
BCSlncRNA_001785	BCSlncRNA_001785_AS-RP11-458D21.6	Novel lncRNA	Antisense lncRNA	MEM_vs_CB	96.9792	3.54324	0.408442	8.67502	4.13474e-18	2.19622e-16	UP
BCSlncRNA_001785	BCSlncRNA_001785_AS-RP11-458D21.6	Novel lncRNA	Antisense lncRNA	TPC_vs_NB	150.364	-4.48482	0.359518	-12.4745	1.02803e-35	2.70974e-34	DOWN
BCSlncRNA_001785	BCSlncRNA_001785_AS-RP11-458D21.6	Novel lncRNA	Antisense lncRNA	TPC_vs_MEM	80.1927	-2.78019	0.468035	-5.94013	2.84805e-09	2.08809e-08	DOWN
BCSlncRNA_001786	BCSlncRNA_001786	Novel lncRNA	Intergenic lncRNA	BMPC_vs_NB	11.1389	-4.58542	0.933793	-4.91053	9.08314e-07	3.95347e-06	DOWN
BCSlncRNA_001786	BCSlncRNA_001786	Novel lncRNA	Intergenic lncRNA	MEM_vs_CB	6.64328	2.79866	0.527334	5.30718	1.11333e-07	1.33034e-06	UP
BCSlncRNA_001786	BCSlncRNA_001786	Novel lncRNA	Intergenic lncRNA	GC_vs_NB	14.1755	-4.34305	0.594581	-7.30438	2.78543e-13	5.16052e-12	DOWN
BCSlncRNA_001786	BCSlncRNA_001786	Novel lncRNA	Intergenic lncRNA	BMPC_vs_MEM	6.53229	-3.31952	0.949971	-3.49433	0.000475244	0.00145571	DOWN
BCSlncRNA_001786	BCSlncRNA_001786	Novel lncRNA	Intergenic lncRNA	CB_vs_NB	11.6541	-4.72091	0.567578	-8.31764	8.97307e-17	1.26264e-15	DOWN
BCSlncRNA_001786	BCSlncRNA_001786	Novel lncRNA	Intergenic lncRNA	TPC_vs_NB	8.52349	-4.41208	0.757025	-5.82818	5.60358e-09	2.9472e-08	DOWN
BCSlncRNA_001786	BCSlncRNA_001786	Novel lncRNA	Intergenic lncRNA	MEM_vs_CC	6.45093	2.62173	0.462219	5.67206	1.41087e-08	4.85819e-07	UP
BCSlncRNA_001786	BCSlncRNA_001786	Novel lncRNA	Intergenic lncRNA	TPC_vs_MEM	5.21834	-2.8254	0.696603	-4.05597	4.99268e-05	0.000192604	DOWN
BCSlncRNA_001786	BCSlncRNA_001786	Novel lncRNA	Intergenic lncRNA	CC_vs_NB	11.4871	-4.74961	0.544121	-8.72896	2.5702e-18	9.197e-17	DOWN
BCSlncRNA_001786	BCSlncRNA_001786	Novel lncRNA	Intergenic lncRNA	MEM_vs_GC	7.86383	2.51731	0.562454	4.47558	7.62038e-06	8.33532e-05	UP
BCSlncRNA_001787	BCSlncRNA_001787	Novel lncRNA	Intergenic lncRNA	BMPC_vs_NB	9.84482	-4.43191	0.94262	-4.7017	2.5801e-06	1.04993e-05	DOWN
BCSlncRNA_001787	BCSlncRNA_001787	Novel lncRNA	Intergenic lncRNA	CB_vs_NB	10.228	-4.89684	0.615983	-7.94964	1.87051e-15	2.30538e-14	DOWN
BCSlncRNA_001787	BCSlncRNA_001787	Novel lncRNA	Intergenic lncRNA	MEM_vs_NB	12.3958	-1.61724	0.430847	-3.75362	0.0001743	0.00131818	DOWN
BCSlncRNA_001787	BCSlncRNA_001787	Novel lncRNA	Intergenic lncRNA	MEM_vs_CB	3.79817	2.31082	0.561166	4.11788	3.82368e-05	0.000260662	UP
BCSlncRNA_001787	BCSlncRNA_001787	Novel lncRNA	Intergenic lncRNA	MEM_vs_CC	3.7138	1.98806	0.478058	4.15863	3.20168e-05	0.000432074	UP
BCSlncRNA_001787	BCSlncRNA_001787	Novel lncRNA	Intergenic lncRNA	CC_vs_NB	10.1574	-4.68821	0.570559	-8.21688	2.08866e-16	6.06136e-15	DOWN
BCSlncRNA_001787	BCSlncRNA_001787	Novel lncRNA	Intergenic lncRNA	TPC_vs_NB	7.89615	-3.11386	0.672384	-4.63107	3.63779e-06	1.33378e-05	DOWN
BCSlncRNA_001787	BCSlncRNA_001787	Novel lncRNA	Intergenic lncRNA	GC_vs_NB	12.7521	-3.64462	0.585528	-6.22451	4.83078e-10	5.7167e-09	DOWN
BCSlncRNA_001798	BCSlncRNA_001798	Novel lncRNA	Intergenic lncRNA	BMPC_vs_NB	8.54183	-2.73066	0.805166	-3.39142	0.000695304	0.00183761	DOWN
BCSlncRNA_001798	BCSlncRNA_001798	Novel lncRNA	Intergenic lncRNA	BMPC_vs_MEM	11.0893	-2.58656	0.751056	-3.4439	0.000573381	0.00172124	DOWN
BCSlncRNA_001798	BCSlncRNA_001798	Novel lncRNA	Intergenic lncRNA	BMPC_vs_CC	11.3958	-2.53663	0.900335	-2.81742	0.00484107	0.00920509	DOWN
BCSlncRNA_001798	BCSlncRNA_001798	Novel lncRNA	Intergenic lncRNA	BMPC_vs_CB	12.2858	-2.73131	0.868196	-3.14596	0.00165545	0.00343032	DOWN
BCSlncRNA_001803	BCSlncRNA_001803	Novel lncRNA	Intergenic lncRNA	MEM_vs_GC	21.8893	1.98079	0.459703	4.30885	1.64108e-05	0.000162281	UP
BCSlncRNA_001803	BCSlncRNA_001803	Novel lncRNA	Intergenic lncRNA	BMPC_vs_NB	24.9851	-2.01992	0.691954	-2.91916	0.0035098	0.0078357	DOWN
BCSlncRNA_001803	BCSlncRNA_001803	Novel lncRNA	Intergenic lncRNA	CB_vs_NB	32.0173	-1.60366	0.420362	-3.81494	0.000136215	0.000387635	DOWN
BCSlncRNA_001803	BCSlncRNA_001803	Novel lncRNA	Intergenic lncRNA	CC_vs_NB	28.8372	-2.06545	0.421002	-4.90602	9.29416e-07	5.63292e-06	DOWN
BCSlncRNA_001803	BCSlncRNA_001803	Novel lncRNA	Intergenic lncRNA	TPC_vs_GC	10.1505	1.96759	0.498138	3.94989	7.81859e-05	0.000214154	UP
BCSlncRNA_001803	BCSlncRNA_001803	Novel lncRNA	Intergenic lncRNA	GC_vs_NB	29.7961	-2.90151	0.509476	-5.69508	1.23312e-08	1.16654e-07	DOWN
BCSlncRNA_001816	BCSlncRNA_001816	Novel lncRNA	Intergenic lncRNA	BMPC_vs_CB	3.36204	-3.07569	1.10379	-2.78648	0.00532847	0.00990063	DOWN
BCSlncRNA_001829	BCSlncRNA_001829_AS-FMO5	Novel lncRNA	Antisense lncRNA	BMPC_vs_NB	9.8049	-2.18552	0.618987	-3.5308	0.000414308	0.00114688	DOWN
BCSlncRNA_001829	BCSlncRNA_001829_AS-FMO5	Novel lncRNA	Antisense lncRNA	CC_vs_NB	12.9593	-1.55104	0.393519	-3.94146	8.0987e-05	0.000309227	DOWN
BCSlncRNA_001829	BCSlncRNA_001829_AS-FMO5	Novel lncRNA	Antisense lncRNA	CB_vs_NB	13.0098	-1.55524	0.428639	-3.62832	0.000285274	0.000764109	DOWN
BCSlncRNA_001907	BCSlncRNA_001907	Novel lncRNA	Intergenic lncRNA	TPC_vs_NB	4.68121	-2.41791	0.713072	-3.39083	0.000696813	0.00174962	DOWN
BCSlncRNA_001910	BCSlncRNA_001910	Novel lncRNA	Intergenic lncRNA	CC_vs_NB	3.08412	2.03598	0.63071	3.22808	0.00124624	0.00350307	UP
BCSlncRNA_001910	BCSlncRNA_001910	Novel lncRNA	Intergenic lncRNA	MEM_vs_NB	2.95672	1.67197	0.526413	3.17615	0.00149245	0.00721562	UP
BCSlncRNA_001910	BCSlncRNA_001910	Novel lncRNA	Intergenic lncRNA	CB_vs_NB	5.85259	2.95783	0.663241	4.45966	8.20883e-06	2.95455e-05	UP
BCSlncRNA_001973	BCSlncRNA_001973_AS-C2CD4D	Novel lncRNA	Antisense lncRNA	CC_vs_CB	11.5552	1.86635	0.306467	6.08991	1.12973e-09	2.83193e-08	UP
BCSlncRNA_001973	BCSlncRNA_001973_AS-C2CD4D	Novel lncRNA	Antisense lncRNA	TPC_vs_CB	8.84835	2.54361	0.425657	5.97573	2.29064e-09	1.04966e-08	UP
BCSlncRNA_001973	BCSlncRNA_001973_AS-C2CD4D	Novel lncRNA	Antisense lncRNA	BMPC_vs_CB	8.74746	2.80718	0.555215	5.05601	4.2811e-07	1.51132e-06	UP
BCSlncRNA_002020	BCSlncRNA_002020	Novel lncRNA	Intergenic lncRNA	BMPC_vs_GC	10.7793	-1.78867	0.607022	-2.94662	0.00321264	0.00625377	DOWN
BCSlncRNA_002038	BCSlncRNA_002038_AS-NUP210L	Novel lncRNA	Antisense lncRNA	MEM_vs_NB	4.81693	-1.51427	0.45283	-3.34401	0.000825762	0.00451861	DOWN
BCSlncRNA_002039	BCSlncRNA_002039_AS-NUP210L	Novel lncRNA	Antisense lncRNA	TPC_vs_NB	2.50498	-2.34472	0.799602	-2.93236	0.00336402	0.0073892	DOWN
BCSlncRNA_002063	BCSlncRNA_002063	Novel lncRNA	Intergenic lncRNA	TPC_vs_CB	5.84774	1.86054	0.583486	3.18866	0.00142932	0.00314705	UP
BCSlncRNA_002063	BCSlncRNA_002063	Novel lncRNA	Intergenic lncRNA	TPC_vs_NB	4.74814	2.55917	0.621606	4.11702	3.83799e-05	0.00012023	UP
BCSlncRNA_002063	BCSlncRNA_002063	Novel lncRNA	Intergenic lncRNA	TPC_vs_GC	5.61308	2.50113	0.64001	3.90795	9.30817e-05	0.00025227	UP
BCSlncRNA_002063	BCSlncRNA_002063	Novel lncRNA	Intergenic lncRNA	TPC_vs_CC	5.93171	1.77598	0.501886	3.53861	0.000402236	0.000991452	UP
BCSlncRNA_002064	BCSlncRNA_002064	Novel lncRNA	Intergenic lncRNA	TPC_vs_GC	6.17515	2.41504	0.6245	3.86717	0.000110108	0.000295171	UP
BCSlncRNA_002064	BCSlncRNA_002064	Novel lncRNA	Intergenic lncRNA	TPC_vs_NB	5.25185	2.48534	0.626923	3.96434	7.35989e-05	0.000220438	UP
BCSlncRNA_002064	BCSlncRNA_002064	Novel lncRNA	Intergenic lncRNA	TPC_vs_CC	6.70377	1.72188	0.448607	3.83827	0.000123905	0.000332799	UP
BCSlncRNA_002064	BCSlncRNA_002064	Novel lncRNA	Intergenic lncRNA	TPC_vs_CB	6.6252	1.79088	0.528794	3.38674	0.000707293	0.0016461	UP
BCSlncRNA_002092	BCSlncRNA_002092	Novel lncRNA	Intergenic lncRNA	TPC_vs_CC	2.15167	-2.7599	0.832212	-3.31635	0.000912029	0.00211663	DOWN
BCSlncRNA_002117	BCSlncRNA_002117_AS-IQGAP3	Novel lncRNA	Antisense lncRNA	TPC_vs_MEM	11.079	2.29116	0.44762	5.11854	3.07906e-07	1.72802e-06	UP
BCSlncRNA_002117	BCSlncRNA_002117_AS-IQGAP3	Novel lncRNA	Antisense lncRNA	BMPC_vs_TPC	8.70548	-3.27853	0.67989	-4.82214	1.42026e-06	1.12304e-05	DOWN
BCSlncRNA_002117	BCSlncRNA_002117_AS-IQGAP3	Novel lncRNA	Antisense lncRNA	TPC_vs_CC	12.3541	2.08111	0.401056	5.18909	2.11329e-07	8.12153e-07	UP
BCSlncRNA_002117	BCSlncRNA_002117_AS-IQGAP3	Novel lncRNA	Antisense lncRNA	TPC_vs_GC	12.1244	2.923	0.468237	6.24257	4.30435e-10	2.148e-09	UP
BCSlncRNA_002117	BCSlncRNA_002117_AS-IQGAP3	Novel lncRNA	Antisense lncRNA	TPC_vs_NB	10.0799	3.12046	0.573623	5.43991	5.33066e-08	2.49419e-07	UP
BCSlncRNA_002117	BCSlncRNA_002117_AS-IQGAP3	Novel lncRNA	Antisense lncRNA	TPC_vs_CB	10.6906	3.43535	0.484783	7.08637	1.37678e-12	8.10492e-12	UP
BCSlncRNA_002132	BCSlncRNA_002132	Novel lncRNA	Intergenic lncRNA	TPC_vs_CC	6.00097	1.82587	0.585875	3.11649	0.0018302	0.00401298	UP
BCSlncRNA_002132	BCSlncRNA_002132	Novel lncRNA	Intergenic lncRNA	TPC_vs_CB	6.19665	1.77872	0.564003	3.15373	0.00161196	0.00351424	UP
BCSlncRNA_002143	BCSlncRNA_002143	Novel lncRNA	Intergenic lncRNA	BMPC_vs_CB	6.077	-3.71436	1.06328	-3.4933	0.000477092	0.00109266	DOWN
BCSlncRNA_002143	BCSlncRNA_002143	Novel lncRNA	Intergenic lncRNA	BMPC_vs_GC	5.57114	-3.96655	1.08036	-3.67152	0.000241111	0.000581172	DOWN
BCSlncRNA_002143	BCSlncRNA_002143	Novel lncRNA	Intergenic lncRNA	BMPC_vs_CC	3.87296	-3.14029	1.06701	-2.94307	0.00324974	0.00644788	DOWN
BCSlncRNA_002145	BCSlncRNA_002145	Novel lncRNA	Intergenic lncRNA	TPC_vs_NB	5.41986	-4.28332	0.852191	-5.02624	5.00177e-07	2.05805e-06	DOWN
BCSlncRNA_002145	BCSlncRNA_002145	Novel lncRNA	Intergenic lncRNA	CB_vs_NB	7.84998	-3.53108	0.558446	-6.32306	2.56437e-10	1.76856e-09	DOWN
BCSlncRNA_002145	BCSlncRNA_002145	Novel lncRNA	Intergenic lncRNA	GC_vs_NB	9.53894	-2.87517	0.569639	-5.04735	4.47983e-07	3.25349e-06	DOWN
BCSlncRNA_002145	BCSlncRNA_002145	Novel lncRNA	Intergenic lncRNA	MEM_vs_NB	7.43203	-2.43412	0.495227	-4.91517	8.87055e-07	1.90302e-05	DOWN
BCSlncRNA_002145	BCSlncRNA_002145	Novel lncRNA	Intergenic lncRNA	BMPC_vs_NB	7.17011	-4.00477	0.971907	-4.12053	3.77996e-05	0.000126811	DOWN
BCSlncRNA_002145	BCSlncRNA_002145	Novel lncRNA	Intergenic lncRNA	CC_vs_NB	7.87836	-3.23845	0.531679	-6.09099	1.12215e-09	1.24313e-08	DOWN
BCSlncRNA_002181	BCSlncRNA_002181_AS-IGSF9	Novel lncRNA	Antisense lncRNA	BMPC_vs_CC	247.758	2.03007	0.563186	3.60461	0.000312618	0.00075548	UP
BCSlncRNA_002181	BCSlncRNA_002181_AS-IGSF9	Novel lncRNA	Antisense lncRNA	BMPC_vs_TPC	165.056	1.68048	0.444641	3.77941	0.000157203	0.000779336	UP
BCSlncRNA_002181	BCSlncRNA_002181_AS-IGSF9	Novel lncRNA	Antisense lncRNA	BMPC_vs_CB	276.407	1.65699	0.565484	2.93022	0.00338722	0.00657092	UP
BCSlncRNA_002181	BCSlncRNA_002181_AS-IGSF9	Novel lncRNA	Antisense lncRNA	BMPC_vs_GC	250.942	2.28832	0.282435	8.1021	5.40206e-16	4.37015e-15	UP
BCSlncRNA_002181	BCSlncRNA_002181_AS-IGSF9	Novel lncRNA	Antisense lncRNA	BMPC_vs_NB	240.584	1.62732	0.33768	4.81911	1.442e-06	6.09779e-06	UP
BCSlncRNA_002202	BCSlncRNA_002202	Novel lncRNA	Intergenic lncRNA	BMPC_vs_GC	6.00713	3.18528	0.990448	3.216	0.00129991	0.00273769	UP
BCSlncRNA_002203	BCSlncRNA_002203	Novel lncRNA	Intergenic lncRNA	TPC_vs_NB	124.357	2.78464	0.471648	5.90406	3.54659e-09	1.91361e-08	UP
BCSlncRNA_002203	BCSlncRNA_002203	Novel lncRNA	Intergenic lncRNA	TPC_vs_MEM	156.863	1.59189	0.382613	4.16057	3.17448e-05	0.000126957	UP
BCSlncRNA_002203	BCSlncRNA_002203	Novel lncRNA	Intergenic lncRNA	TPC_vs_GC	149.818	2.58785	0.494006	5.23849	1.61892e-07	6.21402e-07	UP
BCSlncRNA_002203	BCSlncRNA_002203	Novel lncRNA	Intergenic lncRNA	BMPC_vs_TPC	110.393	-2.30114	0.667862	-3.44553	0.000569938	0.00242546	DOWN
BCSlncRNA_002229	BCSlncRNA_002229	Novel lncRNA	Intergenic lncRNA	BMPC_vs_NB	19.2477	-1.76173	0.573498	-3.0719	0.002127	0.00502966	DOWN
BCSlncRNA_002229	BCSlncRNA_002229	Novel lncRNA	Intergenic lncRNA	BMPC_vs_GC	23.6821	-2.04685	0.437718	-4.67618	2.92266e-06	9.4419e-06	DOWN
BCSlncRNA_002229	BCSlncRNA_002229	Novel lncRNA	Intergenic lncRNA	BMPC_vs_CB	29.784	-1.9284	0.411599	-4.68514	2.7977e-06	8.98413e-06	DOWN
BCSlncRNA_002231	BCSlncRNA_002231	Novel lncRNA	Intergenic lncRNA	TPC_vs_CB	8.48399	-1.54518	0.529936	-2.91579	0.00354795	0.00727657	DOWN
BCSlncRNA_002231	BCSlncRNA_002231	Novel lncRNA	Intergenic lncRNA	TPC_vs_GC	7.78892	-1.85611	0.657415	-2.82334	0.00475257	0.00947912	DOWN
BCSlncRNA_002231	BCSlncRNA_002231	Novel lncRNA	Intergenic lncRNA	BMPC_vs_GC	9.60115	-2.42052	0.674486	-3.58869	0.00033234	0.000781541	DOWN
BCSlncRNA_002231	BCSlncRNA_002231	Novel lncRNA	Intergenic lncRNA	BMPC_vs_CB	10.0096	-2.00219	0.657408	-3.04559	0.00232225	0.00466319	DOWN
BCSlncRNA_002231	BCSlncRNA_002231	Novel lncRNA	Intergenic lncRNA	BMPC_vs_NB	8.89102	-2.2402	0.746804	-2.99972	0.00270231	0.00621418	DOWN
BCSlncRNA_002250	BCSlncRNA_002250	Novel lncRNA	Intergenic lncRNA	BMPC_vs_TPC	243.586	2.94088	0.371876	7.90822	2.61099e-15	7.50291e-14	UP
BCSlncRNA_002250	BCSlncRNA_002250	Novel lncRNA	Intergenic lncRNA	TPC_vs_CC	48.8156	3.58915	0.451409	7.951	1.85015e-15	1.50149e-14	UP
BCSlncRNA_002250	BCSlncRNA_002250	Novel lncRNA	Intergenic lncRNA	TPC_vs_NB	46.7156	3.16964	0.441852	7.17353	7.30907e-13	5.6352e-12	UP
BCSlncRNA_002250	BCSlncRNA_002250	Novel lncRNA	Intergenic lncRNA	CB_vs_NB	7.76286	-1.64018	0.487352	-3.3655	0.000764059	0.00186588	DOWN
BCSlncRNA_002250	BCSlncRNA_002250	Novel lncRNA	Intergenic lncRNA	TPC_vs_MEM	52.3021	2.2247	0.441748	5.03614	4.75017e-07	2.58465e-06	UP
BCSlncRNA_002250	BCSlncRNA_002250	Novel lncRNA	Intergenic lncRNA	TPC_vs_GC	54.0052	3.94421	0.463472	8.51013	1.73733e-17	1.48299e-16	UP
BCSlncRNA_002250	BCSlncRNA_002250	Novel lncRNA	Intergenic lncRNA	MEM_vs_CB	16.5217	2.2659	0.43244	5.2398	1.60749e-07	1.87098e-06	UP
BCSlncRNA_002304	BCSlncRNA_002304	Novel lncRNA	Intergenic lncRNA	BMPC_vs_CC	5.73713	-3.24374	1.07146	-3.02739	0.00246674	0.00502249	DOWN
BCSlncRNA_002311	BCSlncRNA_002311_AS-RP11-277B15.3	Novel lncRNA	Antisense lncRNA	TPC_vs_CB	4.19008	-2.23971	0.697675	-3.21025	0.00132621	0.00294293	DOWN
BCSlncRNA_002311	BCSlncRNA_002311_AS-RP11-277B15.3	Novel lncRNA	Antisense lncRNA	CB_vs_NB	5.36952	2.27857	0.629264	3.62101	0.00029345	0.000783347	UP
BCSlncRNA_002318	BCSlncRNA_002318_AS-CD247	Novel lncRNA	Antisense lncRNA	BMPC_vs_GC	4.91389	-3.05495	0.970233	-3.14867	0.00164015	0.00338957	DOWN
BCSlncRNA_002318	BCSlncRNA_002318_AS-CD247	Novel lncRNA	Antisense lncRNA	TPC_vs_CC	8.13731	-2.56199	0.609137	-4.20593	2.60007e-05	7.70857e-05	DOWN
BCSlncRNA_002318	BCSlncRNA_002318_AS-CD247	Novel lncRNA	Antisense lncRNA	GC_vs_NB	5.16741	2.39725	0.603027	3.97537	7.02706e-05	0.000319971	UP
BCSlncRNA_002318	BCSlncRNA_002318_AS-CD247	Novel lncRNA	Antisense lncRNA	BMPC_vs_CB	10.4849	-3.49906	0.929772	-3.76336	0.000167648	0.000416314	DOWN
BCSlncRNA_002318	BCSlncRNA_002318_AS-CD247	Novel lncRNA	Antisense lncRNA	TPC_vs_GC	4.02526	-2.09511	0.68802	-3.04513	0.00232578	0.00493966	DOWN
BCSlncRNA_002318	BCSlncRNA_002318_AS-CD247	Novel lncRNA	Antisense lncRNA	MEM_vs_NB	4.83042	1.6193	0.518705	3.1218	0.00179747	0.00840008	UP
BCSlncRNA_002318	BCSlncRNA_002318_AS-CD247	Novel lncRNA	Antisense lncRNA	TPC_vs_CB	8.43975	-2.6158	0.644675	-4.05756	4.95885e-05	0.00013841	DOWN
BCSlncRNA_002318	BCSlncRNA_002318_AS-CD247	Novel lncRNA	Antisense lncRNA	BMPC_vs_CC	10.0476	-3.44789	0.899882	-3.8315	0.000127367	0.00032916	DOWN
BCSlncRNA_002318	BCSlncRNA_002318_AS-CD247	Novel lncRNA	Antisense lncRNA	CB_vs_NB	10.3466	3.06003	0.606067	5.04899	4.44145e-07	1.96266e-06	UP
BCSlncRNA_002318	BCSlncRNA_002318_AS-CD247	Novel lncRNA	Antisense lncRNA	CC_vs_NB	9.98485	2.92034	0.549386	5.31565	1.0628e-07	7.89002e-07	UP
BCSlncRNA_002325	BCSlncRNA_002325	Novel lncRNA	Intergenic lncRNA	BMPC_vs_TPC	11.2661	-4.03918	0.761009	-5.30767	1.11036e-07	1.08598e-06	DOWN
BCSlncRNA_002325	BCSlncRNA_002325	Novel lncRNA	Intergenic lncRNA	BMPC_vs_CB	30.7672	-5.53224	0.958285	-5.77306	7.78426e-09	3.31402e-08	DOWN
BCSlncRNA_002325	BCSlncRNA_002325	Novel lncRNA	Intergenic lncRNA	BMPC_vs_GC	16.0152	-5.11986	1.01407	-5.04883	4.44528e-07	1.60281e-06	DOWN
BCSlncRNA_002325	BCSlncRNA_002325	Novel lncRNA	Intergenic lncRNA	BMPC_vs_MEM	12.0777	-4.16025	0.897924	-4.63318	3.60084e-06	1.69877e-05	DOWN
BCSlncRNA_002325	BCSlncRNA_002325	Novel lncRNA	Intergenic lncRNA	BMPC_vs_NB	8.38839	-3.99898	0.980786	-4.07733	4.55567e-05	0.000150606	DOWN
BCSlncRNA_002325	BCSlncRNA_002325	Novel lncRNA	Intergenic lncRNA	BMPC_vs_CC	14.6208	-4.57686	0.980287	-4.6689	3.0282e-06	9.96418e-06	DOWN
BCSlncRNA_002326	BCSlncRNA_002326	Novel lncRNA	Intergenic lncRNA	TPC_vs_MEM	5.57278	1.71426	0.567567	3.02037	0.00252469	0.00671823	UP
BCSlncRNA_002326	BCSlncRNA_002326	Novel lncRNA	Intergenic lncRNA	BMPC_vs_CC	3.64812	-3.14869	1.06383	-2.95976	0.0030788	0.00613781	DOWN
BCSlncRNA_002326	BCSlncRNA_002326	Novel lncRNA	Intergenic lncRNA	BMPC_vs_CB	5.37971	-3.62513	1.06675	-3.39829	0.000678075	0.00151008	DOWN
BCSlncRNA_002326	BCSlncRNA_002326	Novel lncRNA	Intergenic lncRNA	BMPC_vs_TPC	3.90124	-2.82347	0.812339	-3.47573	0.000509474	0.00220361	DOWN
BCSlncRNA_002332	BCSlncRNA_002332	Novel lncRNA	Intergenic lncRNA	CC_vs_NB	3.33095	-2.17998	0.68717	-3.1724	0.00151185	0.00415251	DOWN
BCSlncRNA_002366	BCSlncRNA_002366_AS-RP11-576I22.2	Novel lncRNA	Antisense lncRNA	TPC_vs_CC	32.1643	1.5851	0.243781	6.50215	7.91816e-11	4.29195e-10	UP
BCSlncRNA_002366	BCSlncRNA_002366_AS-RP11-576I22.2	Novel lncRNA	Antisense lncRNA	BMPC_vs_MEM	37.4655	1.78263	0.418303	4.26157	2.02998e-05	8.35135e-05	UP
BCSlncRNA_002366	BCSlncRNA_002366_AS-RP11-576I22.2	Novel lncRNA	Antisense lncRNA	BMPC_vs_CC	37.5694	2.05524	0.395001	5.20314	1.9595e-07	7.45835e-07	UP
BCSlncRNA_002366	BCSlncRNA_002366_AS-RP11-576I22.2	Novel lncRNA	Antisense lncRNA	BMPC_vs_CB	35.2388	2.33577	0.464724	5.02614	5.00451e-07	1.753e-06	UP
BCSlncRNA_002366	BCSlncRNA_002366_AS-RP11-576I22.2	Novel lncRNA	Antisense lncRNA	TPC_vs_CB	30.4391	1.89359	0.313209	6.04577	1.48698e-09	6.92753e-09	UP
BCSlncRNA_002399	BCSlncRNA_002399	Novel lncRNA	Intergenic lncRNA	BMPC_vs_TPC	3.20378	-2.48674	0.824379	-3.0165	0.00255714	0.00885925	DOWN
BCSlncRNA_002403	BCSlncRNA_002403	Novel lncRNA	Intergenic lncRNA	BMPC_vs_CC	4.75556	-3.16613	1.0719	-2.95375	0.00313937	0.00624916	DOWN
BCSlncRNA_002403	BCSlncRNA_002403	Novel lncRNA	Intergenic lncRNA	BMPC_vs_CB	4.63412	-3.41415	1.08263	-3.15357	0.00161285	0.00334726	DOWN
BCSlncRNA_002406	BCSlncRNA_002406_AS-RP11-296O14.3	Novel lncRNA	Antisense lncRNA	BMPC_vs_MEM	61.4151	-1.60602	0.484287	-3.31625	0.000912344	0.00259298	DOWN
BCSlncRNA_002406	BCSlncRNA_002406_AS-RP11-296O14.3	Novel lncRNA	Antisense lncRNA	BMPC_vs_CB	111.475	-2.51982	0.488893	-5.15414	2.54795e-07	9.22175e-07	DOWN
BCSlncRNA_002406	BCSlncRNA_002406_AS-RP11-296O14.3	Novel lncRNA	Antisense lncRNA	CB_vs_NB	115.809	1.9679	0.360228	5.46292	4.68372e-08	2.39409e-07	UP
BCSlncRNA_002406	BCSlncRNA_002406_AS-RP11-296O14.3	Novel lncRNA	Antisense lncRNA	BMPC_vs_TPC	85.9183	-3.03647	0.452046	-6.71717	1.85291e-11	3.36309e-10	DOWN
BCSlncRNA_002406	BCSlncRNA_002406_AS-RP11-296O14.3	Novel lncRNA	Antisense lncRNA	BMPC_vs_CC	76.6293	-1.98179	0.451353	-4.39078	1.12947e-05	3.44396e-05	DOWN
BCSlncRNA_002406	BCSlncRNA_002406_AS-RP11-296O14.3	Novel lncRNA	Antisense lncRNA	TPC_vs_NB	99.4369	2.69368	0.351025	7.67376	1.6703e-14	1.49354e-13	UP
BCSlncRNA_002406	BCSlncRNA_002406_AS-RP11-296O14.3	Novel lncRNA	Antisense lncRNA	GC_vs_NB	72.3236	1.5686	0.288637	5.43449	5.49519e-08	4.68008e-07	UP
BCSlncRNA_002406	BCSlncRNA_002406_AS-RP11-296O14.3	Novel lncRNA	Antisense lncRNA	BMPC_vs_GC	62.6247	-2.18678	0.407561	-5.36552	8.07177e-08	3.20309e-07	DOWN
BCSlncRNA_002406	BCSlncRNA_002406_AS-RP11-296O14.3	Novel lncRNA	Antisense lncRNA	TPC_vs_MEM	125.08	1.51202	0.358654	4.21583	2.48864e-05	0.00010163	UP
BCSlncRNA_002449	BCSlncRNA_002449	Novel lncRNA	Intergenic lncRNA	BMPC_vs_CC	6.72513	2.01822	0.666149	3.02968	0.0024481	0.00498815	UP
BCSlncRNA_002470	BCSlncRNA_002470	Novel lncRNA	Intergenic lncRNA	BMPC_vs_NB	300.863	-2.11719	0.448652	-4.71899	2.37015e-06	9.71053e-06	DOWN
BCSlncRNA_002470	BCSlncRNA_002470	Novel lncRNA	Intergenic lncRNA	CB_vs_NB	369.871	-1.87768	0.325863	-5.76217	8.30384e-09	4.70859e-08	DOWN
BCSlncRNA_002473	BCSlncRNA_002473	Novel lncRNA	Intergenic lncRNA	CB_vs_GC	5.49423	-1.75417	0.421848	-4.15829	3.20644e-05	0.000440809	DOWN
BCSlncRNA_002473	BCSlncRNA_002473	Novel lncRNA	Intergenic lncRNA	CC_vs_NB	9.47815	-1.98964	0.481922	-4.12854	3.65074e-05	0.000151636	DOWN
BCSlncRNA_002473	BCSlncRNA_002473	Novel lncRNA	Intergenic lncRNA	CB_vs_NB	8.07737	-3.26833	0.574228	-5.6917	1.25784e-08	6.98012e-08	DOWN
BCSlncRNA_002473	BCSlncRNA_002473	Novel lncRNA	Intergenic lncRNA	TPC_vs_NB	6.32978	-2.2126	0.672262	-3.29127	0.000997346	0.00243297	DOWN
BCSlncRNA_002474	BCSlncRNA_002474	Novel lncRNA	Intergenic lncRNA	BMPC_vs_GC	45.1545	-1.58293	0.508951	-3.11018	0.00186974	0.00381738	DOWN
BCSlncRNA_002474	BCSlncRNA_002474	Novel lncRNA	Intergenic lncRNA	BMPC_vs_NB	75.4237	-2.38535	0.551961	-4.32158	1.54913e-05	5.5475e-05	DOWN
BCSlncRNA_002474	BCSlncRNA_002474	Novel lncRNA	Intergenic lncRNA	MEM_vs_NB	90.8983	-1.50924	0.376088	-4.01301	5.99487e-05	0.000561819	DOWN
BCSlncRNA_002474	BCSlncRNA_002474	Novel lncRNA	Intergenic lncRNA	CC_vs_NB	92.4956	-1.94584	0.369054	-5.27251	1.34573e-07	9.79265e-07	DOWN
BCSlncRNA_002474	BCSlncRNA_002474	Novel lncRNA	Intergenic lncRNA	CB_vs_GC	50.4434	-1.62104	0.309261	-5.24166	1.59139e-07	4.99782e-06	DOWN
BCSlncRNA_002474	BCSlncRNA_002474	Novel lncRNA	Intergenic lncRNA	TPC_vs_NB	64.3026	-1.94455	0.439575	-4.42371	9.70217e-06	3.33752e-05	DOWN
BCSlncRNA_002474	BCSlncRNA_002474	Novel lncRNA	Intergenic lncRNA	CB_vs_NB	82.5807	-2.76243	0.386977	-7.13848	9.43668e-13	8.64988e-12	DOWN
BCSlncRNA_002475	BCSlncRNA_002475	Novel lncRNA	Intergenic lncRNA	CB_vs_NB	30.1582	-2.78415	0.53918	-5.16367	2.42154e-07	1.11316e-06	DOWN
BCSlncRNA_002475	BCSlncRNA_002475	Novel lncRNA	Intergenic lncRNA	BMPC_vs_CB	11.0234	1.69811	0.593343	2.86194	0.00421052	0.00798569	UP
BCSlncRNA_002476	BCSlncRNA_002476	Novel lncRNA	Intergenic lncRNA	BMPC_vs_NB	51.8265	-1.78787	0.565115	-3.16373	0.0015576	0.00381345	DOWN
BCSlncRNA_002476	BCSlncRNA_002476	Novel lncRNA	Intergenic lncRNA	TPC_vs_NB	43.7997	-1.69461	0.484511	-3.49756	0.000469534	0.00122119	DOWN
BCSlncRNA_002476	BCSlncRNA_002476	Novel lncRNA	Intergenic lncRNA	CB_vs_GC	27.8225	-1.55947	0.342912	-4.54771	5.42329e-06	0.000100638	DOWN
BCSlncRNA_002476	BCSlncRNA_002476	Novel lncRNA	Intergenic lncRNA	CC_vs_NB	59.1169	-2.1054	0.38891	-5.4136	6.17687e-08	4.83071e-07	DOWN
BCSlncRNA_002477	BCSlncRNA_002477	Novel lncRNA	Intergenic lncRNA	CB_vs_NB	14.9372	-2.98786	0.519857	-5.74747	9.05862e-09	5.11166e-08	DOWN
BCSlncRNA_002477	BCSlncRNA_002477	Novel lncRNA	Intergenic lncRNA	CC_vs_NB	17.2298	-1.92647	0.450801	-4.27344	1.9248e-05	8.58098e-05	DOWN
BCSlncRNA_002477	BCSlncRNA_002477	Novel lncRNA	Intergenic lncRNA	BMPC_vs_CB	6.34994	2.11916	0.653186	3.24434	0.00117724	0.00250417	UP
BCSlncRNA_002477	BCSlncRNA_002477	Novel lncRNA	Intergenic lncRNA	CB_vs_GC	8.8456	-1.6768	0.383411	-4.37339	1.22334e-05	0.000197173	DOWN
BCSlncRNA_002486	BCSlncRNA_002486_AS-ANGPTL1	Novel lncRNA	Antisense lncRNA	CB_vs_NB	94.5515	-1.96694	0.462776	-4.25032	2.13466e-05	7.09462e-05	DOWN
BCSlncRNA_002486	BCSlncRNA_002486_AS-ANGPTL1	Novel lncRNA	Antisense lncRNA	TPC_vs_NB	71.0336	-1.51675	0.392721	-3.86215	0.000112394	0.000327061	DOWN
BCSlncRNA_002489	BCSlncRNA_002489_AS-ANGPTL1	Novel lncRNA	Antisense lncRNA	CB_vs_NB	172.261	-2.02605	0.429349	-4.71888	2.37141e-06	9.37663e-06	DOWN
BCSlncRNA_002489	BCSlncRNA_002489_AS-ANGPTL1	Novel lncRNA	Antisense lncRNA	BMPC_vs_CB	105.866	1.69313	0.472751	3.58145	0.000341699	0.00080339	UP
BCSlncRNA_002492	BCSlncRNA_002492	Novel lncRNA	Intergenic lncRNA	CC_vs_NB	577.544	-2.01684	0.273759	-7.3672	1.74244e-13	3.46786e-12	DOWN
BCSlncRNA_002492	BCSlncRNA_002492	Novel lncRNA	Intergenic lncRNA	CB_vs_NB	555.403	-2.25727	0.320031	-7.05328	1.7475e-12	1.55568e-11	DOWN
BCSlncRNA_002496	BCSlncRNA_002496_AS-RP11-177A2.5	Novel lncRNA	Antisense lncRNA	BMPC_vs_CC	54.1093	-2.26151	0.411388	-5.49726	3.85729e-08	1.5936e-07	DOWN
BCSlncRNA_002496	BCSlncRNA_002496_AS-RP11-177A2.5	Novel lncRNA	Antisense lncRNA	BMPC_vs_CB	59.319	-2.39159	0.392832	-6.08806	1.14288e-09	5.28549e-09	DOWN
BCSlncRNA_002496	BCSlncRNA_002496_AS-RP11-177A2.5	Novel lncRNA	Antisense lncRNA	BMPC_vs_NB	30.2413	-1.87274	0.415106	-4.51147	6.43785e-06	2.45973e-05	DOWN
BCSlncRNA_002496	BCSlncRNA_002496_AS-RP11-177A2.5	Novel lncRNA	Antisense lncRNA	TPC_vs_GC	43.6878	-2.77174	0.291243	-9.51691	1.78409e-21	1.91416e-20	DOWN
BCSlncRNA_002496	BCSlncRNA_002496_AS-RP11-177A2.5	Novel lncRNA	Antisense lncRNA	TPC_vs_CC	43.937	-2.21805	0.303866	-7.29943	2.8898e-13	1.95742e-12	DOWN
BCSlncRNA_002496	BCSlncRNA_002496_AS-RP11-177A2.5	Novel lncRNA	Antisense lncRNA	BMPC_vs_MEM	46.0663	-2.00744	0.496428	-4.04377	5.25977e-05	0.000198942	DOWN
BCSlncRNA_002496	BCSlncRNA_002496_AS-RP11-177A2.5	Novel lncRNA	Antisense lncRNA	BMPC_vs_GC	57.4328	-2.83444	0.396684	-7.14533	8.97772e-13	5.71997e-12	DOWN
BCSlncRNA_002496	BCSlncRNA_002496_AS-RP11-177A2.5	Novel lncRNA	Antisense lncRNA	TPC_vs_NB	25.4167	-1.85386	0.30592	-6.05993	1.36178e-09	7.69677e-09	DOWN
BCSlncRNA_002496	BCSlncRNA_002496_AS-RP11-177A2.5	Novel lncRNA	Antisense lncRNA	TPC_vs_CB	47.7705	-2.34568	0.294275	-7.97106	1.57318e-15	1.14316e-14	DOWN
BCSlncRNA_002496	BCSlncRNA_002496_AS-RP11-177A2.5	Novel lncRNA	Antisense lncRNA	TPC_vs_MEM	38.6048	-1.93372	0.360564	-5.36306	8.18241e-08	4.98504e-07	DOWN
BCSlncRNA_002518	BCSlncRNA_002518	Novel lncRNA	Intergenic lncRNA	MEM_vs_GC	3.91914	-2.01616	0.504223	-3.99855	6.37328e-05	0.000519931	DOWN
BCSlncRNA_002518	BCSlncRNA_002518	Novel lncRNA	Intergenic lncRNA	BMPC_vs_GC	3.62193	-3.58086	1.09855	-3.25963	0.00111556	0.0023829	DOWN
BCSlncRNA_002518	BCSlncRNA_002518	Novel lncRNA	Intergenic lncRNA	MEM_vs_NB	3.6737	-1.69058	0.531475	-3.18092	0.00146806	0.00713105	DOWN
BCSlncRNA_002552	BCSlncRNA_002552	Novel lncRNA	Intergenic lncRNA	BMPC_vs_TPC	48.9152	-5.36981	0.674402	-7.96234	1.68822e-15	4.93266e-14	DOWN
BCSlncRNA_002552	BCSlncRNA_002552	Novel lncRNA	Intergenic lncRNA	CC_vs_NB	73.7622	3.01954	0.469285	6.43435	1.24003e-10	1.61757e-09	UP
BCSlncRNA_002552	BCSlncRNA_002552	Novel lncRNA	Intergenic lncRNA	TPC_vs_NB	55.8595	3.55426	0.567087	6.26758	3.66706e-10	2.20255e-09	UP
BCSlncRNA_002552	BCSlncRNA_002552	Novel lncRNA	Intergenic lncRNA	MEM_vs_NB	45.3621	2.28622	0.388557	5.88386	4.00798e-09	2.26109e-07	UP
BCSlncRNA_002552	BCSlncRNA_002552	Novel lncRNA	Intergenic lncRNA	BMPC_vs_CC	72.3694	-5.84491	0.809315	-7.22205	5.12112e-13	3.37762e-12	DOWN
BCSlncRNA_002552	BCSlncRNA_002552	Novel lncRNA	Intergenic lncRNA	BMPC_vs_GC	37.8577	-5.413	0.898396	-6.02519	1.68916e-09	8.07002e-09	DOWN
BCSlncRNA_002552	BCSlncRNA_002552	Novel lncRNA	Intergenic lncRNA	BMPC_vs_MEM	42.6557	-5.09789	0.75171	-6.78172	1.18751e-11	1.20322e-10	DOWN
BCSlncRNA_002552	BCSlncRNA_002552	Novel lncRNA	Intergenic lncRNA	GC_vs_NB	41.8056	2.42042	0.585208	4.13599	3.53425e-05	0.000171915	UP
BCSlncRNA_002552	BCSlncRNA_002552	Novel lncRNA	Intergenic lncRNA	CB_vs_NB	128.423	3.90987	0.467067	8.3711	5.70819e-17	8.1687e-16	UP
BCSlncRNA_002552	BCSlncRNA_002552	Novel lncRNA	Intergenic lncRNA	BMPC_vs_CB	130.196	-6.64932	0.800186	-8.30972	9.59302e-17	7.83266e-16	DOWN
BCSlncRNA_002569	BCSlncRNA_002569	Novel lncRNA	Intergenic lncRNA	CB_vs_NB	3.20365	-2.07188	0.63479	-3.26389	0.00109894	0.00260252	DOWN
BCSlncRNA_002569	BCSlncRNA_002569	Novel lncRNA	Intergenic lncRNA	CC_vs_NB	3.28521	-1.83335	0.607277	-3.01896	0.00253645	0.00655163	DOWN
BCSlncRNA_002579	BCSlncRNA_002579	Novel lncRNA	Intergenic lncRNA	BMPC_vs_NB	3.63111	3.03987	0.972257	3.12661	0.00176836	0.00427115	UP
BCSlncRNA_002597	BCSlncRNA_002597	Novel lncRNA	Intergenic lncRNA	TPC_vs_CC	6.6494	1.79286	0.50996	3.51568	0.000438624	0.00107536	UP
BCSlncRNA_002597	BCSlncRNA_002597	Novel lncRNA	Intergenic lncRNA	TPC_vs_CB	6.0953	2.26193	0.5764	3.92423	8.70063e-05	0.000233599	UP
BCSlncRNA_002626	BCSlncRNA_002626	Novel lncRNA	Intergenic lncRNA	BMPC_vs_CB	38.3306	-3.14747	0.616397	-5.10623	3.28641e-07	1.17409e-06	DOWN
BCSlncRNA_002626	BCSlncRNA_002626	Novel lncRNA	Intergenic lncRNA	CC_vs_NB	51.9745	2.10397	0.33903	6.20586	5.43989e-10	6.38496e-09	UP
BCSlncRNA_002626	BCSlncRNA_002626	Novel lncRNA	Intergenic lncRNA	BMPC_vs_CC	47.8994	-3.48533	0.533912	-6.52792	6.66907e-11	3.62688e-10	DOWN
BCSlncRNA_002626	BCSlncRNA_002626	Novel lncRNA	Intergenic lncRNA	BMPC_vs_TPC	20.3457	-3.02695	0.567198	-5.33667	9.46667e-08	9.39963e-07	DOWN
BCSlncRNA_002626	BCSlncRNA_002626	Novel lncRNA	Intergenic lncRNA	TPC_vs_NB	26.4478	1.9403	0.430363	4.50853	6.52787e-06	2.3092e-05	UP
BCSlncRNA_002626	BCSlncRNA_002626	Novel lncRNA	Intergenic lncRNA	BMPC_vs_MEM	28.6138	-2.67804	0.601829	-4.44984	8.59349e-06	3.79542e-05	DOWN
BCSlncRNA_002626	BCSlncRNA_002626	Novel lncRNA	Intergenic lncRNA	BMPC_vs_GC	20.855	-2.78132	0.565957	-4.91437	8.90667e-07	3.09398e-06	DOWN
BCSlncRNA_002626	BCSlncRNA_002626	Novel lncRNA	Intergenic lncRNA	CB_vs_NB	42.696	1.73798	0.415426	4.18361	2.86918e-05	9.33143e-05	UP
BCSlncRNA_002629	BCSlncRNA_002629_AS-RP5-1011O1.2	Novel lncRNA	Antisense lncRNA	CC_vs_NB	69.9961	2.00866	0.475266	4.22638	2.37479e-05	0.000103568	UP
BCSlncRNA_002629	BCSlncRNA_002629_AS-RP5-1011O1.2	Novel lncRNA	Antisense lncRNA	MEM_vs_NB	59.674	1.56373	0.462061	3.38425	0.000713743	0.00402752	UP
BCSlncRNA_002629	BCSlncRNA_002629_AS-RP5-1011O1.2	Novel lncRNA	Antisense lncRNA	TPC_vs_CC	319.427	2.59949	0.569644	4.56336	5.03405e-06	1.64835e-05	UP
BCSlncRNA_002629	BCSlncRNA_002629_AS-RP5-1011O1.2	Novel lncRNA	Antisense lncRNA	BMPC_vs_TPC	243.705	-3.74424	0.686704	-5.45248	4.96729e-08	5.14485e-07	DOWN
BCSlncRNA_002629	BCSlncRNA_002629_AS-RP5-1011O1.2	Novel lncRNA	Antisense lncRNA	BMPC_vs_CC	70.2587	-1.83828	0.600409	-3.06171	0.00220076	0.00453862	DOWN
BCSlncRNA_002629	BCSlncRNA_002629_AS-RP5-1011O1.2	Novel lncRNA	Antisense lncRNA	TPC_vs_CB	302.581	3.38988	0.559126	6.06281	1.33761e-09	6.25401e-09	UP
BCSlncRNA_002629	BCSlncRNA_002629_AS-RP5-1011O1.2	Novel lncRNA	Antisense lncRNA	TPC_vs_NB	264.423	4.60056	0.627373	7.33305	2.2498e-13	1.83546e-12	UP
BCSlncRNA_002629	BCSlncRNA_002629_AS-RP5-1011O1.2	Novel lncRNA	Antisense lncRNA	TPC_vs_GC	322.288	4.27419	0.617247	6.92459	4.37227e-12	2.59281e-11	UP
BCSlncRNA_002632	BCSlncRNA_002632	Novel lncRNA	Intergenic lncRNA	BMPC_vs_TPC	20.4453	-3.09845	0.698997	-4.4327	9.3059e-06	6.14636e-05	DOWN
BCSlncRNA_002632	BCSlncRNA_002632	Novel lncRNA	Intergenic lncRNA	TPC_vs_GC	26.0862	5.63642	0.782682	7.20142	5.95867e-13	3.76857e-12	UP
BCSlncRNA_002632	BCSlncRNA_002632	Novel lncRNA	Intergenic lncRNA	TPC_vs_NB	21.7031	5.44503	0.7507	7.25327	4.06829e-13	3.22075e-12	UP
BCSlncRNA_002633	BCSlncRNA_002633	Novel lncRNA	Intergenic lncRNA	TPC_vs_GC	30.7053	5.74717	0.793628	7.24164	4.43279e-13	2.82313e-12	UP
BCSlncRNA_002633	BCSlncRNA_002633	Novel lncRNA	Intergenic lncRNA	BMPC_vs_TPC	24.289	-2.76936	0.726836	-3.81016	0.000138876	0.000697755	DOWN
BCSlncRNA_002634	BCSlncRNA_002634	Novel lncRNA	Intergenic lncRNA	BMPC_vs_TPC	9.96154	-2.78034	0.743882	-3.73762	0.000185773	0.000902973	DOWN
BCSlncRNA_002634	BCSlncRNA_002634	Novel lncRNA	Intergenic lncRNA	TPC_vs_MEM	10.8631	3.16546	0.643031	4.92272	8.53483e-07	4.44892e-06	UP
BCSlncRNA_002634	BCSlncRNA_002634	Novel lncRNA	Intergenic lncRNA	TPC_vs_GC	12.6639	5.22871	0.839511	6.22828	4.71594e-10	2.34254e-09	UP
BCSlncRNA_002635	BCSlncRNA_002635	Novel lncRNA	Intergenic lncRNA	CC_vs_GC	10.2862	1.53367	0.384943	3.98415	6.77208e-05	0.00105773	UP
BCSlncRNA_002635	BCSlncRNA_002635	Novel lncRNA	Intergenic lncRNA	BMPC_vs_NB	4.66947	2.92201	0.975776	2.99455	0.0027485	0.00631278	UP
BCSlncRNA_002635	BCSlncRNA_002635	Novel lncRNA	Intergenic lncRNA	CC_vs_NB	7.98808	2.82188	0.571524	4.93746	7.91463e-07	4.87724e-06	UP
BCSlncRNA_002636	BCSlncRNA_002636	Novel lncRNA	Intergenic lncRNA	TPC_vs_CB	5.17025	2.19991	0.702642	3.13092	0.00174261	0.00377697	UP
BCSlncRNA_002636	BCSlncRNA_002636	Novel lncRNA	Intergenic lncRNA	TPC_vs_GC	4.9589	2.92988	0.868358	3.37405	0.000740715	0.00172191	UP
BCSlncRNA_002637	BCSlncRNA_002637	Novel lncRNA	Intergenic lncRNA	TPC_vs_GC	3.75522	2.44729	0.738933	3.31193	0.000926542	0.00211711	UP
BCSlncRNA_002641	BCSlncRNA_002641	Novel lncRNA	Intergenic lncRNA	CC_vs_NB	17.2785	2.36939	0.502772	4.71266	2.44504e-06	1.34755e-05	UP
BCSlncRNA_002641	BCSlncRNA_002641	Novel lncRNA	Intergenic lncRNA	BMPC_vs_MEM	11.4164	-3.29425	0.864864	-3.80898	0.00013954	0.000481133	DOWN
BCSlncRNA_002641	BCSlncRNA_002641	Novel lncRNA	Intergenic lncRNA	TPC_vs_NB	14.0579	3.2494	0.447997	7.25318	4.07101e-13	3.22087e-12	UP
BCSlncRNA_002641	BCSlncRNA_002641	Novel lncRNA	Intergenic lncRNA	BMPC_vs_TPC	11.9246	-4.05211	0.685474	-5.9114	3.3921e-09	4.34484e-08	DOWN
BCSlncRNA_002641	BCSlncRNA_002641	Novel lncRNA	Intergenic lncRNA	MEM_vs_NB	12.5136	1.6376	0.482224	3.39594	0.000683945	0.00389583	UP
BCSlncRNA_002641	BCSlncRNA_002641	Novel lncRNA	Intergenic lncRNA	BMPC_vs_CB	17.7071	-4.15329	0.89511	-4.63998	3.4845e-06	1.10387e-05	DOWN
BCSlncRNA_002641	BCSlncRNA_002641	Novel lncRNA	Intergenic lncRNA	GC_vs_NB	11.3116	2.16989	0.510135	4.25355	2.10409e-05	0.000107691	UP
BCSlncRNA_002641	BCSlncRNA_002641	Novel lncRNA	Intergenic lncRNA	BMPC_vs_GC	9.71283	-3.89887	0.918751	-4.24367	2.19896e-05	6.29773e-05	DOWN
BCSlncRNA_002641	BCSlncRNA_002641	Novel lncRNA	Intergenic lncRNA	BMPC_vs_CC	16.3614	-3.98362	0.889084	-4.48059	7.44362e-06	2.32951e-05	DOWN
BCSlncRNA_002641	BCSlncRNA_002641	Novel lncRNA	Intergenic lncRNA	CB_vs_NB	18.5006	2.58775	0.50686	5.10545	3.30013e-07	1.48902e-06	UP
BCSlncRNA_002642	BCSlncRNA_002642	Novel lncRNA	Intergenic lncRNA	BMPC_vs_TPC	54.2845	-5.27344	0.590007	-8.93793	3.96541e-19	1.60545e-17	DOWN
BCSlncRNA_002642	BCSlncRNA_002642	Novel lncRNA	Intergenic lncRNA	BMPC_vs_CC	58.1085	-4.81489	0.732169	-6.57619	4.82647e-11	2.66427e-10	DOWN
BCSlncRNA_002642	BCSlncRNA_002642	Novel lncRNA	Intergenic lncRNA	MEM_vs_NB	34.567	1.87153	0.425214	4.40137	1.07568e-05	0.000141758	UP
BCSlncRNA_002642	BCSlncRNA_002642	Novel lncRNA	Intergenic lncRNA	TPC_vs_NB	61.5026	3.97108	0.390661	10.165	2.84051e-24	4.65651e-23	UP
BCSlncRNA_002642	BCSlncRNA_002642	Novel lncRNA	Intergenic lncRNA	BMPC_vs_MEM	31.8965	-3.83008	0.745981	-5.13429	2.83212e-07	1.59848e-06	DOWN
BCSlncRNA_002642	BCSlncRNA_002642	Novel lncRNA	Intergenic lncRNA	TPC_vs_GC	88.0367	1.60528	0.37758	4.2515	2.1234e-05	6.31341e-05	UP
BCSlncRNA_002642	BCSlncRNA_002642	Novel lncRNA	Intergenic lncRNA	BMPC_vs_CB	55.1145	-4.80971	0.728575	-6.60153	4.06949e-11	2.15874e-10	DOWN
BCSlncRNA_002642	BCSlncRNA_002642	Novel lncRNA	Intergenic lncRNA	GC_vs_NB	29.523	2.20875	0.449934	4.90906	9.15152e-07	6.27624e-06	UP
BCSlncRNA_002642	BCSlncRNA_002642	Novel lncRNA	Intergenic lncRNA	TPC_vs_MEM	79.9318	1.682	0.405787	4.14503	3.39768e-05	0.000135281	UP
BCSlncRNA_002642	BCSlncRNA_002642	Novel lncRNA	Intergenic lncRNA	CC_vs_NB	59.659	2.87443	0.414823	6.9293	4.22936e-12	6.99444e-11	UP
BCSlncRNA_002642	BCSlncRNA_002642	Novel lncRNA	Intergenic lncRNA	CB_vs_NB	56.5927	2.87987	0.411648	6.99595	2.63458e-12	2.29931e-11	UP
BCSlncRNA_002642	BCSlncRNA_002642	Novel lncRNA	Intergenic lncRNA	BMPC_vs_GC	25.6046	-4.24777	0.778045	-5.45955	4.7734e-08	1.94654e-07	DOWN
BCSlncRNA_002644	BCSlncRNA_002644	Novel lncRNA	Intergenic lncRNA	BMPC_vs_TPC	3.73246	-3.0375	0.797777	-3.80746	0.000140404	0.000703908	DOWN
BCSlncRNA_002644	BCSlncRNA_002644	Novel lncRNA	Intergenic lncRNA	TPC_vs_NB	4.45416	3.0254	0.703944	4.29779	1.72511e-05	5.7021e-05	UP
BCSlncRNA_002644	BCSlncRNA_002644	Novel lncRNA	Intergenic lncRNA	TPC_vs_MEM	5.08831	1.88702	0.537821	3.50863	0.00045042	0.00142771	UP
BCSlncRNA_002644	BCSlncRNA_002644	Novel lncRNA	Intergenic lncRNA	TPC_vs_CB	5.41618	2.06547	0.581218	3.5537	0.000379855	0.000923415	UP
BCSlncRNA_002644	BCSlncRNA_002644	Novel lncRNA	Intergenic lncRNA	BMPC_vs_GC	3.0468	-3.26795	1.12533	-2.90399	0.00368446	0.00707942	DOWN
BCSlncRNA_002645	BCSlncRNA_002645	Novel lncRNA	Intergenic lncRNA	BMPC_vs_TPC	5.51998	-3.35176	0.787011	-4.25885	2.0548e-05	0.000125595	DOWN
BCSlncRNA_002645	BCSlncRNA_002645	Novel lncRNA	Intergenic lncRNA	TPC_vs_MEM	6.67523	2.69709	0.510775	5.28039	1.28909e-07	7.65109e-07	UP
BCSlncRNA_002645	BCSlncRNA_002645	Novel lncRNA	Intergenic lncRNA	TPC_vs_NB	6.45617	3.19669	0.658606	4.85372	1.21169e-06	4.73509e-06	UP
BCSlncRNA_002645	BCSlncRNA_002645	Novel lncRNA	Intergenic lncRNA	TPC_vs_CC	8.32168	1.92935	0.472131	4.08647	4.37993e-05	0.000125634	UP
BCSlncRNA_002645	BCSlncRNA_002645	Novel lncRNA	Intergenic lncRNA	TPC_vs_CB	7.33877	2.68029	0.584412	4.5863	4.51176e-06	1.44923e-05	UP
BCSlncRNA_002645	BCSlncRNA_002645	Novel lncRNA	Intergenic lncRNA	BMPC_vs_GC	2.85011	-3.23333	1.12599	-2.87154	0.00408472	0.00777171	DOWN
BCSlncRNA_002646	BCSlncRNA_002646	Novel lncRNA	Intergenic lncRNA	TPC_vs_CB	7.89966	2.1707	0.459752	4.72145	2.34175e-06	7.77523e-06	UP
BCSlncRNA_002646	BCSlncRNA_002646	Novel lncRNA	Intergenic lncRNA	TPC_vs_MEM	6.91563	2.29384	0.485508	4.72463	2.30534e-06	1.12325e-05	UP
BCSlncRNA_002646	BCSlncRNA_002646	Novel lncRNA	Intergenic lncRNA	TPC_vs_CC	8.77278	1.58072	0.401164	3.94034	8.13675e-05	0.000225246	UP
BCSlncRNA_002646	BCSlncRNA_002646	Novel lncRNA	Intergenic lncRNA	TPC_vs_NB	6.05424	3.91291	0.687647	5.69028	1.26829e-08	6.38425e-08	UP
BCSlncRNA_002646	BCSlncRNA_002646	Novel lncRNA	Intergenic lncRNA	CC_vs_NB	3.75351	2.27477	0.613974	3.705	0.000211391	0.000729006	UP
BCSlncRNA_002646	BCSlncRNA_002646	Novel lncRNA	Intergenic lncRNA	BMPC_vs_CC	3.55692	-3.12629	1.06388	-2.93856	0.00329737	0.00653315	DOWN
BCSlncRNA_002646	BCSlncRNA_002646	Novel lncRNA	Intergenic lncRNA	BMPC_vs_TPC	5.38064	-3.43633	0.780136	-4.40479	1.05888e-05	6.90422e-05	DOWN
BCSlncRNA_002646	BCSlncRNA_002646	Novel lncRNA	Intergenic lncRNA	TPC_vs_GC	8.44155	1.87123	0.528811	3.53855	0.000402328	0.000980318	UP
BCSlncRNA_002649	BCSlncRNA_002649	Novel lncRNA	Intergenic lncRNA	BMPC_vs_CC	22.7772	-1.89422	0.668337	-2.83423	0.0045936	0.00878844	DOWN
BCSlncRNA_002649	BCSlncRNA_002649	Novel lncRNA	Intergenic lncRNA	TPC_vs_NB	19.5157	3.83632	0.608345	6.30616	2.86042e-10	1.73496e-09	UP
BCSlncRNA_002649	BCSlncRNA_002649	Novel lncRNA	Intergenic lncRNA	CC_vs_NB	20.7589	2.88821	0.545943	5.29032	1.22103e-07	8.95506e-07	UP
BCSlncRNA_002649	BCSlncRNA_002649	Novel lncRNA	Intergenic lncRNA	BMPC_vs_CB	26.7983	-2.24228	0.594581	-3.77119	0.000162469	0.00040429	DOWN
BCSlncRNA_002649	BCSlncRNA_002649	Novel lncRNA	Intergenic lncRNA	MEM_vs_NB	15.1445	2.38741	0.437316	5.45924	4.78186e-08	1.76077e-06	UP
BCSlncRNA_002649	BCSlncRNA_002649	Novel lncRNA	Intergenic lncRNA	BMPC_vs_TPC	18.9477	-2.37511	0.618124	-3.84245	0.000121812	0.000619619	DOWN
BCSlncRNA_002649	BCSlncRNA_002649	Novel lncRNA	Intergenic lncRNA	CB_vs_NB	24.4719	3.35345	0.51531	6.50763	7.63435e-11	5.60036e-10	UP
BCSlncRNA_002649	BCSlncRNA_002649	Novel lncRNA	Intergenic lncRNA	GC_vs_NB	10.1473	2.10959	0.651271	3.23919	0.00119871	0.00398126	UP
BCSlncRNA_002651	BCSlncRNA_002651	Novel lncRNA	Intergenic lncRNA	CC_vs_GC	5.3306	1.55931	0.400973	3.88881	0.000100735	0.00145742	UP
BCSlncRNA_002680	BCSlncRNA_002680	Novel lncRNA	Intergenic lncRNA	TPC_vs_GC	18.7605	2.15967	0.590415	3.65787	0.000254316	0.00064241	UP
BCSlncRNA_002680	BCSlncRNA_002680	Novel lncRNA	Intergenic lncRNA	TPC_vs_NB	13.8412	4.73451	0.644698	7.34376	2.07668e-13	1.70156e-12	UP
BCSlncRNA_002680	BCSlncRNA_002680	Novel lncRNA	Intergenic lncRNA	CC_vs_NB	6.14143	2.65391	0.586196	4.52735	5.97285e-06	2.99953e-05	UP
BCSlncRNA_002680	BCSlncRNA_002680	Novel lncRNA	Intergenic lncRNA	MEM_vs_NB	4.80147	1.88873	0.523919	3.60501	0.000312143	0.002096	UP
BCSlncRNA_002680	BCSlncRNA_002680	Novel lncRNA	Intergenic lncRNA	BMPC_vs_NB	5.2764	3.62811	0.838583	4.32647	1.51515e-05	5.43858e-05	UP
BCSlncRNA_002680	BCSlncRNA_002680	Novel lncRNA	Intergenic lncRNA	TPC_vs_MEM	16.4504	2.28636	0.434909	5.25709	1.4635e-07	8.62615e-07	UP
BCSlncRNA_002680	BCSlncRNA_002680	Novel lncRNA	Intergenic lncRNA	CB_vs_NB	6.09811	2.71089	0.664772	4.07792	4.54402e-05	0.000142529	UP
BCSlncRNA_002680	BCSlncRNA_002680	Novel lncRNA	Intergenic lncRNA	TPC_vs_CB	18.8338	2.00526	0.442207	4.53467	5.76935e-06	1.83262e-05	UP
BCSlncRNA_002680	BCSlncRNA_002680	Novel lncRNA	Intergenic lncRNA	TPC_vs_CC	18.7261	2.00861	0.391016	5.13689	2.79321e-07	1.05747e-06	UP
BCSlncRNA_002690	BCSlncRNA_002690	Novel lncRNA	Intergenic lncRNA	BMPC_vs_MEM	11.8127	-4.17128	0.895728	-4.65685	3.2108e-06	1.52728e-05	DOWN
BCSlncRNA_002690	BCSlncRNA_002690	Novel lncRNA	Intergenic lncRNA	TPC_vs_GC	26.9885	-1.65133	0.374058	-4.41465	1.01173e-05	3.14186e-05	DOWN
BCSlncRNA_002690	BCSlncRNA_002690	Novel lncRNA	Intergenic lncRNA	BMPC_vs_CC	15.2875	-4.68541	0.970907	-4.82581	1.39434e-06	4.79975e-06	DOWN
BCSlncRNA_002690	BCSlncRNA_002690	Novel lncRNA	Intergenic lncRNA	BMPC_vs_CB	28.6964	-5.44388	0.963268	-5.65147	1.59081e-08	6.56155e-08	DOWN
BCSlncRNA_002690	BCSlncRNA_002690	Novel lncRNA	Intergenic lncRNA	BMPC_vs_NB	7.8771	-3.71268	1.00536	-3.69287	0.00022174	0.000646825	DOWN
BCSlncRNA_002690	BCSlncRNA_002690	Novel lncRNA	Intergenic lncRNA	BMPC_vs_TPC	5.74503	-3.44555	0.781312	-4.40995	1.03396e-05	6.75439e-05	DOWN
BCSlncRNA_002690	BCSlncRNA_002690	Novel lncRNA	Intergenic lncRNA	BMPC_vs_GC	27.7381	-5.88407	0.962577	-6.11283	9.78803e-10	4.77591e-09	DOWN
BCSlncRNA_002690	BCSlncRNA_002690	Novel lncRNA	Intergenic lncRNA	MEM_vs_GC	36.2947	-1.60142	0.272408	-5.87876	4.13359e-09	1.05831e-07	DOWN
BCSlncRNA_002692	BCSlncRNA_002692	Novel lncRNA	Intergenic lncRNA	BMPC_vs_GC	4.55169	-3.6589	1.10463	-3.31232	0.000925249	0.00200906	DOWN
BCSlncRNA_002692	BCSlncRNA_002692	Novel lncRNA	Intergenic lncRNA	CB_vs_NB	6.718	2.88294	0.635018	4.53994	5.62711e-06	2.08492e-05	UP
BCSlncRNA_002692	BCSlncRNA_002692	Novel lncRNA	Intergenic lncRNA	TPC_vs_GC	3.5193	-2.62225	0.829337	-3.16187	0.00156761	0.00343285	DOWN
BCSlncRNA_002692	BCSlncRNA_002692	Novel lncRNA	Intergenic lncRNA	TPC_vs_CB	5.298	-2.81733	0.738772	-3.81353	0.000136996	0.000356755	DOWN
BCSlncRNA_002692	BCSlncRNA_002692	Novel lncRNA	Intergenic lncRNA	BMPC_vs_CB	6.59606	-3.77813	1.06009	-3.56397	0.000365289	0.000854242	DOWN
BCSlncRNA_002692	BCSlncRNA_002692	Novel lncRNA	Intergenic lncRNA	GC_vs_NB	4.88784	2.49181	0.660517	3.77251	0.000161612	0.000670605	UP
BCSlncRNA_002694	BCSlncRNA_002694	Novel lncRNA	Intergenic lncRNA	BMPC_vs_CC	4.90581	-3.35177	1.05402	-3.18	0.00147276	0.00314515	DOWN
BCSlncRNA_002694	BCSlncRNA_002694	Novel lncRNA	Intergenic lncRNA	CC_vs_NB	5.05107	2.27945	0.625223	3.64582	0.000266544	0.000896647	UP
BCSlncRNA_002694	BCSlncRNA_002694	Novel lncRNA	Intergenic lncRNA	GC_vs_NB	6.17099	2.81648	0.65372	4.30838	1.64453e-05	8.63335e-05	UP
BCSlncRNA_002694	BCSlncRNA_002694	Novel lncRNA	Intergenic lncRNA	BMPC_vs_CB	8.47025	-4.11412	1.03562	-3.9726	7.10919e-05	0.000187543	DOWN
BCSlncRNA_002694	BCSlncRNA_002694	Novel lncRNA	Intergenic lncRNA	CB_vs_NB	8.43045	3.27591	0.597996	5.47815	4.29789e-08	2.20426e-07	UP
BCSlncRNA_002694	BCSlncRNA_002694	Novel lncRNA	Intergenic lncRNA	BMPC_vs_GC	5.97967	-4.01351	1.0794	-3.7183	0.00020057	0.000490937	DOWN
BCSlncRNA_002694	BCSlncRNA_002694	Novel lncRNA	Intergenic lncRNA	TPC_vs_CB	7.62183	-1.83138	0.556022	-3.29372	0.000988706	0.00224472	DOWN
BCSlncRNA_002712	BCSlncRNA_002712	Novel lncRNA	Intergenic lncRNA	TPC_vs_CC	6.21174	1.93371	0.573389	3.37242	0.000745114	0.00175609	UP
BCSlncRNA_002712	BCSlncRNA_002712	Novel lncRNA	Intergenic lncRNA	TPC_vs_MEM	5.80757	1.87656	0.580484	3.23274	0.00122608	0.00351441	UP
BCSlncRNA_002712	BCSlncRNA_002712	Novel lncRNA	Intergenic lncRNA	TPC_vs_GC	6.03698	2.35851	0.813844	2.89799	0.00375559	0.00765175	UP
BCSlncRNA_002712	BCSlncRNA_002712	Novel lncRNA	Intergenic lncRNA	TPC_vs_NB	4.68364	3.8646	0.856674	4.51117	6.44718e-06	2.28279e-05	UP
BCSlncRNA_002716	BCSlncRNA_002716	Novel lncRNA	Intergenic lncRNA	BMPC_vs_MEM	6.78026	2.94857	0.581253	5.07278	3.92049e-07	2.16563e-06	UP
BCSlncRNA_002716	BCSlncRNA_002716	Novel lncRNA	Intergenic lncRNA	BMPC_vs_CC	6.16952	5.07917	0.772008	6.57916	4.731e-11	2.61399e-10	UP
BCSlncRNA_002716	BCSlncRNA_002716	Novel lncRNA	Intergenic lncRNA	BMPC_vs_CB	6.1988	5.10067	0.785939	6.4899	8.58941e-11	4.42438e-10	UP
BCSlncRNA_002716	BCSlncRNA_002716	Novel lncRNA	Intergenic lncRNA	BMPC_vs_TPC	4.63829	2.7512	0.724751	3.79606	0.000147011	0.00073316	UP
BCSlncRNA_002716	BCSlncRNA_002716	Novel lncRNA	Intergenic lncRNA	BMPC_vs_NB	5.87638	4.90423	0.860656	5.69825	1.21042e-08	6.95442e-08	UP
BCSlncRNA_002716	BCSlncRNA_002716	Novel lncRNA	Intergenic lncRNA	BMPC_vs_GC	7.40021	4.69527	0.827717	5.67255	1.40688e-08	6.08871e-08	UP
BCSlncRNA_002747	BCSlncRNA_002747	Novel lncRNA	Intergenic lncRNA	CC_vs_CB	26.574	-1.94857	0.238819	-8.15919	3.37278e-16	2.17567e-14	DOWN
BCSlncRNA_002747	BCSlncRNA_002747	Novel lncRNA	Intergenic lncRNA	TPC_vs_CC	25.9509	2.94078	0.308939	9.51896	1.7492e-21	2.10345e-20	UP
BCSlncRNA_002747	BCSlncRNA_002747	Novel lncRNA	Intergenic lncRNA	MEM_vs_NB	10.7772	1.89658	0.421605	4.49848	6.84416e-06	9.73114e-05	UP
BCSlncRNA_002747	BCSlncRNA_002747	Novel lncRNA	Intergenic lncRNA	CB_vs_NB	23.516	3.2953	0.398817	8.26269	1.42423e-16	1.96954e-15	UP
BCSlncRNA_002747	BCSlncRNA_002747	Novel lncRNA	Intergenic lncRNA	TPC_vs_MEM	27.888	1.94745	0.329934	5.90256	3.579e-09	2.58964e-08	UP
BCSlncRNA_002747	BCSlncRNA_002747	Novel lncRNA	Intergenic lncRNA	CC_vs_GC	17.9469	-1.57394	0.277299	-5.67596	1.37916e-08	9.29167e-07	DOWN
BCSlncRNA_002747	BCSlncRNA_002747	Novel lncRNA	Intergenic lncRNA	GC_vs_NB	13.77	2.87135	0.421752	6.80815	9.88634e-12	1.51453e-10	UP
BCSlncRNA_002747	BCSlncRNA_002747	Novel lncRNA	Intergenic lncRNA	TPC_vs_NB	22.119	4.11087	0.446055	9.21607	3.08201e-20	4.01297e-19	UP
BCSlncRNA_002749	BCSlncRNA_002749	Novel lncRNA	Intergenic lncRNA	BMPC_vs_CB	14.8604	-2.10485	0.567273	-3.71047	0.000206878	0.000506435	DOWN
BCSlncRNA_002749	BCSlncRNA_002749	Novel lncRNA	Intergenic lncRNA	TPC_vs_CC	18.457	2.75566	0.325931	8.45472	2.79761e-17	2.55999e-16	UP
BCSlncRNA_002749	BCSlncRNA_002749	Novel lncRNA	Intergenic lncRNA	CB_vs_NB	14.4448	2.39424	0.401415	5.9645	2.4539e-09	1.49077e-08	UP
BCSlncRNA_002749	BCSlncRNA_002749	Novel lncRNA	Intergenic lncRNA	GC_vs_NB	8.39596	1.8536	0.495219	3.74299	0.000181845	0.000744232	UP
BCSlncRNA_002749	BCSlncRNA_002749	Novel lncRNA	Intergenic lncRNA	CC_vs_CB	16.5037	-1.50808	0.265322	-5.68395	1.31618e-08	2.64659e-07	DOWN
BCSlncRNA_002749	BCSlncRNA_002749	Novel lncRNA	Intergenic lncRNA	TPC_vs_NB	15.8449	3.46308	0.43041	8.04601	8.55348e-16	8.33377e-15	UP
BCSlncRNA_002749	BCSlncRNA_002749	Novel lncRNA	Intergenic lncRNA	MEM_vs_CB	15.4393	-1.53409	0.274643	-5.58577	2.32669e-08	3.20562e-07	DOWN
BCSlncRNA_002749	BCSlncRNA_002749	Novel lncRNA	Intergenic lncRNA	BMPC_vs_TPC	14.4951	-2.89666	0.534555	-5.41884	5.99883e-08	6.14321e-07	DOWN
BCSlncRNA_002749	BCSlncRNA_002749	Novel lncRNA	Intergenic lncRNA	TPC_vs_MEM	17.3561	2.63396	0.309226	8.51792	1.62438e-17	3.12129e-16	UP
BCSlncRNA_002753	BCSlncRNA_002753	Novel lncRNA	Intergenic lncRNA	GC_vs_NB	6.80947	2.08238	0.630242	3.30409	0.000952849	0.00324334	UP
BCSlncRNA_002753	BCSlncRNA_002753	Novel lncRNA	Intergenic lncRNA	BMPC_vs_MEM	5.20354	-3.27146	0.945679	-3.45938	0.00054143	0.0016351	DOWN
BCSlncRNA_002753	BCSlncRNA_002753	Novel lncRNA	Intergenic lncRNA	TPC_vs_CC	2.76509	-2.35026	0.796151	-2.95202	0.00315701	0.00662533	DOWN
BCSlncRNA_002753	BCSlncRNA_002753	Novel lncRNA	Intergenic lncRNA	TPC_vs_CB	7.79493	-3.75754	0.753728	-4.98527	6.18763e-07	2.20848e-06	DOWN
BCSlncRNA_002753	BCSlncRNA_002753	Novel lncRNA	Intergenic lncRNA	BMPC_vs_CB	10.0945	-4.25829	1.02955	-4.13605	3.53331e-05	9.76737e-05	DOWN
BCSlncRNA_002753	BCSlncRNA_002753	Novel lncRNA	Intergenic lncRNA	TPC_vs_MEM	4.21236	-2.73633	0.677576	-4.03841	5.38153e-05	0.000206166	DOWN
BCSlncRNA_002753	BCSlncRNA_002753	Novel lncRNA	Intergenic lncRNA	MEM_vs_NB	5.83037	1.54337	0.465596	3.31483	0.000916993	0.00491273	UP
BCSlncRNA_002753	BCSlncRNA_002753	Novel lncRNA	Intergenic lncRNA	BMPC_vs_GC	5.95882	-4.0297	1.07685	-3.74212	0.000182475	0.000450335	DOWN
BCSlncRNA_002753	BCSlncRNA_002753	Novel lncRNA	Intergenic lncRNA	TPC_vs_GC	4.34411	-3.47196	0.820765	-4.23016	2.3353e-05	6.90012e-05	DOWN
BCSlncRNA_002753	BCSlncRNA_002753	Novel lncRNA	Intergenic lncRNA	CB_vs_NB	10.5003	2.60514	0.553098	4.71008	2.47616e-06	9.74507e-06	UP
BCSlncRNA_002767	BCSlncRNA_002767_AS-CHIT1	Novel lncRNA	Antisense lncRNA	BMPC_vs_CB	13.284	-2.4102	0.671696	-3.58823	0.00033293	0.000784522	DOWN
BCSlncRNA_002770	BCSlncRNA_002770_AS-RP11-134P9.1	Novel lncRNA	Antisense lncRNA	CB_vs_NB	19.824	2.126	0.458264	4.63925	3.49684e-06	1.3471e-05	UP
BCSlncRNA_002770	BCSlncRNA_002770_AS-RP11-134P9.1	Novel lncRNA	Antisense lncRNA	CC_vs_NB	14.1694	1.56911	0.420661	3.7301	0.000191406	0.000667293	UP
BCSlncRNA_002770	BCSlncRNA_002770_AS-RP11-134P9.1	Novel lncRNA	Antisense lncRNA	BMPC_vs_CB	20.6742	-1.55072	0.516985	-2.99954	0.00270385	0.00535938	DOWN
BCSlncRNA_002770	BCSlncRNA_002770_AS-RP11-134P9.1	Novel lncRNA	Antisense lncRNA	GC_vs_NB	12.689	1.66844	0.556121	3.00014	0.00269857	0.00809306	UP
BCSlncRNA_002770	BCSlncRNA_002770_AS-RP11-134P9.1	Novel lncRNA	Antisense lncRNA	TPC_vs_NB	12.8485	2.3146	0.576856	4.01244	6.00935e-05	0.000183096	UP
BCSlncRNA_002772	BCSlncRNA_002772	Novel lncRNA	Intergenic lncRNA	TPC_vs_CC	35.221	1.81048	0.301925	5.99645	2.01684e-09	9.64461e-09	UP
BCSlncRNA_002772	BCSlncRNA_002772	Novel lncRNA	Intergenic lncRNA	TPC_vs_MEM	35.3684	1.52693	0.292166	5.22623	1.72997e-07	1.00717e-06	UP
BCSlncRNA_002773	BCSlncRNA_002773	Novel lncRNA	Intergenic lncRNA	TPC_vs_CC	9.0506	1.7649	0.409427	4.31066	1.62767e-05	4.97383e-05	UP
BCSlncRNA_002773	BCSlncRNA_002773	Novel lncRNA	Intergenic lncRNA	TPC_vs_MEM	8.72718	1.68034	0.384689	4.36805	1.25362e-05	5.39769e-05	UP
BCSlncRNA_002773	BCSlncRNA_002773	Novel lncRNA	Intergenic lncRNA	TPC_vs_NB	8.03576	1.65866	0.456069	3.63687	0.00027597	0.000747803	UP
BCSlncRNA_002776	BCSlncRNA_002776	Novel lncRNA	Intergenic lncRNA	MEM_vs_CB	104.498	-1.7134	0.348853	-4.91152	9.03724e-07	8.98936e-06	DOWN
BCSlncRNA_002776	BCSlncRNA_002776	Novel lncRNA	Intergenic lncRNA	BMPC_vs_CB	97.71	-5.5408	0.692374	-8.00261	1.21807e-15	9.23716e-15	DOWN
BCSlncRNA_002776	BCSlncRNA_002776	Novel lncRNA	Intergenic lncRNA	BMPC_vs_MEM	25.913	-3.49376	0.74037	-4.71894	2.37075e-06	1.15208e-05	DOWN
BCSlncRNA_002776	BCSlncRNA_002776	Novel lncRNA	Intergenic lncRNA	TPC_vs_CB	85.4958	-2.09137	0.346051	-6.04353	1.50777e-09	7.01603e-09	DOWN
BCSlncRNA_002776	BCSlncRNA_002776	Novel lncRNA	Intergenic lncRNA	BMPC_vs_GC	19.486	-3.89705	0.74375	-5.23973	1.6081e-07	6.13973e-07	DOWN
BCSlncRNA_002776	BCSlncRNA_002776	Novel lncRNA	Intergenic lncRNA	BMPC_vs_CC	37.2125	-4.11177	0.760142	-5.4092	6.33054e-08	2.55502e-07	DOWN
BCSlncRNA_002776	BCSlncRNA_002776	Novel lncRNA	Intergenic lncRNA	GC_vs_NB	19.2878	3.48258	0.464781	7.49294	6.73472e-14	1.33664e-12	UP
BCSlncRNA_002776	BCSlncRNA_002776	Novel lncRNA	Intergenic lncRNA	CB_vs_NB	93.4139	5.31111	0.449455	11.8168	3.19663e-32	1.54628e-30	UP
BCSlncRNA_002776	BCSlncRNA_002776	Novel lncRNA	Intergenic lncRNA	TPC_vs_NB	12.068	3.3401	0.517582	6.45328	1.09455e-10	6.92162e-10	UP
BCSlncRNA_002776	BCSlncRNA_002776	Novel lncRNA	Intergenic lncRNA	CB_vs_GC	131.235	1.58434	0.298973	5.29928	1.16261e-07	3.82024e-06	UP
BCSlncRNA_002776	BCSlncRNA_002776	Novel lncRNA	Intergenic lncRNA	MEM_vs_NB	25.5407	2.96539	0.454261	6.52793	6.6685e-11	6.98782e-09	UP
BCSlncRNA_002776	BCSlncRNA_002776	Novel lncRNA	Intergenic lncRNA	CC_vs_NB	36.122	3.7665	0.500568	7.52445	5.29436e-14	1.1297e-12	UP
BCSlncRNA_002776	BCSlncRNA_002776	Novel lncRNA	Intergenic lncRNA	BMPC_vs_TPC	10.8643	-3.1212	0.659884	-4.72992	2.24604e-06	1.7013e-05	DOWN
BCSlncRNA_002797	BCSlncRNA_002797	Novel lncRNA	Intergenic lncRNA	TPC_vs_NB	12.783	1.63755	0.379079	4.31981	1.56164e-05	5.19428e-05	UP
BCSlncRNA_002799	BCSlncRNA_002799	Novel lncRNA	Intergenic lncRNA	TPC_vs_CC	15.0831	1.63022	0.313028	5.20792	1.90971e-07	7.37789e-07	UP
BCSlncRNA_002799	BCSlncRNA_002799	Novel lncRNA	Intergenic lncRNA	CC_vs_NB	24.3026	-2.13969	0.267926	-7.98613	1.39243e-15	3.66e-14	DOWN
BCSlncRNA_002801	BCSlncRNA_002801	Novel lncRNA	Intergenic lncRNA	MEM_vs_NB	25.2197	-1.55458	0.31373	-4.95514	7.22766e-07	1.62499e-05	DOWN
BCSlncRNA_002801	BCSlncRNA_002801	Novel lncRNA	Intergenic lncRNA	BMPC_vs_NB	22.7584	-1.54834	0.462863	-3.34514	0.000822413	0.00213678	DOWN
BCSlncRNA_002801	BCSlncRNA_002801	Novel lncRNA	Intergenic lncRNA	CC_vs_NB	26.0158	-1.85229	0.317474	-5.83445	5.39695e-09	5.2754e-08	DOWN
BCSlncRNA_002802	BCSlncRNA_002802	Novel lncRNA	Intergenic lncRNA	CC_vs_NB	13.4796	-1.99115	0.451378	-4.41128	1.02763e-05	4.86466e-05	DOWN
BCSlncRNA_002803	BCSlncRNA_002803	Novel lncRNA	Intergenic lncRNA	BMPC_vs_CC	6.82049	1.58806	0.53193	2.98547	0.00283139	0.00568733	UP
BCSlncRNA_002803	BCSlncRNA_002803	Novel lncRNA	Intergenic lncRNA	CC_vs_NB	11.2362	-2.08512	0.345369	-6.03737	1.56642e-09	1.69655e-08	DOWN
BCSlncRNA_002806	BCSlncRNA_002806	Novel lncRNA	Intergenic lncRNA	BMPC_vs_CC	12.2944	1.96425	0.560737	3.50298	0.000460076	0.0010776	UP
BCSlncRNA_002806	BCSlncRNA_002806	Novel lncRNA	Intergenic lncRNA	CC_vs_NB	19.312	-2.30825	0.351512	-6.56665	5.14601e-11	7.09763e-10	DOWN
BCSlncRNA_002806	BCSlncRNA_002806	Novel lncRNA	Intergenic lncRNA	TPC_vs_CC	10.3938	1.54735	0.460414	3.36079	0.000777202	0.00182565	UP
BCSlncRNA_002806	BCSlncRNA_002806	Novel lncRNA	Intergenic lncRNA	CB_vs_NB	21.8736	-1.67183	0.289219	-5.78052	7.44723e-09	4.25347e-08	DOWN
BCSlncRNA_002807	BCSlncRNA_002807	Novel lncRNA	Intergenic lncRNA	CC_vs_GC	15.9694	-1.66698	0.321952	-5.17773	2.24597e-07	1.01608e-05	DOWN
BCSlncRNA_002807	BCSlncRNA_002807	Novel lncRNA	Intergenic lncRNA	CB_vs_NB	28.9133	-1.76893	0.326707	-5.41441	6.14919e-08	3.09525e-07	DOWN
BCSlncRNA_002807	BCSlncRNA_002807	Novel lncRNA	Intergenic lncRNA	BMPC_vs_CC	15.137	2.57454	0.495475	5.19609	2.03522e-07	7.73174e-07	UP
BCSlncRNA_002807	BCSlncRNA_002807	Novel lncRNA	Intergenic lncRNA	MEM_vs_CC	19.772	1.76602	0.351527	5.02386	5.06438e-07	1.14293e-05	UP
BCSlncRNA_002807	BCSlncRNA_002807	Novel lncRNA	Intergenic lncRNA	TPC_vs_CC	14.3743	2.2886	0.367554	6.22658	4.76713e-10	2.40454e-09	UP
BCSlncRNA_002807	BCSlncRNA_002807	Novel lncRNA	Intergenic lncRNA	CC_vs_NB	24.4295	-2.7835	0.345103	-8.06569	7.28235e-16	1.97625e-14	DOWN
BCSlncRNA_002807	BCSlncRNA_002807	Novel lncRNA	Intergenic lncRNA	BMPC_vs_CB	19.8747	1.52468	0.457005	3.33624	0.000849204	0.00185684	UP
BCSlncRNA_002827	BCSlncRNA_002827_AS-PM20D1	Novel lncRNA	Antisense lncRNA	BMPC_vs_GC	34.9708	-3.40064	0.971147	-3.50168	0.000462339	0.00106029	DOWN
BCSlncRNA_002828	BCSlncRNA_002828_AS-PM20D1	Novel lncRNA	Antisense lncRNA	BMPC_vs_GC	8.22788	-3.06425	1.09812	-2.79044	0.00526357	0.00976148	DOWN
BCSlncRNA_002829	BCSlncRNA_002829_AS-PM20D1	Novel lncRNA	Antisense lncRNA	BMPC_vs_GC	48.0921	-3.59377	0.922324	-3.89642	9.76238e-05	0.0002521	DOWN
BCSlncRNA_002830	BCSlncRNA_002830	Novel lncRNA	Intergenic lncRNA	BMPC_vs_CB	10.9429	-3.08309	0.988059	-3.12035	0.00180634	0.00371217	DOWN
BCSlncRNA_002833	BCSlncRNA_002833	Novel lncRNA	Intergenic lncRNA	BMPC_vs_CB	10.4747	-2.33215	0.711505	-3.27777	0.00104629	0.00224797	DOWN
BCSlncRNA_002833	BCSlncRNA_002833	Novel lncRNA	Intergenic lncRNA	BMPC_vs_CC	11.5236	-2.44785	0.71152	-3.44031	0.000581044	0.00133754	DOWN
BCSlncRNA_002833	BCSlncRNA_002833	Novel lncRNA	Intergenic lncRNA	BMPC_vs_GC	8.34769	-2.48622	0.740083	-3.35939	0.000781154	0.00172054	DOWN
BCSlncRNA_002833	BCSlncRNA_002833	Novel lncRNA	Intergenic lncRNA	BMPC_vs_TPC	10.8395	-3.02956	0.629455	-4.81299	1.4869e-06	1.1713e-05	DOWN
BCSlncRNA_002833	BCSlncRNA_002833	Novel lncRNA	Intergenic lncRNA	BMPC_vs_NB	11.1291	-2.88521	0.678487	-4.25242	2.11475e-05	7.40503e-05	DOWN
BCSlncRNA_002859	BCSlncRNA_002859_AS-PIGR	Novel lncRNA	Antisense lncRNA	BMPC_vs_CC	4.37364	-3.23448	1.06092	-3.04874	0.00229801	0.00471312	DOWN
BCSlncRNA_002859	BCSlncRNA_002859_AS-PIGR	Novel lncRNA	Antisense lncRNA	BMPC_vs_CB	8.19684	-3.97141	1.05033	-3.78111	0.000156131	0.00038953	DOWN
BCSlncRNA_002859	BCSlncRNA_002859_AS-PIGR	Novel lncRNA	Antisense lncRNA	BMPC_vs_GC	5.80016	-3.91505	1.08973	-3.59267	0.000327307	0.000770593	DOWN
BCSlncRNA_002859	BCSlncRNA_002859_AS-PIGR	Novel lncRNA	Antisense lncRNA	TPC_vs_CB	6.78246	-2.41855	0.700584	-3.45219	0.000556049	0.00131749	DOWN
BCSlncRNA_002859	BCSlncRNA_002859_AS-PIGR	Novel lncRNA	Antisense lncRNA	BMPC_vs_MEM	6.05866	-3.29976	0.949139	-3.47658	0.000507851	0.00154408	DOWN
BCSlncRNA_002867	BCSlncRNA_002867	Novel lncRNA	Intergenic lncRNA	MEM_vs_CC	21.7579	1.93918	0.351522	5.51654	3.45742e-08	1.09054e-06	UP
BCSlncRNA_002867	BCSlncRNA_002867	Novel lncRNA	Intergenic lncRNA	TPC_vs_CC	12.9634	1.96898	0.581079	3.38849	0.000702791	0.00166406	UP
BCSlncRNA_002867	BCSlncRNA_002867	Novel lncRNA	Intergenic lncRNA	MEM_vs_CB	22.3068	1.98243	0.359004	5.52202	3.35119e-08	4.48201e-07	UP
BCSlncRNA_002867	BCSlncRNA_002867	Novel lncRNA	Intergenic lncRNA	BMPC_vs_CB	24.3263	3.29284	0.54386	6.05457	1.40794e-09	6.45398e-09	UP
BCSlncRNA_002867	BCSlncRNA_002867	Novel lncRNA	Intergenic lncRNA	CB_vs_NB	44.4631	-3.58398	0.399025	-8.98186	2.66239e-19	4.71965e-18	DOWN
BCSlncRNA_002867	BCSlncRNA_002867	Novel lncRNA	Intergenic lncRNA	BMPC_vs_GC	30.6513	2.21046	0.621312	3.55772	0.000374089	0.000871689	UP
BCSlncRNA_002867	BCSlncRNA_002867	Novel lncRNA	Intergenic lncRNA	CC_vs_NB	44.0145	-3.5928	0.409299	-8.77794	1.66491e-18	6.08318e-17	DOWN
BCSlncRNA_002867	BCSlncRNA_002867	Novel lncRNA	Intergenic lncRNA	GC_vs_NB	56.0222	-2.46446	0.440104	-5.59971	2.14705e-08	1.95492e-07	DOWN
BCSlncRNA_002867	BCSlncRNA_002867	Novel lncRNA	Intergenic lncRNA	BMPC_vs_CC	23.786	3.36334	0.582256	5.77639	7.63182e-09	3.38029e-08	UP
BCSlncRNA_002867	BCSlncRNA_002867	Novel lncRNA	Intergenic lncRNA	TPC_vs_CB	13.4278	1.92256	0.560516	3.42998	0.000603626	0.00142275	UP
BCSlncRNA_002868	BCSlncRNA_002868	Novel lncRNA	Intergenic lncRNA	BMPC_vs_CB	8.55778	-4.0383	1.04533	-3.8632	0.000111912	0.00028658	DOWN
BCSlncRNA_002868	BCSlncRNA_002868	Novel lncRNA	Intergenic lncRNA	BMPC_vs_CC	7.04182	-3.79085	1.02537	-3.69704	0.000218129	0.000541668	DOWN
BCSlncRNA_002868	BCSlncRNA_002868	Novel lncRNA	Intergenic lncRNA	BMPC_vs_NB	3.46477	-3.07203	1.03057	-2.98089	0.0028741	0.00657092	DOWN
BCSlncRNA_002868	BCSlncRNA_002868	Novel lncRNA	Intergenic lncRNA	BMPC_vs_GC	4.57031	-3.50063	1.12418	-3.11396	0.00184597	0.00377451	DOWN
BCSlncRNA_002868	BCSlncRNA_002868	Novel lncRNA	Intergenic lncRNA	BMPC_vs_MEM	4.09014	-2.85083	0.974568	-2.92523	0.00344203	0.00834602	DOWN
BCSlncRNA_002878	BCSlncRNA_002878	Novel lncRNA	Intergenic lncRNA	TPC_vs_CB	5.41008	3.02278	0.659725	4.58188	4.60808e-06	1.47876e-05	UP
BCSlncRNA_002878	BCSlncRNA_002878	Novel lncRNA	Intergenic lncRNA	TPC_vs_CC	5.37854	2.61857	0.74799	3.50081	0.000463851	0.00113223	UP
BCSlncRNA_002878	BCSlncRNA_002878	Novel lncRNA	Intergenic lncRNA	TPC_vs_NB	4.67966	3.89258	0.852297	4.56717	4.94365e-06	1.77982e-05	UP
BCSlncRNA_002878	BCSlncRNA_002878	Novel lncRNA	Intergenic lncRNA	TPC_vs_MEM	4.86667	2.87795	0.641035	4.48954	7.13782e-06	3.19297e-05	UP
BCSlncRNA_002878	BCSlncRNA_002878	Novel lncRNA	Intergenic lncRNA	TPC_vs_GC	5.55529	4.26783	0.881898	4.83937	1.30253e-06	4.52239e-06	UP
BCSlncRNA_002878	BCSlncRNA_002878	Novel lncRNA	Intergenic lncRNA	BMPC_vs_TPC	4.3073	-2.71316	0.818739	-3.31383	0.000920283	0.00367322	DOWN
BCSlncRNA_002925	BCSlncRNA_002925_AS-TMEM206	Novel lncRNA	Antisense lncRNA	BMPC_vs_NB	42.0138	-2.19106	0.514619	-4.25763	2.06606e-05	7.25339e-05	DOWN
BCSlncRNA_002925	BCSlncRNA_002925_AS-TMEM206	Novel lncRNA	Antisense lncRNA	TPC_vs_NB	34.9646	-1.91398	0.489835	-3.9074	9.3295e-05	0.000274651	DOWN
BCSlncRNA_002925	BCSlncRNA_002925_AS-TMEM206	Novel lncRNA	Antisense lncRNA	CB_vs_NB	54.3696	-1.62694	0.353992	-4.59598	4.30716e-06	1.63074e-05	DOWN
BCSlncRNA_002925	BCSlncRNA_002925_AS-TMEM206	Novel lncRNA	Antisense lncRNA	BMPC_vs_GC	28.637	-1.56778	0.458569	-3.41885	0.000628875	0.00140981	DOWN
BCSlncRNA_002947	BCSlncRNA_002947	Novel lncRNA	Intergenic lncRNA	TPC_vs_CC	2.73689	-2.94653	0.827947	-3.55884	0.000372492	0.000925256	DOWN
BCSlncRNA_002947	BCSlncRNA_002947	Novel lncRNA	Intergenic lncRNA	TPC_vs_GC	5.24048	-4.31569	0.852796	-5.06064	4.1785e-07	1.53566e-06	DOWN
BCSlncRNA_002947	BCSlncRNA_002947	Novel lncRNA	Intergenic lncRNA	GC_vs_NB	8.24467	2.41049	0.55994	4.3049	1.67059e-05	8.75702e-05	UP
BCSlncRNA_002947	BCSlncRNA_002947	Novel lncRNA	Intergenic lncRNA	CB_vs_NB	11.8053	2.58928	0.584765	4.4279	9.51559e-06	3.39091e-05	UP
BCSlncRNA_002947	BCSlncRNA_002947	Novel lncRNA	Intergenic lncRNA	BMPC_vs_CC	3.56977	-3.04342	1.07386	-2.83409	0.00459563	0.00879163	DOWN
BCSlncRNA_002947	BCSlncRNA_002947	Novel lncRNA	Intergenic lncRNA	TPC_vs_CB	8.72719	-4.29507	0.81742	-5.25442	1.48493e-07	5.65793e-07	DOWN
BCSlncRNA_002947	BCSlncRNA_002947	Novel lncRNA	Intergenic lncRNA	BMPC_vs_MEM	3.91048	-2.91016	0.968614	-3.00446	0.00266051	0.00666129	DOWN
BCSlncRNA_002947	BCSlncRNA_002947	Novel lncRNA	Intergenic lncRNA	TPC_vs_MEM	3.07996	-2.7793	0.730324	-3.80557	0.000141477	0.000497946	DOWN
BCSlncRNA_002947	BCSlncRNA_002947	Novel lncRNA	Intergenic lncRNA	BMPC_vs_GC	7.42272	-4.33696	1.0527	-4.11984	3.79141e-05	0.000104634	DOWN
BCSlncRNA_002947	BCSlncRNA_002947	Novel lncRNA	Intergenic lncRNA	BMPC_vs_CB	11.4432	-4.30661	1.03185	-4.1737	2.99699e-05	8.37269e-05	DOWN
BCSlncRNA_002967	BCSlncRNA_002967	Novel lncRNA	Intergenic lncRNA	TPC_vs_GC	1.97064	-2.54909	0.856018	-2.97785	0.00290276	0.00605004	DOWN
BCSlncRNA_002967	BCSlncRNA_002967	Novel lncRNA	Intergenic lncRNA	TPC_vs_CC	9.05598	-3.57841	0.753519	-4.74893	2.04495e-06	6.9926e-06	DOWN
BCSlncRNA_002967	BCSlncRNA_002967	Novel lncRNA	Intergenic lncRNA	BMPC_vs_CC	11.7538	-4.10838	1.01783	-4.03639	5.42791e-05	0.00014921	DOWN
BCSlncRNA_002967	BCSlncRNA_002967	Novel lncRNA	Intergenic lncRNA	CB_vs_NB	9.7899	2.30629	0.730313	3.15795	0.00158881	0.00363369	UP
BCSlncRNA_002967	BCSlncRNA_002967	Novel lncRNA	Intergenic lncRNA	TPC_vs_MEM	3.4285	-2.32692	0.710957	-3.27294	0.00106433	0.00309551	DOWN
BCSlncRNA_002967	BCSlncRNA_002967	Novel lncRNA	Intergenic lncRNA	CC_vs_NB	11.9728	2.64387	0.596602	4.43154	9.35614e-06	4.47623e-05	UP
BCSlncRNA_002967	BCSlncRNA_002967	Novel lncRNA	Intergenic lncRNA	BMPC_vs_CB	9.51078	-3.6438	1.08969	-3.34387	0.000826171	0.00181044	DOWN
BCSlncRNA_002967	BCSlncRNA_002967	Novel lncRNA	Intergenic lncRNA	BMPC_vs_GC	2.56465	-3.20497	1.12383	-2.85184	0.00434665	0.00822981	DOWN
BCSlncRNA_002967	BCSlncRNA_002967	Novel lncRNA	Intergenic lncRNA	BMPC_vs_MEM	4.20787	-2.89246	0.971977	-2.97586	0.00292171	0.00723014	DOWN
BCSlncRNA_002971	BCSlncRNA_002971_AS-RP11-135J2.3	Novel lncRNA	Antisense lncRNA	TPC_vs_GC	73.7643	-2.82977	0.388496	-7.28391	3.24271e-13	2.09107e-12	DOWN
BCSlncRNA_002971	BCSlncRNA_002971_AS-RP11-135J2.3	Novel lncRNA	Antisense lncRNA	TPC_vs_CC	49.3885	-1.60027	0.434829	-3.68022	0.000233036	0.000598295	DOWN
BCSlncRNA_002971	BCSlncRNA_002971_AS-RP11-135J2.3	Novel lncRNA	Antisense lncRNA	MEM_vs_GC	109.435	-1.89703	0.28454	-6.66699	2.61103e-11	1.06825e-09	DOWN
BCSlncRNA_002971	BCSlncRNA_002971_AS-RP11-135J2.3	Novel lncRNA	Antisense lncRNA	BMPC_vs_CC	56.9764	-2.26239	0.608744	-3.71649	0.000202008	0.000504547	DOWN
BCSlncRNA_002971	BCSlncRNA_002971_AS-RP11-135J2.3	Novel lncRNA	Antisense lncRNA	BMPC_vs_MEM	34.1589	-1.51495	0.473932	-3.19655	0.00139082	0.00376557	DOWN
BCSlncRNA_002971	BCSlncRNA_002971_AS-RP11-135J2.3	Novel lncRNA	Antisense lncRNA	BMPC_vs_NB	35.0067	-2.05499	0.516985	-3.97496	7.03901e-05	0.000225001	DOWN
BCSlncRNA_002971	BCSlncRNA_002971_AS-RP11-135J2.3	Novel lncRNA	Antisense lncRNA	BMPC_vs_GC	94.7133	-3.49672	0.555159	-6.29859	3.00374e-10	1.53501e-09	DOWN
BCSlncRNA_002972	BCSlncRNA_002972	Novel lncRNA	Intergenic lncRNA	MEM_vs_GC	27.2266	-2.12134	0.353128	-6.0073	1.88638e-09	5.21797e-08	DOWN
BCSlncRNA_002972	BCSlncRNA_002972	Novel lncRNA	Intergenic lncRNA	BMPC_vs_CC	11.5845	-4.24335	1.00313	-4.23012	2.33568e-05	6.8088e-05	DOWN
BCSlncRNA_002972	BCSlncRNA_002972	Novel lncRNA	Intergenic lncRNA	BMPC_vs_NB	8.44008	-4.10477	0.969708	-4.233	2.30592e-05	8.02655e-05	DOWN
BCSlncRNA_002972	BCSlncRNA_002972	Novel lncRNA	Intergenic lncRNA	BMPC_vs_CB	8.80158	-3.99091	1.05205	-3.79345	0.000148569	0.000372216	DOWN
BCSlncRNA_002972	BCSlncRNA_002972	Novel lncRNA	Intergenic lncRNA	BMPC_vs_MEM	6.58028	-3.48037	0.935594	-3.71996	0.000199253	0.000664871	DOWN
BCSlncRNA_002972	BCSlncRNA_002972	Novel lncRNA	Intergenic lncRNA	BMPC_vs_TPC	3.61932	-2.56866	0.822373	-3.12348	0.00178729	0.00654712	DOWN
BCSlncRNA_002972	BCSlncRNA_002972	Novel lncRNA	Intergenic lncRNA	BMPC_vs_GC	23.9478	-5.65797	0.978716	-5.78102	7.42506e-09	3.30987e-08	DOWN
BCSlncRNA_002972	BCSlncRNA_002972	Novel lncRNA	Intergenic lncRNA	TPC_vs_GC	21.6225	-2.0349	0.525363	-3.87333	0.00010736	0.000288356	DOWN
BCSlncRNA_002973	BCSlncRNA_002973	Novel lncRNA	Intergenic lncRNA	MEM_vs_GC	29.647	-1.86006	0.363324	-5.11956	3.06249e-07	4.98685e-06	DOWN
BCSlncRNA_002973	BCSlncRNA_002973	Novel lncRNA	Intergenic lncRNA	BMPC_vs_CC	14.2786	-1.74264	0.565222	-3.0831	0.00204855	0.00424706	DOWN
BCSlncRNA_002973	BCSlncRNA_002973	Novel lncRNA	Intergenic lncRNA	TPC_vs_GC	20.8229	-2.57024	0.507786	-5.06166	4.15623e-07	1.52795e-06	DOWN
BCSlncRNA_002973	BCSlncRNA_002973	Novel lncRNA	Intergenic lncRNA	BMPC_vs_GC	26.3147	-3.07423	0.66029	-4.65588	3.22601e-06	1.03509e-05	DOWN
BCSlncRNA_002974	BCSlncRNA_002974	Novel lncRNA	Intergenic lncRNA	BMPC_vs_CC	23.1496	-1.6642	0.584617	-2.84665	0.0044182	0.00848757	DOWN
BCSlncRNA_002974	BCSlncRNA_002974	Novel lncRNA	Intergenic lncRNA	TPC_vs_GC	29.4198	-1.87862	0.369304	-5.08693	3.63905e-07	1.34744e-06	DOWN
BCSlncRNA_002974	BCSlncRNA_002974	Novel lncRNA	Intergenic lncRNA	BMPC_vs_NB	16.8353	-1.72434	0.539787	-3.19448	0.00140081	0.00345821	DOWN
BCSlncRNA_002974	BCSlncRNA_002974	Novel lncRNA	Intergenic lncRNA	MEM_vs_GC	42.683	-1.51963	0.283922	-5.35229	8.68496e-08	1.6406e-06	DOWN
BCSlncRNA_002974	BCSlncRNA_002974	Novel lncRNA	Intergenic lncRNA	BMPC_vs_CB	21.7692	-1.6588	0.529465	-3.13298	0.00173041	0.00357082	DOWN
BCSlncRNA_002974	BCSlncRNA_002974	Novel lncRNA	Intergenic lncRNA	BMPC_vs_GC	35.3066	-2.8162	0.580838	-4.8485	1.24396e-06	4.22408e-06	DOWN
BCSlncRNA_002975	BCSlncRNA_002975	Novel lncRNA	Intergenic lncRNA	BMPC_vs_CC	50.6862	-1.93382	0.456361	-4.23748	2.26041e-05	6.6047e-05	DOWN
BCSlncRNA_002975	BCSlncRNA_002975	Novel lncRNA	Intergenic lncRNA	BMPC_vs_CB	41.0521	-1.58979	0.510043	-3.11698	0.00182716	0.0037527	DOWN
BCSlncRNA_002975	BCSlncRNA_002975	Novel lncRNA	Intergenic lncRNA	TPC_vs_GC	60.8325	-1.88391	0.321584	-5.85822	4.67867e-09	2.11263e-08	DOWN
BCSlncRNA_002975	BCSlncRNA_002975	Novel lncRNA	Intergenic lncRNA	BMPC_vs_GC	70.7065	-2.95576	0.431833	-6.84468	7.66488e-12	4.50732e-11	DOWN
BCSlncRNA_002975	BCSlncRNA_002975	Novel lncRNA	Intergenic lncRNA	BMPC_vs_NB	29.2408	-1.58901	0.451421	-3.52002	0.000431518	0.00118991	DOWN
BCSlncRNA_002976	BCSlncRNA_002976	Novel lncRNA	Intergenic lncRNA	TPC_vs_GC	6.65493	-2.4335	0.604173	-4.02782	5.6296e-05	0.000157588	DOWN
BCSlncRNA_002976	BCSlncRNA_002976	Novel lncRNA	Intergenic lncRNA	BMPC_vs_GC	8.56469	-2.83531	0.776581	-3.65102	0.000261201	0.000625778	DOWN
BCSlncRNA_002976	BCSlncRNA_002976	Novel lncRNA	Intergenic lncRNA	MEM_vs_GC	9.74667	-1.81609	0.364359	-4.98436	6.21672e-07	9.28257e-06	DOWN
BCSlncRNA_002977	BCSlncRNA_002977	Novel lncRNA	Intergenic lncRNA	TPC_vs_GC	149.236	-1.70241	0.207821	-8.19172	2.57529e-16	2.04838e-15	DOWN
BCSlncRNA_002977	BCSlncRNA_002977	Novel lncRNA	Intergenic lncRNA	BMPC_vs_CB	149.793	-1.82629	0.336668	-5.42459	5.80862e-08	2.25273e-07	DOWN
BCSlncRNA_002977	BCSlncRNA_002977	Novel lncRNA	Intergenic lncRNA	BMPC_vs_CC	147.908	-1.81299	0.330849	-5.47983	4.25746e-08	1.74968e-07	DOWN
BCSlncRNA_002977	BCSlncRNA_002977	Novel lncRNA	Intergenic lncRNA	BMPC_vs_GC	173.342	-2.57531	0.311206	-8.27525	1.28182e-16	1.07863e-15	DOWN
BCSlncRNA_002978	BCSlncRNA_002978	Novel lncRNA	Intergenic lncRNA	GC_vs_NB	11.805	1.79204	0.431993	4.14831	3.34933e-05	0.000163891	UP
BCSlncRNA_002978	BCSlncRNA_002978	Novel lncRNA	Intergenic lncRNA	BMPC_vs_GC	9.18342	-4.59884	1.03376	-4.44867	8.64036e-06	2.62359e-05	DOWN
BCSlncRNA_002978	BCSlncRNA_002978	Novel lncRNA	Intergenic lncRNA	TPC_vs_GC	8.80191	-1.62043	0.494323	-3.27807	0.00104518	0.00236289	DOWN
BCSlncRNA_002978	BCSlncRNA_002978	Novel lncRNA	Intergenic lncRNA	BMPC_vs_CC	7.99686	-3.95807	1.01298	-3.90737	9.33062e-05	0.000246937	DOWN
BCSlncRNA_002978	BCSlncRNA_002978	Novel lncRNA	Intergenic lncRNA	BMPC_vs_CB	6.76813	-3.78747	1.06033	-3.57197	0.000354311	0.000830597	DOWN
BCSlncRNA_002978	BCSlncRNA_002978	Novel lncRNA	Intergenic lncRNA	BMPC_vs_MEM	4.45728	-3.11097	0.955048	-3.2574	0.00112439	0.00311073	DOWN
BCSlncRNA_002979	BCSlncRNA_002979	Novel lncRNA	Intergenic lncRNA	BMPC_vs_GC	9.93602	-1.82119	0.587056	-3.10224	0.00192065	0.00390925	DOWN
BCSlncRNA_002980	BCSlncRNA_002980	Novel lncRNA	Intergenic lncRNA	BMPC_vs_GC	47.8287	-2.082	0.411165	-5.06367	4.11259e-07	1.48943e-06	DOWN
BCSlncRNA_002982	BCSlncRNA_002982	Novel lncRNA	Intergenic lncRNA	TPC_vs_GC	11.3592	-2.06827	0.565149	-3.65969	0.000252516	0.000638272	DOWN
BCSlncRNA_002982	BCSlncRNA_002982	Novel lncRNA	Intergenic lncRNA	BMPC_vs_GC	15.4693	-1.86296	0.603474	-3.08706	0.00202145	0.00409945	DOWN
BCSlncRNA_002983	BCSlncRNA_002983	Novel lncRNA	Intergenic lncRNA	TPC_vs_GC	6.84971	-2.09516	0.671249	-3.12129	0.00180063	0.00389701	DOWN
BCSlncRNA_002983	BCSlncRNA_002983	Novel lncRNA	Intergenic lncRNA	GC_vs_NB	10.0461	1.82723	0.454906	4.01671	5.90171e-05	0.000274023	UP
BCSlncRNA_002984	BCSlncRNA_002984	Novel lncRNA	Intergenic lncRNA	BMPC_vs_GC	4.86171	-3.05734	0.959682	-3.18579	0.00144362	0.00301392	DOWN
BCSlncRNA_002985	BCSlncRNA_002985	Novel lncRNA	Intergenic lncRNA	BMPC_vs_GC	5.39782	-3.1682	0.958146	-3.3066	0.000944368	0.0020475	DOWN
BCSlncRNA_002987	BCSlncRNA_002987_AS-RP11-392O17.1	Novel lncRNA	Antisense lncRNA	TPC_vs_GC	3.83681	-2.50075	0.783032	-3.19368	0.00140472	0.00310457	DOWN
BCSlncRNA_002987	BCSlncRNA_002987_AS-RP11-392O17.1	Novel lncRNA	Antisense lncRNA	GC_vs_NB	5.74857	1.89059	0.588537	3.21235	0.00131653	0.00432681	UP
BCSlncRNA_003005	BCSlncRNA_003005	Novel lncRNA	Intergenic lncRNA	TPC_vs_CC	5.92257	-2.71295	0.746105	-3.63615	0.000276748	0.000702426	DOWN
BCSlncRNA_003005	BCSlncRNA_003005	Novel lncRNA	Intergenic lncRNA	CC_vs_GC	9.14693	1.56194	0.401378	3.89144	9.96493e-05	0.00144895	UP
BCSlncRNA_003005	BCSlncRNA_003005	Novel lncRNA	Intergenic lncRNA	BMPC_vs_CC	7.4326	-3.66208	1.04155	-3.51601	0.000438092	0.00102962	DOWN
BCSlncRNA_003013	BCSlncRNA_003013	Novel lncRNA	Intergenic lncRNA	BMPC_vs_CB	9.21868	-4.04219	1.04876	-3.85425	0.000116085	0.000296602	DOWN
BCSlncRNA_003013	BCSlncRNA_003013	Novel lncRNA	Intergenic lncRNA	BMPC_vs_MEM	4.70608	-3.02769	0.963835	-3.1413	0.00168201	0.0044598	DOWN
BCSlncRNA_003013	BCSlncRNA_003013	Novel lncRNA	Intergenic lncRNA	BMPC_vs_CC	6.7567	-3.8088	1.02148	-3.7287	0.000192467	0.000482967	DOWN
BCSlncRNA_003013	BCSlncRNA_003013	Novel lncRNA	Intergenic lncRNA	BMPC_vs_GC	4.36161	-3.63457	1.10521	-3.28858	0.00100693	0.00216913	DOWN
BCSlncRNA_003013	BCSlncRNA_003013	Novel lncRNA	Intergenic lncRNA	CC_vs_NB	7.88648	1.76357	0.490687	3.59408	0.00032554	0.00107163	UP
BCSlncRNA_003013	BCSlncRNA_003013	Novel lncRNA	Intergenic lncRNA	CB_vs_NB	10.201	2.00959	0.597931	3.3609	0.00077688	0.00189341	UP
BCSlncRNA_003023	BCSlncRNA_003023	Novel lncRNA	Intergenic lncRNA	BMPC_vs_NB	12.4928	-4.73636	0.923993	-5.12597	2.96004e-07	1.40106e-06	DOWN
BCSlncRNA_003023	BCSlncRNA_003023	Novel lncRNA	Intergenic lncRNA	CC_vs_NB	12.7827	-5.29567	0.559382	-9.46701	2.87976e-21	1.35709e-19	DOWN
BCSlncRNA_003023	BCSlncRNA_003023	Novel lncRNA	Intergenic lncRNA	TPC_vs_NB	10.0744	-3.43168	0.606238	-5.66061	1.50834e-08	7.53869e-08	DOWN
BCSlncRNA_003023	BCSlncRNA_003023	Novel lncRNA	Intergenic lncRNA	CB_vs_NB	12.9704	-4.93718	0.543353	-9.0865	1.02277e-19	1.87852e-18	DOWN
BCSlncRNA_003023	BCSlncRNA_003023	Novel lncRNA	Intergenic lncRNA	MEM_vs_NB	12.994	-2.8207	0.38341	-7.35686	1.8828e-13	3.99876e-11	DOWN
BCSlncRNA_003023	BCSlncRNA_003023	Novel lncRNA	Intergenic lncRNA	GC_vs_NB	16.215	-3.89885	0.530413	-7.3506	1.97326e-13	3.72624e-12	DOWN
BCSlncRNA_003024	BCSlncRNA_003024	Novel lncRNA	Intergenic lncRNA	TPC_vs_NB	2.61506	-2.91987	0.837315	-3.48718	0.000488136	0.00126465	DOWN
BCSlncRNA_003024	BCSlncRNA_003024	Novel lncRNA	Intergenic lncRNA	BMPC_vs_NB	3.34028	-3.21372	1.01434	-3.16828	0.00153343	0.00376129	DOWN
BCSlncRNA_003024	BCSlncRNA_003024	Novel lncRNA	Intergenic lncRNA	CC_vs_NB	3.4716	-3.52345	0.646127	-5.45318	4.9476e-08	3.96151e-07	DOWN
BCSlncRNA_003024	BCSlncRNA_003024	Novel lncRNA	Intergenic lncRNA	CB_vs_NB	3.38675	-4.47168	0.76799	-5.82258	5.79462e-09	3.35826e-08	DOWN
BCSlncRNA_003024	BCSlncRNA_003024	Novel lncRNA	Intergenic lncRNA	GC_vs_NB	4.18602	-3.48797	0.704431	-4.95147	7.36557e-07	5.14352e-06	DOWN
BCSlncRNA_003024	BCSlncRNA_003024	Novel lncRNA	Intergenic lncRNA	MEM_vs_NB	3.31856	-2.53894	0.511526	-4.96347	6.92454e-07	1.56721e-05	DOWN
BCSlncRNA_003054	BCSlncRNA_003054	Novel lncRNA	Intergenic lncRNA	CB_vs_NB	4.77797	2.15815	0.637571	3.38495	0.000711904	0.00174996	UP
BCSlncRNA_003054	BCSlncRNA_003054	Novel lncRNA	Intergenic lncRNA	BMPC_vs_CB	4.50996	-3.38821	1.08351	-3.12706	0.00176563	0.00363881	DOWN
BCSlncRNA_003054	BCSlncRNA_003054	Novel lncRNA	Intergenic lncRNA	BMPC_vs_GC	3.40415	-3.29539	1.12993	-2.91646	0.00354028	0.00682649	DOWN
BCSlncRNA_003055	BCSlncRNA_003055	Novel lncRNA	Intergenic lncRNA	TPC_vs_CB	11.8678	-2.45668	0.483646	-5.07951	3.78417e-07	1.38239e-06	DOWN
BCSlncRNA_003055	BCSlncRNA_003055	Novel lncRNA	Intergenic lncRNA	TPC_vs_MEM	8.50757	-1.79653	0.526611	-3.4115	0.000646071	0.00197324	DOWN
BCSlncRNA_003055	BCSlncRNA_003055	Novel lncRNA	Intergenic lncRNA	TPC_vs_GC	9.37811	-2.61988	0.5407	-4.84534	1.26396e-06	4.39362e-06	DOWN
BCSlncRNA_003055	BCSlncRNA_003055	Novel lncRNA	Intergenic lncRNA	TPC_vs_CC	8.26102	-1.8523	0.524167	-3.53379	0.000409648	0.00100855	DOWN
BCSlncRNA_003064	BCSlncRNA_003064_AS-SDE2	Novel lncRNA	Antisense lncRNA	TPC_vs_GC	522.858	2.01728	0.299787	6.72905	1.70773e-11	9.66246e-11	UP
BCSlncRNA_003065	BCSlncRNA_003065	Novel lncRNA	Intergenic lncRNA	BMPC_vs_CC	12.7893	-3.17892	0.852653	-3.72827	0.000192797	0.000483744	DOWN
BCSlncRNA_003065	BCSlncRNA_003065	Novel lncRNA	Intergenic lncRNA	BMPC_vs_CB	8.61934	-2.70204	0.89506	-3.01884	0.00253744	0.00505462	DOWN
BCSlncRNA_003065	BCSlncRNA_003065	Novel lncRNA	Intergenic lncRNA	BMPC_vs_MEM	9.27503	-2.59313	0.843969	-3.07255	0.00212241	0.00546244	DOWN
BCSlncRNA_003073	BCSlncRNA_003073_AS-LIN9	Novel lncRNA	Antisense lncRNA	MEM_vs_GC	27.1744	-1.65515	0.286966	-5.76773	8.03459e-09	1.91991e-07	DOWN
BCSlncRNA_003073	BCSlncRNA_003073_AS-LIN9	Novel lncRNA	Antisense lncRNA	CC_vs_NB	35.9235	2.69554	0.333595	8.08026	6.46303e-16	1.76576e-14	UP
BCSlncRNA_003073	BCSlncRNA_003073_AS-LIN9	Novel lncRNA	Antisense lncRNA	TPC_vs_NB	37.3825	3.77182	0.323732	11.651	2.26665e-31	5.01956e-30	UP
BCSlncRNA_003073	BCSlncRNA_003073_AS-LIN9	Novel lncRNA	Antisense lncRNA	TPC_vs_CB	46.4476	2.37393	0.220322	10.7748	4.52652e-27	6.01256e-26	UP
BCSlncRNA_003073	BCSlncRNA_003073_AS-LIN9	Novel lncRNA	Antisense lncRNA	BMPC_vs_NB	18.249	2.80022	0.490199	5.71241	1.11388e-08	6.43371e-08	UP
BCSlncRNA_003073	BCSlncRNA_003073_AS-LIN9	Novel lncRNA	Antisense lncRNA	BMPC_vs_MEM	22.0714	1.99417	0.372535	5.35299	8.65145e-08	5.35143e-07	UP
BCSlncRNA_003073	BCSlncRNA_003073_AS-LIN9	Novel lncRNA	Antisense lncRNA	TPC_vs_MEM	39.6678	2.87525	0.247526	11.616	3.41943e-31	2.74643e-29	UP
BCSlncRNA_003073	BCSlncRNA_003073_AS-LIN9	Novel lncRNA	Antisense lncRNA	GC_vs_NB	24.4904	2.49623	0.374143	6.67187	2.52572e-11	3.68281e-10	UP
BCSlncRNA_003073	BCSlncRNA_003073_AS-LIN9	Novel lncRNA	Antisense lncRNA	MEM_vs_CC	36.7341	-1.84031	0.240252	-7.6599	1.86081e-14	1.99663e-12	DOWN
BCSlncRNA_003076	BCSlncRNA_003076	Novel lncRNA	Intergenic lncRNA	CC_vs_NB	6.05197	3.06008	0.629589	4.86045	1.17122e-06	6.94913e-06	UP
BCSlncRNA_003076	BCSlncRNA_003076	Novel lncRNA	Intergenic lncRNA	GC_vs_NB	3.10608	2.54809	0.685051	3.71956	0.000199569	0.000807467	UP
BCSlncRNA_003076	BCSlncRNA_003076	Novel lncRNA	Intergenic lncRNA	BMPC_vs_CC	6.1219	-3.61668	1.03659	-3.48902	0.000484797	0.00113022	DOWN
BCSlncRNA_003076	BCSlncRNA_003076	Novel lncRNA	Intergenic lncRNA	BMPC_vs_TPC	3.66165	-2.93498	0.803853	-3.65115	0.000261073	0.00122179	DOWN
BCSlncRNA_003076	BCSlncRNA_003076	Novel lncRNA	Intergenic lncRNA	BMPC_vs_CB	6.07393	-3.68006	1.06675	-3.44979	0.000561027	0.00126828	DOWN
BCSlncRNA_003076	BCSlncRNA_003076	Novel lncRNA	Intergenic lncRNA	BMPC_vs_GC	2.99521	-3.30982	1.12089	-2.95284	0.00314861	0.00613645	DOWN
BCSlncRNA_003076	BCSlncRNA_003076	Novel lncRNA	Intergenic lncRNA	CB_vs_NB	5.97314	3.27547	0.69238	4.73074	2.23703e-06	8.87379e-06	UP
BCSlncRNA_003076	BCSlncRNA_003076	Novel lncRNA	Intergenic lncRNA	MEM_vs_NB	2.74187	1.86248	0.531563	3.50379	0.000458694	0.00283917	UP
BCSlncRNA_003076	BCSlncRNA_003076	Novel lncRNA	Intergenic lncRNA	TPC_vs_NB	4.08442	3.61563	0.764534	4.7292	2.25408e-06	8.47791e-06	UP
BCSlncRNA_003077	BCSlncRNA_003077	Novel lncRNA	Intergenic lncRNA	BMPC_vs_TPC	4.39472	-3.15107	0.793821	-3.9695	7.2025e-05	0.000388103	DOWN
BCSlncRNA_003077	BCSlncRNA_003077	Novel lncRNA	Intergenic lncRNA	CC_vs_NB	3.66796	2.43524	0.658444	3.69847	0.000216899	0.000746409	UP
BCSlncRNA_003077	BCSlncRNA_003077	Novel lncRNA	Intergenic lncRNA	TPC_vs_NB	4.87973	3.86323	0.745474	5.18224	2.19241e-07	9.44156e-07	UP
BCSlncRNA_003077	BCSlncRNA_003077	Novel lncRNA	Intergenic lncRNA	BMPC_vs_CC	3.63473	-3.06686	1.07111	-2.86326	0.00419308	0.00809353	DOWN
BCSlncRNA_003077	BCSlncRNA_003077	Novel lncRNA	Intergenic lncRNA	CB_vs_NB	5.59339	3.21827	0.687793	4.67912	2.88105e-06	1.12479e-05	UP
BCSlncRNA_003077	BCSlncRNA_003077	Novel lncRNA	Intergenic lncRNA	BMPC_vs_CB	5.67083	-3.62523	1.06877	-3.39196	0.00069395	0.001542	DOWN
BCSlncRNA_003078	BCSlncRNA_003078	Novel lncRNA	Intergenic lncRNA	BMPC_vs_CB	18.9423	-4.97393	0.987799	-5.03537	4.76935e-07	1.67529e-06	DOWN
BCSlncRNA_003078	BCSlncRNA_003078	Novel lncRNA	Intergenic lncRNA	CC_vs_NB	14.3935	2.0937	0.508728	4.11555	3.8626e-05	0.000159291	UP
BCSlncRNA_003078	BCSlncRNA_003078	Novel lncRNA	Intergenic lncRNA	BMPC_vs_TPC	3.16474	-2.47264	0.824576	-2.99869	0.00271145	0.00930437	DOWN
BCSlncRNA_003078	BCSlncRNA_003078	Novel lncRNA	Intergenic lncRNA	BMPC_vs_MEM	8.50995	-3.70018	0.925825	-3.99663	6.42511e-05	0.000238322	DOWN
BCSlncRNA_003078	BCSlncRNA_003078	Novel lncRNA	Intergenic lncRNA	GC_vs_NB	13.8267	2.15736	0.628253	3.43391	0.000594937	0.00213163	UP
BCSlncRNA_003078	BCSlncRNA_003078	Novel lncRNA	Intergenic lncRNA	CB_vs_NB	19.7965	2.75046	0.461755	5.95654	2.57631e-09	1.55952e-08	UP
BCSlncRNA_003078	BCSlncRNA_003078	Novel lncRNA	Intergenic lncRNA	BMPC_vs_GC	12.1631	-4.56736	1.06269	-4.29794	1.72394e-05	5.01048e-05	DOWN
BCSlncRNA_003078	BCSlncRNA_003078	Novel lncRNA	Intergenic lncRNA	BMPC_vs_CC	13.2064	-4.41122	0.992407	-4.44497	8.79051e-06	2.72247e-05	DOWN
BCSlncRNA_003083	BCSlncRNA_003083_AS-ITPKB-IT1	Novel lncRNA	Antisense lncRNA	CB_vs_NB	220.135	1.92818	0.343889	5.60699	2.05872e-08	1.10528e-07	UP
BCSlncRNA_003083	BCSlncRNA_003083_AS-ITPKB-IT1	Novel lncRNA	Antisense lncRNA	BMPC_vs_CB	214.322	-2.17494	0.434306	-5.00785	5.50428e-07	1.91937e-06	DOWN
BCSlncRNA_003083	BCSlncRNA_003083_AS-ITPKB-IT1	Novel lncRNA	Antisense lncRNA	BMPC_vs_CC	190.087	-1.99654	0.42857	-4.6586	3.18371e-06	1.04514e-05	DOWN
BCSlncRNA_003083	BCSlncRNA_003083_AS-ITPKB-IT1	Novel lncRNA	Antisense lncRNA	CC_vs_NB	198.022	1.73733	0.330863	5.25089	1.51368e-07	1.08875e-06	UP
BCSlncRNA_003084	BCSlncRNA_003084_AS-ITPKB-IT1	Novel lncRNA	Antisense lncRNA	BMPC_vs_CB	56.1112	-2.42498	0.552058	-4.39261	1.11997e-05	3.33043e-05	DOWN
BCSlncRNA_003084	BCSlncRNA_003084_AS-ITPKB-IT1	Novel lncRNA	Antisense lncRNA	BMPC_vs_TPC	28.6796	-2.39805	0.43767	-5.47913	4.27419e-08	4.48029e-07	DOWN
BCSlncRNA_003084	BCSlncRNA_003084_AS-ITPKB-IT1	Novel lncRNA	Antisense lncRNA	BMPC_vs_CC	50.4417	-2.30375	0.479405	-4.80543	1.54417e-06	5.27974e-06	DOWN
BCSlncRNA_003084	BCSlncRNA_003084_AS-ITPKB-IT1	Novel lncRNA	Antisense lncRNA	BMPC_vs_GC	29.6684	-1.94432	0.52693	-3.68991	0.000224336	0.000543679	DOWN
BCSlncRNA_003084	BCSlncRNA_003084_AS-ITPKB-IT1	Novel lncRNA	Antisense lncRNA	BMPC_vs_MEM	35.8587	-1.74102	0.543217	-3.20502	0.00135053	0.00366699	DOWN
BCSlncRNA_003104	BCSlncRNA_003104_AS-C1orf35	Novel lncRNA	Antisense lncRNA	TPC_vs_CC	16.7949	-2.07414	0.383361	-5.41041	6.28798e-08	2.56532e-07	DOWN
BCSlncRNA_003104	BCSlncRNA_003104_AS-C1orf35	Novel lncRNA	Antisense lncRNA	TPC_vs_CB	24.1587	-2.63043	0.387265	-6.79232	1.10346e-11	6.08539e-11	DOWN
BCSlncRNA_003104	BCSlncRNA_003104_AS-C1orf35	Novel lncRNA	Antisense lncRNA	CB_vs_NB	31.9925	2.01932	0.282686	7.14333	9.10986e-13	8.36286e-12	UP
BCSlncRNA_003104	BCSlncRNA_003104_AS-C1orf35	Novel lncRNA	Antisense lncRNA	TPC_vs_GC	12.3172	-2.06169	0.427064	-4.82758	1.38201e-06	4.78221e-06	DOWN
BCSlncRNA_003104	BCSlncRNA_003104_AS-C1orf35	Novel lncRNA	Antisense lncRNA	TPC_vs_MEM	17.6361	-2.046	0.398101	-5.1394	2.7561e-07	1.55467e-06	DOWN
BCSlncRNA_003111	BCSlncRNA_003111_AS-TRIM17	Novel lncRNA	Antisense lncRNA	BMPC_vs_CB	13.6876	-1.73097	0.59954	-2.88716	0.00388731	0.00744399	DOWN
BCSlncRNA_003111	BCSlncRNA_003111_AS-TRIM17	Novel lncRNA	Antisense lncRNA	BMPC_vs_GC	13.6318	-2.12811	0.69262	-3.07255	0.00212241	0.0042861	DOWN
BCSlncRNA_003111	BCSlncRNA_003111_AS-TRIM17	Novel lncRNA	Antisense lncRNA	BMPC_vs_NB	13.1123	-2.08224	0.680096	-3.06168	0.00220098	0.00518264	DOWN
BCSlncRNA_003112	BCSlncRNA_003112_AS-TRIM17	Novel lncRNA	Antisense lncRNA	BMPC_vs_NB	8.79975	-3.55769	0.88747	-4.0088	6.10286e-05	0.000196975	DOWN
BCSlncRNA_003112	BCSlncRNA_003112_AS-TRIM17	Novel lncRNA	Antisense lncRNA	BMPC_vs_CB	7.14053	-3.10508	0.923621	-3.36186	0.000774197	0.00170607	DOWN
BCSlncRNA_003112	BCSlncRNA_003112_AS-TRIM17	Novel lncRNA	Antisense lncRNA	BMPC_vs_GC	8.49223	-3.78364	0.912264	-4.14752	3.36089e-05	9.35749e-05	DOWN
BCSlncRNA_003112	BCSlncRNA_003112_AS-TRIM17	Novel lncRNA	Antisense lncRNA	BMPC_vs_CC	7.47698	-3.12232	0.900345	-3.46791	0.00052452	0.00121705	DOWN
BCSlncRNA_003112	BCSlncRNA_003112_AS-TRIM17	Novel lncRNA	Antisense lncRNA	BMPC_vs_MEM	8.53856	-3.12762	0.837978	-3.73234	0.000189706	0.000636254	DOWN
BCSlncRNA_003112	BCSlncRNA_003112_AS-TRIM17	Novel lncRNA	Antisense lncRNA	TPC_vs_GC	8.22854	-1.52677	0.52024	-2.93475	0.0033382	0.0068765	DOWN
BCSlncRNA_003113	BCSlncRNA_003113_AS-TRIM17	Novel lncRNA	Antisense lncRNA	BMPC_vs_NB	16.6222	-4.02246	0.751386	-5.35339	8.63238e-08	4.43337e-07	DOWN
BCSlncRNA_003113	BCSlncRNA_003113_AS-TRIM17	Novel lncRNA	Antisense lncRNA	BMPC_vs_GC	19.1703	-4.37022	0.76205	-5.73482	9.76131e-09	4.29968e-08	DOWN
BCSlncRNA_003113	BCSlncRNA_003113_AS-TRIM17	Novel lncRNA	Antisense lncRNA	BMPC_vs_CB	14.3477	-3.49055	0.783137	-4.45714	8.30623e-06	2.51084e-05	DOWN
BCSlncRNA_003113	BCSlncRNA_003113_AS-TRIM17	Novel lncRNA	Antisense lncRNA	BMPC_vs_CC	15.2142	-3.53184	0.773379	-4.56676	4.95316e-06	1.58672e-05	DOWN
BCSlncRNA_003113	BCSlncRNA_003113_AS-TRIM17	Novel lncRNA	Antisense lncRNA	BMPC_vs_MEM	18.3111	-3.59805	0.746327	-4.82101	1.42836e-06	7.18993e-06	DOWN
BCSlncRNA_003113	BCSlncRNA_003113_AS-TRIM17	Novel lncRNA	Antisense lncRNA	TPC_vs_GC	18.1959	-1.67346	0.334708	-4.99977	5.74001e-07	2.0735e-06	DOWN
BCSlncRNA_003113	BCSlncRNA_003113_AS-TRIM17	Novel lncRNA	Antisense lncRNA	BMPC_vs_TPC	3.98277	-2.23934	0.745914	-3.00214	0.00268087	0.00921912	DOWN
BCSlncRNA_003141	BCSlncRNA_003141	Novel lncRNA	Intergenic lncRNA	BMPC_vs_CC	5.98621	4.71211	0.911075	5.17203	2.31562e-07	8.7455e-07	UP
BCSlncRNA_003141	BCSlncRNA_003141	Novel lncRNA	Intergenic lncRNA	BMPC_vs_NB	6.48334	2.56956	0.898569	2.85962	0.00424154	0.00927483	UP
BCSlncRNA_003141	BCSlncRNA_003141	Novel lncRNA	Intergenic lncRNA	BMPC_vs_GC	7.02036	5.2733	1.06671	4.94353	7.67208e-07	2.68682e-06	UP
BCSlncRNA_003141	BCSlncRNA_003141	Novel lncRNA	Intergenic lncRNA	BMPC_vs_CB	6.52348	3.67898	0.823116	4.46958	7.83726e-06	2.37537e-05	UP
BCSlncRNA_003141	BCSlncRNA_003141	Novel lncRNA	Intergenic lncRNA	BMPC_vs_TPC	4.11974	3.21377	0.802931	4.00255	6.26631e-05	0.000343685	UP
BCSlncRNA_003142	BCSlncRNA_003142	Novel lncRNA	Intergenic lncRNA	MEM_vs_CB	3.01339	-1.86939	0.550826	-3.3938	0.000689299	0.00327877	DOWN
BCSlncRNA_003142	BCSlncRNA_003142	Novel lncRNA	Intergenic lncRNA	CB_vs_NB	3.05524	3.15242	0.816727	3.85983	0.000113467	0.00032806	UP
BCSlncRNA_003143	BCSlncRNA_003143	Novel lncRNA	Intergenic lncRNA	CB_vs_NB	2.8464	3.06775	0.820547	3.73866	0.000185004	0.000513729	UP
BCSlncRNA_003164	BCSlncRNA_003164	Novel lncRNA	Intergenic lncRNA	TPC_vs_GC	2.88684	-2.20066	0.762364	-2.88663	0.00389391	0.00790921	DOWN
BCSlncRNA_003165	BCSlncRNA_003165	Novel lncRNA	Intergenic lncRNA	GC_vs_NB	3.01014	2.42535	0.697385	3.47778	0.000505592	0.00184194	UP
BCSlncRNA_003165	BCSlncRNA_003165	Novel lncRNA	Intergenic lncRNA	MEM_vs_GC	3.19012	-1.77519	0.549676	-3.22952	0.00123999	0.00636007	DOWN
BCSlncRNA_003178	BCSlncRNA_003178	Novel lncRNA	Intergenic lncRNA	TPC_vs_CC	15.5692	2.95031	0.528436	5.5831	2.36275e-08	1.00936e-07	UP
BCSlncRNA_003178	BCSlncRNA_003178	Novel lncRNA	Intergenic lncRNA	TPC_vs_GC	18.333	2.0656	0.54133	3.81578	0.000135754	0.000358363	UP
BCSlncRNA_003178	BCSlncRNA_003178	Novel lncRNA	Intergenic lncRNA	TPC_vs_MEM	15.0604	2.5413	0.472079	5.38321	7.31704e-08	4.49202e-07	UP
BCSlncRNA_003178	BCSlncRNA_003178	Novel lncRNA	Intergenic lncRNA	TPC_vs_CB	15.9881	2.73971	0.558508	4.90541	9.32315e-07	3.25292e-06	UP
BCSlncRNA_003178	BCSlncRNA_003178	Novel lncRNA	Intergenic lncRNA	BMPC_vs_CC	8.96088	2.31997	0.697403	3.32658	0.000879189	0.00195704	UP
BCSlncRNA_003178	BCSlncRNA_003178	Novel lncRNA	Intergenic lncRNA	TPC_vs_NB	14.621	2.65458	0.581781	4.56286	5.04618e-06	1.81472e-05	UP
BCSlncRNA_003178	BCSlncRNA_003178	Novel lncRNA	Intergenic lncRNA	BMPC_vs_MEM	9.09734	1.94586	0.61625	3.15758	0.00159086	0.0042477	UP
BCSlncRNA_003182	BCSlncRNA_003182	Novel lncRNA	Intergenic lncRNA	BMPC_vs_GC	23.7002	1.61026	0.529828	3.03921	0.00237201	0.00474055	UP
BCSlncRNA_003182	BCSlncRNA_003182	Novel lncRNA	Intergenic lncRNA	TPC_vs_GC	24.2398	1.55487	0.435623	3.56931	0.000357923	0.000880912	UP
BCSlncRNA_003184	BCSlncRNA_003184	Novel lncRNA	Intergenic lncRNA	BMPC_vs_CB	4.78664	1.81383	0.63684	2.84818	0.00439706	0.00830595	UP
BCSlncRNA_003191	BCSlncRNA_003191	Novel lncRNA	Intergenic lncRNA	BMPC_vs_CC	3.64982	2.42271	0.759936	3.18804	0.00143239	0.003068	UP
BCSlncRNA_003197	BCSlncRNA_003197	Novel lncRNA	Intergenic lncRNA	BMPC_vs_CC	5.42925	-3.08122	1.08364	-2.8434	0.00446351	0.00856908	DOWN
BCSlncRNA_003197	BCSlncRNA_003197	Novel lncRNA	Intergenic lncRNA	BMPC_vs_MEM	4.59454	-2.8982	0.973808	-2.97615	0.00291893	0.00722553	DOWN
BCSlncRNA_003197	BCSlncRNA_003197	Novel lncRNA	Intergenic lncRNA	BMPC_vs_CB	7.48782	-3.56032	1.08878	-3.27002	0.00107541	0.00230592	DOWN
BCSlncRNA_003198	BCSlncRNA_003198_AS-ARID4B	Novel lncRNA	Antisense lncRNA	TPC_vs_MEM	17.7197	-1.8781	0.450737	-4.16673	3.08999e-05	0.000123835	DOWN
BCSlncRNA_003198	BCSlncRNA_003198_AS-ARID4B	Novel lncRNA	Antisense lncRNA	TPC_vs_CB	14.8519	-1.61181	0.536369	-3.00505	0.0026554	0.0055697	DOWN
BCSlncRNA_003198	BCSlncRNA_003198_AS-ARID4B	Novel lncRNA	Antisense lncRNA	BMPC_vs_CC	16.5814	-2.17839	0.698237	-3.11984	0.0018095	0.003796	DOWN
BCSlncRNA_003198	BCSlncRNA_003198_AS-ARID4B	Novel lncRNA	Antisense lncRNA	TPC_vs_CC	14.3318	-1.57408	0.507266	-3.10306	0.00191532	0.00418545	DOWN
BCSlncRNA_003198	BCSlncRNA_003198_AS-ARID4B	Novel lncRNA	Antisense lncRNA	BMPC_vs_CB	17.2879	-2.22638	0.729261	-3.05293	0.00226618	0.00456015	DOWN
BCSlncRNA_003198	BCSlncRNA_003198_AS-ARID4B	Novel lncRNA	Antisense lncRNA	BMPC_vs_MEM	20.5415	-2.46256	0.624418	-3.94377	8.02118e-05	0.000291924	DOWN
BCSlncRNA_003200	BCSlncRNA_003200	Novel lncRNA	Intergenic lncRNA	BMPC_vs_CB	3.32203	-3.1133	1.10005	-2.83014	0.00465274	0.00874616	DOWN
BCSlncRNA_003200	BCSlncRNA_003200	Novel lncRNA	Intergenic lncRNA	BMPC_vs_CC	4.20602	-3.10625	1.07327	-2.89418	0.00380152	0.00740722	DOWN
BCSlncRNA_003306	BCSlncRNA_003306	Novel lncRNA	Intergenic lncRNA	CB_vs_NB	13.5774	-1.63481	0.423753	-3.85792	0.000114354	0.000330351	DOWN
BCSlncRNA_003319	BCSlncRNA_003319	Novel lncRNA	Intergenic lncRNA	BMPC_vs_GC	2.68204	-3.22727	1.12288	-2.8741	0.00405184	0.00771574	DOWN
BCSlncRNA_003361	BCSlncRNA_003361	Novel lncRNA	Intergenic lncRNA	MEM_vs_CC	21.7332	-1.55856	0.375137	-4.15465	3.25792e-05	0.000438187	DOWN
BCSlncRNA_003361	BCSlncRNA_003361	Novel lncRNA	Intergenic lncRNA	BMPC_vs_MEM	5.29539	-3.10326	0.961267	-3.2283	0.00124529	0.00340672	DOWN
BCSlncRNA_003361	BCSlncRNA_003361	Novel lncRNA	Intergenic lncRNA	BMPC_vs_NB	3.33312	-3.18	1.01829	-3.12289	0.00179085	0.00431955	DOWN
BCSlncRNA_003361	BCSlncRNA_003361	Novel lncRNA	Intergenic lncRNA	BMPC_vs_GC	10.1561	-4.71388	1.02832	-4.58406	4.56025e-06	1.43686e-05	DOWN
BCSlncRNA_003361	BCSlncRNA_003361	Novel lncRNA	Intergenic lncRNA	TPC_vs_CC	16.0886	-2.94312	0.555944	-5.29392	1.19724e-07	4.73333e-07	DOWN
BCSlncRNA_003361	BCSlncRNA_003361	Novel lncRNA	Intergenic lncRNA	TPC_vs_GC	8.2813	-2.59005	0.584241	-4.43319	9.28504e-06	2.89442e-05	DOWN
BCSlncRNA_003361	BCSlncRNA_003361	Novel lncRNA	Intergenic lncRNA	CC_vs_NB	22.3502	1.76679	0.432775	4.08247	4.45589e-05	0.000181074	UP
BCSlncRNA_003361	BCSlncRNA_003361	Novel lncRNA	Intergenic lncRNA	BMPC_vs_CC	19.8379	-4.87303	0.96643	-5.0423	4.59965e-07	1.67132e-06	DOWN
BCSlncRNA_003361	BCSlncRNA_003361	Novel lncRNA	Intergenic lncRNA	CC_vs_CB	22.3328	1.75167	0.343393	5.10108	3.37729e-07	5.13273e-06	UP
BCSlncRNA_003363	BCSlncRNA_003363	Novel lncRNA	Intergenic lncRNA	BMPC_vs_TPC	4.12735	-2.59493	0.822997	-3.15303	0.00161588	0.00600023	DOWN
BCSlncRNA_003363	BCSlncRNA_003363	Novel lncRNA	Intergenic lncRNA	BMPC_vs_MEM	7.20361	-3.3971	0.9466	-3.58874	0.000332283	0.00105691	DOWN
BCSlncRNA_003363	BCSlncRNA_003363	Novel lncRNA	Intergenic lncRNA	MEM_vs_CC	33.3228	-1.6063	0.412739	-3.8918	9.95024e-05	0.00114373	DOWN
BCSlncRNA_003363	BCSlncRNA_003363	Novel lncRNA	Intergenic lncRNA	BMPC_vs_NB	5.05083	-3.68216	0.983464	-3.74407	0.000181062	0.000536298	DOWN
BCSlncRNA_003363	BCSlncRNA_003363	Novel lncRNA	Intergenic lncRNA	MEM_vs_GC	24.1462	-1.50569	0.482132	-3.12298	0.00179027	0.00864178	DOWN
BCSlncRNA_003363	BCSlncRNA_003363	Novel lncRNA	Intergenic lncRNA	BMPC_vs_CB	7.27587	-3.67718	1.0755	-3.41905	0.000628411	0.0014068	DOWN
BCSlncRNA_003363	BCSlncRNA_003363	Novel lncRNA	Intergenic lncRNA	CC_vs_NB	35.182	1.81472	0.4849	3.74245	0.000182233	0.000638619	UP
BCSlncRNA_003363	BCSlncRNA_003363	Novel lncRNA	Intergenic lncRNA	BMPC_vs_GC	19.274	-5.1989	1.01959	-5.09901	3.41443e-07	1.2523e-06	DOWN
BCSlncRNA_003363	BCSlncRNA_003363	Novel lncRNA	Intergenic lncRNA	BMPC_vs_CC	31.3682	-5.16443	0.963222	-5.36162	8.24803e-08	3.28175e-07	DOWN
BCSlncRNA_003363	BCSlncRNA_003363	Novel lncRNA	Intergenic lncRNA	GC_vs_NB	24.8227	1.6703	0.475553	3.51234	0.000444181	0.00164461	UP
BCSlncRNA_003364	BCSlncRNA_003364	Novel lncRNA	Intergenic lncRNA	BMPC_vs_GC	6.0738	-3.6852	1.11834	-3.29524	0.000983367	0.00212247	DOWN
BCSlncRNA_003364	BCSlncRNA_003364	Novel lncRNA	Intergenic lncRNA	BMPC_vs_CC	8.24586	-3.8053	1.03125	-3.68999	0.000224267	0.000555869	DOWN
BCSlncRNA_003364	BCSlncRNA_003364	Novel lncRNA	Intergenic lncRNA	CC_vs_NB	8.83224	1.99163	0.564146	3.53034	0.000415021	0.00132887	UP
BCSlncRNA_003364	BCSlncRNA_003364	Novel lncRNA	Intergenic lncRNA	MEM_vs_CC	8.25519	-1.76346	0.446239	-3.95184	7.75537e-05	0.000928833	DOWN
BCSlncRNA_003366	BCSlncRNA_003366	Novel lncRNA	Intergenic lncRNA	BMPC_vs_GC	3.19242	-3.27016	1.12791	-2.8993	0.00373997	0.00717596	DOWN
BCSlncRNA_003366	BCSlncRNA_003366	Novel lncRNA	Intergenic lncRNA	BMPC_vs_CC	4.34884	-3.0372	1.08033	-2.81138	0.00493298	0.009356	DOWN
BCSlncRNA_003374	BCSlncRNA_003374	Novel lncRNA	Intergenic lncRNA	BMPC_vs_GC	13.4681	-3.12836	0.732807	-4.26901	1.96341e-05	5.66883e-05	DOWN
BCSlncRNA_003374	BCSlncRNA_003374	Novel lncRNA	Intergenic lncRNA	BMPC_vs_NB	8.8986	-2.4631	0.797202	-3.08968	0.0020037	0.00477509	DOWN
BCSlncRNA_003374	BCSlncRNA_003374	Novel lncRNA	Intergenic lncRNA	MEM_vs_GC	16.3639	-1.55432	0.415142	-3.74406	0.000181069	0.00127075	DOWN
BCSlncRNA_003514	BCSlncRNA_003514_AS-RP11-58A11.2	Novel lncRNA	Antisense lncRNA	TPC_vs_GC	13.3674	-1.73217	0.428252	-4.04474	5.23809e-05	0.000147272	DOWN
BCSlncRNA_003514	BCSlncRNA_003514_AS-RP11-58A11.2	Novel lncRNA	Antisense lncRNA	TPC_vs_CB	16.1213	-1.50883	0.444326	-3.39578	0.000684331	0.00159804	DOWN
BCSlncRNA_003515	BCSlncRNA_003515_AS-TAS1R1	Novel lncRNA	Antisense lncRNA	TPC_vs_CB	3.77243	-3.41581	0.857279	-3.98448	6.76283e-05	0.000184807	DOWN
BCSlncRNA_003515	BCSlncRNA_003515_AS-TAS1R1	Novel lncRNA	Antisense lncRNA	CB_vs_NB	4.81806	3.34056	0.743261	4.49447	6.97429e-06	2.5447e-05	UP
BCSlncRNA_003515	BCSlncRNA_003515_AS-TAS1R1	Novel lncRNA	Antisense lncRNA	BMPC_vs_GC	3.10737	-3.37473	1.11501	-3.02664	0.00247291	0.00492811	DOWN
BCSlncRNA_003515	BCSlncRNA_003515_AS-TAS1R1	Novel lncRNA	Antisense lncRNA	CC_vs_CB	4.84874	-1.87493	0.38503	-4.86957	1.11843e-06	1.50807e-05	DOWN
BCSlncRNA_003515	BCSlncRNA_003515_AS-TAS1R1	Novel lncRNA	Antisense lncRNA	GC_vs_NB	3.09699	2.91549	0.697648	4.17903	2.92753e-05	0.000144787	UP
BCSlncRNA_003515	BCSlncRNA_003515_AS-TAS1R1	Novel lncRNA	Antisense lncRNA	MEM_vs_CB	4.72099	-2.1617	0.514356	-4.20273	2.63714e-05	0.000186876	DOWN
BCSlncRNA_003515	BCSlncRNA_003515_AS-TAS1R1	Novel lncRNA	Antisense lncRNA	TPC_vs_GC	2.19438	-3.32568	0.904753	-3.67579	0.000237115	0.000602495	DOWN
BCSlncRNA_003515	BCSlncRNA_003515_AS-TAS1R1	Novel lncRNA	Antisense lncRNA	MEM_vs_GC	3.27058	-1.87685	0.563481	-3.33081	0.000865924	0.00472947	DOWN
BCSlncRNA_003515	BCSlncRNA_003515_AS-TAS1R1	Novel lncRNA	Antisense lncRNA	BMPC_vs_CB	4.96516	-3.4367	1.08319	-3.17277	0.00150992	0.00315002	DOWN
BCSlncRNA_003519	BCSlncRNA_003519	Novel lncRNA	Intergenic lncRNA	CC_vs_NB	5.88763	2.21959	0.600368	3.69705	0.000218124	0.000750411	UP
BCSlncRNA_003519	BCSlncRNA_003519	Novel lncRNA	Intergenic lncRNA	TPC_vs_CB	8.13978	-3.04651	0.653259	-4.66356	3.10785e-06	1.01679e-05	DOWN
BCSlncRNA_003519	BCSlncRNA_003519	Novel lncRNA	Intergenic lncRNA	GC_vs_NB	4.36402	2.26016	0.606381	3.72729	0.00019355	0.000786099	UP
BCSlncRNA_003519	BCSlncRNA_003519	Novel lncRNA	Intergenic lncRNA	BMPC_vs_CB	10.4179	-3.00257	0.802814	-3.74006	0.000183974	0.000454265	DOWN
BCSlncRNA_003519	BCSlncRNA_003519	Novel lncRNA	Intergenic lncRNA	CB_vs_NB	10.0338	3.26588	0.562625	5.80472	6.44733e-09	3.71276e-08	UP
BCSlncRNA_003519	BCSlncRNA_003519	Novel lncRNA	Intergenic lncRNA	TPC_vs_CC	4.80273	-2.09912	0.705716	-2.97445	0.00293514	0.0061964	DOWN
BCSlncRNA_003519	BCSlncRNA_003519	Novel lncRNA	Intergenic lncRNA	MEM_vs_CB	10.6809	-1.69841	0.378629	-4.4857	7.26754e-06	5.88326e-05	DOWN
BCSlncRNA_003576	BCSlncRNA_003576	Novel lncRNA	Intergenic lncRNA	BMPC_vs_GC	10.0861	-4.76411	1.01993	-4.67102	2.99708e-06	9.65686e-06	DOWN
BCSlncRNA_003576	BCSlncRNA_003576	Novel lncRNA	Intergenic lncRNA	TPC_vs_NB	24.1832	3.64456	0.387421	9.40723	5.09408e-21	6.98507e-20	UP
BCSlncRNA_003576	BCSlncRNA_003576	Novel lncRNA	Intergenic lncRNA	BMPC_vs_CB	11.2821	-4.36663	1.02416	-4.26362	2.0114e-05	5.76861e-05	DOWN
BCSlncRNA_003576	BCSlncRNA_003576	Novel lncRNA	Intergenic lncRNA	BMPC_vs_MEM	13.6948	-4.13541	0.90632	-4.56286	5.04617e-06	2.3226e-05	DOWN
BCSlncRNA_003576	BCSlncRNA_003576	Novel lncRNA	Intergenic lncRNA	MEM_vs_NB	15.3049	1.70759	0.435046	3.92508	8.66995e-05	0.000757359	UP
BCSlncRNA_003576	BCSlncRNA_003576	Novel lncRNA	Intergenic lncRNA	GC_vs_NB	12.4223	2.01982	0.387735	5.20929	1.8957e-07	1.46996e-06	UP
BCSlncRNA_003576	BCSlncRNA_003576	Novel lncRNA	Intergenic lncRNA	TPC_vs_MEM	32.1467	1.51665	0.401478	3.77767	0.0001583	0.00055222	UP
BCSlncRNA_003576	BCSlncRNA_003576	Novel lncRNA	Intergenic lncRNA	BMPC_vs_CC	9.46055	-4.16138	1.00111	-4.15675	3.22802e-05	9.1857e-05	DOWN
BCSlncRNA_003576	BCSlncRNA_003576	Novel lncRNA	Intergenic lncRNA	TPC_vs_CB	32.2766	1.89816	0.339549	5.59024	2.26756e-08	9.41813e-08	UP
BCSlncRNA_003576	BCSlncRNA_003576	Novel lncRNA	Intergenic lncRNA	TPC_vs_GC	34.2898	1.58678	0.278126	5.70524	1.1618e-08	5.03665e-08	UP
BCSlncRNA_003576	BCSlncRNA_003576	Novel lncRNA	Intergenic lncRNA	CB_vs_NB	12.972	1.67673	0.446551	3.75485	0.000173443	0.000484379	UP
BCSlncRNA_003576	BCSlncRNA_003576	Novel lncRNA	Intergenic lncRNA	BMPC_vs_TPC	20.9032	-5.06348	0.705527	-7.17687	7.13269e-13	1.53935e-11	DOWN
BCSlncRNA_003576	BCSlncRNA_003576	Novel lncRNA	Intergenic lncRNA	TPC_vs_CC	30.7092	2.12524	0.295598	7.18964	6.4961e-13	4.25714e-12	UP
BCSlncRNA_003577	BCSlncRNA_003577	Novel lncRNA	Intergenic lncRNA	BMPC_vs_CC	5.24287	-3.48603	1.04371	-3.34003	0.000837704	0.00187418	DOWN
BCSlncRNA_003577	BCSlncRNA_003577	Novel lncRNA	Intergenic lncRNA	BMPC_vs_MEM	4.6951	-3.1834	0.950637	-3.3487	0.000811916	0.00233711	DOWN
BCSlncRNA_003577	BCSlncRNA_003577	Novel lncRNA	Intergenic lncRNA	BMPC_vs_GC	4.62067	-3.67008	1.10519	-3.32076	0.000897734	0.00195342	DOWN
BCSlncRNA_003577	BCSlncRNA_003577	Novel lncRNA	Intergenic lncRNA	TPC_vs_CB	13.7087	1.75549	0.343739	5.10704	3.27247e-07	1.20446e-06	UP
BCSlncRNA_003577	BCSlncRNA_003577	Novel lncRNA	Intergenic lncRNA	BMPC_vs_CB	5.18091	-3.55974	1.0716	-3.3219	0.000894058	0.00194674	DOWN
BCSlncRNA_003577	BCSlncRNA_003577	Novel lncRNA	Intergenic lncRNA	BMPC_vs_TPC	8.6208	-4.06207	0.747432	-5.4347	5.48881e-08	5.65418e-07	DOWN
BCSlncRNA_003577	BCSlncRNA_003577	Novel lncRNA	Intergenic lncRNA	TPC_vs_NB	10.0653	3.29127	0.511406	6.43573	1.22884e-10	7.73209e-10	UP
BCSlncRNA_003577	BCSlncRNA_003577	Novel lncRNA	Intergenic lncRNA	TPC_vs_MEM	12.4845	1.82258	0.326438	5.58322	2.36109e-08	1.54949e-07	UP
BCSlncRNA_003577	BCSlncRNA_003577	Novel lncRNA	Intergenic lncRNA	CB_vs_NB	5.97162	1.5405	0.543259	2.83566	0.00457316	0.00940346	UP
BCSlncRNA_003577	BCSlncRNA_003577	Novel lncRNA	Intergenic lncRNA	TPC_vs_CC	13.6798	1.69209	0.363613	4.65353	3.26299e-06	1.09213e-05	UP
BCSlncRNA_003578	BCSlncRNA_003578	Novel lncRNA	Intergenic lncRNA	BMPC_vs_CC	24.3621	-3.03474	0.591122	-5.13386	2.83856e-07	1.05948e-06	DOWN
BCSlncRNA_003578	BCSlncRNA_003578	Novel lncRNA	Intergenic lncRNA	BMPC_vs_MEM	20.8465	-2.77167	0.562215	-4.9299	8.22721e-07	4.32203e-06	DOWN
BCSlncRNA_003578	BCSlncRNA_003578	Novel lncRNA	Intergenic lncRNA	BMPC_vs_TPC	18.9589	-3.44248	0.541387	-6.35863	2.03558e-10	3.16174e-09	DOWN
BCSlncRNA_003578	BCSlncRNA_003578	Novel lncRNA	Intergenic lncRNA	BMPC_vs_CB	41.7853	-3.79796	0.576995	-6.58231	4.63192e-11	2.4468e-10	DOWN
BCSlncRNA_003578	BCSlncRNA_003578	Novel lncRNA	Intergenic lncRNA	BMPC_vs_NB	11.196	-2.3555	0.685995	-3.4337	0.000595392	0.00159566	DOWN
BCSlncRNA_003578	BCSlncRNA_003578	Novel lncRNA	Intergenic lncRNA	BMPC_vs_GC	22.2803	-3.39482	0.634557	-5.3499	8.80007e-08	3.47914e-07	DOWN
BCSlncRNA_003583	BCSlncRNA_003583	Novel lncRNA	Intergenic lncRNA	BMPC_vs_CC	6.19755	-3.61056	1.03853	-3.47661	0.000507788	0.00118087	DOWN
BCSlncRNA_003583	BCSlncRNA_003583	Novel lncRNA	Intergenic lncRNA	BMPC_vs_MEM	5.76385	-3.36884	0.940899	-3.58045	0.000343006	0.00108706	DOWN
BCSlncRNA_003583	BCSlncRNA_003583	Novel lncRNA	Intergenic lncRNA	TPC_vs_NB	5.91605	-2.3074	0.663456	-3.47785	0.000505443	0.00130606	DOWN
BCSlncRNA_003583	BCSlncRNA_003583	Novel lncRNA	Intergenic lncRNA	BMPC_vs_CB	12.1909	-4.52454	1.01026	-4.47858	7.51426e-06	2.28296e-05	DOWN
BCSlncRNA_003583	BCSlncRNA_003583	Novel lncRNA	Intergenic lncRNA	BMPC_vs_NB	6.77466	-3.98709	0.969015	-4.11457	3.87894e-05	0.000129808	DOWN
BCSlncRNA_003583	BCSlncRNA_003583	Novel lncRNA	Intergenic lncRNA	BMPC_vs_GC	6.95688	-4.26909	1.05717	-4.03823	5.38569e-05	0.000145039	DOWN
BCSlncRNA_003583	BCSlncRNA_003583	Novel lncRNA	Intergenic lncRNA	TPC_vs_GC	5.85618	-2.27725	0.68584	-3.32039	0.000898931	0.00205839	DOWN
BCSlncRNA_003583	BCSlncRNA_003583	Novel lncRNA	Intergenic lncRNA	TPC_vs_CB	10.0953	-2.67597	0.561526	-4.76554	1.8835e-06	6.32892e-06	DOWN
BCSlncRNA_003621	BCSlncRNA_003621	Novel lncRNA	Intergenic lncRNA	TPC_vs_MEM	3.542	-2.89252	0.726614	-3.98083	6.86758e-05	0.000256658	DOWN
BCSlncRNA_003621	BCSlncRNA_003621	Novel lncRNA	Intergenic lncRNA	TPC_vs_NB	2.13838	-3.12643	0.915423	-3.41528	0.000637153	0.00161121	DOWN
BCSlncRNA_003621	BCSlncRNA_003621	Novel lncRNA	Intergenic lncRNA	MEM_vs_GC	5.63123	1.87116	0.543926	3.4401	0.000581507	0.00339549	UP
BCSlncRNA_003621	BCSlncRNA_003621	Novel lncRNA	Intergenic lncRNA	MEM_vs_CB	5.26984	1.63453	0.466434	3.50432	0.000457778	0.00230134	UP
BCSlncRNA_003655	BCSlncRNA_003655	Novel lncRNA	Intergenic lncRNA	BMPC_vs_CC	20.3014	-4.19524	0.890927	-4.70885	2.49118e-06	8.27701e-06	DOWN
BCSlncRNA_003655	BCSlncRNA_003655	Novel lncRNA	Intergenic lncRNA	BMPC_vs_CB	39.3958	-5.13327	0.855989	-5.9969	2.01125e-09	9.10116e-09	DOWN
BCSlncRNA_003655	BCSlncRNA_003655	Novel lncRNA	Intergenic lncRNA	BMPC_vs_MEM	14.7254	-3.75687	0.813391	-4.61877	3.86018e-06	1.81387e-05	DOWN
BCSlncRNA_003655	BCSlncRNA_003655	Novel lncRNA	Intergenic lncRNA	TPC_vs_CB	33.3701	-2.40754	0.481426	-5.00085	5.7077e-07	2.04683e-06	DOWN
BCSlncRNA_003655	BCSlncRNA_003655	Novel lncRNA	Intergenic lncRNA	CB_vs_NB	41.9483	2.25056	0.477526	4.71296	2.44145e-06	9.62864e-06	UP
BCSlncRNA_003655	BCSlncRNA_003655	Novel lncRNA	Intergenic lncRNA	BMPC_vs_GC	8.69018	-3.7066	0.947124	-3.91353	9.09564e-05	0.000236251	DOWN
BCSlncRNA_003679	BCSlncRNA_003679	Novel lncRNA	Intergenic lncRNA	TPC_vs_GC	3.5559	-1.91386	0.67071	-2.85348	0.00432427	0.00869665	DOWN
BCSlncRNA_003679	BCSlncRNA_003679	Novel lncRNA	Intergenic lncRNA	MEM_vs_GC	5.13355	-1.56355	0.429816	-3.63772	0.00027506	0.00180747	DOWN
BCSlncRNA_003679	BCSlncRNA_003679	Novel lncRNA	Intergenic lncRNA	BMPC_vs_GC	4.22267	-2.9072	0.961863	-3.02247	0.00250719	0.00499035	DOWN
BCSlncRNA_003683	BCSlncRNA_003683_AS-RP11-169K16.8	Novel lncRNA	Antisense lncRNA	BMPC_vs_GC	83.2775	-1.9094	0.261178	-7.31072	2.65709e-13	1.76067e-12	DOWN
BCSlncRNA_003715	BCSlncRNA_003715_AS-RP5-1182A14.5	Novel lncRNA	Antisense lncRNA	CC_vs_NB	12.3418	-1.51806	0.343607	-4.41801	9.96121e-06	4.73396e-05	DOWN
BCSlncRNA_003715	BCSlncRNA_003715_AS-RP5-1182A14.5	Novel lncRNA	Antisense lncRNA	BMPC_vs_MEM	5.23256	-2.54593	0.872178	-2.91906	0.00351094	0.00849582	DOWN
BCSlncRNA_003715	BCSlncRNA_003715_AS-RP5-1182A14.5	Novel lncRNA	Antisense lncRNA	CB_vs_NB	12.5071	-1.50527	0.353737	-4.25534	2.08732e-05	6.95526e-05	DOWN
BCSlncRNA_003715	BCSlncRNA_003715_AS-RP5-1182A14.5	Novel lncRNA	Antisense lncRNA	TPC_vs_NB	6.98317	-2.5417	0.65185	-3.89922	9.65049e-05	0.000283659	DOWN
BCSlncRNA_003715	BCSlncRNA_003715_AS-RP5-1182A14.5	Novel lncRNA	Antisense lncRNA	BMPC_vs_GC	5.30865	-3.14972	0.962171	-3.27355	0.00106206	0.00227867	DOWN
BCSlncRNA_003715	BCSlncRNA_003715_AS-RP5-1182A14.5	Novel lncRNA	Antisense lncRNA	BMPC_vs_NB	8.47632	-3.60049	0.865468	-4.16017	3.18014e-05	0.000108147	DOWN
BCSlncRNA_003737	BCSlncRNA_003737	Novel lncRNA	Intergenic lncRNA	CC_vs_NB	6.2752	2.75271	0.642761	4.28263	1.84696e-05	8.26433e-05	UP
BCSlncRNA_003737	BCSlncRNA_003737	Novel lncRNA	Intergenic lncRNA	BMPC_vs_CC	6.31007	-3.5283	1.0481	-3.36638	0.000761621	0.00171874	DOWN
BCSlncRNA_003737	BCSlncRNA_003737	Novel lncRNA	Intergenic lncRNA	CB_vs_NB	8.80513	3.43961	0.671329	5.12358	2.99794e-07	1.36122e-06	UP
BCSlncRNA_003737	BCSlncRNA_003737	Novel lncRNA	Intergenic lncRNA	BMPC_vs_GC	2.47582	-3.15476	1.12707	-2.79908	0.00512478	0.00953082	DOWN
BCSlncRNA_003737	BCSlncRNA_003737	Novel lncRNA	Intergenic lncRNA	GC_vs_NB	2.67519	2.18869	0.659957	3.31641	0.000911806	0.00311923	UP
BCSlncRNA_003737	BCSlncRNA_003737	Novel lncRNA	Intergenic lncRNA	BMPC_vs_CB	8.99812	-4.02555	1.04933	-3.83629	0.000124906	0.000316774	DOWN
BCSlncRNA_003779	BCSlncRNA_003779	Novel lncRNA	Intergenic lncRNA	TPC_vs_NB	10.5023	-2.00439	0.557625	-3.59451	0.000325002	0.000870182	DOWN
BCSlncRNA_003779	BCSlncRNA_003779	Novel lncRNA	Intergenic lncRNA	CB_vs_NB	16.9635	-1.58901	0.374181	-4.24664	2.17005e-05	7.20243e-05	DOWN
BCSlncRNA_003779	BCSlncRNA_003779	Novel lncRNA	Intergenic lncRNA	BMPC_vs_NB	13.4343	-1.83872	0.593628	-3.09743	0.00195207	0.00466808	DOWN
BCSlncRNA_003781	BCSlncRNA_003781	Novel lncRNA	Intergenic lncRNA	CC_vs_NB	7.8669	-1.67504	0.493884	-3.39157	0.000694938	0.00209258	DOWN
BCSlncRNA_003781	BCSlncRNA_003781	Novel lncRNA	Intergenic lncRNA	MEM_vs_NB	7.0736	-1.75385	0.375538	-4.67024	3.00846e-06	4.99388e-05	DOWN
BCSlncRNA_003781	BCSlncRNA_003781	Novel lncRNA	Intergenic lncRNA	CB_vs_NB	7.38797	-2.12314	0.469921	-4.51808	6.24015e-06	2.2957e-05	DOWN
BCSlncRNA_003834	BCSlncRNA_003834	Novel lncRNA	Intergenic lncRNA	BMPC_vs_MEM	7.69545	-3.49356	0.940512	-3.71453	0.000203584	0.000678365	DOWN
BCSlncRNA_003834	BCSlncRNA_003834	Novel lncRNA	Intergenic lncRNA	CC_vs_NB	8.44581	-1.55734	0.437082	-3.56303	0.000366592	0.00119093	DOWN
BCSlncRNA_003834	BCSlncRNA_003834	Novel lncRNA	Intergenic lncRNA	BMPC_vs_NB	5.78719	-3.74225	0.987908	-3.78805	0.000151833	0.000456396	DOWN
BCSlncRNA_003834	BCSlncRNA_003834	Novel lncRNA	Intergenic lncRNA	BMPC_vs_CB	4.44438	-3.29162	1.09441	-3.00765	0.00263274	0.00522969	DOWN
BCSlncRNA_003834	BCSlncRNA_003834	Novel lncRNA	Intergenic lncRNA	BMPC_vs_GC	3.67297	-3.40912	1.12197	-3.03852	0.00237742	0.00474981	DOWN
BCSlncRNA_003836	BCSlncRNA_003836_AS-MDS2	Novel lncRNA	Antisense lncRNA	TPC_vs_CB	3.1871	-3.32587	0.8579	-3.87676	0.000105859	0.000281001	DOWN
BCSlncRNA_003836	BCSlncRNA_003836_AS-MDS2	Novel lncRNA	Antisense lncRNA	BMPC_vs_CC	3.72937	-3.09698	1.06839	-2.89873	0.0037468	0.00731374	DOWN
BCSlncRNA_003836	BCSlncRNA_003836_AS-MDS2	Novel lncRNA	Antisense lncRNA	TPC_vs_GC	3.66039	-3.87156	0.878951	-4.40475	1.05905e-05	3.27678e-05	DOWN
BCSlncRNA_003836	BCSlncRNA_003836_AS-MDS2	Novel lncRNA	Antisense lncRNA	TPC_vs_MEM	4.6723	-3.28753	0.707179	-4.6488	3.33871e-06	1.57773e-05	DOWN
BCSlncRNA_003836	BCSlncRNA_003836_AS-MDS2	Novel lncRNA	Antisense lncRNA	BMPC_vs_MEM	5.93791	-3.40434	0.93881	-3.62623	0.000287593	0.00092764	DOWN
BCSlncRNA_003836	BCSlncRNA_003836_AS-MDS2	Novel lncRNA	Antisense lncRNA	BMPC_vs_GC	5.19809	-3.90723	1.08298	-3.60786	0.000308738	0.000730383	DOWN
BCSlncRNA_003836	BCSlncRNA_003836_AS-MDS2	Novel lncRNA	Antisense lncRNA	BMPC_vs_CB	4.18967	-3.34442	1.08561	-3.0807	0.00206517	0.00419087	DOWN
BCSlncRNA_003836	BCSlncRNA_003836_AS-MDS2	Novel lncRNA	Antisense lncRNA	TPC_vs_CC	2.84979	-3.01452	0.822219	-3.66632	0.000246063	0.000629737	DOWN
BCSlncRNA_003859	BCSlncRNA_003859_AS-RP11-4M23.3	Novel lncRNA	Antisense lncRNA	BMPC_vs_CC	9.24708	-4.12542	1.00261	-4.11469	3.87699e-05	0.000109037	DOWN
BCSlncRNA_003859	BCSlncRNA_003859_AS-RP11-4M23.3	Novel lncRNA	Antisense lncRNA	BMPC_vs_CB	7.18302	-3.92064	1.04806	-3.74084	0.000183406	0.000452957	DOWN
BCSlncRNA_003859	BCSlncRNA_003859_AS-RP11-4M23.3	Novel lncRNA	Antisense lncRNA	TPC_vs_NB	12.4933	-4.0023	0.593024	-6.74897	1.48902e-11	1.02896e-10	DOWN
BCSlncRNA_003859	BCSlncRNA_003859_AS-RP11-4M23.3	Novel lncRNA	Antisense lncRNA	BMPC_vs_MEM	7.29529	-3.43439	0.943749	-3.63909	0.000273598	0.000886621	DOWN
BCSlncRNA_003859	BCSlncRNA_003859_AS-RP11-4M23.3	Novel lncRNA	Antisense lncRNA	BMPC_vs_NB	15.815	-5.06356	0.903096	-5.60689	2.05989e-08	1.15481e-07	DOWN
BCSlncRNA_003859	BCSlncRNA_003859_AS-RP11-4M23.3	Novel lncRNA	Antisense lncRNA	CB_vs_NB	22.8997	-1.72353	0.274184	-6.28605	3.2565e-10	2.21834e-09	DOWN
BCSlncRNA_003859	BCSlncRNA_003859_AS-RP11-4M23.3	Novel lncRNA	Antisense lncRNA	BMPC_vs_GC	9.01526	-4.64137	1.02623	-4.52276	6.10382e-06	1.89547e-05	DOWN
BCSlncRNA_003859	BCSlncRNA_003859_AS-RP11-4M23.3	Novel lncRNA	Antisense lncRNA	TPC_vs_MEM	6.229	-2.13646	0.634798	-3.36558	0.000763829	0.00229444	DOWN
BCSlncRNA_003859	BCSlncRNA_003859_AS-RP11-4M23.3	Novel lncRNA	Antisense lncRNA	TPC_vs_CC	7.59522	-2.69461	0.607991	-4.43198	9.3371e-06	2.94916e-05	DOWN
BCSlncRNA_003859	BCSlncRNA_003859_AS-RP11-4M23.3	Novel lncRNA	Antisense lncRNA	TPC_vs_CB	6.00547	-2.40247	0.639762	-3.75525	0.000173169	0.000443814	DOWN
BCSlncRNA_003859	BCSlncRNA_003859_AS-RP11-4M23.3	Novel lncRNA	Antisense lncRNA	TPC_vs_GC	6.99876	-3.18189	0.628833	-5.06	4.19264e-07	1.54038e-06	DOWN
BCSlncRNA_003868	BCSlncRNA_003868_AS-RP11-10N16.2	Novel lncRNA	Antisense lncRNA	TPC_vs_NB	26.4768	5.52077	0.556122	9.92727	3.16815e-23	4.91354e-22	UP
BCSlncRNA_003868	BCSlncRNA_003868_AS-RP11-10N16.2	Novel lncRNA	Antisense lncRNA	TPC_vs_CB	39.8647	1.62141	0.304295	5.32841	9.90762e-08	3.8424e-07	UP
BCSlncRNA_003868	BCSlncRNA_003868_AS-RP11-10N16.2	Novel lncRNA	Antisense lncRNA	TPC_vs_CC	35.4221	2.14497	0.333101	6.43942	1.19934e-10	6.37819e-10	UP
BCSlncRNA_003868	BCSlncRNA_003868_AS-RP11-10N16.2	Novel lncRNA	Antisense lncRNA	MEM_vs_NB	6.09304	1.93198	0.51967	3.71771	0.000201039	0.00147668	UP
BCSlncRNA_003868	BCSlncRNA_003868_AS-RP11-10N16.2	Novel lncRNA	Antisense lncRNA	BMPC_vs_CC	10.926	-3.05391	0.826985	-3.69283	0.000221776	0.000550211	DOWN
BCSlncRNA_003868	BCSlncRNA_003868_AS-RP11-10N16.2	Novel lncRNA	Antisense lncRNA	BMPC_vs_CB	16.4431	-3.62438	0.801424	-4.52242	6.11357e-06	1.87789e-05	DOWN
BCSlncRNA_003868	BCSlncRNA_003868_AS-RP11-10N16.2	Novel lncRNA	Antisense lncRNA	BMPC_vs_TPC	24.4508	-4.59307	0.62401	-7.36057	1.83126e-13	4.20405e-12	DOWN
BCSlncRNA_003868	BCSlncRNA_003868_AS-RP11-10N16.2	Novel lncRNA	Antisense lncRNA	TPC_vs_MEM	29.3672	2.92446	0.351172	8.32772	8.24167e-17	1.46035e-15	UP
BCSlncRNA_003868	BCSlncRNA_003868_AS-RP11-10N16.2	Novel lncRNA	Antisense lncRNA	TPC_vs_GC	33.7002	3.37394	0.414248	8.14474	3.80104e-16	2.99617e-15	UP
BCSlncRNA_003868	BCSlncRNA_003868_AS-RP11-10N16.2	Novel lncRNA	Antisense lncRNA	CC_vs_NB	10.6585	3.05362	0.578793	5.27585	1.32145e-07	9.6304e-07	UP
BCSlncRNA_003868	BCSlncRNA_003868_AS-RP11-10N16.2	Novel lncRNA	Antisense lncRNA	CB_vs_NB	15.847	3.83601	0.572968	6.69498	2.15707e-11	1.68726e-10	UP
BCSlncRNA_003880	BCSlncRNA_003880	Novel lncRNA	Intergenic lncRNA	TPC_vs_MEM	6.12933	-1.79627	0.5759	-3.11907	0.00181423	0.00499251	DOWN
BCSlncRNA_003880	BCSlncRNA_003880	Novel lncRNA	Intergenic lncRNA	TPC_vs_GC	5.14781	-2.08664	0.71619	-2.91352	0.00357374	0.00731585	DOWN
BCSlncRNA_003880	BCSlncRNA_003880	Novel lncRNA	Intergenic lncRNA	TPC_vs_CB	6.16411	-1.97467	0.590181	-3.34587	0.000820239	0.00188947	DOWN
BCSlncRNA_003908	BCSlncRNA_003908_AS-DHDDS	Novel lncRNA	Antisense lncRNA	TPC_vs_CB	23.8711	-1.54548	0.415347	-3.72094	0.000198482	0.000504066	DOWN
BCSlncRNA_003908	BCSlncRNA_003908_AS-DHDDS	Novel lncRNA	Antisense lncRNA	BMPC_vs_CB	29.0957	-1.792	0.532471	-3.36545	0.000764199	0.00168621	DOWN
BCSlncRNA_003908	BCSlncRNA_003908_AS-DHDDS	Novel lncRNA	Antisense lncRNA	TPC_vs_GC	23.0269	-2.03666	0.376211	-5.41361	6.17669e-08	2.48569e-07	DOWN
BCSlncRNA_003908	BCSlncRNA_003908_AS-DHDDS	Novel lncRNA	Antisense lncRNA	BMPC_vs_GC	29.6913	-2.38737	0.478892	-4.98519	6.19004e-07	2.19319e-06	DOWN
BCSlncRNA_003939	BCSlncRNA_003939	Novel lncRNA	Intergenic lncRNA	BMPC_vs_GC	12.0982	-1.74043	0.573971	-3.03225	0.00242734	0.00484401	DOWN
BCSlncRNA_003944	BCSlncRNA_003944_AS-XKR8	Novel lncRNA	Antisense lncRNA	MEM_vs_GC	16.8365	-1.62857	0.276378	-5.89255	3.80283e-09	9.81029e-08	DOWN
BCSlncRNA_003944	BCSlncRNA_003944_AS-XKR8	Novel lncRNA	Antisense lncRNA	BMPC_vs_GC	15.3074	-2.05398	0.518832	-3.95886	7.53091e-05	0.00019847	DOWN
BCSlncRNA_003959	BCSlncRNA_003959_AS-ATPIF1	Novel lncRNA	Antisense lncRNA	BMPC_vs_GC	80.6227	-1.65462	0.283245	-5.84165	5.16878e-09	2.34114e-08	DOWN
BCSlncRNA_003960	BCSlncRNA_003960	Novel lncRNA	Intergenic lncRNA	TPC_vs_MEM	10.0675	2.78634	0.548553	5.07944	3.78553e-07	2.09763e-06	UP
BCSlncRNA_003960	BCSlncRNA_003960	Novel lncRNA	Intergenic lncRNA	TPC_vs_NB	9.40743	4.17806	0.681555	6.13018	8.77806e-10	5.06595e-09	UP
BCSlncRNA_003960	BCSlncRNA_003960	Novel lncRNA	Intergenic lncRNA	TPC_vs_CC	10.5783	3.32556	0.508555	6.53923	6.18364e-11	3.39028e-10	UP
BCSlncRNA_003960	BCSlncRNA_003960	Novel lncRNA	Intergenic lncRNA	TPC_vs_CB	11.3997	2.66296	0.540408	4.92769	8.32076e-07	2.92316e-06	UP
BCSlncRNA_003960	BCSlncRNA_003960	Novel lncRNA	Intergenic lncRNA	TPC_vs_GC	12.0454	2.65901	0.623403	4.26531	1.99623e-05	5.95923e-05	UP
BCSlncRNA_003984	BCSlncRNA_003984	Novel lncRNA	Intergenic lncRNA	BMPC_vs_CC	22.3043	-1.61874	0.534297	-3.02967	0.0024482	0.00498815	DOWN
BCSlncRNA_003984	BCSlncRNA_003984	Novel lncRNA	Intergenic lncRNA	BMPC_vs_NB	22.7336	-2.18451	0.432266	-5.05363	4.33494e-07	1.99251e-06	DOWN
BCSlncRNA_003984	BCSlncRNA_003984	Novel lncRNA	Intergenic lncRNA	BMPC_vs_GC	25.0837	-2.29184	0.474971	-4.82523	1.3984e-06	4.71793e-06	DOWN
BCSlncRNA_003984	BCSlncRNA_003984	Novel lncRNA	Intergenic lncRNA	BMPC_vs_CB	31.3409	-2.15331	0.459411	-4.6871	2.771e-06	8.9008e-06	DOWN
BCSlncRNA_003984	BCSlncRNA_003984	Novel lncRNA	Intergenic lncRNA	BMPC_vs_MEM	24.2682	-1.73523	0.498526	-3.48072	0.000500062	0.00152264	DOWN
BCSlncRNA_003989	BCSlncRNA_003989	Novel lncRNA	Intergenic lncRNA	BMPC_vs_TPC	8.62603	-3.65736	0.778989	-4.695	2.66606e-06	1.98704e-05	DOWN
BCSlncRNA_003989	BCSlncRNA_003989	Novel lncRNA	Intergenic lncRNA	BMPC_vs_MEM	12.3409	-3.98974	0.914557	-4.36249	1.28593e-05	5.50135e-05	DOWN
BCSlncRNA_003989	BCSlncRNA_003989	Novel lncRNA	Intergenic lncRNA	CB_vs_NB	35.0875	2.0072	0.456881	4.39328	1.11655e-05	3.9211e-05	UP
BCSlncRNA_003989	BCSlncRNA_003989	Novel lncRNA	Intergenic lncRNA	BMPC_vs_CB	32.0746	-5.47926	0.966991	-5.6663	1.45917e-08	6.04459e-08	DOWN
BCSlncRNA_003989	BCSlncRNA_003989	Novel lncRNA	Intergenic lncRNA	BMPC_vs_NB	4.54606	-3.42935	1.00867	-3.39986	0.000674207	0.00178659	DOWN
BCSlncRNA_003989	BCSlncRNA_003989	Novel lncRNA	Intergenic lncRNA	BMPC_vs_CC	21.1149	-4.90685	0.967002	-5.07429	3.88955e-07	1.42655e-06	DOWN
BCSlncRNA_003989	BCSlncRNA_003989	Novel lncRNA	Intergenic lncRNA	BMPC_vs_GC	10.8533	-4.48148	1.06454	-4.20978	2.55618e-05	7.26052e-05	DOWN
BCSlncRNA_004025	BCSlncRNA_004025_AS-FAM167B	Novel lncRNA	Antisense lncRNA	BMPC_vs_CB	8.80737	-3.3259	0.92846	-3.58217	0.000340752	0.00080132	DOWN
BCSlncRNA_004025	BCSlncRNA_004025_AS-FAM167B	Novel lncRNA	Antisense lncRNA	TPC_vs_NB	7.55137	1.69377	0.584573	2.89744	0.00376217	0.00817914	UP
BCSlncRNA_004025	BCSlncRNA_004025_AS-FAM167B	Novel lncRNA	Antisense lncRNA	BMPC_vs_TPC	5.73388	-3.04714	0.743451	-4.09864	4.15588e-05	0.000237539	DOWN
BCSlncRNA_004027	BCSlncRNA_004027_AS-HDAC1	Novel lncRNA	Antisense lncRNA	BMPC_vs_TPC	60.2542	-2.03495	0.368729	-5.51882	3.41289e-08	3.65447e-07	DOWN
BCSlncRNA_004027	BCSlncRNA_004027_AS-HDAC1	Novel lncRNA	Antisense lncRNA	BMPC_vs_CB	105.823	-1.92277	0.34066	-5.64425	1.65899e-08	6.82865e-08	DOWN
BCSlncRNA_004027	BCSlncRNA_004027_AS-HDAC1	Novel lncRNA	Antisense lncRNA	TPC_vs_NB	75.2956	1.58627	0.356348	4.45147	8.52856e-06	2.96568e-05	UP
BCSlncRNA_004027	BCSlncRNA_004027_AS-HDAC1	Novel lncRNA	Antisense lncRNA	BMPC_vs_CC	86.2189	-1.5964	0.341502	-4.67465	2.94452e-06	9.70623e-06	DOWN
BCSlncRNA_004049	BCSlncRNA_004049_AS-RP1-117O3.2	Novel lncRNA	Antisense lncRNA	BMPC_vs_MEM	37.4559	-1.5873	0.353891	-4.48529	7.28152e-06	3.25866e-05	DOWN
BCSlncRNA_004049	BCSlncRNA_004049_AS-RP1-117O3.2	Novel lncRNA	Antisense lncRNA	BMPC_vs_GC	36.8323	-2.04319	0.349048	-5.85361	4.81015e-09	2.1876e-08	DOWN
BCSlncRNA_004049	BCSlncRNA_004049_AS-RP1-117O3.2	Novel lncRNA	Antisense lncRNA	BMPC_vs_CC	55.0742	-2.19458	0.330309	-6.64401	3.05263e-11	1.71483e-10	DOWN
BCSlncRNA_004049	BCSlncRNA_004049_AS-RP1-117O3.2	Novel lncRNA	Antisense lncRNA	BMPC_vs_NB	31.7892	-1.84186	0.384857	-4.78583	1.70283e-06	7.13356e-06	DOWN
BCSlncRNA_004049	BCSlncRNA_004049_AS-RP1-117O3.2	Novel lncRNA	Antisense lncRNA	BMPC_vs_CB	48.2894	-1.98892	0.32881	-6.04884	1.45896e-09	6.67638e-09	DOWN
BCSlncRNA_004063	BCSlncRNA_004063_AS-RP5-997D16.2	Novel lncRNA	Antisense lncRNA	BMPC_vs_GC	14.3357	-1.67835	0.515957	-3.25289	0.00114236	0.00243412	DOWN
BCSlncRNA_004063	BCSlncRNA_004063_AS-RP5-997D16.2	Novel lncRNA	Antisense lncRNA	BMPC_vs_NB	16.8336	-1.94277	0.576329	-3.37094	0.000749123	0.00196442	DOWN
BCSlncRNA_004096	BCSlncRNA_004096	Novel lncRNA	Intergenic lncRNA	BMPC_vs_GC	56.774	-2.19092	0.377028	-5.81102	6.20944e-09	2.79032e-08	DOWN
BCSlncRNA_004096	BCSlncRNA_004096	Novel lncRNA	Intergenic lncRNA	BMPC_vs_CB	52.5135	-1.57823	0.314636	-5.01606	5.27425e-07	1.84399e-06	DOWN
BCSlncRNA_004096	BCSlncRNA_004096	Novel lncRNA	Intergenic lncRNA	TPC_vs_GC	46.977	-1.75752	0.306592	-5.73245	9.89895e-09	4.32411e-08	DOWN
BCSlncRNA_004129	BCSlncRNA_004129_AS-RP11-329N22.1	Novel lncRNA	Antisense lncRNA	BMPC_vs_TPC	39.0228	-1.54706	0.369122	-4.19119	2.77501e-05	0.000165071	DOWN
BCSlncRNA_004129	BCSlncRNA_004129_AS-RP11-329N22.1	Novel lncRNA	Antisense lncRNA	BMPC_vs_GC	60.1736	-1.65708	0.432512	-3.83129	0.000127473	0.000323254	DOWN
BCSlncRNA_004171	BCSlncRNA_004171_AS-RN7SL326P	Novel lncRNA	Antisense lncRNA	CB_vs_NB	30.4783	2.3366	0.588252	3.97211	7.12387e-05	0.000214656	UP
BCSlncRNA_004171	BCSlncRNA_004171_AS-RN7SL326P	Novel lncRNA	Antisense lncRNA	CC_vs_NB	21.9185	1.88186	0.502555	3.74459	0.000180689	0.00063385	UP
BCSlncRNA_004171	BCSlncRNA_004171_AS-RN7SL326P	Novel lncRNA	Antisense lncRNA	MEM_vs_NB	25.5869	1.70601	0.503603	3.38761	0.000705041	0.0039902	UP
BCSlncRNA_004245	BCSlncRNA_004245_AS-HPDL	Novel lncRNA	Antisense lncRNA	BMPC_vs_CB	5.27951	1.75492	0.583606	3.00703	0.00263817	0.00523916	UP
BCSlncRNA_004245	BCSlncRNA_004245_AS-HPDL	Novel lncRNA	Antisense lncRNA	BMPC_vs_CC	5.43381	1.67035	0.587976	2.84085	0.00449939	0.00862757	UP
BCSlncRNA_004262	BCSlncRNA_004262_AS-RAD54L	Novel lncRNA	Antisense lncRNA	TPC_vs_GC	8.30819	-1.57791	0.528711	-2.98444	0.00284094	0.00593267	DOWN
BCSlncRNA_004281	BCSlncRNA_004281	Novel lncRNA	Intergenic lncRNA	TPC_vs_GC	6.01884	-1.69427	0.564757	-3	0.00269976	0.00566432	DOWN
BCSlncRNA_004281	BCSlncRNA_004281	Novel lncRNA	Intergenic lncRNA	GC_vs_NB	7.90237	1.76522	0.473493	3.72808	0.000192948	0.000784303	UP
BCSlncRNA_004281	BCSlncRNA_004281	Novel lncRNA	Intergenic lncRNA	MEM_vs_NB	10.8543	1.82108	0.380295	4.78859	1.67957e-06	3.13e-05	UP
BCSlncRNA_004281	BCSlncRNA_004281	Novel lncRNA	Intergenic lncRNA	CB_vs_NB	13.3336	2.27151	0.405625	5.60004	2.14304e-08	1.14778e-07	UP
BCSlncRNA_004281	BCSlncRNA_004281	Novel lncRNA	Intergenic lncRNA	CC_vs_NB	10.7327	1.90153	0.399655	4.75794	1.95578e-06	1.10372e-05	UP
BCSlncRNA_004281	BCSlncRNA_004281	Novel lncRNA	Intergenic lncRNA	TPC_vs_MEM	8.96647	-1.79132	0.470315	-3.80876	0.000139667	0.000492025	DOWN
BCSlncRNA_004281	BCSlncRNA_004281	Novel lncRNA	Intergenic lncRNA	BMPC_vs_GC	6.86393	-2.55599	0.782268	-3.26741	0.00108537	0.00232461	DOWN
BCSlncRNA_004281	BCSlncRNA_004281	Novel lncRNA	Intergenic lncRNA	BMPC_vs_MEM	10.2134	-2.56631	0.696385	-3.68518	0.000228542	0.000753599	DOWN
BCSlncRNA_004281	BCSlncRNA_004281	Novel lncRNA	Intergenic lncRNA	BMPC_vs_CB	12.8979	-2.9614	0.719509	-4.11586	3.85737e-05	0.000106045	DOWN
BCSlncRNA_004281	BCSlncRNA_004281	Novel lncRNA	Intergenic lncRNA	BMPC_vs_CC	10.0975	-2.62891	0.717131	-3.66587	0.000246496	0.00060612	DOWN
BCSlncRNA_004281	BCSlncRNA_004281	Novel lncRNA	Intergenic lncRNA	TPC_vs_CB	10.8243	-2.15446	0.480049	-4.488	7.18938e-06	2.25109e-05	DOWN
BCSlncRNA_004281	BCSlncRNA_004281	Novel lncRNA	Intergenic lncRNA	TPC_vs_CC	8.72875	-1.82385	0.47752	-3.81943	0.000133758	0.000356847	DOWN
BCSlncRNA_004289	BCSlncRNA_004289_AS-SLC5A9	Novel lncRNA	Antisense lncRNA	BMPC_vs_NB	9.54049	-2.30686	0.786777	-2.93204	0.00336746	0.00755105	DOWN
BCSlncRNA_004289	BCSlncRNA_004289_AS-SLC5A9	Novel lncRNA	Antisense lncRNA	GC_vs_NB	11.6919	-2.86061	0.601765	-4.7537	1.99727e-06	1.28188e-05	DOWN
BCSlncRNA_004289	BCSlncRNA_004289_AS-SLC5A9	Novel lncRNA	Antisense lncRNA	MEM_vs_NB	9.85459	-1.96662	0.499496	-3.93722	8.24325e-05	0.000728118	DOWN
BCSlncRNA_004289	BCSlncRNA_004289_AS-SLC5A9	Novel lncRNA	Antisense lncRNA	TPC_vs_NB	6.67825	-4.39646	0.854417	-5.14557	2.66706e-07	1.13672e-06	DOWN
BCSlncRNA_004306	BCSlncRNA_004306_AS-CDKN2C	Novel lncRNA	Antisense lncRNA	BMPC_vs_GC	8.46556	-3.74338	0.926381	-4.04087	5.32542e-05	0.000143526	DOWN
BCSlncRNA_004306	BCSlncRNA_004306_AS-CDKN2C	Novel lncRNA	Antisense lncRNA	GC_vs_NB	10.1535	1.81025	0.463318	3.90713	9.33991e-05	0.000412339	UP
BCSlncRNA_004306	BCSlncRNA_004306_AS-CDKN2C	Novel lncRNA	Antisense lncRNA	CB_vs_NB	12.9221	1.86489	0.407696	4.5742	4.78032e-06	1.79445e-05	UP
BCSlncRNA_004306	BCSlncRNA_004306_AS-CDKN2C	Novel lncRNA	Antisense lncRNA	BMPC_vs_MEM	6.91283	-2.85955	0.857813	-3.33353	0.000857509	0.00245338	DOWN
BCSlncRNA_004306	BCSlncRNA_004306_AS-CDKN2C	Novel lncRNA	Antisense lncRNA	BMPC_vs_CB	11.8513	-3.74769	0.888797	-4.21659	2.48028e-05	7.02336e-05	DOWN
BCSlncRNA_004306	BCSlncRNA_004306_AS-CDKN2C	Novel lncRNA	Antisense lncRNA	BMPC_vs_CC	6.38949	-2.92569	0.921842	-3.17375	0.00150486	0.00320738	DOWN
BCSlncRNA_004307	BCSlncRNA_004307	Novel lncRNA	Intergenic lncRNA	BMPC_vs_GC	12.021	-2.67625	0.776336	-3.44728	0.000566253	0.0012792	DOWN
BCSlncRNA_004307	BCSlncRNA_004307	Novel lncRNA	Intergenic lncRNA	TPC_vs_NB	7.10562	1.77641	0.500583	3.54867	0.000387179	0.00102137	UP
BCSlncRNA_004307	BCSlncRNA_004307	Novel lncRNA	Intergenic lncRNA	GC_vs_NB	13.1588	2.15991	0.482092	4.48028	7.45435e-06	4.25014e-05	UP
BCSlncRNA_004307	BCSlncRNA_004307	Novel lncRNA	Intergenic lncRNA	BMPC_vs_CC	13.9836	-2.47867	0.635686	-3.89921	9.65067e-05	0.00025456	DOWN
BCSlncRNA_004307	BCSlncRNA_004307	Novel lncRNA	Intergenic lncRNA	CB_vs_NB	19.1463	2.47219	0.39416	6.27204	3.56355e-10	2.41655e-09	UP
BCSlncRNA_004307	BCSlncRNA_004307	Novel lncRNA	Intergenic lncRNA	CC_vs_NB	14.6966	2.02519	0.379466	5.33695	9.45216e-08	7.10035e-07	UP
BCSlncRNA_004307	BCSlncRNA_004307	Novel lncRNA	Intergenic lncRNA	BMPC_vs_CB	18.7447	-2.89518	0.644392	-4.49289	7.02642e-06	2.14235e-05	DOWN
BCSlncRNA_004337	BCSlncRNA_004337_AS-PLA2G12AP1	Novel lncRNA	Antisense lncRNA	TPC_vs_CB	5.60194	-2.2648	0.670153	-3.37953	0.000726106	0.00168754	DOWN
BCSlncRNA_004337	BCSlncRNA_004337_AS-PLA2G12AP1	Novel lncRNA	Antisense lncRNA	BMPC_vs_GC	6.87414	-2.39048	0.764513	-3.1268	0.00176717	0.00362761	DOWN
BCSlncRNA_004337	BCSlncRNA_004337_AS-PLA2G12AP1	Novel lncRNA	Antisense lncRNA	TPC_vs_GC	4.82228	-2.58514	0.673395	-3.83896	0.000123555	0.000328542	DOWN
BCSlncRNA_004337	BCSlncRNA_004337_AS-PLA2G12AP1	Novel lncRNA	Antisense lncRNA	TPC_vs_MEM	5.75967	-1.99233	0.649914	-3.06552	0.00217289	0.00586768	DOWN
BCSlncRNA_004337	BCSlncRNA_004337_AS-PLA2G12AP1	Novel lncRNA	Antisense lncRNA	TPC_vs_CC	5.37382	-2.21307	0.627442	-3.52712	0.000420099	0.00103241	DOWN
BCSlncRNA_004346	BCSlncRNA_004346	Novel lncRNA	Intergenic lncRNA	CB_vs_NB	6.20967	-1.86267	0.536366	-3.47276	0.000515127	0.00130425	DOWN
BCSlncRNA_004347	BCSlncRNA_004347_AS-EEF1GP7	Novel lncRNA	Antisense lncRNA	TPC_vs_MEM	28.0398	-1.69639	0.458535	-3.69958	0.000215956	0.000730192	DOWN
BCSlncRNA_004347	BCSlncRNA_004347_AS-EEF1GP7	Novel lncRNA	Antisense lncRNA	BMPC_vs_NB	30.6454	-2.21669	0.517412	-4.28418	1.83416e-05	6.49402e-05	DOWN
BCSlncRNA_004347	BCSlncRNA_004347_AS-EEF1GP7	Novel lncRNA	Antisense lncRNA	TPC_vs_GC	21.1321	-1.85536	0.376573	-4.92696	8.35178e-07	2.96183e-06	DOWN
BCSlncRNA_004347	BCSlncRNA_004347_AS-EEF1GP7	Novel lncRNA	Antisense lncRNA	TPC_vs_NB	24.7088	-2.15393	0.395839	-5.44142	5.28584e-08	2.47475e-07	DOWN
BCSlncRNA_004347	BCSlncRNA_004347_AS-EEF1GP7	Novel lncRNA	Antisense lncRNA	CB_vs_NB	37.1567	-1.95953	0.33537	-5.84288	5.13069e-09	2.98838e-08	DOWN
BCSlncRNA_004347	BCSlncRNA_004347_AS-EEF1GP7	Novel lncRNA	Antisense lncRNA	BMPC_vs_MEM	33.7861	-1.73555	0.603158	-2.87743	0.00400927	0.00952684	DOWN
BCSlncRNA_004347	BCSlncRNA_004347_AS-EEF1GP7	Novel lncRNA	Antisense lncRNA	BMPC_vs_GC	27.169	-2.02694	0.50032	-4.05128	5.09374e-05	0.00013763	DOWN
BCSlncRNA_004348	BCSlncRNA_004348_AS-GPX7	Novel lncRNA	Antisense lncRNA	CC_vs_NB	136.061	-1.64427	0.339767	-4.8394	1.30233e-06	7.66516e-06	DOWN
BCSlncRNA_004348	BCSlncRNA_004348_AS-GPX7	Novel lncRNA	Antisense lncRNA	TPC_vs_GC	52.1459	-1.67015	0.289307	-5.77294	7.78992e-09	3.43752e-08	DOWN
BCSlncRNA_004348	BCSlncRNA_004348_AS-GPX7	Novel lncRNA	Antisense lncRNA	BMPC_vs_NB	100.579	-3.11058	0.428779	-7.25452	4.03103e-13	3.88834e-12	DOWN
BCSlncRNA_004348	BCSlncRNA_004348_AS-GPX7	Novel lncRNA	Antisense lncRNA	TPC_vs_NB	83.2653	-2.52325	0.289758	-8.70813	3.08931e-18	3.5703e-17	DOWN
BCSlncRNA_004348	BCSlncRNA_004348_AS-GPX7	Novel lncRNA	Antisense lncRNA	CB_vs_NB	127.488	-2.00945	0.336038	-5.97983	2.23368e-09	1.36445e-08	DOWN
BCSlncRNA_004348	BCSlncRNA_004348_AS-GPX7	Novel lncRNA	Antisense lncRNA	BMPC_vs_MEM	74.0227	-2.01454	0.536934	-3.75194	0.000175474	0.000592308	DOWN
BCSlncRNA_004348	BCSlncRNA_004348_AS-GPX7	Novel lncRNA	Antisense lncRNA	BMPC_vs_GC	61.4264	-2.33446	0.44976	-5.19046	2.09774e-07	7.89966e-07	DOWN
BCSlncRNA_004349	BCSlncRNA_004349	Novel lncRNA	Intergenic lncRNA	TPC_vs_GC	9.42769	-1.95706	0.61844	-3.16451	0.00155343	0.00340431	DOWN
BCSlncRNA_004349	BCSlncRNA_004349	Novel lncRNA	Intergenic lncRNA	TPC_vs_NB	16.6474	-2.92975	0.516705	-5.67005	1.42752e-08	7.15367e-08	DOWN
BCSlncRNA_004349	BCSlncRNA_004349	Novel lncRNA	Intergenic lncRNA	BMPC_vs_NB	22.6205	-2.12082	0.516773	-4.10398	4.06111e-05	0.000135329	DOWN
BCSlncRNA_004349	BCSlncRNA_004349	Novel lncRNA	Intergenic lncRNA	CB_vs_NB	28.9519	-1.63675	0.370876	-4.41319	1.01858e-05	3.60347e-05	DOWN
BCSlncRNA_004349	BCSlncRNA_004349	Novel lncRNA	Intergenic lncRNA	CC_vs_NB	27.2417	-1.96642	0.293989	-6.68875	2.25088e-11	3.29762e-10	DOWN
BCSlncRNA_004349	BCSlncRNA_004349	Novel lncRNA	Intergenic lncRNA	TPC_vs_MEM	13.2259	-1.87133	0.543634	-3.44227	0.000576864	0.00178155	DOWN
BCSlncRNA_004350	BCSlncRNA_004350	Novel lncRNA	Intergenic lncRNA	TPC_vs_GC	9.71299	-2.76837	0.57085	-4.84955	1.23741e-06	4.30638e-06	DOWN
BCSlncRNA_004350	BCSlncRNA_004350	Novel lncRNA	Intergenic lncRNA	TPC_vs_CC	10.8594	-2.38174	0.537392	-4.43204	9.33467e-06	2.94879e-05	DOWN
BCSlncRNA_004350	BCSlncRNA_004350	Novel lncRNA	Intergenic lncRNA	BMPC_vs_CC	13.969	-1.8556	0.613398	-3.02512	0.00248532	0.00505558	DOWN
BCSlncRNA_004350	BCSlncRNA_004350	Novel lncRNA	Intergenic lncRNA	CB_vs_NB	33.2362	-1.98397	0.356928	-5.55845	2.72185e-08	1.43575e-07	DOWN
BCSlncRNA_004350	BCSlncRNA_004350	Novel lncRNA	Intergenic lncRNA	TPC_vs_NB	19.5223	-3.79758	0.534933	-7.09917	1.25512e-12	9.48058e-12	DOWN
BCSlncRNA_004350	BCSlncRNA_004350	Novel lncRNA	Intergenic lncRNA	TPC_vs_MEM	17.3001	-2.8145	0.546211	-5.15276	2.56681e-07	1.45461e-06	DOWN
BCSlncRNA_004350	BCSlncRNA_004350	Novel lncRNA	Intergenic lncRNA	BMPC_vs_GC	13.4099	-2.26864	0.627602	-3.61477	0.000300611	0.000712741	DOWN
BCSlncRNA_004350	BCSlncRNA_004350	Novel lncRNA	Intergenic lncRNA	BMPC_vs_MEM	21.7585	-2.40684	0.659957	-3.64697	0.000265348	0.000862134	DOWN
BCSlncRNA_004350	BCSlncRNA_004350	Novel lncRNA	Intergenic lncRNA	BMPC_vs_NB	25.5358	-3.21174	0.585751	-5.4831	4.17926e-08	2.24404e-07	DOWN
BCSlncRNA_004350	BCSlncRNA_004350	Novel lncRNA	Intergenic lncRNA	TPC_vs_CB	7.77963	-1.8885	0.580366	-3.25398	0.00113801	0.00255821	DOWN
BCSlncRNA_004351	BCSlncRNA_004351	Novel lncRNA	Intergenic lncRNA	TPC_vs_NB	46.1615	-2.41582	0.42071	-5.74225	9.34292e-09	4.78756e-08	DOWN
BCSlncRNA_004351	BCSlncRNA_004351	Novel lncRNA	Intergenic lncRNA	BMPC_vs_GC	32.7581	-2.20685	0.376888	-5.85544	4.75736e-09	2.166e-08	DOWN
BCSlncRNA_004351	BCSlncRNA_004351	Novel lncRNA	Intergenic lncRNA	BMPC_vs_NB	56.2867	-3.04839	0.398339	-7.65275	1.9673e-14	2.1413e-13	DOWN
BCSlncRNA_004351	BCSlncRNA_004351	Novel lncRNA	Intergenic lncRNA	TPC_vs_MEM	48.0947	-1.85412	0.435553	-4.25694	2.07242e-05	8.58099e-05	DOWN
BCSlncRNA_004351	BCSlncRNA_004351	Novel lncRNA	Intergenic lncRNA	BMPC_vs_CC	37.2268	-1.8647	0.426222	-4.37496	1.21453e-05	3.69013e-05	DOWN
BCSlncRNA_004351	BCSlncRNA_004351	Novel lncRNA	Intergenic lncRNA	BMPC_vs_MEM	56.8519	-2.39859	0.503512	-4.76372	1.90056e-06	9.37485e-06	DOWN
BCSlncRNA_004351	BCSlncRNA_004351	Novel lncRNA	Intergenic lncRNA	BMPC_vs_CB	34.2714	-1.75302	0.410883	-4.26647	1.98591e-05	5.69951e-05	DOWN
BCSlncRNA_004357	BCSlncRNA_004357_AS-ZYG11A	Novel lncRNA	Antisense lncRNA	BMPC_vs_CC	6.29427	-3.68333	1.03167	-3.57025	0.000356641	0.000854599	DOWN
BCSlncRNA_004357	BCSlncRNA_004357_AS-ZYG11A	Novel lncRNA	Antisense lncRNA	BMPC_vs_CB	5.08304	-3.40909	1.08742	-3.13504	0.00171832	0.00354893	DOWN
BCSlncRNA_004357	BCSlncRNA_004357_AS-ZYG11A	Novel lncRNA	Antisense lncRNA	BMPC_vs_MEM	5.50261	-3.18366	0.955812	-3.33084	0.000865832	0.0024736	DOWN
BCSlncRNA_004408	BCSlncRNA_004408	Novel lncRNA	Intergenic lncRNA	CB_vs_NB	45.3494	2.05025	0.481049	4.26205	2.02561e-05	6.76624e-05	UP
BCSlncRNA_004408	BCSlncRNA_004408	Novel lncRNA	Intergenic lncRNA	BMPC_vs_MEM	20.8373	-4.0762	0.816228	-4.99395	5.91553e-07	3.17694e-06	DOWN
BCSlncRNA_004408	BCSlncRNA_004408	Novel lncRNA	Intergenic lncRNA	BMPC_vs_NB	5.95955	-2.92108	0.954799	-3.05936	0.00221809	0.00522025	DOWN
BCSlncRNA_004408	BCSlncRNA_004408	Novel lncRNA	Intergenic lncRNA	BMPC_vs_TPC	12.6706	-3.91684	0.712865	-5.4945	3.9181e-08	4.15287e-07	DOWN
BCSlncRNA_004408	BCSlncRNA_004408	Novel lncRNA	Intergenic lncRNA	BMPC_vs_GC	16.3003	-4.43805	0.925179	-4.79696	1.61091e-06	5.39037e-06	DOWN
BCSlncRNA_004408	BCSlncRNA_004408	Novel lncRNA	Intergenic lncRNA	BMPC_vs_CC	37.3434	-4.96616	0.852495	-5.82545	5.69603e-09	2.55513e-08	DOWN
BCSlncRNA_004408	BCSlncRNA_004408	Novel lncRNA	Intergenic lncRNA	CC_vs_NB	41.4861	1.84025	0.480585	3.82919	0.000128565	0.000467704	UP
BCSlncRNA_004408	BCSlncRNA_004408	Novel lncRNA	Intergenic lncRNA	BMPC_vs_CB	41.6285	-5.17851	0.858857	-6.02954	1.64426e-09	7.50142e-09	DOWN
BCSlncRNA_004409	BCSlncRNA_004409	Novel lncRNA	Intergenic lncRNA	BMPC_vs_GC	7.30436	2.25985	0.756174	2.98853	0.00280327	0.00552003	UP
BCSlncRNA_004409	BCSlncRNA_004409	Novel lncRNA	Intergenic lncRNA	TPC_vs_CB	54.6995	3.42464	0.470277	7.28218	3.2848e-13	2.03209e-12	UP
BCSlncRNA_004409	BCSlncRNA_004409	Novel lncRNA	Intergenic lncRNA	TPC_vs_MEM	55.3694	2.46415	0.391859	6.28836	3.2083e-10	2.67496e-09	UP
BCSlncRNA_004409	BCSlncRNA_004409	Novel lncRNA	Intergenic lncRNA	TPC_vs_GC	57.2715	5.02182	0.556123	9.03005	1.71589e-19	1.65839e-18	UP
BCSlncRNA_004409	BCSlncRNA_004409	Novel lncRNA	Intergenic lncRNA	TPC_vs_NB	49.0481	3.64532	0.619677	5.88262	4.03816e-09	2.16445e-08	UP
BCSlncRNA_004409	BCSlncRNA_004409	Novel lncRNA	Intergenic lncRNA	TPC_vs_CC	64.3687	1.9022	0.527704	3.60467	0.000312548	0.000784859	UP
BCSlncRNA_004409	BCSlncRNA_004409	Novel lncRNA	Intergenic lncRNA	MEM_vs_GC	17.8194	2.41921	0.44039	5.49333	3.94416e-08	8.1099e-07	UP
BCSlncRNA_004409	BCSlncRNA_004409	Novel lncRNA	Intergenic lncRNA	CC_vs_GC	25.6461	1.7413	0.397741	4.37796	1.19793e-05	0.000268872	UP
BCSlncRNA_004409	BCSlncRNA_004409	Novel lncRNA	Intergenic lncRNA	BMPC_vs_TPC	46.4229	-2.57045	0.554321	-4.63712	3.53299e-06	2.56455e-05	DOWN
BCSlncRNA_004421	BCSlncRNA_004421	Novel lncRNA	Intergenic lncRNA	MEM_vs_GC	19.4558	-1.74144	0.294769	-5.90783	3.46642e-09	9.04566e-08	DOWN
BCSlncRNA_004421	BCSlncRNA_004421	Novel lncRNA	Intergenic lncRNA	GC_vs_NB	19.2533	2.00345	0.349048	5.73976	9.48128e-09	9.15304e-08	UP
BCSlncRNA_004421	BCSlncRNA_004421	Novel lncRNA	Intergenic lncRNA	BMPC_vs_CC	15.5939	1.61991	0.516694	3.13514	0.00171771	0.00361936	UP
BCSlncRNA_004421	BCSlncRNA_004421	Novel lncRNA	Intergenic lncRNA	BMPC_vs_NB	12.1909	2.00057	0.473831	4.22212	2.42016e-05	8.39739e-05	UP
BCSlncRNA_004421	BCSlncRNA_004421	Novel lncRNA	Intergenic lncRNA	BMPC_vs_MEM	13.8132	1.7885	0.405353	4.4122	1.02324e-05	4.46612e-05	UP
BCSlncRNA_004422	BCSlncRNA_004422	Novel lncRNA	Intergenic lncRNA	BMPC_vs_CC	4.69766	2.72842	0.796624	3.42498	0.000614846	0.00140775	UP
BCSlncRNA_004422	BCSlncRNA_004422	Novel lncRNA	Intergenic lncRNA	GC_vs_NB	5.62439	2.37555	0.565558	4.20037	2.66482e-05	0.000133165	UP
BCSlncRNA_004422	BCSlncRNA_004422	Novel lncRNA	Intergenic lncRNA	MEM_vs_GC	6.24252	-1.61061	0.43946	-3.66497	0.000247369	0.00165081	DOWN
BCSlncRNA_004422	BCSlncRNA_004422	Novel lncRNA	Intergenic lncRNA	BMPC_vs_NB	4.26009	2.73217	0.751505	3.6356	0.000277336	0.000794223	UP
BCSlncRNA_004422	BCSlncRNA_004422	Novel lncRNA	Intergenic lncRNA	CC_vs_GC	5.86235	-1.618	0.398194	-4.06335	4.83735e-05	0.000811351	DOWN
BCSlncRNA_004422	BCSlncRNA_004422	Novel lncRNA	Intergenic lncRNA	BMPC_vs_MEM	5.12689	1.9987	0.600185	3.33013	0.000868055	0.00247905	UP
BCSlncRNA_004422	BCSlncRNA_004422	Novel lncRNA	Intergenic lncRNA	BMPC_vs_TPC	3.05599	2.22878	0.745064	2.99139	0.00277713	0.00948457	UP
BCSlncRNA_004422	BCSlncRNA_004422	Novel lncRNA	Intergenic lncRNA	TPC_vs_GC	4.19266	-2.36233	0.696887	-3.38984	0.000699347	0.0016336	DOWN
BCSlncRNA_004441	BCSlncRNA_004441_AS-RP4-794H19.2	Novel lncRNA	Antisense lncRNA	GC_vs_NB	12.0565	-1.79296	0.561212	-3.19479	0.0013993	0.00456946	DOWN
BCSlncRNA_004441	BCSlncRNA_004441_AS-RP4-794H19.2	Novel lncRNA	Antisense lncRNA	BMPC_vs_CC	99.2574	5.63755	0.325601	17.3143	3.66844e-67	3.63328e-65	UP
BCSlncRNA_004441	BCSlncRNA_004441_AS-RP4-794H19.2	Novel lncRNA	Antisense lncRNA	TPC_vs_CB	20.9775	2.59036	0.508188	5.09725	3.44628e-07	1.26545e-06	UP
BCSlncRNA_004441	BCSlncRNA_004441_AS-RP4-794H19.2	Novel lncRNA	Antisense lncRNA	TPC_vs_CC	20.426	2.70375	0.476226	5.67746	1.3671e-08	5.99794e-08	UP
BCSlncRNA_004441	BCSlncRNA_004441_AS-RP4-794H19.2	Novel lncRNA	Antisense lncRNA	MEM_vs_GC	26.4109	2.42931	0.447647	5.42684	5.73616e-08	1.13171e-06	UP
BCSlncRNA_004441	BCSlncRNA_004441_AS-RP4-794H19.2	Novel lncRNA	Antisense lncRNA	TPC_vs_GC	21.408	3.17437	0.580347	5.46977	4.50611e-08	1.83934e-07	UP
BCSlncRNA_004441	BCSlncRNA_004441_AS-RP4-794H19.2	Novel lncRNA	Antisense lncRNA	MEM_vs_CB	24.302	1.96098	0.395643	4.95643	7.17987e-07	7.29461e-06	UP
BCSlncRNA_004441	BCSlncRNA_004441_AS-RP4-794H19.2	Novel lncRNA	Antisense lncRNA	MEM_vs_CC	23.7196	1.96554	0.357797	5.49347	3.94118e-08	1.21913e-06	UP
BCSlncRNA_004441	BCSlncRNA_004441_AS-RP4-794H19.2	Novel lncRNA	Antisense lncRNA	BMPC_vs_CB	100.271	5.45873	0.415645	13.1332	2.12537e-39	4.83985e-38	UP
BCSlncRNA_004441	BCSlncRNA_004441_AS-RP4-794H19.2	Novel lncRNA	Antisense lncRNA	BMPC_vs_MEM	105.259	3.25633	0.431206	7.55167	4.29705e-14	5.9334e-13	UP
BCSlncRNA_004441	BCSlncRNA_004441_AS-RP4-794H19.2	Novel lncRNA	Antisense lncRNA	BMPC_vs_NB	100.524	4.00016	0.466068	8.58278	9.26076e-18	1.31256e-16	UP
BCSlncRNA_004441	BCSlncRNA_004441_AS-RP4-794H19.2	Novel lncRNA	Antisense lncRNA	BMPC_vs_TPC	80.7989	2.60098	0.460264	5.65106	1.59459e-08	1.82635e-07	UP
BCSlncRNA_004441	BCSlncRNA_004441_AS-RP4-794H19.2	Novel lncRNA	Antisense lncRNA	BMPC_vs_GC	117.519	6.12408	0.352505	17.373	1.32043e-67	7.93035e-66	UP
BCSlncRNA_004445	BCSlncRNA_004445	Novel lncRNA	Intergenic lncRNA	TPC_vs_CB	5.56655	4.43747	0.767738	5.77993	7.47337e-09	3.25975e-08	UP
BCSlncRNA_004445	BCSlncRNA_004445	Novel lncRNA	Intergenic lncRNA	TPC_vs_MEM	6.53511	1.81146	0.594648	3.04628	0.00231694	0.00621959	UP
BCSlncRNA_004445	BCSlncRNA_004445	Novel lncRNA	Intergenic lncRNA	TPC_vs_CC	5.4125	4.88491	0.788343	6.19643	5.77595e-10	2.89094e-09	UP
BCSlncRNA_004445	BCSlncRNA_004445	Novel lncRNA	Intergenic lncRNA	TPC_vs_GC	6.25076	4.42834	0.872717	5.07419	3.89146e-07	1.43418e-06	UP
BCSlncRNA_004495	BCSlncRNA_004495	Novel lncRNA	Intergenic lncRNA	GC_vs_NB	3.27758	-3.11707	0.721818	-4.31836	1.57191e-05	8.28582e-05	DOWN
BCSlncRNA_004496	BCSlncRNA_004496	Novel lncRNA	Intergenic lncRNA	CB_vs_NB	6.8846	-4.03984	0.652297	-6.19325	5.89377e-10	3.89117e-09	DOWN
BCSlncRNA_004496	BCSlncRNA_004496	Novel lncRNA	Intergenic lncRNA	GC_vs_NB	8.45013	-3.06559	0.662412	-4.62792	3.69355e-06	2.26502e-05	DOWN
BCSlncRNA_004496	BCSlncRNA_004496	Novel lncRNA	Intergenic lncRNA	BMPC_vs_NB	6.75372	-2.73673	0.873154	-3.13431	0.0017226	0.00417562	DOWN
BCSlncRNA_004496	BCSlncRNA_004496	Novel lncRNA	Intergenic lncRNA	TPC_vs_NB	5.45416	-2.63662	0.733117	-3.59645	0.000322586	0.000864325	DOWN
BCSlncRNA_004496	BCSlncRNA_004496	Novel lncRNA	Intergenic lncRNA	CC_vs_NB	6.78904	-3.95343	0.623131	-6.34447	2.23198e-10	2.80571e-09	DOWN
BCSlncRNA_004508	BCSlncRNA_004508	Novel lncRNA	Intergenic lncRNA	BMPC_vs_MEM	4.78111	3.51631	0.79519	4.42198	9.78014e-06	4.28264e-05	UP
BCSlncRNA_004508	BCSlncRNA_004508	Novel lncRNA	Intergenic lncRNA	BMPC_vs_CB	5.04684	4.16801	0.944176	4.41444	1.0127e-05	3.02838e-05	UP
BCSlncRNA_004508	BCSlncRNA_004508	Novel lncRNA	Intergenic lncRNA	BMPC_vs_GC	6.00169	3.7401	0.96721	3.86689	0.000110231	0.000282454	UP
BCSlncRNA_004509	BCSlncRNA_004509	Novel lncRNA	Intergenic lncRNA	CB_vs_NB	65.3311	2.11052	0.436159	4.83887	1.30578e-06	5.36184e-06	UP
BCSlncRNA_004509	BCSlncRNA_004509	Novel lncRNA	Intergenic lncRNA	TPC_vs_MEM	153.44	2.73858	0.355617	7.70095	1.35063e-14	1.89546e-13	UP
BCSlncRNA_004509	BCSlncRNA_004509	Novel lncRNA	Intergenic lncRNA	TPC_vs_CC	173.441	2.37355	0.408351	5.81253	6.1534e-09	2.79895e-08	UP
BCSlncRNA_004509	BCSlncRNA_004509	Novel lncRNA	Intergenic lncRNA	TPC_vs_NB	139.251	4.1547	0.445629	9.32323	1.12854e-20	1.51277e-19	UP
BCSlncRNA_004509	BCSlncRNA_004509	Novel lncRNA	Intergenic lncRNA	TPC_vs_GC	173.304	3.22458	0.459197	7.02222	2.18376e-12	1.3286e-11	UP
BCSlncRNA_004509	BCSlncRNA_004509	Novel lncRNA	Intergenic lncRNA	BMPC_vs_CC	45.2343	-4.20121	0.725496	-5.79081	7.00492e-09	3.11825e-08	DOWN
BCSlncRNA_004509	BCSlncRNA_004509	Novel lncRNA	Intergenic lncRNA	BMPC_vs_CB	60.4285	-4.64723	0.700396	-6.63515	3.24174e-11	1.73695e-10	DOWN
BCSlncRNA_004509	BCSlncRNA_004509	Novel lncRNA	Intergenic lncRNA	BMPC_vs_GC	17.543	-3.41203	0.801765	-4.25565	2.08441e-05	5.99066e-05	DOWN
BCSlncRNA_004509	BCSlncRNA_004509	Novel lncRNA	Intergenic lncRNA	BMPC_vs_NB	8.77741	-2.42101	0.802309	-3.01756	0.0025482	0.00589711	DOWN
BCSlncRNA_004509	BCSlncRNA_004509	Novel lncRNA	Intergenic lncRNA	CC_vs_NB	51.0974	1.6602	0.454147	3.65564	0.000256545	0.000866737	UP
BCSlncRNA_004509	BCSlncRNA_004509	Novel lncRNA	Intergenic lncRNA	BMPC_vs_MEM	34.8068	-3.81312	0.66386	-5.74386	9.25405e-09	6.53824e-08	DOWN
BCSlncRNA_004509	BCSlncRNA_004509	Novel lncRNA	Intergenic lncRNA	TPC_vs_CB	186.571	2.02856	0.380376	5.33304	9.65795e-08	3.75115e-07	UP
BCSlncRNA_004509	BCSlncRNA_004509	Novel lncRNA	Intergenic lncRNA	BMPC_vs_TPC	123.872	-6.02243	0.574037	-10.4914	9.46548e-26	7.26998e-24	DOWN
BCSlncRNA_004510	BCSlncRNA_004510	Novel lncRNA	Intergenic lncRNA	TPC_vs_CC	4.11283	2.78073	0.56904	4.88671	1.02536e-06	3.6364e-06	UP
BCSlncRNA_004510	BCSlncRNA_004510	Novel lncRNA	Intergenic lncRNA	TPC_vs_MEM	3.83057	2.5548	0.566583	4.50914	6.50901e-06	2.9343e-05	UP
BCSlncRNA_004510	BCSlncRNA_004510	Novel lncRNA	Intergenic lncRNA	TPC_vs_CB	3.98411	2.98866	0.654343	4.56742	4.93775e-06	1.57851e-05	UP
BCSlncRNA_004510	BCSlncRNA_004510	Novel lncRNA	Intergenic lncRNA	CB_vs_NB	3.21408	-2.2163	0.675706	-3.27997	0.00103818	0.00247058	DOWN
BCSlncRNA_004510	BCSlncRNA_004510	Novel lncRNA	Intergenic lncRNA	TPC_vs_GC	4.85519	1.77143	0.616167	2.87491	0.00404139	0.00818195	UP
BCSlncRNA_004510	BCSlncRNA_004510	Novel lncRNA	Intergenic lncRNA	MEM_vs_NB	3.14683	-1.59757	0.511797	-3.12149	0.0017994	0.00840415	DOWN
BCSlncRNA_004510	BCSlncRNA_004510	Novel lncRNA	Intergenic lncRNA	CC_vs_NB	3.42553	-1.96389	0.568632	-3.45371	0.000552933	0.00170584	DOWN
BCSlncRNA_004569	BCSlncRNA_004569	Novel lncRNA	Intergenic lncRNA	GC_vs_NB	3.44113	2.3257	0.726331	3.20199	0.00136483	0.00446855	UP
BCSlncRNA_004622	BCSlncRNA_004622_AS-RP4-601K24.1	Novel lncRNA	Antisense lncRNA	CC_vs_NB	4.40588	-1.92673	0.619198	-3.11166	0.00186039	0.00498784	DOWN
BCSlncRNA_004622	BCSlncRNA_004622_AS-RP4-601K24.1	Novel lncRNA	Antisense lncRNA	CB_vs_NB	4.16395	-2.4745	0.682087	-3.62784	0.000285805	0.000765281	DOWN
BCSlncRNA_004629	BCSlncRNA_004629	Novel lncRNA	Intergenic lncRNA	TPC_vs_GC	1.99473	-2.52543	0.883469	-2.85854	0.0042559	0.00857007	DOWN
BCSlncRNA_004630	BCSlncRNA_004630	Novel lncRNA	Intergenic lncRNA	CC_vs_NB	7.63314	-2.17037	0.677734	-3.20239	0.0013629	0.0037919	DOWN
BCSlncRNA_004631	BCSlncRNA_004631	Novel lncRNA	Intergenic lncRNA	CB_vs_NB	5.9201	-2.38286	0.652597	-3.65135	0.000260869	0.000704067	DOWN
BCSlncRNA_004631	BCSlncRNA_004631	Novel lncRNA	Intergenic lncRNA	CC_vs_NB	6.24816	-1.98116	0.575778	-3.44084	0.000579916	0.00178025	DOWN
BCSlncRNA_004631	BCSlncRNA_004631	Novel lncRNA	Intergenic lncRNA	TPC_vs_NB	3.69701	-3.67633	0.890954	-4.12628	3.68672e-05	0.000115779	DOWN
BCSlncRNA_004635	BCSlncRNA_004635	Novel lncRNA	Intergenic lncRNA	CC_vs_NB	4.95932	-2.28353	0.707529	-3.22748	0.00124888	0.00350885	DOWN
BCSlncRNA_004635	BCSlncRNA_004635	Novel lncRNA	Intergenic lncRNA	CB_vs_NB	5.41746	-2.11894	0.726397	-2.91705	0.00353356	0.00747082	DOWN
BCSlncRNA_004635	BCSlncRNA_004635	Novel lncRNA	Intergenic lncRNA	TPC_vs_NB	3.34424	-3.16682	0.928081	-3.41223	0.00064434	0.00162758	DOWN
BCSlncRNA_004636	BCSlncRNA_004636	Novel lncRNA	Intergenic lncRNA	TPC_vs_NB	2.06146	-2.915	0.929803	-3.13507	0.00171811	0.00400876	DOWN
BCSlncRNA_004636	BCSlncRNA_004636	Novel lncRNA	Intergenic lncRNA	CC_vs_NB	3.09587	-2.21067	0.695993	-3.17628	0.00149179	0.00410389	DOWN
BCSlncRNA_004639	BCSlncRNA_004639	Novel lncRNA	Intergenic lncRNA	TPC_vs_NB	2.42868	-2.85395	0.937676	-3.04365	0.0023373	0.00530368	DOWN
BCSlncRNA_004639	BCSlncRNA_004639	Novel lncRNA	Intergenic lncRNA	CC_vs_NB	3.54038	-2.40091	0.715157	-3.35717	0.000787435	0.00233452	DOWN
BCSlncRNA_004639	BCSlncRNA_004639	Novel lncRNA	Intergenic lncRNA	CB_vs_NB	3.67228	-2.35506	0.794542	-2.96404	0.00303626	0.00652615	DOWN
BCSlncRNA_004641	BCSlncRNA_004641	Novel lncRNA	Intergenic lncRNA	TPC_vs_NB	3.81055	-2.64599	0.874991	-3.02402	0.00249437	0.00562862	DOWN
BCSlncRNA_004641	BCSlncRNA_004641	Novel lncRNA	Intergenic lncRNA	CB_vs_NB	5.81924	-2.30094	0.686341	-3.35247	0.000800938	0.00194563	DOWN
BCSlncRNA_004641	BCSlncRNA_004641	Novel lncRNA	Intergenic lncRNA	CC_vs_NB	5.62605	-2.36341	0.630419	-3.74895	0.000177573	0.000624181	DOWN
BCSlncRNA_004642	BCSlncRNA_004642	Novel lncRNA	Intergenic lncRNA	CC_vs_NB	9.32224	-2.59574	0.508392	-5.10578	3.2944e-07	2.20667e-06	DOWN
BCSlncRNA_004642	BCSlncRNA_004642	Novel lncRNA	Intergenic lncRNA	TPC_vs_NB	6.04457	-3.74792	0.81313	-4.60925	4.04118e-06	1.47147e-05	DOWN
BCSlncRNA_004642	BCSlncRNA_004642	Novel lncRNA	Intergenic lncRNA	CB_vs_NB	9.69024	-2.21633	0.632249	-3.50547	0.000455807	0.00116726	DOWN
BCSlncRNA_004643	BCSlncRNA_004643	Novel lncRNA	Intergenic lncRNA	CC_vs_NB	11.7285	-2.54209	0.544599	-4.66782	3.0441e-06	1.64039e-05	DOWN
BCSlncRNA_004643	BCSlncRNA_004643	Novel lncRNA	Intergenic lncRNA	TPC_vs_NB	7.75092	-3.45348	0.810545	-4.26069	2.03794e-05	6.65767e-05	DOWN
BCSlncRNA_004643	BCSlncRNA_004643	Novel lncRNA	Intergenic lncRNA	CB_vs_NB	12.4924	-2.2216	0.577473	-3.8471	0.000119522	0.000344168	DOWN
BCSlncRNA_004644	BCSlncRNA_004644	Novel lncRNA	Intergenic lncRNA	TPC_vs_NB	4.51398	-2.49351	0.816087	-3.05544	0.00224727	0.00512087	DOWN
BCSlncRNA_004644	BCSlncRNA_004644	Novel lncRNA	Intergenic lncRNA	CC_vs_NB	6.44938	-2.31679	0.625256	-3.70534	0.000211107	0.00072813	DOWN
BCSlncRNA_004644	BCSlncRNA_004644	Novel lncRNA	Intergenic lncRNA	CB_vs_NB	7.32535	-1.80132	0.626019	-2.87742	0.00400936	0.00836884	DOWN
BCSlncRNA_004648	BCSlncRNA_004648	Novel lncRNA	Intergenic lncRNA	CC_vs_NB	10.5813	-2.25724	0.583352	-3.86943	0.000109091	0.000404503	DOWN
BCSlncRNA_004648	BCSlncRNA_004648	Novel lncRNA	Intergenic lncRNA	MEM_vs_NB	10.5537	-1.58824	0.494517	-3.2117	0.00131952	0.00657877	DOWN
BCSlncRNA_004655	BCSlncRNA_004655_AS-RP11-413G15.1	Novel lncRNA	Antisense lncRNA	TPC_vs_NB	2.82139	-2.56904	0.898933	-2.85788	0.00426485	0.00916241	DOWN
BCSlncRNA_004655	BCSlncRNA_004655_AS-RP11-413G15.1	Novel lncRNA	Antisense lncRNA	CB_vs_NB	4.37351	-2.10922	0.711503	-2.96446	0.00303216	0.00651907	DOWN
BCSlncRNA_004656	BCSlncRNA_004656_AS-RP11-413G15.1	Novel lncRNA	Antisense lncRNA	CC_vs_NB	5.55985	-1.93312	0.620553	-3.11515	0.00183853	0.0049374	DOWN
BCSlncRNA_004656	BCSlncRNA_004656_AS-RP11-413G15.1	Novel lncRNA	Antisense lncRNA	TPC_vs_NB	3.51766	-2.5542	0.860302	-2.96895	0.00298817	0.00663223	DOWN
BCSlncRNA_004657	BCSlncRNA_004657	Novel lncRNA	Intergenic lncRNA	CC_vs_NB	9.73876	-2.22038	0.574037	-3.86801	0.000109726	0.000406607	DOWN
BCSlncRNA_004657	BCSlncRNA_004657	Novel lncRNA	Intergenic lncRNA	CB_vs_NB	10.0981	-2.06303	0.623438	-3.30911	0.000935927	0.00224718	DOWN
BCSlncRNA_004657	BCSlncRNA_004657	Novel lncRNA	Intergenic lncRNA	MEM_vs_NB	8.9816	-1.69677	0.525479	-3.229	0.00124224	0.00626174	DOWN
BCSlncRNA_004657	BCSlncRNA_004657	Novel lncRNA	Intergenic lncRNA	TPC_vs_NB	6.04281	-3.67717	0.841172	-4.37148	1.23407e-05	4.16692e-05	DOWN
BCSlncRNA_004658	BCSlncRNA_004658	Novel lncRNA	Intergenic lncRNA	GC_vs_NB	5.02792	-2.03782	0.674112	-3.02297	0.00250306	0.00757907	DOWN
BCSlncRNA_004658	BCSlncRNA_004658	Novel lncRNA	Intergenic lncRNA	CB_vs_NB	4.52433	-2.11919	0.667614	-3.17428	0.00150207	0.00345635	DOWN
BCSlncRNA_004658	BCSlncRNA_004658	Novel lncRNA	Intergenic lncRNA	CC_vs_NB	4.38808	-2.12305	0.61445	-3.4552	0.000549893	0.0016984	DOWN
BCSlncRNA_004659	BCSlncRNA_004659	Novel lncRNA	Intergenic lncRNA	CC_vs_NB	5.88095	-2.31564	0.583735	-3.96695	7.2799e-05	0.000281435	DOWN
BCSlncRNA_004659	BCSlncRNA_004659	Novel lncRNA	Intergenic lncRNA	TPC_vs_NB	4.13217	-2.34637	0.814274	-2.88156	0.00395718	0.00855318	DOWN
BCSlncRNA_004662	BCSlncRNA_004662	Novel lncRNA	Intergenic lncRNA	TPC_vs_NB	19.9608	-2.65955	0.622591	-4.27175	1.93947e-05	6.35607e-05	DOWN
BCSlncRNA_004662	BCSlncRNA_004662	Novel lncRNA	Intergenic lncRNA	CB_vs_NB	31.8605	-1.86223	0.528573	-3.52313	0.00042649	0.00109863	DOWN
BCSlncRNA_004662	BCSlncRNA_004662	Novel lncRNA	Intergenic lncRNA	CC_vs_NB	29.7818	-2.21365	0.477494	-4.63597	3.55265e-06	1.87798e-05	DOWN
BCSlncRNA_004662	BCSlncRNA_004662	Novel lncRNA	Intergenic lncRNA	MEM_vs_NB	29.7272	-1.62625	0.418659	-3.88443	0.000102572	0.00086613	DOWN
BCSlncRNA_004681	BCSlncRNA_004681_AS-Y_RNA	Novel lncRNA	Antisense lncRNA	BMPC_vs_CC	58.857	1.69144	0.287413	5.88507	3.97885e-09	1.81589e-08	UP
BCSlncRNA_004681	BCSlncRNA_004681_AS-Y_RNA	Novel lncRNA	Antisense lncRNA	BMPC_vs_TPC	36.2294	1.58768	0.402048	3.94899	7.84827e-05	0.000419716	UP
BCSlncRNA_004687	BCSlncRNA_004687	Novel lncRNA	Intergenic lncRNA	CB_vs_NB	15.0554	-2.21543	0.353689	-6.26376	3.75794e-10	2.5408e-09	DOWN
BCSlncRNA_004687	BCSlncRNA_004687	Novel lncRNA	Intergenic lncRNA	BMPC_vs_NB	12.3673	-2.8697	0.689251	-4.1635	3.13399e-05	0.000106672	DOWN
BCSlncRNA_004688	BCSlncRNA_004688	Novel lncRNA	Intergenic lncRNA	CB_vs_NB	4.53054	-1.6507	0.562827	-2.93287	0.0033584	0.0071475	DOWN
BCSlncRNA_004711	BCSlncRNA_004711	Novel lncRNA	Intergenic lncRNA	TPC_vs_CB	3.9009	-2.77142	0.823129	-3.36693	0.000760088	0.00176128	DOWN
BCSlncRNA_004711	BCSlncRNA_004711	Novel lncRNA	Intergenic lncRNA	BMPC_vs_CC	4.06025	-3.09225	1.07305	-2.88174	0.00395492	0.00767479	DOWN
BCSlncRNA_004711	BCSlncRNA_004711	Novel lncRNA	Intergenic lncRNA	TPC_vs_CC	3.21851	-2.48483	0.791923	-3.13772	0.00170268	0.00375912	DOWN
BCSlncRNA_004711	BCSlncRNA_004711	Novel lncRNA	Intergenic lncRNA	BMPC_vs_CB	4.97029	-3.34052	1.09369	-3.05436	0.00225543	0.00454044	DOWN
BCSlncRNA_004719	BCSlncRNA_004719_AS-RP11-82K18.2	Novel lncRNA	Antisense lncRNA	BMPC_vs_GC	74.281	-2.76895	0.377432	-7.3363	2.19573e-13	1.46366e-12	DOWN
BCSlncRNA_004719	BCSlncRNA_004719_AS-RP11-82K18.2	Novel lncRNA	Antisense lncRNA	TPC_vs_GC	61.4911	-1.92518	0.385939	-4.98831	6.09095e-07	2.19357e-06	DOWN
BCSlncRNA_004719	BCSlncRNA_004719_AS-RP11-82K18.2	Novel lncRNA	Antisense lncRNA	TPC_vs_NB	61.0479	-1.92802	0.406724	-4.74037	2.13332e-06	8.05437e-06	DOWN
BCSlncRNA_004719	BCSlncRNA_004719_AS-RP11-82K18.2	Novel lncRNA	Antisense lncRNA	BMPC_vs_NB	70.9347	-2.64252	0.447153	-5.90964	3.42851e-09	2.11475e-08	DOWN
BCSlncRNA_004719	BCSlncRNA_004719_AS-RP11-82K18.2	Novel lncRNA	Antisense lncRNA	BMPC_vs_CC	51.3353	-1.60634	0.481573	-3.3356	0.000851157	0.00190228	DOWN
BCSlncRNA_004719	BCSlncRNA_004719_AS-RP11-82K18.2	Novel lncRNA	Antisense lncRNA	CB_vs_NB	93.353	-1.64494	0.396591	-4.1477	3.35827e-05	0.000107842	DOWN
BCSlncRNA_004731	BCSlncRNA_004731	Novel lncRNA	Intergenic lncRNA	CB_vs_NB	3.22305	-2.67413	0.703134	-3.80316	0.000142862	0.000405181	DOWN
BCSlncRNA_004732	BCSlncRNA_004732	Novel lncRNA	Intergenic lncRNA	CB_vs_NB	15.8387	-1.96901	0.558878	-3.52314	0.000426462	0.00109863	DOWN
BCSlncRNA_004733	BCSlncRNA_004733	Novel lncRNA	Intergenic lncRNA	TPC_vs_CC	14.8254	-1.64561	0.564369	-2.91585	0.00354724	0.00737216	DOWN
BCSlncRNA_004776	BCSlncRNA_004776_AS-RP11-386I23.1	Novel lncRNA	Antisense lncRNA	BMPC_vs_CC	25.8226	1.50851	0.475033	3.17558	0.00149536	0.00319084	UP
BCSlncRNA_004777	BCSlncRNA_004777_AS-RP11-386I23.1	Novel lncRNA	Antisense lncRNA	TPC_vs_CB	7.43461	1.82167	0.549983	3.31222	0.000925591	0.00211205	UP
BCSlncRNA_004860	BCSlncRNA_004860	Novel lncRNA	Intergenic lncRNA	BMPC_vs_CC	3.38627	-3.01017	1.07347	-2.80415	0.00504496	0.00955017	DOWN
BCSlncRNA_004860	BCSlncRNA_004860	Novel lncRNA	Intergenic lncRNA	BMPC_vs_NB	3.1392	-3.00157	1.03369	-2.90374	0.00368731	0.00817774	DOWN
BCSlncRNA_004863	BCSlncRNA_004863	Novel lncRNA	Intergenic lncRNA	BMPC_vs_NB	61.8721	-6.51692	0.845482	-7.70794	1.27865e-14	1.41735e-13	DOWN
BCSlncRNA_004863	BCSlncRNA_004863	Novel lncRNA	Intergenic lncRNA	MEM_vs_CC	30.996	3.35354	0.360629	9.29913	1.416e-20	4.93242e-18	UP
BCSlncRNA_004863	BCSlncRNA_004863	Novel lncRNA	Intergenic lncRNA	GC_vs_NB	78.2378	-5.34502	0.465877	-11.473	1.80212e-30	1.51274e-28	DOWN
BCSlncRNA_004863	BCSlncRNA_004863	Novel lncRNA	Intergenic lncRNA	MEM_vs_GC	36.8192	3.57319	0.461248	7.74679	9.42415e-15	7.62202e-13	UP
BCSlncRNA_004863	BCSlncRNA_004863	Novel lncRNA	Intergenic lncRNA	BMPC_vs_MEM	30.7209	-5.06963	0.858514	-5.90511	3.52402e-09	2.62998e-08	DOWN
BCSlncRNA_004863	BCSlncRNA_004863	Novel lncRNA	Intergenic lncRNA	MEM_vs_CB	30.8744	3.93344	0.417153	9.42925	4.13048e-21	3.37988e-19	UP
BCSlncRNA_004863	BCSlncRNA_004863	Novel lncRNA	Intergenic lncRNA	TPC_vs_NB	47.5048	-5.1988	0.534326	-9.72963	2.25418e-22	3.32579e-21	DOWN
BCSlncRNA_004863	BCSlncRNA_004863	Novel lncRNA	Intergenic lncRNA	TPC_vs_MEM	24.9051	-3.53436	0.527878	-6.69541	2.15069e-11	2.06119e-10	DOWN
BCSlncRNA_004864	BCSlncRNA_004864	Novel lncRNA	Intergenic lncRNA	CB_vs_NB	3.759	-4.54192	0.768484	-5.91023	3.41629e-09	2.03594e-08	DOWN
BCSlncRNA_004864	BCSlncRNA_004864	Novel lncRNA	Intergenic lncRNA	GC_vs_NB	4.86754	-2.86566	0.662654	-4.32452	1.52861e-05	8.07671e-05	DOWN
BCSlncRNA_004864	BCSlncRNA_004864	Novel lncRNA	Intergenic lncRNA	BMPC_vs_NB	3.69962	-3.27838	1.0127	-3.23727	0.0012068	0.00302757	DOWN
BCSlncRNA_004864	BCSlncRNA_004864	Novel lncRNA	Intergenic lncRNA	TPC_vs_NB	2.79789	-3.52922	0.889458	-3.96783	7.25314e-05	0.000217527	DOWN
BCSlncRNA_004864	BCSlncRNA_004864	Novel lncRNA	Intergenic lncRNA	CC_vs_NB	3.80955	-3.83827	0.661592	-5.80157	6.56971e-09	6.30989e-08	DOWN
BCSlncRNA_004865	BCSlncRNA_004865	Novel lncRNA	Intergenic lncRNA	BMPC_vs_NB	3.01207	-3.06078	1.02597	-2.98329	0.00285167	0.00652551	DOWN
BCSlncRNA_004865	BCSlncRNA_004865	Novel lncRNA	Intergenic lncRNA	MEM_vs_NB	3.3617	-1.79134	0.522729	-3.4269	0.00061052	0.00355593	DOWN
BCSlncRNA_004865	BCSlncRNA_004865	Novel lncRNA	Intergenic lncRNA	CB_vs_NB	3.12219	-3.88548	0.748221	-5.19295	2.06985e-07	9.63094e-07	DOWN
BCSlncRNA_004865	BCSlncRNA_004865	Novel lncRNA	Intergenic lncRNA	CC_vs_NB	3.19296	-3.31297	0.656472	-5.04662	4.49697e-07	2.9281e-06	DOWN
BCSlncRNA_004865	BCSlncRNA_004865	Novel lncRNA	Intergenic lncRNA	GC_vs_NB	3.7669	-3.29303	0.715422	-4.60292	4.16599e-06	2.51819e-05	DOWN
BCSlncRNA_004865	BCSlncRNA_004865	Novel lncRNA	Intergenic lncRNA	TPC_vs_NB	2.36746	-2.77219	0.855709	-3.23964	0.00119682	0.0028797	DOWN
BCSlncRNA_004866	BCSlncRNA_004866	Novel lncRNA	Intergenic lncRNA	GC_vs_NB	3.05914	-3.08414	0.723017	-4.26565	1.9932e-05	0.000102573	DOWN
BCSlncRNA_004904	BCSlncRNA_004904_AS-GPSM2	Novel lncRNA	Antisense lncRNA	TPC_vs_CC	7.49611	2.15921	0.46269	4.66665	3.06157e-06	1.02928e-05	UP
BCSlncRNA_004904	BCSlncRNA_004904_AS-GPSM2	Novel lncRNA	Antisense lncRNA	CB_vs_NB	4.77339	-1.76094	0.566605	-3.10788	0.00188432	0.00424632	DOWN
BCSlncRNA_004904	BCSlncRNA_004904_AS-GPSM2	Novel lncRNA	Antisense lncRNA	BMPC_vs_CC	6.67252	2.2084	0.606975	3.63837	0.000274368	0.000668869	UP
BCSlncRNA_004904	BCSlncRNA_004904_AS-GPSM2	Novel lncRNA	Antisense lncRNA	BMPC_vs_MEM	7.03513	1.85027	0.481107	3.84586	0.00012013	0.000418981	UP
BCSlncRNA_004904	BCSlncRNA_004904_AS-GPSM2	Novel lncRNA	Antisense lncRNA	TPC_vs_GC	8.57597	1.61585	0.491125	3.2901	0.0010015	0.00227195	UP
BCSlncRNA_004904	BCSlncRNA_004904_AS-GPSM2	Novel lncRNA	Antisense lncRNA	TPC_vs_MEM	7.6982	1.7903	0.381411	4.69389	2.68061e-06	1.28851e-05	UP
BCSlncRNA_004904	BCSlncRNA_004904_AS-GPSM2	Novel lncRNA	Antisense lncRNA	TPC_vs_CB	7.06246	2.8562	0.502063	5.68893	1.27839e-08	5.45349e-08	UP
BCSlncRNA_004904	BCSlncRNA_004904_AS-GPSM2	Novel lncRNA	Antisense lncRNA	BMPC_vs_CB	6.05134	2.85675	0.647803	4.40991	1.03413e-05	3.08859e-05	UP
BCSlncRNA_004909	BCSlncRNA_004909_AS-RP11-20O24.1	Novel lncRNA	Antisense lncRNA	CB_vs_GC	26.3422	1.55926	0.341259	4.56913	4.89761e-06	9.23004e-05	UP
BCSlncRNA_004942	BCSlncRNA_004942	Novel lncRNA	Intergenic lncRNA	BMPC_vs_MEM	5.10752	5.5606	0.81959	6.78461	1.16402e-11	1.18093e-10	UP
BCSlncRNA_004942	BCSlncRNA_004942	Novel lncRNA	Intergenic lncRNA	BMPC_vs_CC	5.72133	6.32065	0.938733	6.73317	1.66005e-11	9.60806e-11	UP
BCSlncRNA_004942	BCSlncRNA_004942	Novel lncRNA	Intergenic lncRNA	BMPC_vs_GC	6.94727	5.73182	0.998253	5.74185	9.36483e-09	4.12949e-08	UP
BCSlncRNA_004942	BCSlncRNA_004942	Novel lncRNA	Intergenic lncRNA	BMPC_vs_CB	5.74846	6.38364	0.965949	6.60867	3.87799e-11	2.0608e-10	UP
BCSlncRNA_004942	BCSlncRNA_004942	Novel lncRNA	Intergenic lncRNA	BMPC_vs_NB	5.54641	5.41904	0.93072	5.82242	5.80014e-09	3.48099e-08	UP
BCSlncRNA_004942	BCSlncRNA_004942	Novel lncRNA	Intergenic lncRNA	BMPC_vs_TPC	4.04645	3.62148	0.757437	4.78123	1.74225e-06	1.34805e-05	UP
BCSlncRNA_004953	BCSlncRNA_004953_AS-CHI3L2	Novel lncRNA	Antisense lncRNA	BMPC_vs_NB	20.7015	-1.52428	0.498786	-3.05598	0.00224326	0.00527351	DOWN
BCSlncRNA_004953	BCSlncRNA_004953_AS-CHI3L2	Novel lncRNA	Antisense lncRNA	BMPC_vs_GC	24.0369	-1.73291	0.412897	-4.19695	2.70535e-05	7.65495e-05	DOWN
BCSlncRNA_004980	BCSlncRNA_004980	Novel lncRNA	Intergenic lncRNA	TPC_vs_NB	155.928	4.87621	0.820708	5.94146	2.82486e-09	1.54288e-08	UP
BCSlncRNA_004980	BCSlncRNA_004980	Novel lncRNA	Intergenic lncRNA	TPC_vs_GC	187.055	5.33109	0.810285	6.57928	4.72717e-11	2.57143e-10	UP
BCSlncRNA_004980	BCSlncRNA_004980	Novel lncRNA	Intergenic lncRNA	BMPC_vs_GC	16.7779	3.076	1.03337	2.97668	0.00291389	0.0057181	UP
BCSlncRNA_004980	BCSlncRNA_004980	Novel lncRNA	Intergenic lncRNA	TPC_vs_MEM	159.787	3.6124	0.480566	7.51696	5.60635e-14	7.26603e-13	UP
BCSlncRNA_004980	BCSlncRNA_004980	Novel lncRNA	Intergenic lncRNA	CC_vs_CB	6.84914	1.88261	0.385717	4.8808	1.05658e-06	1.43347e-05	UP
BCSlncRNA_004980	BCSlncRNA_004980	Novel lncRNA	Intergenic lncRNA	MEM_vs_GC	21.6027	2.15388	0.555377	3.87823	0.00010522	0.00079739	UP
BCSlncRNA_004980	BCSlncRNA_004980	Novel lncRNA	Intergenic lncRNA	BMPC_vs_TPC	152.974	-2.4161	0.716948	-3.36998	0.000751732	0.00308293	DOWN
BCSlncRNA_004980	BCSlncRNA_004980	Novel lncRNA	Intergenic lncRNA	MEM_vs_CB	17.5191	3.79739	0.500129	7.59281	3.13046e-14	1.05018e-12	UP
BCSlncRNA_005022	BCSlncRNA_005022	Novel lncRNA	Intergenic lncRNA	TPC_vs_MEM	6.94808	-1.53564	0.531166	-2.89107	0.00383936	0.00975537	DOWN
BCSlncRNA_005022	BCSlncRNA_005022	Novel lncRNA	Intergenic lncRNA	TPC_vs_NB	5.57038	-1.79228	0.586118	-3.05789	0.00222903	0.00508493	DOWN
[truncated: 90,987 more rows]
