# Supplementary material for: Long non-coding RNAs discriminate the stages and gene regulatory states of human humoral immune response
Source: Nat Commun. 2019 Feb 18;10:821. doi: 10.1038/s41467-019-08679-z (PMC6379396; doi:10.1038/s41467-019-08679-z)
Supplement: Supplementary file 7 — Supplementary Data 4 [file 41467_2019_8679_MOESM7_ESM.xlsx]

## Sheet: Supp Data 4 - Enrichment
Supplementary Data 4: Enriched pathways from DEG clusters
cluster	module	module_size	nb_genes_in_module	universe_size	nb_genes_in_universe	p.value	p.value.corrected	test	ES	NES	genes_in_module
1	NB_GCB_Progression_All_Genes_RPKM_enhancer_loss_minus3_minus4	455	71	25281	899	1.58723e-24	4.92041e-23	greater	0.156044	4.72313	LAS1L JARID2 IFNGR1 TBC1D1 PFKP FBXW11 ARHGAP15 STK17B ABCB1 USP40 FKBP1A MAP3K1 RIN3 RPS6KA5 HERC1 ARHGEF18 PIP5K1B CCNY ZBTB16 HECA EXOC2 FBRSL1 ERGIC1 ETV3 IRF1 ATG4C CCR7 C15orf57 ARHGEF6 TULP4 IL13RA1 AGTPBP1 SRPK2 NT5E EGLN1 PLXNC1 GCM1 ADAM10 EXOC6 DUSP6 TSPAN3 PIK3R5 SIK1 GPR174 DOCK11 AMN1 BANK1 PDE9A IL22RA2 MARCH8 PRKCB SLC38A11 DTWD2 FOXN2 USP32 PTGER4 MALT1 ZNF621 SH3RF3 COQ2 CCDC57 …
1	GSE12366_GC_VS_NAIVE_BCELL_DN	200	40	23191	889	1.91195e-17	1.03666e-13	greater	0.2	3.60338	ABCB4 IFNGR1 ADAM28 ARHGAP15 SLC25A24 ABCB1 MAP3K1 RIN3 RPS6KA5 CLEC2B UST CD83 CCR6 HES1 DCTD ZNF337 RPL27 IL13RA1 NOTCH2 NT5E ITM2B PSTPIP1 GALNT2 LIMD1 PNRC1 HHEX RPL30 HK2 TGFBR2 KIAA1430 CHD7 GAPT SNX18 FAM159A BTLA CD55 CD47 C5orf56 CTNND1 PSMB9
1	c2.Crebbp.down_295	295	37	25281	899	7.15088e-11	5.11563e-10	greater	0.125424	3.04813	WNT16 SLAMF7 SPA17 TNRC6C ABCB1 JAK2 RIN3 LGMN ZBTB16 KLHL29 IL13RA1 SPATA6 SLC37A2 NT5E CHST12 ITGB7 PELI2 SKAP1 PIK3R5 PLAC8 C7orf50 PLCH2 SCN3A SPON2 RAB31 ADRB2 SLC38A11 RARG PARP14 ZFPM1 LHFP KLHL32 TLE1 MAP3K5 GYPE GRID2IP ZNF578
1	c2.Crebbp.down_500	295	37	25281	899	7.15088e-11	5.11563e-10	greater	0.125424	3.04813	WNT16 SLAMF7 SPA17 TNRC6C ABCB1 JAK2 RIN3 LGMN ZBTB16 KLHL29 IL13RA1 SPATA6 SLC37A2 NT5E CHST12 ITGB7 PELI2 SKAP1 PIK3R5 PLAC8 C7orf50 PLCH2 SCN3A SPON2 RAB31 ADRB2 SLC38A11 RARG PARP14 ZFPM1 LHFP KLHL32 TLE1 MAP3K5 GYPE GRID2IP ZNF578
1	GSE6269_E_COLI_VS_STAPH_AUREUS_INF_PBMC_UP	160	31	23191	889	1.58549e-13	6.44739e-10	greater	0.19375	3.0316	CHI3L2 NUCKS1 ITM2A RPS6KA5 CD40LG RLN2 ID3 CR2 BCL11A SEMA4F RNASEH2B APTX MTF2 ADD3 SCN3A FAM134B FAM69A TTN TSC22D3 NUDT13 MAPRE2 RHOH SUCLG2 RARG LRRN3 CCDC41 DLEU1 MAGED1 TSPYL5 PCDH9 CD47
1	GSE40225_WT_VS_RIP_B7X_DIABETIC_MOUSE_PANCREATIC_CD8_TCELL_UP	194	31	23191	889	2.97886e-11	3.23028e-08	greater	0.159794	2.73693	RNF216 FAM65A ADAM28 PARP12 ANKRD44 ZDHHC2 CCNY DTX4 EXOC2 TRAK2 RALGPS2 ATAD2B OSTF1 SEMA4F RNASEH2B FBXO11 DOCK11 SESN3 EPG5 DISP1 SLA TSC22D3 SMC6 CHD7 PARP14 MSL2 ZNF619 ZNRF2 TRMT2B CTNND1 CHIC1
1	Quiescence_heme_cluster1	151	23	25281	899	5.9258e-09	3.55548e-08	greater	0.152318	2.7293	CD44 KLF6 GLG1 AKNA IL10RA CLEC2B COL4A3BP ARHGAP9 PSTPIP1 VAV1 TNFAIP8 PNRC1 DOCK11 ADD3 SLA TSC22D3 ADPGK TGFBR2 PRKCB DPEP2 MYADM BCAP31 ARL4C
1	GSE40666_UNTREATED_VS_IFNA_STIM_STAT4_KO_EFFECTOR_CD8_TCELL_90MIN_DN	198	29	23191	889	1.01286e-09	5.31456e-07	greater	0.146465	2.5049	ABCB4 JARID2 EIF4G3 TNRC6C STX7 ABCB1 CD200 CD40 NRF1 MAP3K8 TREML2 FBXL4 TRAK2 KLF9 SH2D3A CCR7 ZNF780B TSPAN3 MBTPS1 IRF8 SKAP1 TAF1 CNKSR2 DISP1 ALS2CR12 PGGT1B FAM159A CA13 BTLA
1	Splenic_marginal_zone_Bcell_gt_GC_Bcell	50	12	25281	899	1.49969e-07	7.24525e-07	greater	0.24	2.47789	CD44 SLC2A3 DTX4 CLEC2B GPX7 CR2 ITM2B SLA HK2 CTSB DLEU1 ARL4C
1	BROWNE_HCMV_INFECTION_6HR_DN	160	25	23191	889	3.50981e-09	1.42726e-06	greater	0.15625	2.41775	PRKAR2B CEP68 PHF20 CDS2 PARP4 IL7 ELF2 CDKN1B PEX7 SMAD5 ARHGEF2 FBXL5 TTC9 DUSP6 MTF2 KIN BICD1 RPP14 SMAD3 TSPYL5 ARL4C TSC22D2 LRIG2 TBC1D8 ANKRD28
1	GSE2770_UNTREATED_VS_ACT_CD4_TCELL_2H_UP	200	28	23191	889	5.36277e-09	1.61538e-06	greater	0.14	2.4066	TMCC3 ANKRD44 ABCB1 CD40 CTSH LFNG AKNA DTX4 ETV3 PLBD1 BBS9 APPL2 STX17 IQSEC1 TRIM7 COMMD3 INTS4 HHEX TGFBR2 ABHD6 KIAA0947 ABCA1 FILIP1L RARG BTLA ANXA6 LDB1 CHIC1
1	LTE2_UP.V1_UP	190	27	23191	889	7.13294e-09	2.00042e-06	greater	0.142105	2.38723	EDN1 POLE2 RPS6KA5 SEC23A LONP2 RLN2 SASH1 UST RAB7L1 NUP43 CXCR4 INSIG2 SGPP1 APPL2 PNRC1 PRPS1 KIN TK1 PTGER4 PCDH9 SEPT10 UROS ANXA6 MAP3K5 TBC1D8 GPX3 CD302
1	GSE2770_IL12_VS_TGFB_AND_IL12_TREATED_ACT_CD4_TCELL_6H_DN	200	27	23191	889	2.15406e-08	4.73486e-06	greater	0.135	2.30753	CDK13 EIF4G3 OSTM1 ZFAND6 SMS USP10 PRUNE2 RAB7L1 RHBDF2 ECHDC3 PLXNC1 ITM2B SLC39A8 LPAR6 NCOR1 PIK3R5 VAV1 MTF2 TMCO1 POMZP3 HK1 ZNF281 CYB5R2 EMR1 MDM4 APRT TMEM185B
1	GSE5589_LPS_VS_LPS_AND_IL10_STIM_IL6_KO_MACROPHAGE_45MIN_UP	200	27	23191	889	2.15406e-08	4.73486e-06	greater	0.135	2.30753	CROT MON2 SPA17 USF2 PIK3CG CDKN1B TRAK2 RALGPS2 C1orf63 MXI1 DOCK4 FMO5 SPATA6 APPL2 MBTPS1 PRPSAP2 CDC42SE2 PAQR3 TGFBR2 ABHD6 CTSB COPS2 MAGED1 MYADM SEPT10 PIK3R4 ANKRD28
1	GSE16385_IFNG_TNF_VS_IL4_STIM_MACROPHAGE_UP	200	27	23191	889	2.15406e-08	4.73486e-06	greater	0.135	2.30753	JARID2 VRK2 TBC1D1 AP3M2 MARK3 RPS6KA5 ZNF516 MTPN AKNA LRIF1 ARHGAP9 FBXO11 BCL2A1 ESCO1 SUMF1 LIMD1 RNF145 TRIM7 SLC37A3 ICOSLG PGGT1B PPFIBP2 PRKCB SIRPA BMPR2 ZBTB9 PSMB9
1	GSE21927_SPLEEN_MONOCYTE_VS_GMCSF_GCSF_BONE_MARROW_UP	195	26	23191	889	4.97266e-08	1.03699e-05	greater	0.133333	2.23254	ABCB4 ANKRD44 ABCB1 TCL1A CD40 ALG13 ZC3H12B TSPAN13 SLC1A4 TRAK2 MXI1 ZC4H2 ZNF780B BBS4 CNKSR2 TMEM123 SCN3A ALS2CR12 WDR19 SPON2 C15orf40 PRKCE BTBD9 RASA3 ARL4C FAM111B
1	GSE12845_NAIVE_VS_PRE_GC_TONSIL_BCELL_UP	200	26	23191	889	8.31348e-08	1.33888e-05	greater	0.13	2.20755	SLC2A3 AP3M2 ZNF268 RPS6KA5 HERC1 CLEC2B HMGCR EIF1B RAB7L1 KLF9 LY9 IRF1 NT5E C9orf156 SIK1 BANK1 MPZ SAP30L PPFIBP2 AKAP13 CHD7 DDX28 FAM3C MAP3K5 INF2 RBM12
1	GSE12845_PRE_GC_VS_DARKZONE_GC_TONSIL_BCELL_UP	200	26	23191	889	8.31348e-08	1.33888e-05	greater	0.13	2.20755	CROT CD44 PARP12 CHI3L2 GLG1 CD200 RPS6KA5 CLEC2B CCR6 HES1 RAB7L1 LY9 CCR7 DCTD CHST12 BLK PLAC8 CNKSR2 BANK1 UBE2L6 CTSB SMAD3 DDIT4 BCAP31 APRT IGHD
1	GSE22886_NAIVE_VS_IGG_IGA_MEMORY_BCELL_UP	200	26	23191	889	8.31348e-08	1.33888e-05	greater	0.13	2.20755	ABCB4 IFNGR1 NCK2 CHMP2B ABHD4 TCL1A INTS6 XYLT1 TSPAN13 ZBTB16 DTX4 TREML2 CR2 KLF9 CXCR4 SLC6A8 FMO5 SKAP1 FOXO1 SCN3A SLA NIPBL SMAD3 PCDH9 SPRY4 IGHD
1	GSE339_EX_VIVO_VS_IN_CULTURE_CD4POS_DC_UP	200	26	23191	889	8.31348e-08	1.33888e-05	greater	0.13	2.20755	IFNGR1 ABCB1 KIF16B MFNG HERC1 LSR LY86 HES1 ACTR1B EXOC4 CD164 ITM2B ADAM10 ASCC1 RAP1GDS1 TMCO1 RNF145 TRIM41 SLC25A4 C9orf91 RAB28 HK2 FOS ADI1 CD47 CD302
1	GSE34392_ST2_KO_VS_WT_DAY8_LCMV_EFFECTOR_CD8_TCELL_UP	200	26	23191	889	8.31348e-08	1.33888e-05	greater	0.13	2.20755	ANKRD44 IDH3G EIF4G3 ARHGEF18 LPXN DUSP22 C1orf21 CXCR4 ARHGAP9 HP1BP3 RPL27 NOTCH2 ZCCHC11 SRPK2 RCBTB2 CHST12 LPAR6 DOCK11 ADD3 FAM69A SMC6 SAAL1 ABHD15 TMEM154 RASA3 WDSUB1
1	GSE15930_NAIVE_VS_72H_IN_VITRO_STIM_IL12_CD8_TCELL_DN	200	25	23191	889	3.07923e-07	3.52723e-05	greater	0.125	2.11011	SKAP2 TG SLC2A3 IL12RB2 CD200 LGALS1 NBN MAP3K8 HMGCR PRDX4 POMP SEMA4F RNASEH2B BCL2A1 IRF8 CCRN4L PDIA4 MRPL17 HK2 CKB SAAL1 HDHD2 DDIT4 ZDHHC16 IARS
1	GSE34205_HEALTHY_VS_RSV_INF_INFANT_PBMC_UP	200	25	23191	889	3.07923e-07	3.52723e-05	greater	0.125	2.11011	ABCB1 PTPN4 GLG1 YPEL1 MAPK1 IL7 LPXN ZAP70 C1orf21 CD244 ARHGAP9 SGPP1 TULP4 RPL27 PRR5L TGS1 ITGB7 BBS4 RPL30 SPON2 ALDH1A1 PTGDR ABHD15 ADRB2 TRIM27
1	GSE37533_PPARG1_FOXP3_VS_FOXP3_TRANSDUCED_CD4_TCELL_PIOGLITAZONE_TREATED_UP	200	25	23191	889	3.07923e-07	3.52723e-05	greater	0.125	2.11011	SNX11 PARP12 LGMN STK24 PARP4 NBN SLC15A3 LGALS8 ID3 NT5E CD164 KIAA1033 RAPGEF5 RPS6KC1 TMEM62 PML EBAG9 IFIT5 USP25 UBE2L6 HK2 ADAR DDIT4 CD47 PSMB9
1	GSE40666_WT_VS_STAT4_KO_CD8_TCELL_WITH_IFNA_STIM_90MIN_UP	200	25	23191	889	3.07923e-07	3.52723e-05	greater	0.125	2.11011	GPBP1 ANKRD44 FOXJ2 NCK2 ZFAND6 LFNG RAB11FIP2 DHX40 SMAD5 BBS9 FMO5 C9orf156 ITGB7 MYO10 GPR174 FAM69A TSC22D3 CNST SMC6 ADRB2 EMB PDE4DIP RASA3 NSUN6 SEPP1
1	DURAND_STROMA_NS_UP	162	22	23191	889	3.61778e-07	4.03061e-05	greater	0.135802	2.09634	DCN SLC2A3 LFNG CTSC NEDD9 SASH1 GPX7 LY9 ZSWIM6 EXOC6 DUSP6 LPAR6 PIK3R5 AIG1 BICD1 ABHD6 SH3RF3 SLC16A13 ZNF518B PCDH9 SPRY4 TMEM185B
1	GSE7219_WT_VS_NIK_NFKB2_KO_DC_DN	167	22	23191	889	6.13235e-07	6.51953e-05	greater	0.131737	2.04592	PRKCQ NCK2 ARHGAP15 POLE2 XYLT1 SLC11A2 GNPTAB CCND3 ITGA4 ZSWIM6 PIK3R5 ADD3 MED8 HAAO ANAPC16 NUDT13 SMAD3 RASA3 ARL4C CD55 MDM4 CD302
1	SOX5_01	265	29	23191	889	6.45979e-07	6.82305e-05	greater	0.109434	2.04108	WNK1 ARHGAP15 KAT6A DNAJC17 WASL DHX40 BCL11A MXI1 ZC4H2 FBXO11 DUSP6 PELI2 SKAP1 EML4 ANK2 COMMD3 HHEX MSI2 USP25 TSC22D3 NIPBL ZFYVE1 PDZRN4 CTNNB1 ADRB2 USP32 LDB1 ANKRD28 CPNE1
1	CLL_unmutated_gt_CLL_mutated	25	7	25281	899	2.01186e-05	8.3157e-05	greater	0.28	2.01993	PFKP TCL1A CLEC2B ZAP70 GLO1 MSI2 CASP3
1	TONKS_TARGETS_OF_RUNX1_RUNX1T1_FUSION_MONOCYTE_DN	54	12	23191	889	8.1666e-07	8.46101e-05	greater	0.222222	2.01806	TMEM206 SMARCA2 STK17B SLC38A1 CCR6 ST8SIA4 PLXNC1 IRF4 ITGB7 CD1A ARL4C MDM4
1	MARSON_FOXP3_TARGETS_STIMULATED_UP	29	9	23191	889	9.2657e-07	9.47898e-05	greater	0.310345	2.0058	SLC25A24 JAK2 LPXN ZAP70 CYTIP ANXA1 ADAM10 PTGER4 BTLA
1	ZHENG_FOXP3_TARGETS_IN_T_LYMPHOCYTE_DN	37	10	23191	889	9.65096e-07	9.50861e-05	greater	0.27027	2.00546	SYNE2 WNK1 ANKRD44 WIPF1 RCBTB2 LPAR6 FAM69A TGFBR2 NIPBL TRIM34
1	GSE17721_POLYIC_VS_CPG_16H_BMDC_UP	200	24	23191	889	1.09314e-06	9.50861e-05	greater	0.12	2.00546	ANAPC4 PARP12 RBM3 C1orf63 CEP250 C19orf12 CD164 SLC22A23 EXOC6 ASCC1 ACTA1 PLAC8 TRIM41 ADD3 UBE2L6 ADAR CCNL1 CASP3 TP53I13 IRF2 BCL2L1 C8orf33 PDCD6 TRIM34
1	GSE22886_NAIVE_VS_IGM_MEMORY_BCELL_UP	200	24	23191	889	1.09314e-06	9.50861e-05	greater	0.12	2.00546	ABCB1 CD200 ABHD4 NRF1 TSPAN13 ZBTB16 DTX4 TREML2 CXCR4 IL13RA1 FMO5 BBS4 SKAP1 FOXO1 SCN3A NRGN FAM134B SMAD3 DDX28 PCDH9 SPRY4 IGHD YY2 CD302
1	GSE28237_FOLLICULAR_VS_EARLY_GC_BCELL_UP	200	24	23191	889	1.09314e-06	9.50861e-05	greater	0.12	2.00546	SKAP2 RNF216 TBC1D1 OTUD5 CD40 SGCA BIRC2 NEDD9 GPCPD1 SAFB2 ZCCHC11 TRIM7 BANK1 MSI2 DISP1 HAAO LENG8 CHD7 PDE4DIP UROS PGAP1 LRIG2 MBD5 HEXA
1	GSE37533_PPARG1_FOXP3_VS_FOXP3_TRANSDUCED_CD4_TCELL_DN	200	24	23191	889	1.09314e-06	9.50861e-05	greater	0.12	2.00546	VRK2 PARP12 BAZ2A HIVEP1 JAK2 LGMN PARP4 NBN SLC15A3 LGALS8 IRF1 RHBDF2 KIAA1033 RPS6KC1 TMEM62 PML IFIT5 USP25 UBE2L6 ADAR IRF2 MALT1 CD47 PSMB9
1	GSE6269_HEALTHY_VS_E_COLI_INF_PBMC_UP	173	22	23191	889	1.12162e-06	9.60222e-05	greater	0.127168	2.0044	PHF20 ADAM28 ABCB1 NRF1 ITFG2 CCR6 ACTR1B GLS LRIF1 SAFB2 BLK TSPAN3 WDR19 ABHD6 PCF11 ADRB2 PUS1 PDE4DIP ZBTB40 TLE1 IGHD CPNE1
1	PARENT_MTOR_SIGNALING_UP	567	47	23191	889	1.4558e-06	0.000122062	greater	0.0828924	1.97824	SKAP2 CD44 SYNE2 SDHA SMARCA2 KAT6A HADHA FKBP1A GLG1 JAK2 CD40 INTS6 DHODH DNAJC17 PRKAR1A SUPT6H CLEC2B SLC11A2 SASH1 FN1 PPDPF PSMF1 CEP250 SLC6A8 ECHDC3 SEMA4F CEP350 RCBTB2 BBS4 CD53 COMMD10 PNRC1 SLC25A4 PDE6D TSC22D3 CTNNB1 DDIT4 BTD AKAP13 PDE4DIP FAM120C PCDH9 ARL4C ZNF34 MAP3K5 CTNND1 PDCD6
1	COLINA_TARGETS_OF_4EBP1_AND_4EBP2	356	34	23191	889	1.78986e-06	0.000147786	greater	0.0955056	1.95713	SKAP2 IFNGR1 PARP12 SMARCA2 CTSH PYCRL FOXM1 SASH1 EXOC2 SUB1 GPX7 LGALS8 ID3 MFSD1 LTBP2 GNG11 IL13RA1 ZCCHC11 TIMM10 UBQLN1 APTX LPAR6 AIG1 SESN3 RAB28 PPFIBP2 MAPRE2 CDT1 EMB CA13 GPX3 PSMB9 CD302 RBM12
1	RAMALHO_STEMNESS_UP	206	24	23191	889	1.85156e-06	0.000152109	greater	0.116505	1.95393	LAS1L ZNF213 SEC23A NOP56 USP10 PSMD11 PEX7 BYSL MRPL3 RCL1 GLO1 UBE2D2 SLC38A2 TGS1 RNF145 MKI67IP MRPL17 ZNF281 NUP35 RPP14 PCF11 MTMR10 SUCLG2 IARS
1	GSE10094_LCMV_VS_LISTERIA_IND_EFF_CD4_TCELL_UP	200	23	23191	889	3.71445e-06	0.000235094	greater	0.115	1.90493	WNK1 ANKRD44 OSTM1 ABCB1 FKBP1A STK24 NRF1 NUFIP2 COL4A3BP C1orf63 HP1BP3 RPL27 DOCK11 NRBF2 FAM69A ZFYVE1 CHRNB1 PARP14 BTBD9 ZNF251 ZXDB HEXA PSMB9
1	GSE15767_MED_VS_SCS_MAC_LN_UP	200	23	23191	889	3.71445e-06	0.000235094	greater	0.115	1.90493	SKAP2 TMCC3 SASH1 DUSP22 LY86 MFSD1 PYROXD2 PLBD1 DOCK4 NOTCH2 TSPAN3 IRF8 RALB SLC7A7 ALS2CR12 ABCA1 RAB31 FOS CLVS1 MORF4L1 SEPT10 CTNND1 LYN
1	GSE17974_0H_VS_6H_IN_VITRO_ACT_CD4_TCELL_UP	200	23	23191	889	3.71445e-06	0.000235094	greater	0.115	1.90493	AGPAT4 SLC2A3 IL10RA ITGA4 IRF2BPL AGTPBP1 PELI2 PSTPIP1 PIK3R5 C9orf72 FAM134B TSC22D3 SPON2 PDE9A ZNF592 FAM111A DPEP2 DDIT4 IRF2BP2 SUCLG2 ZBTB4 ZNF34 MORC2-AS1
1	GSE24026_PD1_LIGATION_VS_CTRL_IN_ACT_TCELL_LINE_UP	200	23	23191	889	3.71445e-06	0.000235094	greater	0.115	1.90493	JARID2 SPA17 CHI3L2 ITM2A YPEL1 LGALS1 RLN1 CLEC2B CD58 IRF1 ANXA1 NT5E TMEM50B SCCPDH COMMD3 SLA UBE2L6 RHOH B3GNT2 PRKCE DDAH2 PSMB9 GTF2H5
1	GSE3982_BCELL_VS_TH1_UP	200	23	23191	889	3.71445e-06	0.000235094	greater	0.115	1.90493	TTC19 ADAM28 NCK2 CD200 TCL1A SLC15A3 CD83 RALGPS2 MFSD1 TULP4 SRPK2 PLXNC1 RAPGEF5 PLAC8 SYBU FOXO1 SLC25A4 ADPGK ADRB2 MORF4L1 TRMT2B SIAH1 C5orf42
1	HALLMARK_COMPLEMENT	200	23	23191	889	3.71445e-06	0.000235094	greater	0.115	1.90493	JAK2 LGMN CD40LG CTSH PIK3CG SPOCK2 AKAP10 CTSC FN1 CR2 IRF1 DOCK4 FDX1 DUSP6 PIK3R5 CASP3 CTSB IRF2 C1S CD55 ANG PSMB9 LYN
1	GSE22601_IMMATURE_CD4_SINGLE_POSITIVE_VS_DOUBLE_POSITIVE_THYMOCYTE_DN	200	23	23191	889	3.71445e-06	0.000235094	greater	0.115	1.90493	ARHGAP15 SMS PIK3CG SLC15A3 HECA RALGPS2 MXI1 GPCPD1 C19orf12 ZCCHC11 PRR5L BCL2A1 TNFAIP8 NGLY1 ARL5A CDT1 AKAP13 USP32 CHD7 PTGER4 JMJD1C PARP14 TLE1
1	GSE23695_CD57_POS_VS_NEG_NK_CELL_UP	200	23	23191	889	3.71445e-06	0.000235094	greater	0.115	1.90493	AQR PHF20 TRMT11 EIF4G3 PYCRL PIK3CG LFNG BAG2 RCBTB2 DUSP6 SERBP1 RNF145 EBAG9 HHEX FAM69A SLC37A3 FAM111A PFKFB3 RASA3 BTLA FAM3C TSEN15 INF2
1	GSE23505_UNTREATED_VS_4DAY_IL6_IL1_IL23_TREATED_CD4_TCELL_DN	200	23	23191	889	3.71445e-06	0.000235094	greater	0.115	1.90493	CD40 CTSH TREML2 CYTIP RALGPS2 CR2 PPDPF C19orf12 CEP350 ASCC1 RAP1GDS1 LPAR6 TRIM7 COMMD3 SESN3 BANK1 ICOSLG CNST HAAO STOX1 AKAP13 GAP43 EMR1
1	GSE23321_CD8_STEM_CELL_MEMORY_VS_EFFECTOR_MEMORY_CD8_TCELL_UP	200	23	23191	889	3.71445e-06	0.000235094	greater	0.115	1.90493	IFNGR1 SPA17 TBC1D1 KLF6 MOXD1 MAPK1 CD40 TBL1X PSMD7 NRF1 IL10RA BAG2 PSMF1 PLXNC1 ANXA7 BCL2A1 MTF2 ALDH9A1 CNKSR2 IFIT5 LRRN3 CTR9 CPNE1
1	GO_TRANSFERASE_COMPLEX_TRANSFERRING_PHOSPHORUS_CONTAINING_GROUPS	237	25	23191	889	6.83932e-06	0.000413573	greater	0.105485	1.83942	PRKAR2B CDK13 POLE2 INTS6 PIK3CG EDF1 CCNY PRKAR1A CCND3 POLE4 POLR3GL MED10 PRPSAP2 PIK3R5 TAF1 PRPS1 NRBF2 INTS4 MMS19 TGFBR2 CCNL1 TAF9B PIK3R4 MAP3K5 CTR9
1	GSE32986_GMCSF_VS_GMCSF_AND_CURDLAN_LOWDOSE_STIM_DC_DN	195	22	23191	889	8.06884e-06	0.000475536	greater	0.112821	1.82286	NCK2 ARHGEF1 TNFRSF10A LFNG OBFC1 RALGPS2 SH2D3A TPH1 ZNF337 ERMN PLAC8 FAM134B TTN ALS2CR12 RPL30 TSC22D3 TGFBR2 PPFIBP2 DTWD2 BTBD9 ZBTB40 CD55
1	GSE17974_CTRL_VS_ACT_IL4_AND_ANTI_IL12_72H_CD4_TCELL_UP	200	22	23191	889	1.20629e-05	0.000578807	greater	0.11	1.7993	CD83 MFSD1 INO80 LATS1 ANXA1 PELI2 PIK3R5 SESN3 TTN WDR19 CNST MARCH8 ZNF592 DPEP2 EMB TRIB1 TRAF6 ZNF552 FAM159A ZXDB BMPR2 MORC2-AS1
1	GSE26669_CTRL_VS_COSTIM_BLOCK_MLR_CD4_TCELL_DN	200	22	23191	889	1.20629e-05	0.000578807	greater	0.11	1.7993	FOXJ2 N4BP2 YPEL1 MFNG CCNY CCR6 ITGA4 MESDC2 BCL11A MXI1 RHOT1 SEC11A IQSEC1 ADD3 TSC22D3 IER5 PRKCB FILIP1L ZBTB4 FAM3C MAP3K5 BMPR2
1	GSE3982_EOSINOPHIL_VS_EFF_MEMORY_CD4_TCELL_UP	200	22	23191	889	1.20629e-05	0.000578807	greater	0.11	1.7993	JARID2 ERP44 TBC1D1 EFR3B JAK2 RIN3 TBL1X C1orf63 MFSD1 IL13RA1 BCL2A1 RALB SLA TGFBR2 FOS COQ2 CYSLTR1 TRIB1 CBX2 ADI1 CD55 CD302
1	GSE3982_EOSINOPHIL_VS_TH2_UP	200	22	23191	889	1.20629e-05	0.000578807	greater	0.11	1.7993	ELOVL5 CD44 SYNE2 EFR3B RIN3 LONP2 BIRC2 ANXA1 PLXNC1 BLK BCL2A1 POMZP3 PLCH2 TSC22D3 PPFIBP2 CYSLTR1 TRIB1 CBX2 ZDHHC17 CD55 ZNF34 NSUN6
1	GSE4142_GC_BCELL_VS_MEMORY_BCELL_UP	200	22	23191	889	1.20629e-05	0.000578807	greater	0.11	1.7993	CLEC16A SMARCA2 SMAD5 BBS9 C19orf12 EPC2 EXOC6 ITGB7 PSTPIP1 RNF145 HHEX CNST TGFBR2 CCNDBP1 LMBRD1 FILIP1L EMB CHD7 NEB ARL4C LRIG2 CPNE1
1	GSE4535_BM_DERIVED_DC_VS_FOLLICULAR_DC_DN	199	22	23191	889	1.11446e-05	0.000578807	greater	0.110553	1.7993	AQR ARHGAP15 ARHGEF1 SMARCA2 HSPB11 LFNG PIP5K1B UST TREML2 C1orf63 PYROXD2 ATG4C GPCPD1 LATS1 MGST3 SAMD8 ADPGK WDR4 EP400 C17orf70 RASA3 ARL4C
1	GSE12003_MIR223_KO_VS_WT_BM_PROGENITOR_4D_CULTURE_UP	200	22	23191	889	1.20629e-05	0.000578807	greater	0.11	1.7993	CROT SLC2A3 RBMS2 ITM2A GLG1 LGMN STK24 HERC1 NEDD9 PRPF4B ST8SIA4 ID3 AGTPBP1 TMEM168 SESN3 FOXO1 HAAO SMC6 VPREB1 JMJD1C CBX2 BCAP31
1	GSE21927_SPLENIC_VS_TUMOR_MONOCYTES_FROM_C26GM_TUMOROUS_MICE_BALBC_DN	200	22	23191	889	1.20629e-05	0.000578807	greater	0.11	1.7993	MON2 ARHGAP15 BAZ2A ZNF586 ZFAND6 ALG13 LONP2 COL4A3BP ITGA4 C1orf63 FBXL5 INSIG2 ZNF337 RPL27 CEP350 NCOR1 TAF1 ADD3 TSC22D3 CMPK1 ABAT ZBTB40
1	GSE42021_TREG_VS_TCONV_PLN_UP	200	22	23191	889	1.20629e-05	0.000578807	greater	0.11	1.7993	VRK2 PARP12 JAK2 RPS6KA5 NBN CLEC2B RRAGC IRF1 DOCK4 RPS6KC1 PML IRF8 IFIT5 HK1 UBE2L6 ADAR LSM6 FAM111A C1S CD47 BMPR2 PSMB9
1	SRY_02	255	25	23191	889	2.3855e-05	0.00106308	greater	0.0980392	1.72436	ARHGAP15 KAT6A PIK3CG WASL DHX40 FN1 MXI1 RAPGEF5 DUSP6 PELI2 COMMD3 MSI2 TSC22D3 MED8 NIPBL PCF11 ZFYVE1 PDZRN4 SMAD3 CTNNB1 YWHAG USP32 LDB1 CPNE1 C12orf61
1	GO_MATURE_B_CELL_DIFFERENTIATION	17	6	23191	889	2.77783e-05	0.00120813	greater	0.352941	1.70818	MFNG LGALS1 LFNG ITFG2 NOTCH2 MALT1
1	SMID_BREAST_CANCER_LUMINAL_B_DN	564	43	23191	889	2.83258e-05	0.00122539	greater	0.0762411	1.70638	DCN ABCC2 SLC2A3 CHI3L2 PFKP KLF6 FSCN1 EDN1 ITM2A IL12RB2 TCL1A STEAP1B CTSC DTX4 CLEC4A BAG2 ZAP70 CYTIP CR2 BCL11A LY9 CCR7 ANXA1 ITGB7 BCL2A1 PML PLAC8 ANK2 TNFAIP8 ADD3 BANK1 PDE9A ALDH1A1 PRKCB MAPRE2 PTGER4 PGBD5 C1S GPR19 TET3 ARL4C IGHD LYN
1	GSE2770_UNTREATED_VS_TGFB_AND_IL4_TREATED_ACT_CD4_TCELL_4H_UP	200	21	23191	889	3.73824e-05	0.001291	greater	0.105	1.69973	SEC63 FAM65A ANKRD44 BAZ2A LGMN CDS2 SUSD1 SLC11A2 HECA LY86 RRAGC NDFIP1 BCL2A1 ZYG11B CKB IRF2BP2 RAB31 KLHL15 PIK3R4 CD47 TRIM34
1	GSE3039_NKT_CELL_VS_ALPHABETA_CD8_TCELL_DN	200	21	23191	889	3.73824e-05	0.001291	greater	0.105	1.69973	ERP44 AP3M2 NFATC2 SMCHD1 LFNG SUB1 ST8SIA4 SMAD5 HES1 GLS PPDPF IL13RA1 ZCCHC11 KIAA1033 SLC22A23 TMEM168 NRBF2 TMEM65 MAGED1 RASA3 C2orf88
1	GSE5589_LPS_VS_LPS_AND_IL10_STIM_MACROPHAGE_180MIN_UP	200	21	23191	889	3.73824e-05	0.001291	greater	0.105	1.69973	N4BP2 KIF16B ELF2 LPXN RALGPS2 SNX14 PRR5L ERMN SLC39A8 BCL2A1 TMEM50B SUMF1 TNFAIP8 WDR19 IER5 SAP30L CTSB MOB2 C8orf33 GPX3 HIGD1C
1	GSE9960_GRAM_NEG_VS_GRAM_NEG_AND_POS_SEPSIS_PBMC_DN	199	21	23191	889	3.47239e-05	0.001291	greater	0.105528	1.69973	NUP133 NRF1 SPCS1 ZNHIT6 NENF RCL1 ZNF780B AGTPBP1 RNASEH2B FBXO11 ETFA DTWD2 PWWP2B KLHL15 EP400 PRMT3 ZNF567 NMB CTNND1 TSEN15 ZBTB9
1	GSE17186_NAIVE_VS_CD21HIGH_TRANSITIONAL_BCELL_CORD_BLOOD_DN	200	21	23191	889	3.73824e-05	0.001291	greater	0.105	1.69973	ARHGEF1 PUS7 LGALS1 TREML2 ZAP70 RCL1 POLR3GL ZCCHC11 TNIP1 SESN3 SMAD3 B3GNT2 RARG ZNF354C RAP2B ADI1 IGIP SIAH1 FAM3C C5orf42 NSUN6
1	GSE22103_UNSTIM_VS_GMCSF_AND_IFNG_STIM_NEUTROPHIL_UP	200	21	23191	889	3.73824e-05	0.001291	greater	0.105	1.69973	SDHA CLNS1A EIF4G3 NSFL1C RPS6KA5 NFATC2 WDR13 BRAT1 SLC38A1 MRPL3 UBQLN1 DUSP6 PPRC1 FAM69A OTUD6B RPP14 FAM111A DEXI PRMT3 ZXDB MDM4
1	GSE32986_UNSTIM_VS_GMCSF_STIM_DC_UP	199	21	23191	889	3.47239e-05	0.001291	greater	0.105528	1.69973	RNF216 ABCC2 TRMT11 NCK2 SMARCA2 NRF1 RALGPS2 TPH1 ZNF337 ERMN PLAC8 PNRC1 CNKSR2 FOXO1 TTN ALS2CR12 TGFBR2 ING5 SETMAR CCDC57 ZDHHC17
1	GSE30971_WBP7_HET_VS_KO_MACROPHAGE_4H_LPS_STIM_DN	199	21	23191	889	3.47239e-05	0.001291	greater	0.105528	1.69973	DERA RIN3 CCNY LY86 ITGA4 PMFBP1 ARHGEF6 FMO5 CEP350 RCBTB2 LPAR6 AIG1 HHEX DPEP2 BTD SNX18 NHLRC3 MDM4 HEXA ANG SEPP1
1	GSE37533_PPARG2_FOXP3_VS_FOXP3_TRANSDUCED_CD4_TCELL_DN	200	21	23191	889	3.73824e-05	0.001291	greater	0.105	1.69973	PARP12 BAZ2A JAK2 IL7 SLC15A3 FAM20B LGALS8 IRF1 RHBDF2 TMEM62 PML IFIT5 USP25 UBE2L6 C9orf91 ADAR PCF11 IRF2 MALT1 CD47 PSMB9
1	GSE39916_B_CELL_SPLEEN_VS_PLASMA_CELL_BONE_MARROW_UP	200	21	23191	889	3.73824e-05	0.001291	greater	0.105	1.69973	TMCC3 TMEM206 ITM2A USP40 LGMN SMCHD1 SUSD1 TREML2 CYTIP RALGPS2 BBS9 ZCCHC11 FOXO1 SAMD8 ZYG11B ZNF281 SMC6 CBX2 ZDHHC14 TET3 CD47
1	GSE45365_NK_CELL_VS_BCELL_MCMV_INFECTION_UP	200	21	23191	889	3.73824e-05	0.001291	greater	0.105	1.69973	EIF4G3 CLEC2B CLEC4A CCND3 BYSL LGALS8 PCMT1 EMP1 RAB1A PSTPIP1 TSPAN3 SLA TGFBR2 DPEP2 LMBRD1 RAB31 ACBD3 MAP3K5 HEXA ANG CD302
1	GACAATC_MIR219	143	17	23191	889	4.14488e-05	0.0014164	greater	0.118881	1.68784	MFNG ZC3H12B HAS3 ZDHHC2 ERGIC1 KLF9 CD164 APPL2 TGFBR2 PDZRN4 AKAP13 CHD7 CXXC5 CBX2 FAM120C LCOR TSC22D2
1	GO_TRANSITION_METAL_ION_BINDING	1400	85	23191	889	5.89312e-05	0.00192872	greater	0.0607143	1.64764	ZNF207 KDM5D PHF20 ADAM28 BAZ2A PIAS2 MOXD1 KAT6A ZFAND6 MAP3K1 SEC23A BFAR ZDHHC2 LPXN DTX4 BIRC2 SLC11A2 NEK4 FN1 FHL2 ARHGEF2 FBXL5 CUTC P4HA1 GLO1 TPH1 DCTD ZSWIM6 SCO1 ZCCHC11 TIMM10 AGTPBP1 NT5E EGLN1 GCM1 FDX1 ADAM10 FBXO11 LOXL4 SCAF11 LNX2 PML MTF2 GALNT2 LIMD1 RNF145 TRIM7 TRIM41 TMEM163 TRIM36 NEIL2 ZFAND3 PEX10 HAAO PGGT1B MARCH8 ZFYVE1 PDZRN4 PRKCB SMAD3 TRIM68 TK1 ING5 SETMAR ZDHHC1…
1	GO_MATURE_B_CELL_DIFFERENTIATION_INVOLVED_IN_IMMUNE_RESPONSE	13	5	23191	889	8.34414e-05	0.00264058	greater	0.384615	1.60571	MFNG LGALS1 LFNG ITFG2 NOTCH2
1	ALONSO_METASTASIS_UP	198	20	23191	889	9.61922e-05	0.0028136	greater	0.10101	1.5971	SPA17 MAPRE1 STK24 PRKAR1A EXOC2 EIF1B SPCS1 GLO1 DAD1 UBE2D2 EMP1 TIMM10 RCBTB2 RAB1A KIF11 TMEM50B TMCO1 TGFBR2 CTSB SEPP1
1	GSE13484_UNSTIM_VS_3H_YF17D_VACCINE_STIM_PBMC_UP	200	20	23191	889	0.000110358	0.0028136	greater	0.1	1.5971	SKAP2 CEP68 CDK13 IDH3G NCK2 RPS6KA5 CD40LG ARHGEF18 ZBTB16 MRPL3 FBXL5 ARHGEF6 CEP350 APPL2 RCBTB2 PSTPIP1 SEC11A ZFAND3 DPEP2 UROS
1	GSE14000_UNSTIM_VS_16H_LPS_DC_TRANSLATED_RNA_UP	200	20	23191	889	0.000110358	0.0028136	greater	0.1	1.5971	SKAP2 FOXJ2 HADHA PTPN4 ERMP1 RIN3 FBRSL1 MRPL3 ARHGAP9 VPS45 MGST3 GXYLT1 FAM168B ZYG11B MTMR10 RAB31 EMB PWWP2B ZNF217 ABAT
1	GSE14350_TREG_VS_TEFF_IN_IL2RB_KO_UP	200	20	23191	889	0.000110358	0.0028136	greater	0.1	1.5971	ARHGAP15 OSTM1 ABCB1 RAB11FIP2 KLF9 STX17 ITGB7 LPAR6 RNF145 ADD3 FAM168B ZYG11B ZNF281 RHOH FOXN2 PRKCE TRIB1 ZBTB4 ADI1 NMB
1	GSE22886_NAIVE_CD4_TCELL_VS_NKCELL_DN	200	20	23191	889	0.000110358	0.0028136	greater	0.1	1.5971	AQR NUP133 STX7 ZFAND6 YPEL1 POLE2 TBL1X INTS6 NRF1 PRKAR1A BIRC2 DUSP22 SMAD5 WIPF1 NUP43 RHBDF2 CHST12 MED8 ZDHHC17 CTR9
1	GSE27786_BCELL_VS_CD4_TCELL_DN	200	20	23191	889	0.000110358	0.0028136	greater	0.1	1.5971	ARHGEF1 FAM118A KCND1 TSPAN13 AKNA PRKAR1A BIRC2 ITGA4 C1orf21 C19orf12 BCL2A1 HMG20A NCOR1 PIK3R5 RAP2B ANXA6 C5orf42 CTNND1 LDB1 INF2
1	GSE3982_MAST_CELL_VS_BCELL_DN	200	20	23191	889	0.000110358	0.0028136	greater	0.1	1.5971	STK17B ZNF586 CD40LG KLF8 PIP5K1B SH2D3A CCR7 IL13RA1 TTC9 NT5E IRF4 IRF8 SKAP1 PNRC1 BICD1 ADAR CTNNB1 RHOH ZDHHC14 ARL4C
1	GSE8921_UNSTIM_VS_TLR1_2_STIM_MONOCYTE_3H_DN	200	20	23191	889	0.000110358	0.0028136	greater	0.1	1.5971	ANAPC4 RBMS2 STX7 SLC25A24 NFATC2 CDS2 PIK3CG TSPAN13 OBFC1 LPXN ZAP70 IRF2BPL MXI1 APPL2 CHST12 ITGB7 PML PFKFB3 ARL4C C5orf42
1	GSE8685_IL2_STARVED_VS_IL21_ACT_IL2_STARVED_CD4_TCELL_UP	200	20	23191	889	0.000110358	0.0028136	greater	0.1	1.5971	FAM65A SPAG4 PUS7 ERMP1 VAPA BET1 BAG2 RALGPS2 CUTC NUP43 NCOR1 ACP1 SLC7A7 PAQR3 OSGIN2 ABHD15 ZNF131 COQ2 CYSLTR1 UROS
1	GSE41867_NAIVE_VS_DAY15_LCMV_CONE13_EFFECTOR_CD8_TCELL_DN	200	20	23191	889	0.000110358	0.0028136	greater	0.1	1.5971	JARID2 AP3M2 MAPK1 INTS6 LFNG BYSL UCHL5 PRDX4 SLC38A2 HMG20A VAV1 MTF2 NRGN CDC42SE2 CCDC104 IWS1 MAPRE2 MAGED1 SEPT10 CD302
1	GSE42021_CD24HI_VS_CD24INT_TCONV_THYMUS_DN	200	20	23191	889	0.000110358	0.0028136	greater	0.1	1.5971	JAK2 RPS6KA5 CD40 CD40LG IL7 PRUNE2 CLEC2B RRAGC LGALS8 IRF1 DOCK4 TXNL4B IRF8 HK1 UBE2L6 ICOSLG CCNL1 CBX2 CD47 PSMB9
1	GSE45365_NK_CELL_VS_CD8_TCELL_MCMV_INFECTION_UP	200	20	23191	889	0.000110358	0.0028136	greater	0.1	1.5971	SKAP2 EIF4G3 KIF16B LGALS8 FBXL5 MFSD1 EMP1 RAB1A ATIC DUSP6 PSTPIP1 PDIA4 SLA ARL5A TGFBR2 DPEP2 RAB31 CD47 MAP3K5 CD302
1	RAMALHO_STEMNESS_DN	74	11	23191	889	0.000122999	0.00310668	greater	0.148649	1.58357	CLEC4A LY86 ZAP70 MESDC2 CD53 CTSB PRKCB EMR1 ZDHHC14 CD47 SIRPA
1	RODRIGUES_NTN1_TARGETS_DN	158	17	23191	889	0.000143779	0.00355968	greater	0.107595	1.5648	IFNGR1 WNK1 CDK13 FSCN1 RBMS2 STK17B PIP5K1B FN1 PPL DUSP6 IRF8 PCDH1 TGFBR2 CYSLTR1 ZFPM1 ARL4C MDM4
1	SEIDEN_ONCOGENESIS_BY_MET	88	12	23191	889	0.000144249	0.00356048	greater	0.136364	1.56477	IFNGR1 SLC25A24 SEC23A SUB1 ACTR3 GLS PCMT1 P4HA1 SLC38A2 SERBP1 COMMD3 TMEM123
1	GSE6269_HEALTHY_VS_STAPH_PNEUMO_INF_PBMC_UP	189	19	23191	889	0.000150234	0.00368028	greater	0.100529	1.56017	PHF20 ABCB1 PTPN4 GLG1 LONP2 RLN1 CCR6 DCTD UBE2D2 PRR5L CHST12 ASCC1 IRF8 C9orf91 CCDC41 ZBTB40 IGHD PSMB9 GTF2H5
1	SOX9_B1	237	22	23191	889	0.00015453	0.00376849	greater	0.092827	1.55687	KAT6A TCL1A DHX40 CDKN1B SASH1 FN1 C1orf21 DOCK4 DUSP6 PELI2 SKAP1 MTF2 PNRC1 HHEX USP25 TSC22D3 PDE9A ZFYVE1 CTNNB1 ADRB2 TLE1 CPNE1
1	GSE27241_CTRL_VS_DIGOXIN_TREATED_CD4_TCELL_IN_TH17_POLARIZING_CONDITIONS_UP	159	17	23191	889	0.000155213	0.00377948	greater	0.106918	1.55646	TTC19 KAT6A WASL MAP3K8 CTSC ETV3 HEATR1 NDFIP1 NAB1 ALS2CR12 FOS PTGER4 PARP14 TRIB1 BTLA TLE1 MDM4
1	GSE12507_PDC_CELL_LINE_VS_IMMATUE_T_CELL_LINE_DN	134	15	23191	889	0.000222062	0.00516747	greater	0.11194	1.51219	ELOVL5 IL7 CR2 PPL KLHL29 TTC9 RNASEH2B TMPRSS13 ANK2 USP6NL PPFIBP2 BTD GAP43 PITPNB FAM159A
1	GSE45365_HEALTHY_VS_MCMV_INFECTION_CD11B_DC_UP	195	19	23191	889	0.000224777	0.00522302	greater	0.0974359	1.51065	ATP8B1 ZNF671 FAM118A HERC1 ZDHHC2 MYH3 CXCR4 SH2D3A TTC9 SCAF11 TSPAN3 MBTPS1 DISP1 ZNF75A MAMDC4 DDX28 EP400 ZNF677 CHIC1
1	FINETTI_BREAST_CANCER_KINOME_GREEN	16	5	23191	889	0.000256981	0.00567462	greater	0.3125	1.49869	PRKCQ STK17B ZAP70 PRKCB LYN
1	GSE13484_UNSTIM_VS_12H_YF17D_VACCINE_STIM_PBMC_DN	200	19	23191	889	0.000309791	0.00567462	greater	0.095	1.49869	ZNF207 ERP44 VRK2 CTSH NBN SLC11A2 COL4A3BP C2orf49 RAPGEF5 UBE2L6 ADAR IER5 LMBRD1 IRF2 RAB31 TRIB1 TRAF6 TMEM185B PDCD6
1	GSE14769_40MIN_VS_360MIN_LPS_BMDM_DN	200	19	23191	889	0.000309791	0.00567462	greater	0.095	1.49869	DCN KDM5D TBC1D1 FOXJ2 HERC1 PSMD11 MED10 TSPAN3 PLAC8 MYO10 PPRC1 KIN TRIM36 AKAP13 TRIB1 SNX18 ACBD3 ANXA6 LRIG2
1	GSE17721_POLYIC_VS_CPG_4H_BMDC_DN	200	19	23191	889	0.000309791	0.00567462	greater	0.095	1.49869	LY75 ELOVL1 NCK2 FSCN1 HADHA CD200 PSMD7 DHX40 ACTR1B ID3 RALB RNF145 SLA IER5 CKB LMBRD1 NOC3L TRIB1 CA13
1	GSE22886_NAIVE_BCELL_VS_BLOOD_PLASMA_CELL_DN	200	19	23191	889	0.000309791	0.00567462	greater	0.095	1.49869	LGALS1 CDS2 BET1 PIK3CG CTSC LPXN BAG2 NEK4 GPX7 CD58 KIF11 SLC25A4 FAM69A MRPL17 CASP3 MANEA TRIB1 MAGED1 SEPT10
1	GSE27786_CD8_TCELL_VS_NEUTROPHIL_UP	200	19	23191	889	0.000309791	0.00567462	greater	0.095	1.49869	PHF20 IFNGR1 AP3M2 TNRC6C PUS7 LGALS1 FAM118A TBL1X MRPL3 ZC4H2 SPATA6 ZCCHC11 HMG20A FAM69A PGGT1B ANAPC16 ZDHHC21 LDB1 TRIM27
1	GSE360_HIGH_VS_LOW_DOSE_B_MALAYI_DC_UP	200	19	23191	889	0.000309791	0.00567462	greater	0.095	1.49869	CROT CLNS1A ZNF516 RLN2 BIRC2 FAM20B ATAD2B P4HA1 GLO1 OSTF1 BICD1 PDIA4 CTSB COPS2 TK1 CTNNB1 FILIP1L TET3 TBC1D8
1	GSE360_LOW_DOSE_B_MALAYI_VS_M_TUBERCULOSIS_MAC_DN	200	19	23191	889	0.000309791	0.00567462	greater	0.095	1.49869	ERP44 NUP133 HSPB11 HIVEP1 XYLT1 DVL1 IRF1 IL13RA1 ATIC RAP1GDS1 BCL2A1 RALB SLC7A7 UBE2L6 VDAC2 CTNNB1 IRF2 ZBTB40 PSMB9
1	GSE37416_0H_VS_12H_F_TULARENSIS_LVS_NEUTROPHIL_UP	200	19	23191	889	0.000309791	0.00567462	greater	0.095	1.49869	LY75 SYNE2 STK17B JAK2 MAPK1 CDS2 TBL1X TREML2 FBXL5 IRF2BPL NOTCH2 DUSP6 NRBF2 ADD3 HHEX ZYG11B MARCH8 USP32 NUDT16
1	GSE3982_NEUTROPHIL_VS_TH1_UP	200	19	23191	889	0.000309791	0.00567462	greater	0.095	1.49869	FAM65A NCK2 SNX13 MARK3 NSFL1C MAPK1 LTBP2 DOCK4 SPATA6 AGTPBP1 SCAF11 CD53 NRBF2 SLA PFKFB3 MSRA ZDHHC17 MBD5 OCLM
1	GSE1791_CTRL_VS_NEUROMEDINU_IN_T_CELL_LINE_12H_UP	200	19	23191	889	0.000309791	0.00567462	greater	0.095	1.49869	AQR CLEC16A IDH3G HADHA CUTC IRF4 PELI2 MBTPS1 PRPS1 TMEM123 OTUD6B DNAAF2 EMB CYSLTR1 ZNF518B ADI1 ARL4C SIRPA CD302
1	GSE5099_UNSTIM_VS_MCSF_TREATED_MONOCYTE_DAY7_UP	199	19	23191	889	0.000290845	0.00567462	greater	0.0954774	1.49869	SEC63 ANAPC4 NSFL1C NBN EIF1B PCMT1 LRIF1 POMP MED10 KIAA1033 TMEM168 SESN3 MKI67IP CMPK1 ZNF281 CXXC5 NOC3L TRMT2B TSC22D2
1	GSE5589_LPS_VS_LPS_AND_IL10_STIM_IL10_KO_MACROPHAGE_45MIN_UP	200	19	23191	889	0.000309791	0.00567462	greater	0.095	1.49869	TMEM132A MON2 AP3M2 FBXL4 ID3 MFSD1 DOCK4 EPC2 RNF145 IRAK1BP1 FAM134B C21orf33 PGGT1B ADRB2 CBX2 MORF4L1 PIK3R4 BMPR2 ANKRD28
1	GSE5589_LPS_VS_LPS_AND_IL10_STIM_IL10_KO_MACROPHAGE_180MIN_UP	200	19	23191	889	0.000309791	0.00567462	greater	0.095	1.49869	FSCN1 CD200 ERMP1 ST8SIA4 SLC37A2 NCOR1 CNKSR2 LRGUK ICOSLG SMC6 TGFBR2 IL22RA2 ZNF592 BCAP31 UROS ZNF251 APRT MBD5 TBC1D8
1	GSE26488_WT_VS_HDAC7_KO_DOUBLE_POSITIVE_THYMOCYTE_UP	198	19	23191	889	0.000272916	0.00567462	greater	0.0959596	1.49869	TNFRSF10A LFNG AKAP10 HECA HES1 KLF9 IRF2BPL ERMN HMG20A ALDH9A1 TRIM7 FOXO1 GXYLT1 SLC7A7 MARCH8 ACBD3 NUDT16 APRT SEPP1
1	GSE21063_WT_VS_NFATC1_KO_BCELL_DN	200	19	23191	889	0.000309791	0.00567462	greater	0.095	1.49869	PHF20 SNX13 CLNS1A JAK2 RPS6KA5 CCR6 HP1BP3 SLC38A2 EPC2 NRBF2 TMEM218 SLA TRIM68 ABHD15 FOXN2 CBX2 IARS MIB2 NSUN6
1	GSE32986_UNSTIM_VS_GMCSF_AND_CURDLAN_LOWDOSE_STIM_DC_UP	200	19	23191	889	0.000309791	0.00567462	greater	0.095	1.49869	FSCN1 NSFL1C LGALS1 POLE2 CCND3 LY86 CYTIP UBQLN1 PRPSAP2 PDE6D MRPL17 HK2 NUP35 ABCA1 TK1 DDIT4 TMEM154 FAM3C PGAP1
1	GSE32986_CURDLAN_LOWDOSE_VS_GMCSF_AND_CURDLAN_LOWDOSE_STIM_DC_UP	200	19	23191	889	0.000309791	0.00567462	greater	0.095	1.49869	TMCC3 SDHA ABHD4 NBN DHX40 CDKN1B ATG4C GPCPD1 EXOC4 TSPAN3 C9orf72 FAM134B ZFYVE1 MTMR10 VPREB1 PFKFB3 BCAP31 WDSUB1 CD302
1	GSE37301_LYMPHOID_PRIMED_MPP_VS_CD4_TCELL_DN	200	19	23191	889	0.000309791	0.00567462	greater	0.095	1.49869	PHF20 FAM65A NUP133 STX7 OSTM1 PARP4 CTSH NBN SPOCK2 NOTCH2 OSTF1 RCBTB2 RAP1GDS1 VAV1 PCF11 IRF2 PDE4DIP MAGED1 MAP3K5
1	GSE39152_CD103_NEG_VS_POS_MEMORY_CD8_TCELL_UP	200	19	23191	889	0.000309791	0.00567462	greater	0.095	1.49869	SMS SGCA RRAGC PRDX4 PPDPF IRF4 BCL2A1 ALDH9A1 TNIP1 PRKCB CCNDBP1 CDT1 ADRB2 ZFPM1 RASA3 MDM4 GPX3 HEXA CPNE1
1	GSE40666_STAT1_KO_VS_STAT4_KO_CD8_TCELL_WITH_IFNA_STIM_90MIN_UP	199	19	23191	889	0.000290845	0.00567462	greater	0.0954774	1.49869	SKAP2 AQR IDH3G MARK3 SMCHD1 CDKN1B C1orf21 COX5B FAM50B COMMD3 NRGN WDR19 SLC25A34 CCDC104 ZFYVE1 IRF2 PARP15 MBD5 C12orf74
1	GSE45365_NK_CELL_VS_CD8A_DC_UP	200	19	23191	889	0.000309791	0.00567462	greater	0.095	1.49869	CD44 IFNGR1 MON2 FSCN1 LGMN WDR13 AKNA RRAGC PLBD1 SAFB2 FMO5 ITM2B WDR19 TRIM68 SNX18 EP400 CA13 BCAP31 SIRPA
1	GO_NCRNA_PROCESSING	386	30	23191	889	0.000286141	0.00567462	greater	0.0777202	1.49869	LAS1L ELAC2 SARS TRMT11 PUS7 NOP56 INTS6 EXOSC3 BYSL HEATR1 RCL1 RPL27 ZCCHC11 C2orf49 C9orf156 NAF1 INTS4 RPL30 WDR4 ADAR RPP14 LSM6 DDX21 SMAD3 CHD7 PUS1 TRMT2B ADAT2 TSEN15 GTF2H5
1	GO_RESPONSE_TO_PROSTAGLANDIN	34	7	23191	889	0.000268336	0.00567462	greater	0.205882	1.49869	EDN1 FN1 CCR7 PTGDR PRKCE PTGER4 YY2
1	GO_BONE_REMODELING	35	7	23191	889	0.000324267	0.00591315	greater	0.2	1.49271	WNT16 IL7 TPH1 NOTCH2 CTNNB1 ADRB2 TRAF6
1	GO_PROTEIN_LOCALIZATION_TO_ORGANELLE	556	39	23191	889	0.000337392	0.00611722	greater	0.0701439	1.48777	CEP68 SEC63 SYNE2 NUP133 ZFAND6 JAK2 MAPK1 MAPRE1 VAPA LONP2 DVL1 ZBTB16 GNPTAB PEX7 HES1 SPCS1 BBS9 CEP250 TULP4 RPL27 TIMM10 CASC5 BBS4 PML ANK2 BICD1 HHEX RPL30 HK1 PEX10 HK2 ADAR NUP35 PAQR3 CTNNB1 CCDC41 BCAP31 PIK3R4 C5orf42
1	TFIIA_Q6	251	22	23191	889	0.000344532	0.0061993	greater	0.0876494	1.48582	MRVI1 SGCA ACTR1B FHL2 ID3 SRPK2 FBXO11 PELI2 JDP2 TSPAN3 PRPS1 ADD3 TSC22D3 IER5 NIPBL ABCA1 PCF11 JMJD1C TRIB1 FOXE1 GPR19 DPF3
1	KASLER_HDAC7_TARGETS_1_DN	17	5	23191	889	0.000352482	0.00632833	greater	0.294118	1.48281	TTC19 LGMN TRIP10 ITM2B HK2
1	GO_REGULATION_OF_PLATELET_AGGREGATION	17	5	23191	889	0.000352482	0.00632833	greater	0.294118	1.48281	PRKCQ ZAP70 ADRB2 ABAT LYN
1	BENPORATH_MYC_MAX_TARGETS	775	50	23191	889	0.000410962	0.00726034	greater	0.0645161	1.46255	JARID2 IFNGR1 SARS ELOVL1 STX7 MFNG RPS6KA5 MAPRE1 VAPA PSMD7 HERC1 LSR RLN1 AKAP10 CTSC CDKN1B LY86 ACTR3 CYTIP SLC1A4 CR2 RCL1 PCMT1 LATS1 RPL27 SCO1 TPT1 UBQLN1 CD164 BLK RAB1A KIF11 SLC39A8 ETFA HMG20A MTF2 PDE6D WDR4 IER5 PCF11 VDAC2 COPS2 SMAD3 MAPRE2 MARS TRIB1 CCDC41 DLEU1 RAP2B MAP3K5
1	ESC_V6.5_UP_LATE.V1_UP	190	18	23191	889	0.0004524	0.00791262	greater	0.0947368	1.44972	STX7 LGMN CTSH SPOCK2 NENF P4HA1 SLC22A23 SLC39A8 SCCPDH FAM134B SAMD8 IER5 LMBRD1 ZFPM1 CD55 GPX3 HEXA SEPP1
1	ZHANG_RESPONSE_TO_IKK_INHIBITOR_AND_TNF_UP	223	20	23191	889	0.000462983	0.00807237	greater	0.0896861	1.44672	IFNGR1 TMCC3 KLF6 EDN1 HIVEP1 BIRC2 CD83 GLS IRF1 DOCK4 LPAR6 BCL2A1 PML TNFAIP8 TNIP1 PNRC1 SMAD3 DDIT4 INF2 LYN
1	GO_TRNA_PROCESSING	114	13	23191	889	0.000471112	0.00818707	greater	0.114035	1.4446	ELAC2 SARS TRMT11 PUS7 C2orf49 C9orf156 WDR4 RPP14 LSM6 PUS1 TRMT2B ADAT2 TSEN15
1	GSE22611_NOD2_TRANSDUCED_VS_CTRL_HEK293T_STIMULATED_WITH_MDP_2H_UP	175	17	23191	889	0.00048054	0.00829773	greater	0.0971429	1.44258	CROT ABCB4 OSTM1 HIVEP1 SUSD1 ST8SIA4 FAM20B CCR7 ADAM10 TXNL4B IRF8 SESN3 ABCA1 IRF2 PTGER4 BMPR2 LYN
1	KOYAMA_SEMA3B_TARGETS_UP	292	24	23191	889	0.000490553	0.00845268	greater	0.0821918	1.43979	CD44 KIF16B ST8SIA5 KCND1 CTSC SLC38A1 PPL LTBP2 C19orf12 EMILIN2 TPT1 ANXA1 PRR5L RAPGEF5 SUMF1 C7orf50 EPG5 UBE2L6 HK2 DDIT4 ADRB2 ZNF619 SIRPA CD302
1	GO_TRNA_METABOLIC_PROCESS	176	17	23191	889	0.000512906	0.00876358	greater	0.0965909	1.43434	ELAC2 SARS TRMT11 PUS7 EXOSC3 WARS2 C2orf49 C9orf156 WDR4 RPP14 LSM6 MARS PUS1 TRMT2B ADAT2 IARS TSEN15
1	Notch_T-ALL_down_Sharma	18	4	25281	899	0.003306	0.00917785	greater	0.222222	1.42733	IFNGR1 CD200 LGALS1 CD47
1	GO_NCRNA_METABOLIC_PROCESS	533	37	23191	889	0.000562705	0.00945554	greater	0.0694184	1.42278	LAS1L ELAC2 SARS TRMT11 PUS7 NOP56 INTS6 EXOSC3 BYSL WARS2 HEATR1 RCL1 RPL27 ZCCHC11 C2orf49 C9orf156 NAF1 INTS4 MKI67IP RPL30 WDR4 ADAR RPP14 KIAA0947 LSM6 DDX21 SMAD3 MARS CHD7 PUS1 TRMT2B ADAT2 IARS NUDT16 TSEN15 ANG GTF2H5
1	KINSEY_TARGETS_OF_EWSR1_FLII_FUSION_UP	1278	74	23191	889	0.000584405	0.00974968	greater	0.057903	1.4181	ELAC2 ZNF207 CDK13 PFKP NUCKS1 PIAS2 N4BP2 NSFL1C PUS7 POLE2 NOP56 MAPRE1 ALG13 USP10 NBN AKNA EXOSC3 PSMD11 CTSC FOXM1 BAG2 NEK4 SLC1A4 RALGPS2 C1orf21 UCHL5 UBQLN1 SRPK2 PRR5L FDX1 CASC5 RAB1A KIF11 POC1B VAV1 SERBP1 TAF1A ACP1 COMMD10 PRPS1 C9orf72 USP6NL CWF19L2 OTUD6B MKI67IP C9orf41 RAB28 CDC42SE2 HK2 MED8 WDR4 CMPK1 NUP35 SMC6 PAQR3 DDX21 PRKCB FAM111A CDT1 TK1 RHOH NOC3L PUS1 ZNF354C CA13…
2	BENPORATH_MYC_MAX_TARGETS	775	54	23191	552	1.99802e-11	6.49997e-08	greater	0.0696774	2.68087	JARID2 TCEB3 COX15 CYBA ELOVL1 DNAJA2 PCM1 RAD54L SNX5 GEMIN2 MCM5 MTHFD1 EEA1 RAB11A ASAH1 OCIAD1 UBE2D3 RPS13 VPS29 LY86 HSPA9 LNPEP ACTR3 SRSF7 ETF1 IL17C NUP153 RRAS HSPA2 FLOT2 FKBP11 UBQLN1 HNRNPA1 GNS BLK RPS6 DYNC1LI1 ABT1 GSTO1 PIGF AZIN1 PDE6D IER2 PMVK ZDHHC3 PCF11 CUL5 POLH ZNF274 DLEU1 DDX41 TMSB4X WDR46 CNPY2
2	GO_MHC_CLASS_II_PROTEIN_COMPLEX	16	9	23191	552	2.6026e-11	7.05566e-08	greater	0.5625	2.67422	HLA-DQB1 HLA-DRB1 HLA-DQA1 HLA-DRB5 HLA-DOA HLA-DRA HLA-DPA1 HLA-DQA2 HLA-DMB
2	KEGG_ASTHMA	30	10	23191	552	1.23771e-09	1.67772e-06	greater	0.333333	2.40318	HLA-DQB1 HLA-DRB1 HLA-DQA1 HLA-DRB5 HLA-DOA HLA-DRA HLA-DPA1 TNF HLA-DQA2 HLA-DMB
2	GO_MHC_CLASS_II_RECEPTOR_ACTIVITY	12	7	23191	552	3.23704e-09	4.05028e-06	greater	0.583333	2.32218	HLA-DQB1 HLA-DRB1 HLA-DQA1 HLA-DOA HLA-DRA HLA-DPA1 HLA-DQA2
2	KEGG_TYPE_I_DIABETES_MELLITUS	44	11	23191	552	5.70199e-09	6.18324e-06	greater	0.25	2.28228	HLA-DQB1 HLA-DRB1 HLA-DQA1 HLA-DRB5 HLA-DOA HLA-DRA LTA HLA-DPA1 TNF HLA-DQA2 HLA-DMB
2	GO_MHC_PROTEIN_COMPLEX	27	9	23191	552	8.37344e-09	8.51265e-06	greater	0.333333	2.25165	HLA-DQB1 HLA-DRB1 HLA-DQA1 HLA-DRB5 HLA-DOA HLA-DRA HLA-DPA1 HLA-DQA2 HLA-DMB
2	LASTOWSKA_NEUROBLASTOMA_COPY_NUMBER_DN	800	45	23191	552	3.59348e-07	0.000176389	greater	0.05625	1.9374	AK2 TCEB3 COX15 NCDN ELOVL1 INPP5A FRYL USP33 CMTM6 WHSC1 OGG1 EIF1B CUTC KHDRBS1 TMEM39B ECD MRPS25 LRRC41 BUD13 DYNC1LI1 LAMTOR1 DLAT UBP1 BUB3 MED8 LAPTM5 STT3B PCF11 HPS6 CUL5 NUDT13 LETM1 TADA3 NR2C2 SHISA3 SETD2 LSM10 TRAK1 CNOT10 LRTOMT BEND4 STK40 MIER1 UVRAG INPP5F
2	GSE6269_E_COLI_VS_STAPH_AUREUS_INF_PBMC_UP	160	17	23191	552	4.07847e-07	0.000176389	greater	0.10625	1.9374	CHI3L2 NUCKS1 ID3 BCL11A PIK3C2B ETS1 URB2 LRRC1 NMT2 FAM134B FAM69A COX11 NUDT13 PKIA LRRN3 DLEU1 CD47
2	GO_LYMPHOCYTE_COSTIMULATION	78	12	23191	552	3.70717e-07	0.000176389	greater	0.153846	1.9374	CSK CD5 ICOSLG HLA-DQB1 HLA-DRB1 HLA-DQA1 CARD11 HLA-DRB5 HLA-DRA HLA-DPA1 HLA-DQA2 LYN
2	REACTOME_PHOSPHORYLATION_OF_CD3_AND_TCR_ZETA_CHAINS	16	6	23191	552	1.22705e-06	0.000369616	greater	0.375	1.85263	CSK HLA-DRB1 HLA-DQA1 HLA-DRB5 HLA-DPA1 HLA-DQA2
2	FISCHER_DREAM_TARGETS	929	48	23191	552	1.63535e-06	0.00047501	greater	0.0516685	1.82299	CFLAR AK2 UBR7 DEPDC1B NUCKS1 XRCC1 RAD54L TFAP4 MCM5 MTHFD1 VRK1 CEP192 NUDT1 EXOSC3 TUBD1 UBE2D3 WHSC1 HSPA9 PASK SRSF7 KHDRBS1 TMEM39B NUP153 PAICS NOTCH2 TRIM45 HNRNPA1 DSCC1 CDR2 SS18 SKP2 SSBP2 CDKAL1 TMEM209 TMEM18 NRGN BUB3 OXNAD1 AZIN1 RMND1 PCF11 SIN3A ASXL1 ZNF680 DLEU1 FAM111B PPP3R1 WDR46
2	ICHIBA_GRAFT_VERSUS_HOST_DISEASE_D7_UP	107	13	23191	552	1.97492e-06	0.000516812	greater	0.121495	1.81292	TMSB10 CYBA SNX10 LY86 FKBP11 IRF8 HLA-DQB1 HLA-DRB1 HLA-DQA1 MPEG1 HLA-DRA TMSB4X HLA-DMB
2	REACTOME_PD1_SIGNALING	18	6	23191	552	2.72883e-06	0.000608043	greater	0.333333	1.79334	CSK HLA-DRB1 HLA-DQA1 HLA-DRB5 HLA-DPA1 HLA-DQA2
2	GO_TRANS_GOLGI_NETWORK_MEMBRANE	81	11	23191	552	3.95159e-06	0.000813628	greater	0.135802	1.75772	KIAA1432 VPS54 USP6NL TGOLN2 HLA-DQB1 HLA-DRB1 HLA-DQA1 HLA-DRB5 HLA-DRA HLA-DPA1 HLA-DQA2
2	KEGG_AUTOIMMUNE_THYROID_DISEASE	53	9	23191	552	4.4855e-06	0.000888089	greater	0.169811	1.74687	HLA-DQB1 HLA-DRB1 HLA-DQA1 HLA-DRB5 HLA-DOA HLA-DRA HLA-DPA1 HLA-DQA2 HLA-DMB
2	SAKAI_CHRONIC_HEPATITIS_VS_LIVER_CANCER_UP	83	11	23191	552	5.0327e-06	0.000951883	greater	0.13253	1.73822	USP33 HIF1A UBE2D3 CAT HNRNPA1 TACC1 CUL5 UPF3A HLA-DOA HLA-DRA PPP3R1
2	GSE3982_BCELL_VS_BASOPHIL_UP	200	17	23191	552	8.66171e-06	0.00133061	greater	0.085	1.69586	AK2 ADRBK2 NOP56 KIAA0226L FAM173A CD83 SLC41A3 LY9 CD72 IRF8 ITGB1BP2 PPFIBP2 HPSE RUFY1 GEMIN4 HLA-DRB1 HLA-DPA1
2	GSE22140_HEALTHY_VS_ARTHRITIC_GERMFREE_MOUSE_CD4_TCELL_UP	200	17	23191	552	8.66171e-06	0.00133061	greater	0.085	1.69586	CSK PSMB2 ZNF384 ARF3 RTF1 GSN CDK19 PDE6D IER2 TADA3 HLA-DQB1 R3HDM2 ZFP36L1 MCRS1 HLA-DQA1 UVRAG INPP5F
2	GSE27670_BLIMP1_VS_LMP1_TRANSDUCED_GC_BCELL_UP	200	17	23191	552	8.66171e-06	0.00133061	greater	0.085	1.69586	PLAUR EDN1 COTL1 RAI1 TFEB LY86 LY9 NR1H2 ARF3 GNS CDR2 GSTO1 LAPTM5 GBA HCLS1 FNBP1 MPEG1
2	KEGG_ANTIGEN_PROCESSING_AND_PRESENTATION	89	11	23191	552	9.96816e-06	0.00148567	greater	0.123596	1.68169	HSPA2 HLA-DQB1 HLA-DRB1 HLA-DQA1 HLA-DRB5 HLA-DOA HLA-DRA LTA HLA-DPA1 HLA-DQA2 HLA-DMB
2	GAURNIER_PSMD4_TARGETS	73	10	23191	552	9.90258e-06	0.00148567	greater	0.136986	1.68169	IL7 HLA-DQB1 HLA-DRB1 HLA-DQA1 HLA-DRB5 HLA-DOA HLA-DRA HLA-DPA1 TNF HLA-DMB
2	GO_LUMENAL_SIDE_OF_MEMBRANE	33	7	23191	552	1.11819e-05	0.00159548	greater	0.212121	1.67246	HLA-DQB1 HLA-DRB1 HLA-DQA1 HLA-DRB5 HLA-DRA HLA-DPA1 HLA-DQA2
2	REACTOME_TRANSLOCATION_OF_ZAP_70_TO_IMMUNOLOGICAL_SYNAPSE	14	5	23191	552	1.30947e-05	0.00180507	greater	0.357143	1.65635	HLA-DRB1 HLA-DQA1 HLA-DRB5 HLA-DPA1 HLA-DQA2
2	KINSEY_TARGETS_OF_EWSR1_FLII_FUSION_UP	1278	57	23191	552	1.57833e-05	0.00213942	greater	0.0446009	1.63392	AK2 PLAUR UBR7 MATR3 DEPDC1B DCUN1D1 CDK13 NUCKS1 NEDD4 RAD54L GEMIN2 MCM5 DDHD1 MTHFD1 SLMO2 NOP56 KIAA0226L EXOSC3 WHSC1 VPS29 HSPA9 PASK SET ETF1 NAA50 XPO5 NUP153 PAICS XPO4 UBQLN1 NMT1 FAM60A CDR2 SS18 METTL21A SKP2 CDKAL1 TACC1 USP6NL DLAT MRPL39 MED8 LEMD2 ZNF232 CDKN2AIP C14orf142 NETO2 ZNF680 SRP72 CRLF3 PAWR GEMIN4 PCGF5 LSM10 SMYD4 NMB UVRAG
2	GO_CLATHRIN_COATED_ENDOCYTIC_VESICLE_MEMBRANE	48	8	23191	552	1.74646e-05	0.00234776	greater	0.166667	1.62153	AP2S1 HLA-DQB1 HLA-DRB1 HLA-DQA1 HLA-DRB5 HLA-DRA HLA-DPA1 HLA-DQA2
2	NB_GCB_Progression_All_Genes_RPKM_enhancer_loss_minus3_minus4	455	22	25281	552	0.00063741	0.00241956	greater	0.0483516	1.61749	JARID2 FKBP1A MED15 HIF1A VRK1 ARHGEF18 CCNY E2F3 LNPEP CCNI URB2 CD72 WDFY2 TPM3 TBC1D7 RASSF3 MALT1 COQ2 NDUFV2 PCGF5 CD47 SNX2
2	NUYTTEN_EZH2_TARGETS_DN	1024	48	23191	552	1.96089e-05	0.00253141	greater	0.046875	1.61141	UBR7 DEPDC1B DCUN1D1 SPA17 XRCC1 LXN RAD54L PATZ1 DDHD1 SLMO2 POP4 NUDT1 EXOSC3 WHSC1 RPS13 SET ZCCHC9 DSCC1 RPS6 FAM8A1 GIT2 LYSMD2 CDR2 SS18 SSBP2 TMEM209 GPR107 BAG3 TGOLN2 BUB3 ATP6V1C1 SLC45A3 CGGBP1 CUL5 SLC16A4 MALT1 ZNF680 HPSE WSB2 GBA NDUFV2 GEMIN4 HCLS1 PCGF5 PPP1CC AMZ2 SPG7 INPP5F
2	REACTOME_DOWNSTREAM_TCR_SIGNALING	37	7	23191	552	2.47657e-05	0.00300997	greater	0.189189	1.5879	MALT1 HLA-DRB1 HLA-DQA1 CARD11 HLA-DRB5 HLA-DPA1 HLA-DQA2
2	BEIER_GLIOMA_STEM_CELL_DN	66	9	23191	552	2.82454e-05	0.00300997	greater	0.136364	1.5879	ECD CACNA1A LAPTM5 HLA-DQB1 HLA-DRB1 HLA-DQA1 HLA-DRA HLA-DPA1 HLA-DMB
2	GSE12845_NAIVE_VS_DARKZONE_GC_TONSIL_BCELL_DN	200	16	23191	552	3.27532e-05	0.00300997	greater	0.08	1.5879	SNX5 MTHFD1 PSMC1 SWAP70 ARF3 DDX56 ATIC FBXO38 NRGN CDK19 RMND1 GDPD5 PTPN9 TADA3 CRELD2 ZNF254
2	GSE17721_POLYIC_VS_GARDIQUIMOD_8H_BMDC_DN	200	16	23191	552	3.27532e-05	0.00300997	greater	0.08	1.5879	PLAUR ELOVL1 FKBP1A PATZ1 NOP56 RAB11A VPS29 SLC12A4 UBQLN1 DDX56 RPS6 SRP9 UBP1 IER2 TTC39C DGAT1
2	GSE23505_UNTREATED_VS_4DAY_IL6_IL1_TREATED_CD4_TCELL_UP	200	16	23191	552	3.27532e-05	0.00300997	greater	0.08	1.5879	TSSC1 FAM3A MCM5 ID3 CAT FLOT2 NMT1 CCBL2 UFC1 CDKAL1 DLAT PUS10 COX11 SPATA24 MZB1 NDUFV2
2	GSE25123_ROSIGLITAZONE_VS_IL4_AND_ROSIGLITAZONE_STIM_MACROPHAGE_DAY10_DN	116	12	23191	552	2.51038e-05	0.00300997	greater	0.103448	1.5879	TRAF3IP2 PKD2L2 CDV3 UBE2D3 GNA13 HSPA2 ALOX5AP BLK SS18 SSBP2 FOXO1 BAG3
2	GO_CLATHRIN_COATED_ENDOCYTIC_VESICLE	65	9	23191	552	2.49285e-05	0.00300997	greater	0.138462	1.5879	AP2S1 HLA-DQB1 HLA-DRB1 HLA-DQA1 HLA-DRB5 INPP5F HLA-DRA HLA-DPA1 HLA-DQA2
2	YU_MYC_TARGETS_DN	55	8	23191	552	4.85074e-05	0.0041883	greater	0.145455	1.54206	GNS BLK LAPTM5 HLA-DQB1 ARID3B HLA-DRB1 HLA-DQA1 HLA-DMB
2	GO_ER_TO_GOLGI_TRANSPORT_VESICLE_MEMBRANE	55	8	23191	552	4.85074e-05	0.0041883	greater	0.145455	1.54206	STX17 HLA-DQB1 HLA-DRB1 HLA-DQA1 HLA-DRB5 HLA-DRA HLA-DPA1 HLA-DQA2
2	SREBP_Q3	258	18	23191	552	6.69161e-05	0.00541521	greater	0.0697674	1.50545	NFE2L3 HIF1A SLC6A4 HSPA9 EIF1B KLF12 SET BCL11A TBCC NSRP1 NOTCH2 CACNA1A DYNC1LI1 NRGN PCF11 TMEM86B ZFP36L1 FNBP1
2	GO_PEPTIDE_ANTIGEN_BINDING	31	6	23191	552	8.27121e-05	0.00649949	greater	0.193548	1.47889	HLA-DQB1 HLA-DRB1 HLA-DQA1 HLA-DRB5 HLA-DRA HLA-DPA1
2	GO_ANTIGEN_PROCESSING_AND_PRESENTATION_OF_PEPTIDE_OR_POLYSACCHARIDE_ANTIGEN_VIA_MHC_CLASS_II	94	10	23191	552	9.09824e-05	0.00698076	greater	0.106383	1.46837	AP2S1 HLA-DQB1 HLA-DRB1 HLA-DQA1 HLA-DRB5 HLA-DOA HLA-DRA HLA-DPA1 HLA-DQA2 HLA-DMB
2	GSE2706_UNSTIM_VS_8H_R848_DC_DN	200	15	23191	552	0.000116475	0.00714935	greater	0.075	1.46483	SLAMF7 SLC9A7 MOXD1 HIVEP1 IL7 IQCG RFTN1 SWAP70 FAM60A TNFAIP8 UGCG REL FRMD3 LTA TNF
2	GSE25502_WT_VS_KLF13_KO_THYMIC_MEMORY_LIKE_CD8_TCELL_UP	198	15	23191	552	0.000104213	0.00714935	greater	0.0757576	1.46483	KLF12 ATAD2B SPRYD7 GPR18 RALB DYNC1LI1 UGCG PIGF DHRS13 MALT1 ZNF680 BNIP3 ZFP36L1 CD47 ZNF407
2	GSE45365_HEALTHY_VS_MCMV_INFECTION_CD8A_DC_IFNAR_KO_UP	200	15	23191	552	0.000116475	0.00714935	greater	0.075	1.46483	TMSB10 NUCKS1 CDKL1 MANBA WHSC1 CAT TMEM39B RRAS TRAFD1 CCBL2 ATIC RPL11 FOXO1 NRGN TBC1D8
2	REACTOME_COSTIMULATION_BY_THE_CD28_FAMILY	63	8	23191	552	0.000130064	0.00789409	greater	0.126984	1.45007	CSK ICOSLG HLA-DRB1 HLA-DQA1 HLA-DRB5 HLA-DPA1 HLA-DQA2 LYN
2	GO_CLATHRIN_COATED_VESICLE_MEMBRANE	81	9	23191	552	0.000143918	0.00857501	greater	0.111111	1.43762	AP2S1 NRGN HLA-DQB1 HLA-DRB1 HLA-DQA1 HLA-DRB5 HLA-DRA HLA-DPA1 HLA-DQA2
2	ACATTCC_MIR1_MIR206	300	19	23191	552	0.000152303	0.00904148	greater	0.0633333	1.4296	MATR3 AKAP11 USP33 EDN1 ARHGEF18 FN1 ARF3 ETS1 UBQLN1 SS18 TPM3 AZIN1 SLC37A3 G6PD PPIB ZMAT3 ZFP36L1 SMYD4 SNX2
3	FISCHER_DREAM_TARGETS	929	92	23191	590	4.6252e-26	7.52334e-22	greater	0.0990312	4.59604	UBR7 DEPDC1B CUL3 RAD51 GTSE1 UBE2T SEC22C CDKN3 E2F1 FAM83D METTL4 KLHDC4 MDM1 MCM3 LMNB1 ECT2 SLC1A4 MSH6 SFPQ CENPF PHF19 CENPL MND1 CDKN2C HJURP AMD1 NUP153 DEK TTF1 MCM8 DLGAP5 YEATS4 DUT SEC14L1 GINS2 RFC3 CKAP2 POLR1E GGH UACA MNS1 PMAIP1 IFNAR1 PLK4 POU2F1 LBR CDCA7 CISD2 SPATA5 NCAPG2 TAF5 TMEM18 SPC25 HNRNPU RPIA AZIN1 DSCR3 CCNF USP1 HMGB2 SAP30 GRPEL2 PSIP1 ZNF367 ZMYND19 DTYMK MAT2A …
3	Cell_cycle_Liu	244	36	25281	596	7.19139e-18	1.3376e-16	greater	0.147541	3.98418	UBR7 DEPDC1B KLF6 GTSE1 UBE2T CDKN3 FAM83D DNAJB6 ECT2 SFPQ CENPF CENPL HJURP DLGAP5 YEATS4 ZNF141 KIAA0907 RFC3 CKAP2 LBR CCNF USP1 HMGB2 ZNF367 C11orf82 ZMYND19 CKAP2L C14orf142 RRM2 CKAP5 AURKB CIITA GINS3 IQGAP3 DCUN1D3 FAM111B
3	GSE37532_WT_VS_PPARG_KO_VISCERAL_ADIPOSE_TISSUE_TREG_UP	200	33	23191	590	4.49548e-17	3.65618e-13	greater	0.165	3.52661	DEPDC1B GTSE1 UBE2T CDKN3 CENPI CPSF6 BACH2 ECT2 CDKN2C DEK DLGAP5 RAP1B DUT GINS2 PAPSS1 ANAPC11 PLK4 SRP9 MFHAS1 ATP6V1G3 CCNF HMGB2 YWHAZ PSIP1 ZNF367 DTYMK CKAP2L DCP2 IQGAP3 TUBB4B FAM111B MME PRC1
3	KINSEY_TARGETS_OF_EWSR1_FLII_FUSION_UP	1278	91	23191	590	1.4212e-16	7.70574e-13	greater	0.071205	3.4804	UBR7 DEPDC1B CUL3 RAD51 GTSE1 UBE2T TXLNG CDKN3 SLMO2 E2F1 FAM83D METTL4 MIB1 MPP6 GRPEL1 METAP2 SH2B3 MCM3 PPP2R5D LMNB1 BCL6 ECT2 ID2 SLC1A4 MSH6 SFPQ MRPS15 CENPF CENPL NUDCD1 COIL MND1 PDS5A ATF1 HJURP FAM199X NUP153 DEK TTF1 MCM8 DLGAP5 YEATS4 HDHD1 QRSL1 GINS2 RFC3 MAP3K7 CKAP2 LEF1 TMEM132B COPS3 PMAIP1 PLK4 PARP1 CDCA7 NCAPG2 TAF5 SPC25 HNRNPU ASAP1 APCDD1 SENP3 CCNF USP1 HMGB2 ZNF367 C11…
3	CHANG_CYCLING_GENES	148	28	23191	590	2.43623e-16	9.90692e-13	greater	0.189189	3.46469	DEPDC1B GTSE1 UBE2T CDKN3 E2F1 FAM83D LMNB1 CENPF MND1 HJURP AMD1 MCM8 DLGAP5 GINS2 CKAP2 CDCA7 LYAR CCNF USP1 C11orf82 CKAP2L CDK1 RRM2 CIITA GINS3 TUBB4B FAM111B TUBB
3	MORI_IMMATURE_B_LYMPHOCYTE_DN	90	22	23191	590	1.187e-15	3.86153e-12	greater	0.244444	3.37835	RAD51 CDKN3 MCM3 LMNB1 CENPL CDKN2C DLGAP5 IGLL1 DUT RAN CDCA7 HMGB2 TUBA1A CDK1 RRM2 CKAP5 IQGAP3 TUBB4B HMGB1 TUBB HNRNPAB PRC1
3	GOBERT_OLIGODENDROCYTE_DIFFERENTIATION_UP	570	53	23191	590	5.38661e-15	1.09523e-11	greater	0.0929825	3.31066	DEPDC1B RAD51 PABPC1 GTSE1 UBE2T CDKN3 E2F1 FAM83D CENPI MCM3 SPARC LMNB1 ECT2 MSH6 CENPF PHF19 CENPL CDKN2C HJURP MCM8 DLGAP5 DUT GINS2 NUP210 RFC3 CKAP2 MNS1 PLK4 CDCA7 LYAR NCAPG2 PDSS1 TAF5 SPC25 CCNF USP1 PBXIP1 HMGB2 ZNF367 C11orf82 CKAP2L CDK1 ELOVL6 DLGAP1 RRM2 CKAP5 AURKB LIN9 IQGAP3 HYLS1 PRC1 CENPW DNAJC9
3	NUYTTEN_EZH2_TARGETS_DN	1024	71	23191	590	5.8902e-13	8.35463e-10	greater	0.0693359	3.01298	SYPL1 UBR7 DEPDC1B CUL3 RAD51 PTPN18 GTSE1 UBE2T PAPOLA SEC22C CDKN3 SLMO2 FAM83D CENPI C5 FUBP3 CASC3 MAP2K6 LMNB1 ECT2 CENPF PHF19 CENPL NUDCD1 MND1 HJURP MCM8 DLGAP5 GINS2 NUP210 RBM38 LIMD2 LBR CDCA7 RNF44 SYBU BTBD10 TMEM218 SPC25 USP12 LZIC PBXIP1 HMGB2 PDSS2 SLC16A9 C11orf82 DTYMK SLC16A4 MRPL1 CKAP2L CDK1 RRM2 C5orf34 DCP2 SP3 RMI2 AURKB C3orf58 CEP97 LIN9 IQGAP3 HMGB1 AMZ2 ENTPD4 MRPL42 …
3	HALLMARK_E2F_TARGETS	200	28	23191	590	6.1635e-13	8.35463e-10	greater	0.14	3.01298	UBR7 ING3 UBE2T CDKN3 RBBP7 GSPT1 MCM3 LMNB1 CDKN2C NUP153 DEK DLGAP5 NAA38 DUT RAN RFC3 PLK4 LBR LYAR SPC25 USP1 HMGB2 PSIP1 CDK1 RRM2 AURKB GINS3 TUBB
3	DUTERTRE_ESTRADIOL_RESPONSE_24HR_UP	324	35	23191	590	2.30615e-12	2.50078e-09	greater	0.108025	2.9329	DEPDC1B RAD51 GTSE1 UBE2T E2F1 FAM83D CENPI SLC7A5 MCM3 LMNB1 CENPL MCM8 DLGAP5 DUT GINS2 RFC3 GGH PLK4 CDCA7 LRIG1 NCAPG2 PDSS1 ZNF367 C11orf82 HIST1H1E CDK1 RRM2 AMZ1 AURKB GINS3 IQGAP3 FAM111B SLC22A5 PRC1 MICB
3	GSE21670_UNTREATED_VS_TGFB_IL6_TREATED_CD4_TCELL_UP	199	27	23191	590	3.28701e-12	3.31934e-09	greater	0.135678	2.91186	ALPK1 E2F1 FAM83D CENPI C5 FAM208B BACH2 ECT2 ZNF831 DEK RFC3 PLK4 C1orf35 GFOD1 NCAPG2 MFHAS1 TAF5 CCDC141 PSIP1 ZNF367 ZMYND19 IQCD CEP135 PGBD5 BCR PRC1 CLDN23
3	PUJANA_BRCA2_PCC_NETWORK	423	40	23191	590	4.96742e-12	4.25263e-09	greater	0.0945626	2.89333	GTSE1 CDKN3 E2F1 MAP2K6 CPSF6 MCM3 LMNB1 CENPF CNTRL KIAA0922 CXCR4 CDKN2C DEK TTF1 DLGAP5 DUT RFC3 TMEM106C MDM2 LEF1 COPS3 PLK4 SRP9 LBR MFHAS1 SPC25 RPIA PRKCA CCNF USP1 HMGB2 PSIP1 DTYMK MAT2A CDK1 RRM2 DCP2 CKAP5 AURKB DNAJC9
3	HOFFMANN_LARGE_TO_SMALL_PRE_BII_LYMPHOCYTE_UP	163	24	23191	590	8.42653e-12	6.8533e-09	greater	0.147239	2.85729	RAD51 UBE2T CDKN3 GSPT1 ECT2 CENPL COIL CDKN2C TUBA1B DLGAP5 DUT RAN RFC3 PLK4 AZIN1 HMGB2 TUBA1A CDK1 RRM2 CKAP5 AURKB TUBB4B TUBB PRC1
3	BLUM_RESPONSE_TO_SALIRASIB_DN	342	35	23191	590	1.06275e-11	8.16358e-09	greater	0.102339	2.84396	RAD51 CDKN3 E2F1 RBBP7 MCM3 ID2 MSH6 SFPQ CENPF CDKN2C DEK SGPP1 DUT GINS2 RFC3 DHX9 TNS3 PLK4 SRP9 PARP1 CCNF USP1 MAPRE2 TUBA1A DTYMK CDK1 NPTX1 RRM2 UBE2N AURKB SEPT9 TUBB4B HMGB1 TUBB PRC1
3	FISCHER_G2_M_CELL_CYCLE	225	28	23191	590	1.10414e-11	8.16358e-09	greater	0.124444	2.84396	FYN DEPDC1B GTSE1 FAM83D METTL4 ECT2 SFPQ CENPF CENPL CDKN2C HJURP AMD1 CKAP2 PLK4 LBR CCNF HMGB2 SAP30 MAT2A CKAP2L CDK1 ATF7IP DCP2 CKAP5 AURKB IQGAP3 TUBB PRC1
3	WHITFIELD_CELL_CYCLE_G2	182	25	23191	590	1.50807e-11	1.06653e-08	greater	0.137363	2.82348	KLF6 TTC38 FAM83D LMNB1 NR3C1 CENPL MND1 CDKN2C HJURP CKAP2 UACA IFNAR1 LBR CCNF HMGB2 SAP30 TUBA1A CKAP2L CDK1 AURKB CIITA HIST3H2A IQGAP3 TUBB4B TUBB
3	GOLDRATH_EFF_VS_MEMORY_CD8_TCELL_UP	200	26	23191	590	2.13874e-11	1.33803e-08	greater	0.13	2.80598	SYPL1 RAD51 UBE2T CDKN3 LMNB1 ECT2 CDKN2C TUBA1B DLGAP5 LGALS3 RAN GGH GABARAPL1 PLK4 CCNF STT3B TUBA1A CDK1 RRM2 ISG20 CKAP5 UBE2N AURKB IQGAP3 MPEG1 PRC1
3	GSE21063_WT_VS_NFATC1_KO_8H_ANTI_IGM_STIM_BCELL_UP	200	26	23191	590	2.13874e-11	1.33803e-08	greater	0.13	2.80598	DEPDC1B RAD51 UBE2T FAM83D ECT2 FAM45A CENPL HJURP DLGAP5 YEATS4 GINS2 NUP210 RFC3 TMEM106C GGH CDCA7 SAP30 ZNF367 DTYMK CDK1 ELOVL6 AURKB TUBB GM2A HYLS1 PRC1
3	MARKEY_RB1_ACUTE_LOF_UP	235	28	23191	590	3.11985e-11	1.81241e-08	greater	0.119149	2.7824	RAD51 UBE2T CDKN3 E2F1 ST3GAL4 MCM3 ECT2 SFPQ DEK DLGAP5 TMEM106C MDM2 CKAP2 ANAPC11 PARP1 KLF10 CCNF HMGB2 OTUD4 PSIP1 DTYMK CDK1 PTGER4 RRM2 IQGAP3 TUBB PRC1 DNAJC9
3	SHEDDEN_LUNG_CANCER_POOR_SURVIVAL_A6	456	40	23191	590	4.86946e-11	2.64022e-08	greater	0.0877193	2.75288	AP2S1 GTSE1 TTC38 CDKN3 CENPI SLC7A5 LMNB1 MSH6 CENPF CDKN2C HJURP PAX8 DLGAP5 YEATS4 GINS2 NUP210 RAN RFC3 CKAP2 IGF2BP3 GGH NAB1 PMAIP1 PLK4 NCAPG2 TWF1 SPC25 HMGB2 SAP30 DTYMK UBE2V2 CDK1 ELOVL6 RRM2 UBE2N AURKB GINS3 MRPL42 PRC1 DNAJC9
3	MORI_LARGE_PRE_BII_LYMPHOCYTE_UP	86	17	23191	590	7.16292e-11	3.75845e-08	greater	0.197674	2.72488	CDKN3 MCM3 LMNB1 CENPL CDKN2C IGLL1 DUT RAN CDCA7 TUBA1A CDK1 RRM2 TUBB4B HMGB1 TUBB HNRNPAB PRC1
3	TOYOTA_TARGETS_OF_MIR34B_AND_MIR34C	463	40	23191	590	7.66556e-11	3.8965e-08	greater	0.0863931	2.72201	RAD51 GTSE1 KLHDC4 CPSF6 RIC8B MCM3 LMNB1 CENPF MCM8 ZNF141 NUP210 RAN RFC3 DHX9 POLR1E MNS1 ARHGDIA PLK4 MBOAT2 VPS54 CDCA7 TMEM18 RPIA ENAH FAM81A CCNF YWHAZ PSIP1 STRBP ZMYND19 CKAP2L RRM2 AURKB ZBTB20 C3orf58 GINS3 MSL1 TUBB HNRNPAB HYLS1
3	KOBAYASHI_EGFR_SIGNALING_24HR_DN	251	28	23191	590	1.46282e-10	7.21038e-08	greater	0.111554	2.67246	RAD51 GTSE1 CDKN3 E2F1 MCM3 LMNB1 ECT2 MSH6 TUBA1B HJURP DLGAP5 DUT GINS2 RFC3 PLK4 NCAPG2 SPC25 CCNF USP1 HMGB2 CDK1 RRM2 AURKB GINS3 TUBB4B TUBB PRC1 DNAJC9
3	SOTIRIOU_BREAST_CANCER_GRADE_1_VS_3_UP	151	21	23191	590	4.64494e-10	2.1587e-07	greater	0.139073	2.58182	RAD51 GTSE1 CDKN3 E2F1 CENPI SLC7A5 MCM3 LMNB1 ECT2 CENPF TUBA1B HJURP DLGAP5 NCAPG2 PDSS1 CDK1 RRM2 UBE2N AURKB PRC1 DNAJC9
3	PUJANA_XPRSS_INT_NETWORK	168	22	23191	590	5.91116e-10	2.38132e-07	greater	0.130952	2.57355	GTSE1 LMNB1 CNTRL KIAA0922 CDKN2C DEK DUT RFC3 COPS3 PLK4 LBR SPC25 RPIA CCNF USP1 HMGB2 PSIP1 MAT2A CDK1 DCP2 AURKB DNAJC9
3	GSE15750_DAY6_VS_DAY10_TRAF6KO_EFF_CD8_TCELL_UP	200	24	23191	590	6.29515e-10	2.38132e-07	greater	0.12	2.57355	RAD51 GTSE1 CDKN3 SLMO2 CENPI MCM3 ARL6 ECT2 CENPF MND1 TUBA1B DUT CKAP2 NCAPG2 SPC25 CCNF HMGB2 CKAP2L CDK1 RRM2 CKAP5 UBE2N AURKB TUBB4B
3	GSE9509_LPS_VS_LPS_AND_IL10_STIM_IL10_KO_MACROPHAGE_30MIN_DN	199	24	23191	590	5.68196e-10	2.38132e-07	greater	0.120603	2.57355	CREBBP MTA3 KATNAL1 PLA2G15 ECT2 NPY VPREB3 DTX1 MDM2 LEF1 LRIG1 ARHGAP27 BTG2 SAP30 VPREB1 CKAP2L PIK3CD DCP2 CEP135 FANCB SESTD1 ENTPD4 MICB CAPN14
3	GSE37534_UNTREATED_VS_GW1929_TREATED_CD4_TCELL_PPARG1_AND_FOXP3_TRASDUCED_DN	200	24	23191	590	6.29515e-10	2.38132e-07	greater	0.12	2.57355	RAB27A TRIB2 GTSE1 RBBP7 CPSF6 LMNB1 BCL6 ECT2 CENPF HJURP IRF1 ATXN10 RFC3 RNFT2 CPM PLK4 PDSS1 HMGB2 YWHAZ PSIP1 CDK1 CKAP5 AURKB TUBB4B
3	ISHIDA_E2F_TARGETS	53	13	23191	590	6.88824e-10	2.54646e-07	greater	0.245283	2.56789	RAD51 UBE2T MCM3 CDKN2C DUT RFC3 LBR CDCA7 HMGB2 CDK1 RRM2 AURKB PRC1
3	MORI_PRE_BI_LYMPHOCYTE_UP	80	15	23191	590	1.96698e-09	6.6656e-07	greater	0.1875	2.48519	RAD51 LMNB1 IGLL1 RAN HSPBP1 LEF1 CDCA7 TUBA1A CDK1 RRM2 TUBB4B TUBB HNRNPAB MPEG1 PRC1
3	LE_EGR2_TARGETS_UP	108	17	23191	590	2.87268e-09	8.81643e-07	greater	0.157407	2.46063	RAD51 UBE2T LMNB1 ECT2 ID2 CXCR4 ETS1 PLK4 KLF10 USP1 HMGB2 CDK1 RRM2 LIN9 IQGAP3 PRC1 DNAJC9
3	CROONQUIST_IL6_DEPRIVATION_DN	98	16	23191	590	4.7769e-09	1.29502e-06	greater	0.163265	2.42646	ABHD5 PTPRC CDKN3 MCM3 LMNB1 DUT RFC3 GGH PLK4 SPC25 CCNF HMGB2 DTYMK CDK1 RRM2 AURKB
3	ZHOU_CELL_CYCLE_GENES_IN_IR_RESPONSE_6HR	85	15	23191	590	4.71537e-09	1.29502e-06	greater	0.176471	2.42646	RAD51 UBE2T E2F1 MCM3 LMNB1 DEK DLGAP5 GINS2 LBR USP1 HMGB2 SAP30 DTYMK GINS3 DNAJC9
3	TIEN_INTESTINE_PROBIOTICS_24HR_UP	557	41	23191	590	4.93843e-09	1.31686e-06	greater	0.0736086	2.42497	PICALM GTSE1 DOCK9 CDKN3 CENPI MMD METAP2 CPSF6 MCM3 C5orf15 ID2 MSH6 SFPQ CENPF HJURP AMD1 MTRR DLGAP5 DUT HDHD1 GINS2 RAN RFC3 DHX9 TNS3 MTCH1 GGH CREG1 SPC25 ATP5L RRM2 PAIP1 UBE2N GINS3 GM2A ENTPD4 HNRNPAB PRC1 DNAJC9 TAX1BP3 MRPL46
3	ZHOU_CELL_CYCLE_GENES_IN_IR_RESPONSE_24HR	128	18	23191	590	6.38441e-09	1.64839e-06	greater	0.140625	2.40477	UBE2T CDKN3 E2F1 MCM3 LMNB1 CENPF MCM8 DLGAP5 CKAP2 LBR SPC25 USP1 HMGB2 DTYMK CDK1 GINS3 PRC1 DNAJC9
3	GSE13547_2H_VS_12_H_ANTI_IGM_STIM_BCELL_DN	181	21	23191	590	1.2644e-08	3.06967e-06	greater	0.116022	2.34796	RAD51 CDKN3 RBBP7 PIGT IL1B DUT RAN RFC3 COPS3 LYAR SPC25 PSMD6 CKAP2L UGP2 CDK1 RRM2 UBE2N AURKB TUBB4B MRPL42 MRPL46
3	GSE30962_PRIMARY_VS_SECONDARY_ACUTE_LCMV_INF_CD8_TCELL_UP	199	22	23191	590	1.41831e-08	3.34351e-06	greater	0.110553	2.34004	IKZF2 RAD51 IRAK3 MPP6 MCM3 CENPF MND1 HJURP DLGAP5 MNS1 PLK4 NCAPG2 SPC25 ASAP1 CCNF STT3B HMGB2 CKAP2L RRM2 UCP3 AURKB TUBB4B
3	GSE15750_DAY6_VS_DAY10_EFF_CD8_TCELL_UP	200	22	23191	590	1.55406e-08	3.51087e-06	greater	0.11	2.33551	RAD51 GTSE1 CDKN3 FAM83D CENPI TUBA1B GINS2 CHIT1 CKAP2 SPC25 LZIC CD2BP2 CKAP2L CDK1 RRM2 AURKB IQGAP3 HNRNPAB HYLS1 PRC1 CENPW TAX1BP3
3	FUJII_YBX1_TARGETS_DN	202	22	23191	590	1.86236e-08	4.09368e-06	greater	0.108911	2.32118	DEPDC1B RAD51 ITGAE CDKN3 MDM1 MCM3 LMNB1 PHF19 CXCR4 DUT GINS2 RFC3 PLK4 CDCA7 NCAPG2 SPC25 ENAH CCNF ZNF367 DTYMK RRM2 MICB
3	ODONNELL_TFRC_TARGETS_DN	139	18	23191	590	2.3775e-08	5.08847e-06	greater	0.129496	2.30074	DEPDC1B GTSE1 CDKN3 FAM83D ECT2 CENPF MND1 DLGAP5 PLK4 TAF5 SPC25 CKAP2L CDK1 RRM2 DCP2 AURKB GINS3 PRC1
3	MARSON_BOUND_BY_E2F4_UNSTIMULATED	728	47	23191	590	2.47381e-08	5.22585e-06	greater	0.0645604	2.29823	PIAS1 DEPDC1B RAD51 GTSE1 E2F1 CENPI MDM1 MCM3 OGG1 ECT2 MSH6 SFPQ OSCP1 CENPL NUDCD1 MND1 HJURP NUP153 MCM8 DLGAP5 MAP3K7 UBAP2 MNS1 PLK4 CDCA7 BTBD10 SPC25 ZNF689 HIST1H2BD CCNF USP1 ZNF367 ZMYND19 NSMCE1 CD2BP2 CKAP2L CDK1 RRM2 AURKB HIST3H2A GINS3 ZNF438 BICD2 TUBB PRC1 DNAJC9 DDOST
3	RUIZ_TNC_TARGETS_DN	142	18	23191	590	3.3248e-08	6.84571e-06	greater	0.126761	2.27257	ABHD5 E2F1 SLC7A5 MCM3 HJURP GINS2 POLR1E NCAPG2 PDSS1 SPC25 USP1 IL8 CDK1 RRM2 AURKB GINS3 TUBB4B DNAJC9
3	FISCHER_G1_S_CELL_CYCLE	194	21	23191	590	4.26115e-08	8.55703e-06	greater	0.108247	2.25115	UBR7 RAD51 E2F1 MAP2K6 MDM1 MCM3 MSH6 YEATS4 GINS2 MNS1 CDCA7 HIST1H2BD USP1 ZNF367 ZMYND19 CNNM3 DLGAP1 RRM2 TMCC1 HIST3H2A FAM111B
3	CHIANG_LIVER_CANCER_SUBCLASS_PROLIFERATION_UP	178	20	23191	590	4.70789e-08	9.33884e-06	greater	0.11236	2.2427	DEPDC1B SEL1L3 CDKN3 MMD LMNB1 ECT2 CENPF HJURP DLGAP5 IGF2BP3 CDCA7 PM20D2 HMGB2 CKAP2L CDK1 MARCH3 RMI2 AURKB PELI1 PRC1
3	E2F1DP1RB_01	231	23	23191	590	4.83686e-08	9.47908e-06	greater	0.0995671	2.24126	DNAJC11 UBR7 RAD51 ING3 E2F1 RBBP7 GSPT1 MCM3 MCM8 CDCA7 CTDSP1 STT3B ZNF367 MAT2A C14orf142 CDK1 RRM2 SP3 RMI2 SLCO3A1 GINS3 C19orf68 DNAJC9
3	LINDGREN_BLADDER_CANCER_CLUSTER_3_UP	329	28	23191	590	5.71436e-08	1.08081e-05	greater	0.0851064	2.22851	RAD51 HMOX1 SNTA1 E2F1 FAM83D RBBP7 CENPF CDKN2C DEK MCM8 DLGAP5 GINS2 RBM38 RFC3 TMEM106C RNFT2 CKAP2 GGH MNS1 PLK4 NCAPG2 BTG3 HIST1H2BD HMGB2 CDK1 RRM2 RMI2 PRC1
3	SARRIO_EPITHELIAL_MESENCHYMAL_TRANSITION_UP	180	20	23191	590	5.67243e-08	1.08081e-05	greater	0.111111	2.22851	RAD51 UBE2T E2F1 MCM3 ECT2 PHF19 MBOAT7 YEATS4 RFC3 PLK4 CDCA7 MFHAS1 ZNF367 TUBA1A CDK1 RRM2 TUBB4B TUBB PRC1 CENPW
3	WHITEFORD_PEDIATRIC_CANCER_MARKERS	116	16	23191	590	5.62365e-08	1.08081e-05	greater	0.137931	2.22851	E2F1 CENPF MND1 DLGAP5 GINS2 RFC3 CKAP2 GGH PLK4 CDCA7 ZNF367 TUBA1A DTYMK CDK1 RRM2 PRC1
3	GSE3982_DC_VS_TH2_DN	200	21	23191	590	7.19946e-08	1.25921e-05	greater	0.105	2.21357	UBR7 STAP1 ING3 SP140 BACH2 MRPS15 CENPF DLGAP5 QRSL1 RAN RFC3 MAP3K7 NAB1 PMAIP1 SPC25 RPIA ARHGAP35 GINS3 HNRNPAB MRPL42 DNAJC9
3	HALLMARK_G2M_CHECKPOINT	200	21	23191	590	7.19946e-08	1.25921e-05	greater	0.105	2.21357	CUL3 CDKN3 E2F1 SLC7A5 GSPT1 MCM3 LMNB1 SFPQ CENPF CDKN2C AMD1 GINS2 PLK4 LBR HNRNPU CCNF SAP30 DTYMK CDK1 AURKB PRC1
3	WILCOX_RESPONSE_TO_PROGESTERONE_UP	152	18	23191	590	9.54219e-08	1.61028e-05	greater	0.118421	2.18931	KLF6 PTHLH HMOX1 MDM1 CENPF PDS5A NPY CDKN2C HJURP DLGAP5 SEC14L1 LPIN1 HMGB2 CDK1 ELOVL6 RRM2 SMPDL3A PRC1
3	GSE7568_IL4_VS_IL4_AND_DEXAMETHASONE_TREATED_MACROPHAGE_UP	169	19	23191	590	9.88728e-08	1.62451e-05	greater	0.112426	2.18844	PABPC1 UBE2T RBBP7 CENPI CXCR4 CDKN2C DEK MNS1 ARHGDIA PLK4 NCAPG2 TAF5 TMEM218 PPAP2B TUBA1A FANCB GINS3 MME MRPL42
3	MISSIAGLIA_REGULATED_BY_METHYLATION_DN	122	16	23191	590	1.14991e-07	1.87044e-05	greater	0.131148	2.17441	CDKN3 LMNB1 MSH6 CENPF CDKN2C DEK DLGAP5 DUT LBR HMGB2 PSIP1 DTYMK CDK1 HMGB1 HNRNPAB PRC1
3	GO_PHAGOCYTOSIS_RECOGNITION	34	9	23191	590	1.40233e-07	2.23631e-05	greater	0.264706	2.15649	SCARB1 FCN1 IGLL1 IGHA2 IGHE IGHG2 IGHG3 IGHD IGLL5
3	ROSTY_CERVICAL_CANCER_PROLIFERATION_CLUSTER	140	17	23191	590	1.47406e-07	2.32787e-05	greater	0.121429	2.15245	GTSE1 SLMO2 E2F1 LMNB1 ECT2 MRPS15 CENPF HJURP DLGAP5 GGH CCNF HMGB2 DTYMK CDK1 RRM2 AURKB PRC1
3	KONG_E2F3_TARGETS	97	14	23191	590	2.07351e-07	3.18186e-05	greater	0.14433	2.12069	RAD51 UBE2T MCM3 LMNB1 CENPF DLGAP5 NCAPG2 SPC25 CCNF USP1 HMGB2 PSIP1 IQGAP3 PRC1
3	GSE14415_INDUCED_VS_NATURAL_TREG_DN	178	19	23191	590	2.2393e-07	3.32949e-05	greater	0.106742	2.11604	UBR7 DEPDC1B RAD51 MPP6 MCM3 LMNB1 ECT2 CENPF NUDCD1 PIGT DLGAP5 LGALS3 IGF2BP3 PLK4 CDCA7 NCAPG2 CKAP2L CDK1 CKAP5
3	SENGUPTA_NASOPHARYNGEAL_CARCINOMA_UP	294	25	23191	590	2.79482e-07	3.95309e-05	greater	0.085034	2.09835	DEPDC1B SPARC ECT2 ID2 DOCK7 CENPF INHBA MCM8 DLGAP5 DUT RAN RFC3 CAPRIN1 PMAIP1 CDCA7 PM20D2 ASAP1 CCNF HMGB2 ZNF367 CDK1 RRM2 CEP135 PRC1 DNAJC9
3	GRAHAM_CML_DIVIDING_VS_NORMAL_QUIESCENT_UP	181	19	23191	590	2.90493e-07	4.0354e-05	greater	0.104972	2.09621	RAD51 CDKN3 SLC7A5 GSPT1 ECT2 MRPS15 CENPF DLGAP5 DUT GINS2 RFC3 GGH PDSS1 SPC25 CDK1 ELOVL6 RRM2 AURKB PRC1
3	GSE24634_TEFF_VS_TCONV_DAY3_IN_CULTURE_UP	200	20	23191	590	3.17553e-07	4.0354e-05	greater	0.1	2.09621	STAP1 RAD51 RAB27A KIAA0020 P2RX5 GRPEL1 TUBA1B TTF1 DUT TMEM106C CKAP2 PMAIP1 MFHAS1 TAF5 DTYMK CDK1 GINS3 CEP97 TUBB PRC1
3	GSE24634_TEFF_VS_TCONV_DAY5_IN_CULTURE_UP	200	20	23191	590	3.17553e-07	4.0354e-05	greater	0.1	2.09621	ABHD5 UBR7 KIAA0020 CDKN3 GSPT1 GRPEL1 VDR LMNB1 ECT2 CENPF DUT CKAP2 GGH TAF5 BTG3 PMVK DTYMK RRM2 CKAP5 GINS3
3	GSE7460_CTRL_VS_TGFB_TREATED_ACT_TREG_UP	200	20	23191	590	3.17553e-07	4.0354e-05	greater	0.1	2.09621	GRAMD1B PICALM CRLS1 MPP6 METAP2 MCM3 ID2 SFPQ RAN GGH PLK4 PDSS1 SLA DSCR3 USP1 PSIP1 UBE2N HNRNPAB RCSD1 DDOST
3	GSE25088_WT_VS_STAT6_KO_MACROPHAGE_IL4_STIM_DN	200	20	23191	590	3.17553e-07	4.0354e-05	greater	0.1	2.09621	RAD51 CDKN3 CENPF HJURP DLGAP5 CBFA2T3 RFC3 PMAIP1 PLK4 NCAPG2 ASAP2 HMGB2 CDK1 RRM2 CKAP5 GINS3 HMGB1 ASB13 PRC1 DNAJC9
3	Proliferation_Node1618	58	9	25281	596	8.91904e-06	4.36564e-05	greater	0.155172	2.08805	CDKN3 CENPF HJURP GINS2 LBR HMGB2 RRM2 MRPL42 PRC1
3	GCB.promoter.BCL6.alone.106	106	12	25281	596	9.06745e-06	4.38064e-05	greater	0.113208	2.08769	SP140 PTPRC SEL1L3 CDKN3 PUS3 KIAA0907 PTPN7 MAPRE2 ISG20 FAM167B PDE4B MRPL42
3	Tcell_PIrep4x_Feske_Fig6	60	9	25281	596	1.18606e-05	5.38066e-05	greater	0.15	2.0662	SMARCA2 FYB CENPF CDKN2C LIMD2 HMGB2 FAM102A UGP2 TUBB
3	E2F_Q3	227	21	23191	590	5.99043e-07	7.4382e-05	greater	0.092511	2.03188	DNAJC11 PIAS1 RAD51 ING3 E2F1 RBBP7 MCM3 ERBB2IP FOXO3 PDS5A NUP153 MCM8 PLK4 CDCA7 CTDSP1 USP1 STT3B ZNF367 MAT2A CDK1 C19orf68
3	NIKOLSKY_BREAST_CANCER_6P24_P22_AMPLICON	21	7	23191	590	6.10801e-07	7.52673e-05	greater	0.333333	2.03061	CD83 SIRT5 NUP153 DEK KIF13A RNF144B GFOD1
3	GO_POSITIVE_REGULATION_OF_CELL_CYCLE_PROCESS	247	22	23191	590	6.29118e-07	7.63674e-05	greater	0.0890688	2.02906	CREBBP CUL3 GTSE1 E2F1 FAM83D CNOT2 ECT2 IL1A ID2 SFPQ IL1B DLGAP5 RBM38 MDM2 CNOT6L LEF1 ANAPC11 PLK4 BTG2 CXCR5 CDK1 AURKB
3	PATIL_LIVER_CANCER	747	44	23191	590	7.58424e-07	9.07097e-05	greater	0.0589023	2.01056	SYPL1 DEPDC1B UBE2T AACS CDKN3 E2F1 MCM3 SPARC SLC1A4 CENPF CDKN2C HJURP DEK MBOAT7 PAX8 DLGAP5 TMEM106C IGF2BP3 RPTOR PLK4 LBR CDCA7 GNA12 NCAPG2 ASAP1 PRKCA ENAH HIST1H2BD USP1 HDAC11 YWHAZ MID1IP1 TUBA1A CDK1 RRM2 TMCC1 HIST3H2A CEP97 SESTD1 TUBB MRPL42 CENPW DDOST SNHG10
3	BASAKI_YBX1_TARGETS_UP	290	24	23191	590	7.67293e-07	9.11006e-05	greater	0.0827586	2.01009	DEPDC1B RAD51 GTSE1 CDKN3 FAM83D CENPI SLC7A5 MCM3 PHF19 HJURP GINS2 RFC3 DHX9 HMGB2 ZNF367 TUBA1A DTYMK CDK1 CAMTA1 AURKB TUBB4B PRC1 CENPW DNAJC9
3	GSE21927_UNTREATED_VS_GMCSF_GCSF_TREATED_BONE_MARROW_UP	194	19	23191	590	8.41449e-07	9.84676e-05	greater	0.0979381	2.00168	ANAPC4 RHOBTB1 C2orf42 DOCK7 ATF1 RFC3 TNS3 RSL24D1 PAPSS1 SLC15A4 CREG1 TMEM218 ING5 ZNF608 WIBG SP3 IRS2 KLHL14 LINC00487
3	E2F_Q6	232	21	23191	590	8.53626e-07	9.91792e-05	greater	0.0905172	2.00089	DNAJC11 UBR7 RAD51 ING3 E2F1 GSPT1 MCM3 ERBB2IP NUP153 MCM8 CDCA7 STT3B ZNF367 C14orf142 CDK1 RRM2 SP3 RMI2 SLCO3A1 GINS3 DNAJC9
3	REACTOME_CELL_CYCLE	421	30	23191	590	8.96113e-07	0.000103377	greater	0.0712589	1.99639	ANAPC4 PCM1 E2F1 RBBP7 CENPI MCM3 PPP2R5D LMNB1 CNTRL CENPL CDKN2C HJURP MCM8 GINS2 RFC3 MDM2 ANAPC11 PLK4 SPC25 HIST1H2BD PSMD6 TUBA1A CDK1 RRM2 CEP135 CKAP5 AURKB LIN9 TUBB4B TUBB
3	LINDGREN_BLADDER_CANCER_CLUSTER_1_DN	378	28	23191	590	9.4089e-07	0.000107025	greater	0.0740741	1.99262	FYN RAD51 GTSE1 PPP1R12B HMOX1 E2F1 FAM83D CENPF PHF19 CDKN2C MCM8 DLGAP5 GINS2 RFC3 ADAM19 MNS1 PLK4 DQX1 CDCA7 NCAPG2 ASAP1 ENAH HMGB2 TUBA1A CDK1 RRM2 PELI1 PRC1
3	E2F_Q4	234	21	23191	590	9.80598e-07	0.000110003	greater	0.0897436	1.98962	DNAJC11 UBR7 RAD51 ING3 E2F1 GSPT1 MCM3 ERBB2IP NUP153 MCM8 CDCA7 STT3B ZNF367 C14orf142 CDK1 RRM2 SP3 RMI2 SLCO3A1 GINS3 DNAJC9
3	KANG_DOXORUBICIN_RESISTANCE_UP	54	10	23191	590	1.04859e-06	0.000115246	greater	0.185185	1.98453	CDKN3 LMNB1 HJURP PLK4 NCAPG2 HMGB2 DTYMK CDK1 RRM2 PRC1
3	GO_CELL_CYCLE_PHASE_TRANSITION	255	22	23191	590	1.07156e-06	0.00011543	greater	0.0862745	1.98436	CUL3 PPP1R12B PCM1 PTPRC CDKN3 E2F1 GSPT1 MCM3 ID2 CNTRL INHBA CDKN2C MCM8 PLK4 TUBA1A CDK1 RRM2 CEP135 CKAP5 IQGAP3 TUBB4B TUBB
3	GSE22886_UNSTIM_VS_IL2_STIM_NKCELL_DN	200	19	23191	590	1.33088e-06	0.000125133	greater	0.095	1.97551	MMD TUBA1B GINS2 RAN COPS3 ARHGDIA PTPN7 PDSS1 SENP3 PSMD6 MAT2A UBE2N GINS3 TUBB4B TUBB HNRNPAB PRC1 DNAJC9 DDOST
3	GSE24634_TREG_VS_TCONV_POST_DAY7_IL4_CONVERSION_UP	200	19	23191	590	1.33088e-06	0.000125133	greater	0.095	1.97551	RAD51 SP140 P2RX5 CDKN3 LMNB1 CENPF ITPR2 HJURP DLGAP5 DUT TMEM106C PLK4 NCAPG2 ELOVL6 RRM2 AURKB TUBB4B HNRNPAB PRC1
3	GSE3982_DC_VS_TH1_DN	200	19	23191	590	1.33088e-06	0.000125133	greater	0.095	1.97551	UBR7 KLF6 SP140 VDR BACH2 CENPF DLGAP5 QRSL1 RAN ADAM19 MAP3K7 SECTM1 PMAIP1 PARP1 SPC25 RPIA PIK3CD HNRNPAB DNAJC9
3	E2F4DP1_01	239	21	23191	590	1.37693e-06	0.000128719	greater	0.0878661	1.9724	UBR7 ING3 E2F1 RBBP7 GSPT1 MCM3 MCM8 MAP3K7 CDCA7 STT3B ZNF367 MAT2A C14orf142 CDK1 RRM2 SP3 RMI2 SLCO3A1 GINS3 C19orf68 DNAJC9
3	BENPORATH_PROLIFERATION	147	16	23191	590	1.47489e-06	0.00013554	greater	0.108844	1.96671	RAD51 UBE2T CDKN3 MCM3 CENPF MND1 DEK PARP1 LBR CDCA7 PDSS1 DTYMK CDK1 RRM2 GINS3 PRC1
3	MCL_proliferation_survival	17	5	25281	596	3.63394e-05	0.000155862	greater	0.294118	1.95122	CDKN3 CENPF TUBA1B RAN HMGB2
3	REACTOME_CELL_CYCLE_MITOTIC	325	25	23191	590	1.73997e-06	0.000156367	greater	0.0769231	1.95086	ANAPC4 PCM1 E2F1 CENPI MCM3 PPP2R5D CNTRL CENPL CDKN2C MCM8 GINS2 RFC3 ANAPC11 PLK4 SPC25 PSMD6 TUBA1A CDK1 RRM2 CEP135 CKAP5 AURKB LIN9 TUBB4B TUBB
3	MATTIOLI_MGUS_VS_PCL	116	14	23191	590	1.89325e-06	0.000167367	greater	0.12069	1.94328	STAP1 MSH6 TUBA1B NUP210 RAN CKAP2 PARP1 LBR PPAP2B SAP30 IL8 TUBB PELI1 IGHD
3	E2F1_Q3	244	21	23191	590	1.9143e-06	0.000168314	greater	0.0860656	1.94265	UBR7 PIAS1 ING3 E2F1 GSPT1 MCM3 FOXO3 MCM8 PLK4 CDCA7 USP1 STT3B ZNF367 C14orf142 CDK1 RRM2 SP3 RMI2 SLCO3A1 GINS3 DNAJC9
3	SEMBA_FHIT_TARGETS_DN	10	5	23191	590	2.4709e-06	0.000213785	greater	0.5	1.91573	ECT2 CENPF MNS1 PLK4 DTYMK
3	GO_NUCLEOPLASM_PART	708	41	23191	590	2.56393e-06	0.000219499	greater	0.0579096	1.91274	CREBBP JARID2 PIAS1 RAD51 HDAC7 ING3 KLHL20 SP140 RBBP7 TCEB2 INTS10 CASC3 CPSF6 OGG1 SFPQ PHF19 COIL TRERF1 YEATS4 ASH2L GINS2 ELP3 MAP3K7 MDM2 ZFHX3 GEMIN7 TAF5 SENP3 HDAC11 SAP30 ING5 CD2BP2 ZNF217 ISG20 SP3 TAF7 CIITA FANCB POLR1D MSL1 USP51
3	GCB_gt_ABC_LC	10	4	25281	596	5.87769e-05	0.000240275	greater	0.4	1.90244	DENND3 BCL6 ITPKB MME
3	SONG_TARGETS_OF_IE86_CMV_PROTEIN	60	10	23191	590	2.86839e-06	0.000244279	greater	0.166667	1.90056	RAB27A E2F1 MCM3 NUP214 RFC3 TMEM106C BTG3 HMGB2 CDK1 DNAJC9
3	WEST_ADRENOCORTICAL_TUMOR_UP	294	23	23191	590	3.27979e-06	0.000274995	greater	0.0782313	1.88698	PLA2G15 SLC7A5 DNAJB6 RNGTT SPARC CENPF KIAA0922 TUBA1B TMEM106C LPIN1 IGF2BP3 GGH PMAIP1 TWF1 HMGB2 UBE2V2 CDK1 ELOVL6 RRM2 PDE4B BICD2 TUBB4B PRC1
3	GO_IMMUNOGLOBULIN_RECEPTOR_BINDING	27	7	23191	590	4.07182e-06	0.000331161	greater	0.259259	1.86547	IGLL1 IGHA2 IGHE IGHG2 IGHG3 IGHD IGLL5
3	WINNEPENNINCKX_MELANOMA_METASTASIS_UP	162	16	23191	590	5.24834e-06	0.000372374	greater	0.0987654	1.85176	UBE2T CDKN3 OGG1 ECT2 MSH6 CENPF NUDCD1 DLGAP5 GINS2 NCAPG2 SPC25 ZNF367 DTYMK CDK1 RRM2 PRC1
3	GSE17721_0.5H_VS_8H_GARDIQUIMOD_BMDC_UP	200	18	23191	590	5.28824e-06	0.000372374	greater	0.09	1.85176	SS18L2 PTPN18 SMARCA2 SLC7A5 PPP2R5D FAM45A KIAA0922 NUP210 HSPBP1 ELP3 ADAM19 DNAJB2 CTDSP1 STK11IP FAM102A DTYMK NPTX1 GM2A
3	GSE22886_UNSTIM_VS_IL15_STIM_NKCELL_DN	200	18	23191	590	5.28824e-06	0.000372374	greater	0.09	1.85176	MMD GRPEL1 SLC1A4 MSH6 MRPS15 TUBA1B GINS2 RAN COPS3 USP1 PSMD6 MAT2A ELOVL6 UBE2N TUBB4B HNRNPAB PRC1 DNAJC9
3	GSE24634_TREG_VS_TCONV_POST_DAY3_IL4_CONVERSION_UP	200	18	23191	590	5.28824e-06	0.000372374	greater	0.09	1.85176	SS18L2 ABHD5 GRAMD1B TRAF1 SLC7A5 CENPF NUP210 TMEM106C POLR1E UBAP2 GGH PMAIP1 NCAPG2 NOL9 DTYMK GINS3 TUBB4B HNRNPAB
3	GSE36476_CTRL_VS_TSST_ACT_40H_MEMORY_CD4_TCELL_OLD_DN	200	18	23191	590	5.28824e-06	0.000372374	greater	0.09	1.85176	RAD51 VDR CENPF TUBA1B HJURP DLGAP5 GINS2 RFC3 TMEM106C TNS3 CREG1 NCAPG2 CD2BP2 RRM2 CKAP5 AURKB GINS3 TUBB
3	GSE5589_WT_VS_IL10_KO_LPS_STIM_MACROPHAGE_45MIN_UP	200	18	23191	590	5.28824e-06	0.000372374	greater	0.09	1.85176	RAB27A RHOBTB1 TTC38 UBE2T DHX35 LMNB1 OSCP1 CNTRL NPY PAPSS1 TWF1 SPC25 SMAD1 C3orf58 IQGAP3 HYLS1 RCSD1 PRC1
3	GSE13547_CTRL_VS_ANTI_IGM_STIM_BCELL_2H_UP	180	17	23191	590	4.98862e-06	0.000372374	greater	0.0944444	1.85176	IKZF2 TNFRSF17 RAD51 CDKN3 MCM3 ECT2 CENPF YEATS4 ADAM19 CKAP2 NCAPG2 SPC25 CDK1 RRM2 ISG20 AURKB PRC1
3	GSE21546_SAP1A_KO_VS_SAP1A_KO_AND_ELK1_KO_DP_THYMOCYTES_DN	200	18	23191	590	5.28824e-06	0.000372374	greater	0.09	1.85176	FYN HDAC7 GLTSCR1 TMEM131 HJURP TTF1 BIN1 ITPKB PRKCA PBXIP1 STRBP NSMCE1 ELOVL6 RRM2 GTPBP2 UCP2 RCSD1 TAX1BP3
3	GSE17301_CTRL_VS_48H_ACD3_ACD28_IFNA5_STIM_CD8_TCELL_DN	200	18	23191	590	5.28824e-06	0.000372374	greater	0.09	1.85176	UBR7 RAD51 MTA3 CENPI PHF19 TUBA1B HJURP GINS2 NCAPG2 TAF5 DSCR3 PDSS2 PSIP1 MID1IP1 CKAP2L IQGAP3 TUBB PELI1
3	GSE39110_DAY3_VS_DAY6_POST_IMMUNIZATION_CD8_TCELL_DN	200	18	23191	590	5.28824e-06	0.000372374	greater	0.09	1.85176	DEPDC1B SLMO2 CENPI CENPF MND1 CDKN2C LGALS3 ADAM19 CKAP2 SPC25 FAM81A HIST1H2BD CXCR5 CCNF SAP30 C11orf82 CDK1 ISG20
3	REACTOME_IL1_SIGNALING	39	8	23191	590	5.59815e-06	0.000392498	greater	0.205128	1.84558	IRAK3 MAP2K6 IL1A IL1B MAP3K7 UBE2N PELI1 MAP3K3
3	GSE13547_CTRL_VS_ANTI_IGM_STIM_BCELL_12H_UP	182	17	23191	590	5.78268e-06	0.00040026	greater	0.0934066	1.84327	RAD51 CDKN3 MCM3 LMNB1 ECT2 CENPF DLGAP5 DUT RFC3 CKAP2 MTCH1 SPC25 HMGB2 CDK1 RRM2 AURKB PRC1
3	CHEMNITZ_RESPONSE_TO_PROSTAGLANDIN_E2_UP	146	15	23191	590	6.27604e-06	0.000432568	greater	0.10274	1.83411	AP2S1 MTA3 GTSE1 CDKN3 LMNB1 CENPF HJURP DLGAP5 NUP210 ADAM19 RPIA C11orf82 RRM2 IQGAP3 PRC1
3	GO_POSITIVE_REGULATION_OF_MYELOID_CELL_DIFFERENTIATION	81	11	23191	590	7.33613e-06	0.0005035	greater	0.135802	1.81604	ID2 FOXO3 TNFSF11 INHBA ETS1 LEF1 PRKCA KLF10 HMGB2 CTNNBIP1 HMGB1
3	Myeloma_PR_subgroup_up	48	7	25281	596	0.000132114	0.000517331	greater	0.145833	1.8128	DEPDC1B UBE2T CENPL DLGAP5 SPC25 RRM2 PRC1
3	FERREIRA_EWINGS_SARCOMA_UNSTABLE_VS_STABLE_UP	167	16	23191	590	7.73718e-06	0.000528794	greater	0.0958084	1.81017	UBE2T CDKN3 RIC8B LMNB1 CENPF MND1 HJURP DLGAP5 RAN CKAP2 NCAPG2 SPC25 HMGB2 SAP30 PSIP1 MRPL42
3	MANALO_HYPOXIA_DN	289	22	23191	590	8.06992e-06	0.000549227	greater	0.0761246	1.80562	RAD51 KIAA0020 DHX35 MCM3 HJURP GINS2 RFC3 MNS1 PARP1 PDSS1 HNRNPU CCNF USP1 CDK1 ELOVL6 RRM2 PAIP1 GINS3 TUBB4B PRC1 DNAJC9 MRPL46
3	PYEON_HPV_POSITIVE_TUMORS_UP	98	12	23191	590	8.5617e-06	0.000576765	greater	0.122449	1.79972	SMARCA2 MCM3 CENPF CDKN2C MCM8 CDCA7 USP1 PSIP1 ZNF367 CAMTA1 C5orf34 RMI2
3	SUNG_METASTASIS_STROMA_DN	54	9	23191	590	8.92041e-06	0.00059467	greater	0.166667	1.79603	UBR7 E2F1 MCM3 NUP153 DEK LYAR NCAPG2 ZNF367 DTYMK
3	CSR_LATE_UP.V1_UP	172	16	23191	590	1.12289e-05	0.000724802	greater	0.0930233	1.77194	FAM83D KATNAL1 ST3GAL4 MCM3 NUDCD1 YEATS4 GINS2 CKAP2 COPS3 LYAR ZNF367 DTYMK CDK1 RRM2 GINS3 HMGB1
3	E2F1_Q6	232	19	23191	590	1.14869e-05	0.000735616	greater	0.0818966	1.77013	UBR7 ING3 E2F1 GSPT1 MCM3 ERBB2IP MCM8 MAP3K7 CDCA7 STT3B ZNF367 C14orf142 CDK1 RRM2 SP3 RMI2 SLCO3A1 GINS3 DNAJC9
3	BURTON_ADIPOGENESIS_3	101	12	23191	590	1.16967e-05	0.00074611	greater	0.118812	1.76839	RAD51 MCM3 DLGAP5 CDCA7 CCNF USP1 HMGB2 DTYMK CDK1 RRM2 SLCO3A1 PRC1
3	SCIAN_CELL_CYCLE_TARGETS_OF_TP53_AND_TP73_DN	22	6	23191	590	1.46768e-05	0.00089749	greater	0.272727	1.74556	GTSE1 CDKN3 RAN CCNF MAPRE2 DTYMK
3	GO_COVALENT_CHROMATIN_MODIFICATION	345	24	23191	590	1.46743e-05	0.00089749	greater	0.0695652	1.74556	CREBBP UBR2 MTA3 HDAC7 ING3 RBBP7 SFPQ KDM3B YEATS4 ASH2L ELP3 MAP3K7 LEF1 TAF5 PRKCA HDAC11 SAP30 HIST1H1E ING5 CDK1 UBE2N AURKB MSL1 USP51
3	CROONQUIST_NRAS_SIGNALING_DN	72	10	23191	590	1.53905e-05	0.00093411	greater	0.138889	1.74058	CDKN3 MCM3 LMNB1 DUT RFC3 PLK4 SPC25 HMGB2 CDK1 AURKB
3	MOLENAAR_TARGETS_OF_CCND1_AND_CDK4_DN	58	9	23191	590	1.62783e-05	0.000973469	greater	0.155172	1.73542	FAM83D CENPF CDKN2C HJURP MNS1 CDCA7 SPC25 ZNF367 C11orf82
3	ZHAN_MULTIPLE_MYELOMA_PR_UP	45	8	23191	590	1.70912e-05	0.00100817	greater	0.177778	1.73103	DEPDC1B UBE2T CENPL DLGAP5 SPC25 CDK1 RRM2 PRC1
3	GSE14415_INDUCED_TREG_VS_TCONV_UP	178	16	23191	590	1.72204e-05	0.00100817	greater	0.0898876	1.73103	RAD51 SCARB1 CDKN3 RBBP7 CDKN2C PIGT DUT RAN RFC3 SPC25 CKAP2L CDK1 RRM2 AURKB TUBB4B DDOST
3	REACTOME_LOSS_OF_NLP_FROM_MITOTIC_CENTROSOMES	59	9	23191	590	1.87679e-05	0.00104619	greater	0.152542	1.72638	PCM1 CNTRL PLK4 TUBA1A CDK1 CEP135 CKAP5 TUBB4B TUBB
3	BROWNE_HCMV_INFECTION_48HR_UP	180	16	23191	590	1.97702e-05	0.00104619	greater	0.0888889	1.72638	CXCR4 ITPR2 AMD1 NUP153 RFC3 TMEM106C DHX9 GGH RNF44 PRKCA HIST1H2BD CCNF USP1 SAP30 SLC22A5 CCDC69
3	GSE25087_TREG_VS_TCONV_FETUS_UP	200	17	23191	590	1.98742e-05	0.00104619	greater	0.085	1.72638	VMP1 MIB1 C5 MMD IL10RA RIC8B SLC1A4 FAM45A SGPP1 GINS2 LGALS3 ADAM19 SERP2 TNFSF13 STT3B IRS2 ZBTB20-AS1
3	GSE2706_UNSTIM_VS_2H_R848_DC_DN	200	17	23191	590	1.98742e-05	0.00104619	greater	0.085	1.72638	TRAF1 SLC7A5 DENND3 IL10RA IL1A INHBA IL1B RNF144B PMAIP1 MFHAS1 USP12 BTG3 BTG2 ZNF608 PTGER4 ISG20 DCUN1D3
3	GSE27786_BCELL_VS_MONO_MAC_DN	200	17	23191	590	1.98742e-05	0.00104619	greater	0.085	1.72638	SEL1L3 SLC7A5 ST3GAL4 CENPL HJURP KLRD1 GGH CREG1 SNED1 PBXIP1 MID1IP1 CNNM3 NPTX1 SLCO3A1 IQGAP3 KCNK12 PRC1
3	GSE36476_CTRL_VS_TSST_ACT_40H_MEMORY_CD4_TCELL_YOUNG_DN	200	17	23191	590	1.98742e-05	0.00104619	greater	0.085	1.72638	RAD51 CDKN3 DNAJB6 VDR TUBA1B HJURP DUT GINS2 TMEM106C PTPN7 NCAPG2 DTYMK RRM2 CKAP5 AURKB GINS3 TUBB
3	GSE14415_NATURAL_TREG_VS_TCONV_DN	180	16	23191	590	1.97702e-05	0.00104619	greater	0.0888889	1.72638	RAD51 CDKN3 MCM3 LMNB1 CENPF DLGAP5 DUT CKAP2 IGF2BP3 MTCH1 HMGB2 CKAP2L CDK1 RRM2 IQGAP3 PRC1
3	GSE27241_WT_VS_RORGT_KO_TH17_POLARIZED_CD4_TCELL_UP	161	15	23191	590	2.03209e-05	0.00106283	greater	0.0931677	1.72439	FYN RAB27A GTSE1 UBE2T INTS10 ECT2 CENPF MNS1 NCAPG2 CCNF CKAP2L SPSB1 CKAP5 HIST3H2A PRC1
3	PID_IL1_PATHWAY	34	7	23191	590	2.1059e-05	0.00109411	greater	0.205882	1.72074	IRAK3 MAP2K6 IL1A IL1B MAP3K7 UBE2N MAP3K3
3	E2F_03	245	19	23191	590	2.44973e-05	0.00123366	greater	0.077551	1.70552	DNAJC11 RAD51 ING3 E2F1 MCM3 KIAA0922 PDS5A NUP153 PLK4 CDCA7 CTDSP1 BTBD10 STT3B ZNF367 MAT2A CNBP RMI2 C19orf68 DNAJC9
3	BIOCARTA_NTHI_PATHWAY	24	6	23191	590	2.53304e-05	0.00126777	greater	0.25	1.70205	CREBBP MAP2K6 NR3C1 IL1B MAP3K7 IL8
3	ZHANG_TLX_TARGETS_36HR_DN	185	16	23191	590	2.76641e-05	0.00136773	greater	0.0864865	1.69234	PCM1 FAM208B CENPF DEK PLK4 POU2F1 LYAR NCAPG2 SPC25 HNRNPU USP1 PSIP1 UBE2V2 SMPDL3A CKAP5 PRC1
3	GSE7218_UNSTIM_VS_ANTIGEN_STIM_THROUGH_IGG_BCELL_UP	187	16	23191	590	3.15302e-05	0.00151289	greater	0.0855615	1.67934	ING3 GTSE1 DEPDC5 FAM83D FUBP3 MCM8 DLGAP5 PAPSS1 PARP1 STRBP DTYMK CKAP2L ELOVL6 HIST3H2A IQGAP3 AMZ2
3	GO_REGULATION_OF_MULTICELLULAR_ORGANISMAL_DEVELOPMENT	1672	72	23191	590	3.86999e-05	0.0018141	greater	0.0430622	1.6557	FYN STAP1 AP2S1 HDAC7 PCM1 CBFA2T2 TXLNG PTHLH IRAK3 HMOX1 CDK5RAP1 MIB1 CBLN1 C5 MMD VDR CD83 SPARC BCL6 ECT2 FOXP1 IL1A ID2 MSH6 DOCK7 CENPF CNR1 FOXO3 TNFSF11 KIAA0922 CXCR4 SASH3 INHBA ATF1 IRF1 IL1B PAX8 LGALS3 SOX5 ETS1 DTX1 CAPRIN1 BIN1 MAP2K5 NAB1 LEF1 ZFHX3 ARHGDIA ITPKB CTDSP1 CRB2 ASAP1 PRKCA FLCN KLF10 ARHGAP35 TNFSF13 PSMD6 SPRY1 HMGB2 AGGF1 TMEM100 UBE2V2 IL8 CDK1 SMAD1 PTGER4 CTNNB…
3	FOURNIER_ACINAR_DEVELOPMENT_LATE_2	277	20	23191	590	4.21431e-05	0.00196418	greater	0.0722022	1.64524	CDKN3 MCM3 MSH6 HJURP NUP153 SH3TC1 DUT GINS2 RFC3 ARHGDIA NCAPG2 CCNF USP1 CDK1 ELOVL6 RRM2 CKAP5 UBE2N PRC1 DNAJC9
3	REACTOME_MITOTIC_G2_G2_M_PHASES	81	10	23191	590	4.36708e-05	0.00202957	greater	0.123457	1.64091	PCM1 E2F1 CNTRL PLK4 TUBA1A CDK1 CEP135 CKAP5 TUBB4B TUBB
3	E2F_02	235	18	23191	590	4.60946e-05	0.00209434	greater	0.0765957	1.63675	UBR7 ING3 E2F1 GSPT1 MCM3 MCM8 MAP3K7 CDCA7 STT3B ZNF367 C14orf142 CDK1 RRM2 SP3 RMI2 SLCO3A1 GINS3 DNAJC9
3	E2F1DP1_01	235	18	23191	590	4.60946e-05	0.00209434	greater	0.0765957	1.63675	UBR7 ING3 E2F1 GSPT1 MCM3 MCM8 MAP3K7 CDCA7 STT3B ZNF367 C14orf142 CDK1 RRM2 SP3 RMI2 SLCO3A1 GINS3 DNAJC9
3	E2F1DP2_01	235	18	23191	590	4.60946e-05	0.00209434	greater	0.0765957	1.63675	UBR7 ING3 E2F1 GSPT1 MCM3 MCM8 MAP3K7 CDCA7 STT3B ZNF367 C14orf142 CDK1 RRM2 SP3 RMI2 SLCO3A1 GINS3 DNAJC9
3	E2F4DP2_01	235	18	23191	590	4.60946e-05	0.00209434	greater	0.0765957	1.63675	UBR7 ING3 E2F1 GSPT1 MCM3 MCM8 MAP3K7 CDCA7 STT3B ZNF367 C14orf142 CDK1 RRM2 SP3 RMI2 SLCO3A1 GINS3 DNAJC9
3	BIDUS_METASTASIS_UP	214	17	23191	590	4.67681e-05	0.00211314	greater	0.0794393	1.63556	SLMO2 LMNB1 ECT2 SFPQ CENPF AMD1 NUP153 DLGAP5 MNS1 PLK4 HNRNPU AZIN1 CDK1 RRM2 PAIP1 CKAP5 MRPL42
3	REACTOME_RECRUITMENT_OF_MITOTIC_CENTROSOME_PROTEINS_AND_COMPLEXES	66	9	23191	590	4.70071e-05	0.00211806	greater	0.136364	1.63526	PCM1 CNTRL PLK4 TUBA1A CDK1 CEP135 CKAP5 TUBB4B TUBB
3	PUJANA_BRCA_CENTERED_NETWORK	117	12	23191	590	5.1397e-05	0.00229047	greater	0.102564	1.62483	LMNB1 DEK DUT RFC3 COPS3 LBR RPIA HMGB2 PSIP1 MAT2A CDK1 DCP2
3	HIF1alpha_1.5x_down	214	14	25281	596	0.000685659	0.00242919	greater	0.0654206	1.61695	DHX35 HJURP GINS2 RFC3 MNS1 PARP1 PDSS1 HNRNPU CCNF ELOVL6 RRM2 PAIP1 PRC1 DNAJC9
3	BURTON_ADIPOGENESIS_PEAK_AT_16HR	40	7	23191	590	6.37561e-05	0.00261062	greater	0.175	1.60725	RAD51 MCM3 MSH6 DUT CDCA7 HMGB2 RRM2
3	AMUNDSON_GAMMA_RADIATION_RESPONSE	40	7	23191	590	6.37561e-05	0.00261062	greater	0.175	1.60725	CENPF CDKN2C LBR CCNF CDK1 AURKB PRC1
3	GSE24634_IL4_VS_CTRL_TREATED_NAIVE_CD4_TCELL_DAY7_UP	200	16	23191	590	7.04574e-05	0.00261062	greater	0.08	1.60725	RHOBTB1 CDKN3 PLA2G15 DLGAP5 GINS2 TMEM106C GGH PLK4 HMGB2 DTYMK CDK1 RRM2 UCP2 AURKB TUBB4B TUBB
3	GSE27786_LSK_VS_CD4_TCELL_UP	200	16	23191	590	7.04574e-05	0.00261062	greater	0.08	1.60725	MTA3 MIB1 ZC4H2 HSPBP1 TMEM106C POLR1E PARP1 ZMYM4 CCNF USP1 PDSS2 C11orf82 CASC4 CNBP SMAD1 IQGAP3
3	GSE360_DC_VS_MAC_M_TUBERCULOSIS_DN	200	16	23191	590	7.04574e-05	0.00261062	greater	0.08	1.60725	SYPL1 FYN IRAK3 PPP2R5D SPARC FOXO3 CHIT1 MMP7 RNF44 PLCH2 HMGB2 SAP30 UPF3A SMPDL3A DCP2 SEPT9
3	GSE5142_HTERT_TRANSDUCED_VS_CTRL_CD8_TCELL_LATE_PASSAGE_CLONE_UP	200	16	23191	590	7.04574e-05	0.00261062	greater	0.08	1.60725	DEPDC1B GTSE1 METAP2 ARL6 MRPS15 CENPL MCM8 GINS2 RAN PDSS1 PMVK ZNF367 C11orf82 DTYMK ZNF296 RRM2
3	GSE22919_RESTING_VS_IL2_IL12_IL15_STIM_NK_CELL_UP	200	16	23191	590	7.04574e-05	0.00261062	greater	0.08	1.60725	KIAA0020 RBBP7 SLC7A5 KLHDC4 GRPEL1 SLC1A4 SPRYD7 NUP153 NFATC1 CAPRIN1 SPATA5 HNRNPU PSMD6 MAT2A POLR1D MRPL46
3	GSE16385_MONOCYTE_VS_12H_ROSIGLITAZONE_IFNG_TNF_TREATED_MACROPHAGE_UP	200	16	23191	590	7.04574e-05	0.00261062	greater	0.08	1.60725	UBE2T ITGAE LENG1 BACH2 C5orf15 CDKN2C SENP3 NOL9 PMVK NPTX1 PIK3CD CTNNBIP1 AURKB TRAK1 IRS2 GM2A
3	GSE17301_ACD3_ACD28_VS_ACD3_ACD28_AND_IFNA5_STIM_CD8_TCELL_UP	200	16	23191	590	7.04574e-05	0.00261062	greater	0.08	1.60725	GTSE1 AEBP1 SLC1A4 CDKN2C TUBA1B HJURP DLGAP5 CBFA2T3 HSPBP1 CCNF PPAP2B HMGB2 CDK1 RRM2 CEP97 HMGB1
3	GSE23568_CTRL_VS_ID3_TRANSDUCED_CD8_TCELL_DN	200	16	23191	590	7.04574e-05	0.00261062	greater	0.08	1.60725	AP2S1 RAD51 ITGAE E2F1 ECT2 WDR55 ADAM19 CKAP2 TBC1D24 SAP30 ATP5L CDK1 ELOVL6 RRM2 AURKB PRC1
3	GSE33162_UNTREATED_VS_4H_LPS_STIM_HDAC3_KO_MACROPHAGE_DN	200	16	23191	590	7.04574e-05	0.00261062	greater	0.08	1.60725	PAPOLA MCM3 CENPF TUBA1B HJURP DLGAP5 DUT CAPRIN1 MTCH1 PLK4 TMBIM4 USP1 DTYMK AURKB TUBB4B MRPL42
3	GSE40274_FOXP3_VS_FOXP3_AND_EOS_TRANSDUCED_ACTIVATED_CD4_TCELL_DN	200	16	23191	590	7.04574e-05	0.00261062	greater	0.08	1.60725	RAD51 UBE2T EFNB1 CPSF6 ECT2 MRPS15 CENPL CDKN2C RFC3 IGF2BP3 PLK4 NCAPG2 SPC25 C11orf82 C6orf222 NT5M
3	GSE35543_IN_VITRO_ITREG_VS_CONVERTED_EX_ITREG_UP	200	16	23191	590	7.04574e-05	0.00261062	greater	0.08	1.60725	E2F1 SFPQ CENPF PHF19 CENPL HJURP DEK GINS2 NUP210 LBR NCAPG2 C11orf82 NSMCE1 CKAP2L CDK1 IQGAP3
3	GO_REGULATION_OF_RNA_STABILITY	139	13	23191	590	6.71222e-05	0.00261062	greater	0.0935252	1.60725	PABPC1 E2F1 NUP214 RBM38 DHX9 CNOT6L HNRNPU PRKCA TNFSF13 PSMD6 YWHAZ PAIP1 DCP2
3	GAL_LEUKEMIC_STEM_CELL_DN	244	18	23191	590	7.46308e-05	0.00273411	greater	0.0737705	1.60099	RAD51 GTSE1 PPP1R12B P2RX5 FCN1 CDKN3 E2F1 VDR LMNB1 POLM IL1B IGLL1 GINS2 LGALS3 SECTM1 CDK1 RRM2 GM2A
3	WU_APOPTOSIS_BY_CDKN1A_VIA_TP53	55	8	23191	590	7.6803e-05	0.00280627	greater	0.145455	1.59746	UBE2T MCM3 DLGAP5 HMGB2 TUBA1A CDK1 AURKB PRC1
3	ZHANG_RESPONSE_TO_IKK_INHIBITOR_AND_TNF_UP	223	17	23191	590	7.77495e-05	0.00282925	greater	0.0762332	1.59635	TRAF1 KLF6 DNAJB6 CD83 IL1A INHBA IRF1 IL1B ETS1 MFHAS1 IFNGR2 BTG2 IL8 SPSB1 ISG20 SLCO3A1 PELI1
3	GRAHAM_NORMAL_QUIESCENT_VS_NORMAL_DIVIDING_DN	87	10	23191	590	8.08493e-05	0.00290308	greater	0.114943	1.59284	CDKN3 SLC7A5 DLGAP5 DUT GINS2 RFC3 GGH CDK1 RRM2 PRC1
3	NAKAYAMA_SOFT_TISSUE_TUMORS_PCA2_UP	87	10	23191	590	8.08493e-05	0.00290308	greater	0.114943	1.59284	GTSE1 CDKN3 SLC7A5 CENPF INHBA HJURP DLGAP5 LEF1 CDK1 RRM2
3	GGCACTT_MIR519E	124	12	23191	590	9.04551e-05	0.00320554	greater	0.0967742	1.57927	EHD3 MMD KIAA0922 CXCR4 IRF1 MAP3K7 TAGAP FAM102A RRM2 BICD2 ZFP91 DCUN1D3
3	LI_WILMS_TUMOR_VS_FETAL_KIDNEY_1_DN	163	14	23191	590	9.09525e-05	0.00320918	greater	0.0858896	1.57912	CDKN3 LMNB1 MSH6 CENPF CXCR4 DLGAP5 PLK4 PARP1 TAF5 YWHAZ CDK1 CKAP5 AURKB DNAJC9
3	GSE13547_CTRL_VS_ANTI_IGM_STIM_ZFX_KO_BCELL_2H_UP	163	14	23191	590	9.09525e-05	0.00320918	greater	0.0858896	1.57912	TNFRSF17 RAD51 RAB27A ECT2 SASH3 DLGAP5 NCAPG2 SPC25 HNRNPU CD2BP2 CDK1 HIST3H2A PRC1 DNAJC9
3	PEART_HDAC_PROLIFERATION_CLUSTER_UP	57	8	23191	590	9.95827e-05	0.00349098	greater	0.140351	1.5675	CDKN3 ID2 CREG1 KLF10 BTG2 ARHGAP35 CCNF MAPRE2
3	HUMMEL_BURKITTS_LYMPHOMA_UP	43	7	23191	590	0.000103012	0.003588	greater	0.162791	1.5637	BACH2 RFC3 LEF1 TUBA1A VPREB1 C7orf10 MME
3	LIU_VMYB_TARGETS_UP	127	12	23191	590	0.000113755	0.00392852	greater	0.0944882	1.55105	FYN MMD RNGTT SOBP SLC1A4 CXCR4 SAP30 PSIP1 ISG20 MARCH3 SLCO3A1 BCR
3	PID_AURORA_A_PATHWAY	31	6	23191	590	0.000118741	0.00406621	greater	0.193548	1.54622	PPP2R5D DLGAP5 RAN MDM2 CKAP5 AURKB
3	GO_RNA_STABILIZATION	31	6	23191	590	0.000118741	0.00406621	greater	0.193548	1.54622	PABPC1 E2F1 RBM38 DHX9 HNRNPU PAIP1
3	WHITFIELD_CELL_CYCLE_LITERATURE	44	7	23191	590	0.000119781	0.0040846	greater	0.159091	1.54559	CDKN3 E2F1 CENPF CDKN2C CCNF CDK1 RRM2
3	BHAT_ESR1_TARGETS_NOT_VIA_AKT1_UP	211	16	23191	590	0.000131414	0.00439831	greater	0.0758294	1.53516	SLC7A5 SLC1A4 NUDCD1 CBFA2T3 LRIG1 GFOD1 SYBU SH2B2 FAM102A MAT2A CAMTA1 AMZ1 PGBD5 GINS3 ASB13 SLC22A5
3	GCB_gt_ABC_Affy	10	3	25281	596	0.00140092	0.00449259	greater	0.3	1.53216	BCL6 ITPKB MME
3	CREIGHTON_ENDOCRINE_THERAPY_RESISTANCE_2	473	27	23191	590	0.000135347	0.00451137	greater	0.0570825	1.53157	PCM1 RTDR1 RAB36 HMOX1 MDM1 ARL6 CNTRL TMEM106C MDM2 FCHSD2 FBXO15 PLK4 TBC1D24 ABLIM2 OTUD4 PSIP1 STRBP C14orf142 PAQR8 TMCC1 C1orf194 TUBB4B C5orf56 C4orf22 HYLS1 EFCAB2 SNHG10
3	ODONNELL_TARGETS_OF_MYC_AND_TFRC_DN	45	7	23191	590	0.000138697	0.0046058	greater	0.155556	1.52863	DEPDC1B CENPF MND1 PLK4 SPC25 CDK1 AURKB
3	KTGGYRSGAA_UNKNOWN	76	9	23191	590	0.000143608	0.00471905	greater	0.118421	1.52517	FYB MCM3 PDS5A CDCA7 ZMYM4 BTBD10 CNBP RMI2 C19orf68
3	GC_B_cell_BLhigh_DLBCLlow	36	5	25281	596	0.0015207	0.00475379	greater	0.138889	1.52413	KIAA0922 VPREB3 RNFT2 CTNNBIP1 MME
3	WEST_ADRENOCORTICAL_TUMOR_MARKERS_UP	21	5	23191	590	0.00015751	0.00509354	greater	0.238095	1.51426	PMAIP1 CDK1 RRM2 PDE4B PRC1
3	RIZ_ERYTHROID_DIFFERENTIATION	77	9	23191	590	0.000158908	0.00512858	greater	0.116883	1.51328	E2F1 MCM3 ATF1 DHX9 POU2F1 HMGB2 SP3 AURKB HMGB1
3	NIKOLSKY_BREAST_CANCER_12Q13_Q21_AMPLICON	46	7	23191	590	0.000159962	0.00514218	greater	0.152174	1.5129	MDM1 CNOT2 CPSF6 RAP1B YEATS4 CPM MDM2
3	KAUFFMANN_MELANOMA_RELAPSE_UP	61	8	23191	590	0.000162007	0.00519764	greater	0.131148	1.51136	RAD51 MCM3 OGG1 MSH6 CENPF DEK GINS2 RRM2
3	GO_DNA_RECOMBINATION	215	16	23191	590	0.000162922	0.0052167	greater	0.0744186	1.51083	RAD51 MSH6 SFPQ MND1 POLM MCM8 GINS2 RFC3 LEF1 PARP1 HMGB2 NSMCE1 RMI2 UBE2N SLX4 HMGB1
3	AGUIRRE_PANCREATIC_CANCER_COPY_NUMBER_DN	238	17	23191	590	0.000170072	0.00539875	greater	0.0714286	1.50589	SMARCA2 KIAA0020 DEPDC5 RAB36 TCEB2 VDR AMD1 RAP1B YEATS4 IGLL1 QRSL1 NFATC1 TWF1 TMBIM4 PDSS2 PSIP1 BCR
3	GSE45365_WT_VS_IFNAR_KO_BCELL_DN	195	15	23191	590	0.00017868	0.00558937	greater	0.0769231	1.50088	DEPDC1B RAD51 UBE2T FAM83D CENPF TRERF1 DLGAP5 SPC25 CCDC141 ZNF608 CKAP2L MARCH3 RMI2 AURKB MME
3	GO_PYRIMIDINE_NUCLEOTIDE_CATABOLIC_PROCESS	12	4	23191	590	0.000178684	0.00558937	greater	0.333333	1.50088	OGG1 DUT ENTPD4 NT5M
3	BREDEMEYER_RAG_SIGNALING_NOT_VIA_ATM_UP	62	8	23191	590	0.00018182	0.00566569	greater	0.129032	1.49892	EHD3 CDHR2 DOCK7 ZC4H2 SNED1 ELOVL6 PAIP1 KLHL14
3	PID_HDAC_CLASSII_PATHWAY	34	6	23191	590	0.000203046	0.00622411	greater	0.176471	1.48523	HDAC7 NR3C1 BCL6 TUBA1B RAN HDAC11
3	GSE15930_STIM_VS_STIM_AND_IL-12_72H_CD8_T_CELL_UP	200	15	23191	590	0.000234944	0.00622411	greater	0.075	1.48523	CREBBP PTPN18 ANKRD13A APBB1IP RNGTT DEK TTF1 CBFA2T3 ROBO3 HMGB2 GRPEL2 NSMCE1 UBE2N IQGAP3 DNAJC9
3	GSE2706_UNSTIM_VS_2H_LPS_DC_DN	200	15	23191	590	0.000234944	0.00622411	greater	0.075	1.48523	KCNH2 TRAF1 IL10RA IL1A INHBA IRF1 RNF144B RAB30 USP12 BTG3 BTG2 PTGER4 ISG20 DCUN1D3 PELI1
3	GSE360_CTRL_VS_L_MAJOR_DC_UP	200	15	23191	590	0.000234944	0.00622411	greater	0.075	1.48523	FYN CLEC16A HMOX1 CARD8 GHRHR GRPEL1 SPARC HABP4 ZFHX3 POU2F1 PEX10 PMVK SPRY1 TAX1BP3 DDOST
3	GSE36476_CTRL_VS_TSST_ACT_72H_MEMORY_CD4_TCELL_YOUNG_DN	200	15	23191	590	0.000234944	0.00622411	greater	0.075	1.48523	RAD51 CDKN3 DNAJB6 VDR TUBA1B DLGAP5 DUT GINS2 TMEM106C GGH SAP30 DTYMK ELOVL6 RRM2 CKAP5
3	GSE3982_MAC_VS_TH2_DN	200	15	23191	590	0.000234944	0.00622411	greater	0.075	1.48523	STAP1 SP140 SLC7A5 C17orf75 MCM3 BACH2 OGG1 KIAA0922 RAN DHX9 POLR1E C1orf35 ISG20 TUBB PRC1
3	GSE12963_UNINF_VS_ENV_AND_NEF_DEFICIENT_HIV1_INF_CD4_TCELL_DN	135	12	23191	590	0.000202463	0.00622411	greater	0.0888889	1.48523	FMO1 CENPI ECT2 MCM8 UBAP2 GGH PMAIP1 PLK4 MBOAT2 TBC1D24 USP1 CKAP5
3	GSE17301_CTRL_VS_48H_ACD3_ACD28_IFNA2_STIM_CD8_TCELL_DN	200	15	23191	590	0.000234944	0.00622411	greater	0.075	1.48523	HDAC7 SCARB1 GTSE1 E2F1 DENND3 AEBP1 SLC1A4 CDKN2C HJURP HSPBP1 CCNF HMGB2 CDK1 RRM2 HMGB1
3	GSE32986_UNSTIM_VS_CURDLAN_HIGHDOSE_STIM_DC_UP	198	15	23191	590	0.000210834	0.00622411	greater	0.0757576	1.48523	INTS10 MSH6 NUDCD1 COIL DEK ADAM19 SLC15A4 SECTM1 SPATA5 BTG3 CCNF C5orf34 CKAP5 FANCB H3F3C
3	GSE41867_NAIVE_VS_EFFECTOR_CD8_TCELL_UP	200	15	23191	590	0.000234944	0.00622411	greater	0.075	1.48523	VMP1 KIAA0020 AACS SLMO2 E2F1 MCM8 DLGAP5 CKAP2 ANAPC11 LYAR MAPRE2 NSMCE1 CKAP2L CTNNBIP1 POLR1D
3	GSE41867_NAIVE_VS_DAY30_LCMV_ARMSTRONG_MEMORY_CD8_TCELL_UP	200	15	23191	590	0.000234944	0.00622411	greater	0.075	1.48523	GRPEL1 ARL6 PMFBP1 WDR55 FAM78A ZNF141 LBR C11orf82 MAPRE2 NSMCE1 ZNF217 ISG20 CKAP5 SEPT9 HYLS1
3	GSE46606_UNSTIM_VS_CD40L_IL2_IL5_3DAY_STIMULATED_IRF4HIGH_SORTED_BCELL_DN	198	15	23191	590	0.000210834	0.00622411	greater	0.0757576	1.48523	DNAJC11 RAB36 AEBP1 ST3GAL4 SIRT5 MEA1 MNS1 LEF1 KCNN3 CRHBP APCDD1 PMVK CNBP AMZ2 MRPL46
3	GO_NEURONAL_STEM_CELL_DIVISION	13	4	23191	590	0.000252842	0.00663342	greater	0.307692	1.47589	RAB10 DOCK7 SOX5 LEF1
3	BOYAULT_LIVER_CANCER_SUBCLASS_G6_UP	65	8	23191	590	0.000253519	0.00664048	greater	0.123077	1.47574	TRIB2 RHOBTB1 ITPR2 LPIN1 GGH LEF1 TMCC1 MME
3	GO_ACETYLTRANSFERASE_COMPLEX	100	10	23191	590	0.000258427	0.0067473	greater	0.1	1.47339	CREBBP ING3 YEATS4 ELP3 MAP3K7 TAF5 ING5 TAF7 MSL1 USP51
3	GO_NUCLEAR_ENVELOPE	416	24	23191	590	0.000258886	0.00674847	greater	0.0576923	1.47336	PCM1 SP140 P2RX5 TXLNG MTMR8 GHRHR ERBB2IP LMNB1 C2orf42 MRPS15 CENPF NUP153 NUP214 NUP210 RAN LPIN1 MNS1 PARP1 LBR TMEM18 SMAD1 PTGER4 KCNJ11 TUBB
3	GSE19941_LPS_VS_LPS_AND_IL10_STIM_IL10_KO_MACROPHAGE_UP	181	14	23191	590	0.000271659	0.0070642	greater	0.0773481	1.46661	IKZF2 DEPDC1B GTSE1 E2F1 DHX35 MAP2K6 MDM1 IGF2BP3 CDCA7 CKAP2L CDK1 CKAP5 HIST3H2A IQGAP3
3	PUJANA_BREAST_CANCER_LIT_INT_NETWORK	101	10	23191	590	0.000280236	0.00724693	greater	0.0990099	1.46282	CREBBP RAD51 E2F1 RBBP7 MCM3 MSH6 ATF1 MDM2 DHX9 CDK1
3	MMS_MOUSE_LYMPH_HIGH_4HRS_UP	36	6	23191	590	0.00028143	0.00725473	greater	0.166667	1.46266	RBBP7 CXCR4 PLK4 RRM2 SP3 PELI1
3	YIH_RESPONSE_TO_ARSENITE_C3	36	6	23191	590	0.00028143	0.00725473	greater	0.166667	1.46266	FYN CDKN3 MDM2 PRKCA CCNF CDK1
3	GSE14415_TCONV_VS_FOXP3_KO_INDUCED_TREG_DN	183	14	23191	590	0.000303812	0.00775793	greater	0.0765027	1.45267	UBR7 RAB27A IRAK3 MPP6 MCM3 PIGT DLGAP5 RFC3 IGF2BP3 PLK4 NCAPG2 CDK1 RRM2 PRC1
3	GSE14415_INDUCED_TREG_VS_FAILED_INDUCED_TREG_UP	184	14	23191	590	0.000321073	0.00815995	greater	0.076087	1.4451	RAD51 CDKN3 RBBP7 CARS DUT RFC3 COPS3 LYAR PSMD6 ZMYND19 CDK1 RRM2 AURKB MRPL42
3	GO_POSITIVE_REGULATION_OF_CELL_CYCLE_ARREST	85	9	23191	590	0.000337351	0.00849436	greater	0.105882	1.43905	GTSE1 E2F1 CNOT2 ID2 RBM38 MDM2 CNOT6L BTG2 CDK1
3	KAN_RESPONSE_TO_ARSENIC_TRIOXIDE	123	11	23191	590	0.000346787	0.00869469	greater	0.0894309	1.43553	PTHLH SEL1L3 HMOX1 LMNB1 ID2 DLGAP5 IGF2BP3 GABARAPL1 SPC25 IL8 RRM2
3	MARIADASON_RESPONSE_TO_BUTYRATE_SULINDAC_6	52	7	23191	590	0.000349547	0.00872044	greater	0.134615	1.43508	ARID1B ITPR2 DHX9 CTDSP1 HMGB2 SESTD1 TUBB4B
3	BOYAULT_LIVER_CANCER_SUBCLASS_G23_UP	52	7	23191	590	0.000349547	0.00872044	greater	0.134615	1.43508	MCM3 ECT2 DLGAP5 IGF2BP3 TWF1 USP1 DDOST
3	GO_DNA_REPLICATION	208	15	23191	590	0.000356682	0.00888483	greater	0.0721154	1.43225	RAD51 RBBP7 MCM3 MCM8 DUT GINS2 RFC3 PARP1 ING5 CDK1 RRM2 RMI2 GINS3 SLX4 NT5M
3	GO_ORGANIC_CYCLIC_COMPOUND_CATABOLIC_PROCESS	427	24	23191	590	0.00037568	0.00925879	greater	0.0562061	1.42599	PABPC1 SCARB1 HMOX1 GSPT1 CASC3 OAS2 CNOT2 OGG1 TRERF1 DUT CNOT6L HAAO HMGB2 UPF3A WIBG RPS7 ISG20 PAIP1 SMPDL3A DCP2 PDE4B HMGB1 ENTPD4 NT5M
4	GSE2706_UNSTIM_VS_8H_R848_DC_DN	200	34	23191	667	2.01997e-16	4.10711e-13	greater	0.17	3.51944	SLAMF7 TRAF1 COBLL1 RGS1 IL7 STEAP1B MAP3K8 SLC1A2 ETV3 CD274 DUSP4 INHBA CCR7 RFTN1 SWAP70 CMPK2 STX11 DUSP5 STAT4 ARHGAP24 PMAIP1 TNFAIP8 SESN3 BATF REL AFAP1L2 PTGER4 RASGRP1 MARCKSL1 ARL4D SIAH2 ZNF732 FAM49A MIR155HG
4	GSE2706_UNSTIM_VS_2H_LPS_AND_R848_DC_DN	200	31	23191	667	5.30744e-14	4.11099e-11	greater	0.155	3.22274	SLAMF7 TRAF1 EDN1 RGS1 RIPK2 MAP3K8 SLC1A2 ETV3 CD274 CCR7 CMPK2 IL15RA STX11 LRRC32 DUSP5 STAT4 IRF8 TNFAIP8 USP12 BATF DUSP2 BTG2 REL TNIP2 AFAP1L2 PTGER4 RASGRP1 MARCKSL1 SIAH2 FAM49A MIR155HG
4	GCB_gt_ABC_LC	10	8	25281	673	1.13874e-11	7.43177e-11	greater	0.8	3.18259	DENND3 BCL6 LRMP NEK6 LMO2 ITPKB SERPINA9 MYBL1
4	GSE2706_UNSTIM_VS_2H_R848_DC_DN	200	30	23191	667	3.16876e-13	1.77734e-10	greater	0.15	3.12254	SLAMF7 TRAF1 MAPK6 EDN1 RGS1 SLC7A5 DENND3 MAP3K8 PLEK INHBA IRAK2 CMPK2 IL15RA STX11 LRRC32 DUSP5 STAT4 IRF8 PMAIP1 TNFAIP8 USP12 BTG2 REL TNIP2 ZNF608 PTGER4 MARCKSL1 SIAH2 SPRED2 MIR155HG
4	GSE7219_UNSTIM_VS_LPS_AND_ANTI_CD40_STIM_NIK_NFKB2_KO_DC_DN	188	29	23191	667	3.7206e-13	2.01731e-10	greater	0.154255	3.11372	WNK1 RGS1 SIRT1 ABHD4 HIF1A SLC7A5 PIP5K1B QPCT RGS2 PRDX6 CCNI NEK6 SNX9 RFTN1 DNAJB1 IL2RA MDFIC IRF4 SORL1 NFKBIE RGS10 DUSP2 BTG2 ABR RBPJ PTGER4 PDE4B PDCD1 INPP5F
4	GSE7348_UNSTIM_VS_LPS_STIM_MACROPHAGE_DN	167	27	23191	667	7.31401e-13	3.7178e-10	greater	0.161677	3.07078	RNF14 TRAF1 EDN1 PPM1A RIPK2 AHR MAP3K8 BIRC2 HIPK3 CD83 IFT57 FOXP1 PLEK TNFSF4 GPR18 STX11 TANK PIM1 NAB1 BTG2 REL TAGAP OSGIN2 RASGRP1 MARCKSL1 TAL2 DNM3
4	GO_LYMPHOCYTE_COSTIMULATION	78	19	23191	667	8.60762e-13	4.11799e-10	greater	0.24359	3.06355	CAV1 MAP3K8 CD5 TNFSF4 CD274 CD80 EFNB2 PIK3R1 CD28 LCK PDCD1 HLA-DRB1 HLA-DQA1 DPP4 CARD11 HLA-DRB5 CD247 HLA-DRA HLA-DPA1
4	NB_GCB_Progression_All_Genes_RPKM_enhancer_loss_minus3_minus4	455	39	25281	673	5.26807e-10	3.01496e-09	greater	0.0857143	2.91903	JARID2 ST3GAL1 IKZF2 MAP3K1 BLNK HIF1A VRK1 METTL4 RIPK2 PIP5K1B PLEKHA1 CLNK EXOC2 DARS PRDM2 ETV3 TNFSF4 LRMP CCNI FLT3 CCR7 RIN2 ARGLU1 ANKRD6 EXOC6 CNOT6L IL19 CAMK2D PIK3R1 BANK1 IL22RA2 PTGER4 ZNF621 SMARCC1 PCGF5 PDE4B CD47 GRK5 CLLU1OS
4	GSE22601_IMMATURE_CD4_SINGLE_POSITIVE_VS_DOUBLE_POSITIVE_THYMOCYTE_DN	200	28	23191	667	1.01083e-11	3.10231e-09	greater	0.14	2.9169	CD9 CALCOCO1 RRAGD ADAMTS6 MAPK6 DGKD AHR MCM3 FOXP1 PLEK TNFSF4 DUSP4 GPCPD1 DOCK10 BMP2K CCNG2 TNFAIP8 RGS10 ASAP1 DUSP2 ZNF367 KIAA1462 AKAP13 CHD7 PTGER4 RASGRP1 TOR3A INPP5F
4	GSE27241_CTRL_VS_DIGOXIN_TREATED_CD4_TCELL_IN_TH17_POLARIZING_CONDITIONS_UP	159	25	23191	667	9.28321e-12	3.10231e-09	greater	0.157233	2.9169	TCF7 SH3BP2 IL27RA MAP3K8 CLNK ETV3 CD274 NCOA3 GPR18 NDFIP1 STX11 NAB1 CSNK1G3 BATF DUSP2 REL TAGAP ATG16L2 TNIP2 KLF13 PTGER4 RAPH1 TGIF1 PDCD1 PDE7A
4	NAKAYAMA_FRA2_TARGETS	43	14	23191	667	1.08131e-11	3.25716e-09	greater	0.325581	2.91327	LGMN BCL6 KLHL24 WIPF1 RGS2 SGK1 DUSP4 GPR18 DNAJB1 MDM2 DUSP10 TAGAP ZMAT3 RBM33
4	GSE22611_NOD2_TRANSDUCED_VS_CTRL_HEK293T_STIMULATED_WITH_MDP_2H_UP	175	26	23191	667	1.3638e-11	4.03339e-09	greater	0.148571	2.8973	ST3GAL1 RNF14 COBLL1 ABLIM1 SUSD1 HIPK3 PHACTR1 FOXP1 FAM20B HDAC1 SGK1 GPR18 CCR7 CMPK2 MDFIC ARHGAP24 CNOT6L SLC46A3 IRF8 SESN3 ABCA1 PTGER4 ATF7IP RCAN2 PLEKHF2 MYO1D
4	ZHANG_RESPONSE_TO_IKK_INHIBITOR_AND_TNF_UP	223	29	23191	667	2.76837e-11	7.90004e-09	greater	0.130045	2.84647	GCLC NUB1 TRAF1 KLF6 MAST4 PAG1 EDN1 NFAT5 RIPK2 BIRC2 CD83 GLS KYNU SGK1 INHBA SNX9 IRAK2 CMPK2 ETS1 TANK CCNG2 TNFAIP8 NFKBIE BTG2 TNIP2 PTAFR IL8 SPSB1 MARCKSL1
4	GSE2706_UNSTIM_VS_2H_LPS_DC_DN	200	27	23191	667	5.38956e-11	1.32828e-08	greater	0.135	2.80655	TRAF1 EDN1 RGS1 RIPK2 MAP3K8 ETV3 CD274 CD80 INHBA IRAK2 STX11 LRRC32 DUSP5 IRF8 TNFAIP8 USP12 BATF DUSP2 BTG2 REL TNIP2 PTGER4 RASGRP1 MARCKSL1 SIAH2 SPRED2 MIR155HG
4	GO_POSITIVE_REGULATION_OF_CELL_COMMUNICATION	1532	95	23191	667	5.54752e-11	1.34681e-08	greater	0.0620104	2.80548	CD38 SPAG9 ATP2C1 RRAGD CD44 TP63 PAG1 EDN1 OXCT1 RRAGB WDFY1 MAP3K4 SH3BP2 TGFB2 HDAC6 MAP3K1 BLNK SIRT1 TSPAN15 PPM1A HIF1A PTK6 NDRG4 UBE2I RIPK2 UBR5 KCNN4 CAV1 LFNG C5 MAP3K8 MAP2K6 NMU CLNK BIRC2 SASH1 EPM2A EPHA4 TNR RRAGC FASLG NEK6 CD80 CXCR4 FLT3 INHBA CCR7 TWSG1 NDFIP1 ANKRD17 CD180 IRAK2 CD36 MDFIC ANKRD6 DUSP5 SMAD4 PMAIP1 SOD1 IL19 ITPKB PARP1 CAMK2D PIK3R1 FGD2 HHEX BANK1 DAB2 SLA …
4	GSE4590_SMALL_VS_LARGE_PRE_BCELL_UP	173	25	23191	667	6.06508e-11	1.4508e-08	greater	0.144509	2.79971	CD38 GRAMD1B ACSL4 TCF7 BLNK TSPAN15 RGS2 CR2 PHF19 CD274 LY9 ITPR2 ANKRD17 CD180 DUSP5 NAB1 FCRL5 SLC25A37 RGS10 SESN3 PTAFR ZEB2 PTGER4 SPNS3 PDXP
4	GC_B_cell_BLlow_DLBCLhigh	49	12	25281	673	5.13346e-09	2.51269e-08	greater	0.244898	2.75678	TBC1D2 MET SLC1A1 CR2 CD80 ETS1 LMO2 FAM105B PTAFR SERPINA9 HOPX LRCH3
4	LU_IL4_SIGNALING	94	18	23191	667	2.43975e-10	4.99021e-08	greater	0.191489	2.7022	RRAGD LY75 BCL6 NEK6 NCOA3 IL2RA HLX STAT4 IRF8 CLTC PMAIP1 SLA BATF KLF13 MARCKSL1 SIAH2 HLA-DRB5 PDE7A
4	GO_REGULATION_OF_CELL_DIFFERENTIATION	1492	91	23191	667	2.86595e-10	5.12282e-08	greater	0.060992	2.70009	SPAG9 RUNX3 TP63 EDN1 TGFB2 HDAC6 SIRT1 HIF1A PTK6 NDRG4 RIPK2 IL7 CAV1 MMD BIRC2 CD83 BCL6 FOXP1 TTL ID2 EPHA4 TNR HDAC1 TNFSF4 CNR1 SGK1 BCL11A ZNF706 CD80 CXCR4 INHBA BHLHE41 NCOA3 EFNB2 TNFSF9 NR1D1 TWSG1 NDFIP1 LGALS3 ANKRD17 RBM38 ROCK2 IL2RA ETS1 CD36 CAPRIN1 ADAMTS7 HLX BIN1 ANP32B IRF4 SORL1 JDP2 SMAD4 CACNA1A SOD1 DUSP10 ITPKB ZC3H8 PIK3R1 CCRN4L ZFP36L2 DAB2 ASAP1 BRAF FRZB SYK ABCA1 A…
4	GSE40274_CTRL_VS_XBP1_TRANSDUCED_ACTIVATED_CD4_TCELL_UP	167	23	23191	667	8.87711e-10	1.38841e-07	greater	0.137725	2.61868	ST3GAL1 SP100 MAST4 TCF7 MET MAP3K8 KYNU MYL12B RIN2 PIK3C2B SMAD4 FCRL5 FRMD4A PITPNC1 ZEB2 ARL6IP1 ATF7IP RASGRP1 KLHL6 CD28 DPP4 FAM49A FMN1
4	SMID_BREAST_CANCER_LUMINAL_B_DN	564	46	23191	667	1.01987e-09	1.57992e-07	greater	0.0815603	2.60794	CD38 RUNX3 RRAGD KLF6 ZNF532 EDN1 KCNN4 IL27RA STEAP1B MPP6 CAV1 MET NMU TRIM2 KYNU RGS2 CR2 LRMP BCL11A LY9 AMD1 GPR18 CCR7 PSAT1 BIN1 LBR TNFAIP8 SLC25A37 BANK1 MS4A1 FRZB ARHGAP25 FABP5 TMEM100 IL8 MZB1 PTGER4 PGBD5 LCK PRKX IKZF1 PRELP FAM49A DNM3 CD247 HLA-DRA
4	GSE13738_RESTING_VS_BYSTANDER_ACTIVATED_CD4_TCELL_DN	200	25	23191	667	1.35744e-09	1.84002e-07	greater	0.125	2.59522	RANBP9 RUNX3 IKZF2 MAST4 TBC1D2 RBBP8 MAP3K8 DHRS7B SGK1 MTHFD1L RFTN1 SWAP70 IRAK2 IRF4 NFKBIE BATF DUSP2 CHST11 MAF RTKN2 PDE4B TOR3A DPP4 MIR155HG C12orf75
4	GSE8515_IL1_VS_IL6_4H_STIM_MAC_UP	200	25	23191	667	1.35744e-09	1.84002e-07	greater	0.125	2.59522	SLAMF7 TRAF1 MAP3K4 RIPK2 CD83 PLEK BCL11A CD80 TNFSF9 CCR7 RFTN1 STX11 MDM2 STAT4 BTG2 SLC37A1 REL FRZB IL8 PTGER4 RASGRP1 MARCKSL1 PDE4B TOR3A SCAF8
4	GSE23505_UNTREATED_VS_4DAY_IL6_IL1_IL23_TREATED_CD4_TCELL_DN	200	25	23191	667	1.35744e-09	1.84002e-07	greater	0.125	2.59522	CD38 ABLIM1 BCL6 RGS2 CR2 GPR18 PPDPF CD36 LMO2 CCNG2 SLC46A3 SESN3 MBNL1 BANK1 ASAP1 B3GNT7 ORC5 AKAP13 HOPX KLHL6 ZMAT3 CD28 HLA-DRB1 HLA-DQA1 HLA-DOA
4	GSE41176_UNSTIM_VS_ANTI_IGM_STIM_BCELL_1H_UP	200	25	23191	667	1.35744e-09	1.84002e-07	greater	0.125	2.59522	TRAF1 MAP3K4 NFAT5 KCNN4 SMG9 C5orf15 CD80 INHBA BHLHE41 MYO1B IL15RA TANK DUSP5 STAT4 IL19 TNFAIP8 NFKBIE BATF DUSP2 FRZB TNIP2 PTAFR IL8 UPP1 SPRED2
4	GCB_gt_ABC_Affy	10	6	25281	673	7.01804e-08	3.14543e-07	greater	0.6	2.54996	BCL6 LRMP SPINK2 LMO2 ITPKB MYBL1
4	GO_REGULATION_OF_MULTICELLULAR_ORGANISMAL_DEVELOPMENT	1672	95	23191	667	3.96389e-09	4.84787e-07	greater	0.0568182	2.51286	SPAG9 SP100 TP63 EDN1 TGFB2 SIRT1 HIF1A PTK6 CBLN1 NDRG4 RIPK2 IL7 IL27RA CAV1 LFNG C5 MMD SASH1 CD83 BCL6 FOXP1 TTL ID2 MSH6 EPHA4 TNR FASLG TNFSF4 CNR1 SGK1 BCL11A CD80 CXCR4 INHBA NCOA3 EFNB2 TNFSF9 FOXP2 NDFIP1 LGALS3 CCNB1 ROCK2 IL2RA ETS1 ANKRD6 CAPRIN1 ADAMTS7 HLX BIN1 IRF4 SORL1 NAB1 BMP2K CLTC SMAD4 CBLN2 CACNA1A SOD1 DUSP10 ITPKB ZC3H8 PIK3R1 CCRN4L HHEX DAB2 ASAP1 BRAF FRZB CITED2 SYK …
4	GOZGIT_ESR1_TARGETS_DN	781	55	23191	667	5.51695e-09	6.64731e-07	greater	0.0704225	2.48543	ST3GAL1 CD44 BCAS1 SP100 PDK3 MAST4 DGKD EDN1 COBLL1 TGFB2 TBC1D2 ABLIM1 TSPAN15 ABHD4 AHR SLC1A1 TRIM2 CLNK SLC1A2 BCL6 FOXP1 KYNU EPHA4 SGK1 NEK6 CXCR4 EFNB2 MYO1B RFTN1 PKIB NAB1 SLC46A3 DUSP10 FAM105A C9orf3 SESN3 HHEX ASAP1 ENAH BATF SLC37A1 SHANK2 C3orf67 RASGRP1 UCP3 UCP2 MAF PCGF5 SLC24A3 SERPINA1 DNM3 SPRED2 INPP5F HLA-DPA1 PLCXD2
4	GSE5679_CTRL_VS_PPARG_LIGAND_ROSIGLITAZONE_AND_RARA_AGONIST_AM580_TREATED_DC_UP	200	24	23191	667	6.3958e-09	6.79961e-07	greater	0.12	2.48345	CD38 ATP2C1 LY75 HIF1A CCNB1IP1 STS IL7 AHR KLHL24 INHBA ITPR2 ROCK2 IRF8 NFKBIE SDC3 ZNF281 KLF13 RRM2 SLC19A1 DDX10 IKZF1 HLA-DRB1 HLA-DQA1 HLA-DRA
4	HELLER_SILENCED_BY_METHYLATION_UP	282	29	23191	667	6.87529e-09	7.21507e-07	greater	0.102837	2.47826	SLAMF7 RGS1 TSPAN15 MAP3K8 BCL6 KYNU PLEK CCR7 RGS13 RFTN1 CCNB1 DOCK10 TANK CHRNA1 BMP2K CCNG2 MBNL2 PMAIP1 REL BUB1 PTGER4 CIITA SSTR2 HLA-DRB1 HLA-DQA1 FAM49A HLA-DRA TCTN1 HLA-DPA1
4	AACATTC_MIR4093P	142	20	23191	667	7.09376e-09	7.39661e-07	greater	0.140845	2.47608	EDN1 BET1 MET MMD SRSF3 FOXP1 FAM178A TBC1D15 PHF6 CITED2 OSGIN2 AP1G1 MEX3C MTX3 PCDH9 PDE4B ZBTB6 SLC39A10 UBE2J1 HMGN1
4	GO_REGULATION_OF_MAP_KINASE_ACTIVITY	319	31	23191	667	8.3053e-09	8.60472e-07	greater	0.0971787	2.46278	SPAG9 EDN1 MAP3K4 MAP3K1 RIPK2 CAV1 C5 MAP3K8 MAP2K6 HIPK3 SASH1 EPHA4 RGS2 DUSP4 CXCR4 FLT3 IRAK2 MDFIC SORL1 DUSP5 SOD1 DUSP10 FGD2 BRAF DUSP2 SYK CDK12 CD300A ZEB2 RASGRP1 SPRED2
4	AGCATTA_MIR155	134	19	23191	667	1.47907e-08	1.42e-06	greater	0.141791	2.4182	SYPL1 HIF1A NFAT5 HBP1 TRIM2 NDFIP1 DNAJB1 ETS1 SLA H3F3A YWHAZ WEE1 CHD7 TOMM20 MYO1D ZNF518B PCDH9 CD47 SLC39A10
4	GO_CELLULAR_RESPONSE_TO_LIPID	457	38	23191	667	1.48483e-08	1.42e-06	greater	0.083151	2.4182	CALCOCO1 RNF14 PDK3 EDN1 HIF1A PTK6 RIPK2 UBR5 AHR NR3C1 TNFSF4 SGK1 CD80 FLT3 INHBA NCOA3 NR1D1 CCNB1 CD180 IRAK2 ROCK2 CMPK2 CD36 MDM2 PIM1 IRF8 NPC1 T ABCA1 CTNNB1 TNIP2 PTAFR IL8 PAQR8 PTGER4 SSTR2 PDE4B NME1
4	REACTOME_PD1_SIGNALING	18	8	23191	667	1.66113e-08	1.57093e-06	greater	0.444444	2.40912	CD274 LCK PDCD1 HLA-DRB1 HLA-DQA1 HLA-DRB5 CD247 HLA-DPA1
4	REACTOME_COSTIMULATION_BY_THE_CD28_FAMILY	63	13	23191	667	2.7823e-08	2.32221e-06	greater	0.206349	2.37363	MAP3K8 CD274 CD80 PIK3R1 THEM4 CD28 LCK PDCD1 HLA-DRB1 HLA-DQA1 HLA-DRB5 CD247 HLA-DPA1
4	GSE17721_PAM3CSK4_VS_CPG_4H_BMDC_DN	200	23	23191	667	2.88385e-08	2.32221e-06	greater	0.115	2.37363	ST3GAL1 NUB1 EDN1 CHMP5 VRK1 MET GLRX3 KYNU RGS2 RRAGC CD274 TNFSF9 ETS1 ANKRD6 LMO2 ITM2B PIM1 IRF8 ZNF281 ARL6IP1 TOR3A PTPLAD2 ATP10A
4	GSE25087_TREG_VS_TCONV_FETUS_UP	200	23	23191	667	2.88385e-08	2.32221e-06	greater	0.115	2.37363	ATP2C1 LY75 NFAT5 AHR C5 MAP3K8 MMD CLNK FANCL SLC1A4 ATP6V1E1 LGALS3 PIM1 LRRC32 SERP2 MBNL1 STT3B UBE2E1 GSTA4 SIAH2 HLA-DRB1 INPP5F MIR155HG
4	GSE3982_MAST_CELL_VS_BCELL_DN	200	23	23191	667	2.88385e-08	2.32221e-06	greater	0.115	2.37363	TP63 STS KLHDC4 IL27RA DENND3 PIP5K1B CCR7 SPINK2 IRF4 IRF8 GNA12 SLC37A1 CTNNB1 HOPX ZDHHC14 UCP2 MAGEF1 GLDC LCK PAX5 HLA-DRB1 UBE2J1 HLA-DRA
4	GSE42724_MEMORY_BCELL_VS_PLASMABLAST_UP	200	23	23191	667	2.88385e-08	2.32221e-06	greater	0.115	2.37363	NUB1 MAPK6 NFAT5 DENND3 ETV3 CD274 GTDC1 CCR7 CMPK2 IL2RA IL15RA GYPC STAT4 ADPRH CXCR5 REL TNIP2 SPSB1 TGIF1 PCGF5 PDCD1 GRK5 KIAA0040
4	GSE41176_WT_VS_TAK1_KO_ANTI_IGM_STIM_BCELL_3H_DN	200	23	23191	667	2.88385e-08	2.32221e-06	greater	0.115	2.37363	ATP2C1 RRAGD MAPK6 MAP3K4 PIR BET1 MET SRSF3 PHACTR1 GNPDA1 NR3C1 INHBA ATP6V1F GYPC NPC1 BATF PTAFR DDX10 UPP1 CD47 SERPINA1 UBE2J1 NME1
4	GO_CELLULAR_RESPONSE_TO_OXYGEN_CONTAINING_COMPOUND	799	54	23191	667	2.84921e-08	2.32221e-06	greater	0.0675845	2.37363	UBR2 RRAGD KLF6 PDK3 EDN1 RRAGB HDAC6 SIRT1 HIF1A PTK6 RIPK2 CAV1 PLEKHA1 MAP2K6 RRAGC TNFSF4 CD80 INHBA ITPR2 NCOA3 NR1D1 ATP6V1F ATP6V1E1 CCNB1 CD180 IRAK2 ROCK2 CMPK2 ETS1 CD36 MDM2 RGS8 PIM1 IRF8 SOD1 PARP1 PIK3R1 RGS10 T COL1A2 ABCA1 CTNNB1 TNIP2 PTAFR IL8 PTGER4 SMARCC1 UCP2 SLC38A9 SSTR2 PDE4B TRPV1 NME1 PDXP
4	GO_REGULATION_OF_TRANSPORT	1804	97	23191	667	3.62364e-08	2.86127e-06	greater	0.0537694	2.35445	CD38 WNK1 SP100 ACSL4 TP63 EDN1 XPO1 OXCT1 TGFB2 TBC1D2 SIRT1 PPM1A HIF1A NDRG4 UBR5 KCNN4 HBP1 CAV1 C5 MAP2K6 NMU SLC1A2 FGF12 KLHL24 FOXP1 FAM20B TNFSF4 CNR1 SGK1 CD274 TBC1D15 CXCR4 INHBA ITPR2 NUP153 OPRL1 CCR7 NR1D1 SYNGR3 PNKD SPINK2 NDFIP1 LGALS3 CD36 MDFIC MDM2 SCN7A BIN1 ANP32B SORL1 GRTP1 SMAD4 PMAIP1 CACNA1A FCRL5 PARP1 ADPRH CAMK2D PIK3R1 SLC30A5 NFKBIE USP6NL BANK1 DAB2 ADPRHL1 BRAF …
4	HELLER_HDAC_TARGETS_SILENCED_BY_METHYLATION_UP	461	37	23191	667	5.51529e-08	4.27199e-06	greater	0.0802603	2.31719	BAIAP3 SPAG9 CD9 OAT SPAG6 MET AHR BCL6 KLHL24 ID2 EFNB2 SPINK2 HABP4 SWAP70 ANKRD6 ARMC9 BIN1 GMPR BMP2K NRGN ENAH DUSP2 ORC5 ARL6IP1 AKAP13 PTGER4 ZMAT3 MARCKSL1 PGBD5 GLDC PCDH9 MYBL1 HLA-DRB1 HLA-DQA1 FAM49A DNM3 HLA-DPA1
4	SMID_BREAST_CANCER_BASAL_UP	648	46	23191	667	6.53904e-08	5.01717e-06	greater	0.0709877	2.30207	CD38 RUNX3 RRAGD CD44 ARNTL2 KLF6 ACTN1 ZNF532 EDN1 MYBL2 SLC7A5 KCNN4 IL27RA STEAP1B MPP6 MET NMU TRIM2 KLHL24 TFCP2L1 GLS QPCT MSH6 RGS2 BCL11A AMD1 PSAT1 CACNA1A ITPKB LBR SLC25A37 FABP5 YWHAZ TMEM100 IL8 BUB1 CHST11 PGBD5 GLDC UPP1 PRKX MYBL1 PRELP S100A10 DNM3 TSN
4	JAATINEN_HEMATOPOIETIC_STEM_CELL_DN	226	24	23191	667	6.80156e-08	5.16982e-06	greater	0.106195	2.29924	RGS1 CD5 QPCT EPHA4 SGK1 LY9 GPR18 GPCPD1 CCR7 LGALS3 ETS1 CD36 STX11 FBLN7 CITED2 RASGRP1 CD28 LCK UPP1 MYBL1 SERPINA1 MPEG1 CD247 DCAF12
4	NIKOLSKY_BREAST_CANCER_6P24_P22_AMPLICON	21	8	23191	667	7.14239e-08	5.40363e-06	greater	0.380952	2.29506	RANBP9 PHACTR1 CD83 SIRT5 NUP153 DEK KIF13A GFOD1
4	GO_REGULATION_OF_HOMEOSTATIC_PROCESS	447	36	23191	667	7.50436e-08	5.62516e-06	greater	0.0805369	2.29126	GCLC CD38 WNK1 EDN1 OXCT1 MAP3K4 TGFB2 HIF1A CAV1 FGF12 ID2 CNR1 INHBA ITPR2 CCR7 NR1D1 IL2RA ETS1 CD36 PKIB NPC1 FCRL5 ITPKB PARP1 CAMK2D SLC30A5 SYK MC4R CTNNB1 KLF13 PTGER4 UCP2 LCK HLA-DRB1 TRPV1 HLA-DRB5
4	GO_CYTOKINE_PRODUCTION	120	17	23191	667	8.28985e-08	6.18545e-06	greater	0.141667	2.28224	SIRT1 HIF1A NFAT5 FOXP1 TNFSF4 CCR7 RFTN1 CD36 IL19 BATF ABCA1 RBPJ PTAFR RASGRP1 CD28 MAF CD55
4	Tcell_cytokine_induced_IL2_IL7_IL15only	23	7	25281	673	1.65332e-06	6.27586e-06	greater	0.304348	2.28086	AHR IL2RA MDFIC PIM1 DUSP5 PMAIP1 UPP1
4	GO_TRANS_GOLGI_NETWORK_MEMBRANE	81	14	23191	667	8.82035e-08	6.55122e-06	greater	0.17284	2.27677	MYO1B COG6 COG2 KIF13A CLTC USP6NL AP1S3 AP1G1 AP1S2 HLA-DRB1 HLA-DQA1 HLA-DRB5 HLA-DRA HLA-DPA1
4	GATA4_Q3	249	25	23191	667	1.10291e-07	7.74317e-06	greater	0.100402	2.26077	JARID2 IKZF2 ACTN1 SMARCE1 RGS1 PIP5K1B BCL6 ID2 CNR1 AMD1 TRERF1 FOXP2 ETS1 LMO2 MBNL1 TMEM164 BTG2 CXCR5 FIGF GTF2A1 ARF6 TMEM100 ZEB2 TOMM20 RTKN2
4	GSE14350_IL2RB_KO_VS_WT_TREG_DN	200	22	23191	667	1.24245e-07	7.74317e-06	greater	0.11	2.26077	CD38 RRAGD IKZF2 ADAMTS6 TRAF1 BCAS1 ABHD4 KCNN4 PIP5K1B RGS9 CD83 PLEK TWSG1 LGALS3 SWAP70 ANKRD6 SORL1 ZNF608 CHST11 RAPH1 UPP1 PDCD1
4	GSE2706_2H_VS_8H_R848_AND_LPS_STIM_DC_DN	200	22	23191	667	1.24245e-07	7.74317e-06	greater	0.11	2.26077	CD38 SPAG9 NUB1 SLAMF7 COBLL1 BET1 MET C5orf15 KYNU ALG2 CD274 DUSP4 RFTN1 SWAP70 IL15RA STAT4 BATF CXCR5 ZNF281 PCDH9 SERPINA1 FAM49A
4	GSE12392_WT_VS_IFNAR_KO_CD8A_NEG_SPLEEN_DC_UP	200	22	23191	667	1.24245e-07	7.74317e-06	greater	0.11	2.26077	RUNX3 PLEKHA1 BIRC2 CD5 SASH1 PRDX6 NCOA3 SNX9 SWAP70 NPC1 FAM105A NFKBIE USP6NL TAGAP SYK CD300A GLDC AP1S2 IKZF1 FAM49A CARD11 LPP-AS2
4	GSE24210_IL35_TREATED_VS_UNTREATED_TCONV_CD4_TCELL_DN	200	22	23191	667	1.24245e-07	7.74317e-06	greater	0.11	2.26077	JARID2 ADAMTS6 ACTN1 SIRT1 MAP3K8 TRIM2 HIPK3 LRMP SGK1 TWSG1 NDFIP1 ALKBH8 CAMK2D GFOD1 SMG1 TAGAP P2RY1 MARCKSL1 LCK ZBTB6 PDCD1 GRK5
4	GSE23505_UNTREATED_VS_4DAY_IL6_IL1_TGFB_TREATED_CD4_TCELL_UP	200	22	23191	667	1.24245e-07	7.74317e-06	greater	0.11	2.26077	GRAMD1B ADAMTS6 ACTN1 BLNK MAP3K8 TRIM2 SGK1 GTDC1 TWSG1 NDFIP1 RBM38 IL15RA IRF8 FRMD4A TATDN2 ATG16L2 MZB1 RMI2 PCGF5 LCK PDCD1 ATP10A
4	GSE36888_UNTREATED_VS_IL2_TREATED_TCELL_17H_DN	200	22	23191	667	1.24245e-07	7.74317e-06	greater	0.11	2.26077	ATP2C1 ARNTL2 TRAF1 MAP3K4 NFAT5 DENND3 MET BCL6 KYNU ETV3 CD274 RFTN1 IL15RA HLX SLC25A37 ASAP1 BATF SERPINA1 FAM49A SPRED2 MIR155HG LPP-AS2
4	GSE41867_NAIVE_VS_DAY8_LCMV_EFFECTOR_CD8_TCELL_DN	200	22	23191	667	1.24245e-07	7.74317e-06	greater	0.11	2.26077	RANBP9 NUB1 GOLGA5 NFAT5 NR3C1 FOXP1 GLS MYL12B NCOA3 GPCPD1 ETS1 DUSP5 USP3 FGD2 SESN3 PHF6 BTG2 ABCA1 CD28 SIAH2 RBM33 INPP5F
4	REACTOME_PHOSPHORYLATION_OF_CD3_AND_TCR_ZETA_CHAINS	16	7	23191	667	1.5385e-07	9.37274e-06	greater	0.4375	2.24235	PAG1 LCK HLA-DRB1 HLA-DQA1 HLA-DRB5 CD247 HLA-DPA1
4	ZHAN_LATE_DIFFERENTIATION_GENES_DN	16	7	23191	667	1.5385e-07	9.37274e-06	greater	0.4375	2.24235	BCL6 LRMP SORL1 SYK MARCKSL1 LCK MYBL1
4	KEGG_HEMATOPOIETIC_CELL_LINEAGE	88	14	23191	667	2.56744e-07	1.52416e-05	greater	0.159091	2.19476	CD38 CD9 CD44 IL7 CD5 CR2 FLT3 IL2RA CD36 MS4A1 HLA-DRB1 CD55 HLA-DRB5 HLA-DRA
4	KINSEY_TARGETS_OF_EWSR1_FLII_FUSION_UP	1278	72	23191	667	2.77629e-07	1.62443e-05	greater	0.056338	2.18845	ELAC2 RANBP9 CUL3 MAT2B ACSL4 MAPK6 FAM76B OXCT1 MYBL2 SLMO2 METTL4 CYB5B UBR5 MPP6 CAV1 GLRX3 SRSF3 MCM3 BCL6 ID2 DARS SLC1A4 MSH6 FAM178A NUDCD1 HSPH1 NUP153 DEK E2F8 DNAJB1 UBE2G1 RFC3 CCNB1 PSAT1 ACTR2 SMAD4 PMAIP1 PARP1 UBR3 METTL21A SLC30A5 COMMD10 TACC1 USP6NL ASAP1 SKA1 PRR14 NUP35 ORC5 ZNF367 GTF2A1 KIAA1462 WEE1 SEC11C BUB1 FAM161A RRM2 RAPH1 SMARCC1 SLC19A1 RMI2 PLEKHF2 PCGF5 GINS3 LIN…
4	SMIRNOV_RESPONSE_TO_IR_2HR_UP	53	11	23191	667	2.99891e-07	1.70807e-05	greater	0.207547	2.18346	CD83 ID2 SGK1 TNFSF9 MDM2 PIM1 PMAIP1 ZFP36L2 PPM1D PTGER4 HLA-DPA1
4	ACATTCC_MIR1_MIR206	300	27	23191	667	3.26411e-07	1.83716e-05	greater	0.09	2.1762	AKAP11 EDN1 CYB5B UBR5 BET1 MET MMD TRIM2 SRSF3 FOXP1 TBC1D15 NCOA3 EFNB2 ETS1 ANP32B CLTC PHF6 CITED2 YWHAZ AP1G1 KLF13 RCAN2 ZMAT3 MEX3C ZBTB6 SLC39A10 HMGN1
4	WIERENGA_STAT5A_TARGETS_DN	213	22	23191	667	3.70979e-07	2.06655e-05	greater	0.103286	2.16443	CD9 ACTN1 IL7 DENND3 C5 PLEK CXCR4 EFNB2 ROCK2 ETS1 STX11 BIN1 IRF8 ITPKB GFOD1 BANK1 BATF SLC37A1 MYEOV SPNS3 SLC24A3 CD47
4	GSE12366_PLASMA_CELL_VS_MEMORY_BCELL_DN	200	21	23191	667	5.10605e-07	2.45e-05	greater	0.105	2.14729	ST3GAL1 NUB1 ARID1B PABPC1 NFX1 IL27RA DENND3 LFNG AHR RRAGC ETV3 FAM178A TRERF1 DOCK10 ANP32B CCNG2 MBNL1 TATDN2 CXCR5 PUS10 RASGRP1
4	GSE2706_2H_VS_8H_R848_STIM_DC_DN	200	21	23191	667	5.10605e-07	2.45e-05	greater	0.105	2.14729	GOLGA5 ACSL4 COBLL1 CHMP5 PIR IL7 BET1 SLC1A2 TNFSF4 DUSP4 GPR18 CCR7 CMPK2 PSAT1 ARHGAP24 SMAD4 ARHGAP25 KLHL6 LINC00158 FAM49A INPP5F
4	GSE360_L_MAJOR_VS_B_MALAYI_HIGH_DOSE_MAC_UP	200	21	23191	667	5.10605e-07	2.45e-05	greater	0.105	2.14729	CD44 TRAF1 SP100 ACTN1 SPAG6 MAP3K8 KYNU WIPF1 DUSP4 CCR7 TANK HLX DUSP5 GTF2A1 CTNNB1 IL8 HSPA4 MARCKSL1 PDE4B PRELP S100A10
4	GSE9988_ANTI_TREM1_VS_LOW_LPS_MONOCYTE_UP	199	21	23191	667	4.70037e-07	2.45e-05	greater	0.105528	2.14729	RRAGD TBC1D2 GNPDA1 SLC1A4 RRAGC SGK1 GNA13 LY9 AMD1 GPCPD1 SNX9 LGALS3 NPC1 GFOD1 DAB2 FABP5 ARL6IP1 KLHL6 TGIF1 CD300LB BLOC1S3
4	GSE9988_LOW_LPS_VS_ANTI_TREM1_AND_LPS_MONOCYTE_DN	200	21	23191	667	5.10605e-07	2.45e-05	greater	0.105	2.14729	RRAGD EDN1 WDFY1 RGS1 TBC1D2 GNPDA1 RRAGC SGK1 GNA13 LY9 GPCPD1 SNX9 LGALS3 AKIRIN2 NPC1 GFOD1 DAB2 TMEM65 GTF2A1 KLHL6 UPP1
4	GSE23568_ID3_TRANSDUCED_VS_ID3_KO_CD8_TCELL_UP	200	21	23191	667	5.10605e-07	2.45e-05	greater	0.105	2.14729	RANBP9 CD9 TRAF1 ACTN1 TCF7 NANS KCNN4 CD5 ID2 FASLG SGK1 ATP6V1E1 FAM105A RGS10 BATF NAV2 HOPX CD28 PDCD1 S100A10 CD247
4	GSE11961_GERMINAL_CENTER_BCELL_DAY7_VS_PLASMA_CELL_DAY7_DN	200	21	23191	667	5.10605e-07	2.45e-05	greater	0.105	2.14729	SPAG9 SH3BP2 MAP3K1 HIF1A GTDC1 SNX9 RFTN1 IRAK2 MDFIC TANK BIN1 FCHSD2 EXOC6 BMP2K NFKBIE SESN3 CWC27 C5orf63 HSPA4 ZNF518B INPP5F
4	GO_T_CELL_SELECTION	36	9	23191	667	6.61641e-07	3.15608e-05	greater	0.25	2.12152	LY9 CCR7 IRF4 ITPKB BATF BRAF SYK CD28 CARD11
4	SMID_BREAST_CANCER_RELAPSE_IN_BONE_DN	315	27	23191	667	8.42682e-07	3.90515e-05	greater	0.0857143	2.09961	RUNX3 RRAGD CD44 KLF6 EDN1 SLC7A5 KCNN4 MPP6 NMU TRIM2 KLHL24 TFCP2L1 QPCT KYNU MSH6 BCL11A CXCR4 AMD1 PSAT1 SLC25A37 ZFP36L2 YWHAZ IL8 PGBD5 GLDC PRKX PRELP
4	REACTOME_DOWNSTREAM_TCR_SIGNALING	37	9	23191	667	8.51551e-07	3.91281e-05	greater	0.243243	2.09941	RIPK2 PIK3R1 LCK HLA-DRB1 HLA-DQA1 CARD11 HLA-DRB5 CD247 HLA-DPA1
4	GO_EMBRYO_DEVELOPMENT	894	54	23191	667	9.0421e-07	4.10835e-05	greater	0.0604027	2.09436	CUL3 ZFAT ACSL4 TP63 EDN1 TCF7 TGFB2 HIF1A CCNB1IP1 IFT52 RBBP8 NDRG4 LFNG C5 IFT57 ID2 HDAC1 SYF2 GNA13 MTHFD1L DUSP4 INHBA TWSG1 E2F8 CCNB1 AKIRIN2 HLX DUSP5 BBS7 SMAD4 SOD1 UBR3 GNA12 MBNL1 HHEX WDR19 DUSP2 ABR ZNF281 FRZB CITED2 T TMEM100 C2CD3 CTNNB1 RBPJ IL8 ZEB2 CHST11 CHD7 HOPX DYNC2H1 PAX5 TCTN1
4	JOHNSTONE_PARVB_TARGETS_2_DN	336	28	23191	667	9.40869e-07	4.23938e-05	greater	0.0833333	2.0911	RANBP9 ATP2C1 UBR2 ZNF532 NFX1 PPM1A SRSF3 MCM3 NR3C1 GLS WIPF1 HDAC1 RASSF8 TRERF1 NUP153 UBE2G1 RIN2 KIF13A CAMK2D SLC30A5 TNFAIP8 MBNL1 TMEM65 GTF2A1 WEE1 RBPJ HSPA4 TOMM20
4	RACCACAR_AML_Q6	261	24	23191	667	9.50543e-07	4.25938e-05	greater	0.091954	2.09061	CALCOCO1 TP63 TCF7 RGS1 SIRT1 BCL6 NEK6 AMD1 PRRG4 HLX PIK3R1 DAB2 PITPNC1 BATF PHF6 REL TAGAP GTF2A1 ZEB2 ATF7IP C15orf53 CD28 AP1S2 LCK
4	GO_CLATHRIN_COATED_ENDOCYTIC_VESICLE_MEMBRANE	48	10	23191	667	9.91409e-07	4.40608e-05	greater	0.208333	2.08709	CD9 CLTC AP1S3 AP1G1 AP1S2 HLA-DRB1 HLA-DQA1 HLA-DRB5 HLA-DRA HLA-DPA1
4	GSE21360_PRIMARY_VS_QUATERNARY_MEMORY_CD8_TCELL_UP	175	19	23191	667	1.0354e-06	4.57659e-05	greater	0.108571	2.08314	ST3GAL1 CD9 SLAMF7 LY75 OXCT1 RGS1 MET ELF2 CD83 TNFSF4 LY9 COX4I1 LGALS3 CD180 CMPK2 CD36 CACNA1A CD300LB S100A10
4	PID_ARF6_TRAFFICKING_PATHWAY	49	10	23191	667	1.21288e-06	5.261e-05	greater	0.204082	2.06856	SPAG9 EXOC2 IL2RA BIN1 EXOC6 CLTC TSHR ARF6 CTNNB1 NME1
4	GSE36095_WT_VS_HDAC9_KO_TREG_UP	178	19	23191	667	1.33863e-06	5.76037e-05	greater	0.106742	2.05902	SYPL1 ADAMTS6 BLNK HIF1A MMD HDAC1 CR2 WDFY4 SNX9 CD36 RAPGEF5 PIM1 TNFAIP8 FAM105B MS4A1 WEE1 RAPH1 PDE7A PLCXD2
4	BIOCARTA_CTLA4_PATHWAY	21	7	23191	667	1.37551e-06	5.88792e-05	greater	0.333333	2.05671	CD80 PIK3R1 CD28 LCK HLA-DRB1 CD247 HLA-DRA
4	REACTOME_TRANSLOCATION_OF_ZAP_70_TO_IMMUNOLOGICAL_SYNAPSE	14	6	23191	667	1.43281e-06	6.08513e-05	greater	0.428571	2.05322	LCK HLA-DRB1 HLA-DQA1 HLA-DRB5 CD247 HLA-DPA1
4	ATAAGCT_MIR21	116	15	23191	667	1.51356e-06	6.39471e-05	greater	0.12931	2.04797	PLEKHA1 ACBD5 ELF2 SRSF3 EPHA4 FASLG ARGLU1 ARHGAP24 UBR3 PIK3R1 MBNL1 TAGAP ZNF367 CHD7 RASGRP1
4	GO_ANATOMICAL_STRUCTURE_FORMATION_INVOLVED_IN_MORPHOGENESIS	957	56	23191	667	1.52499e-06	6.42629e-05	greater	0.0585162	2.04745	CD9 CUL3 ACTN1 TP63 EDN1 TGFB2 SIRT1 ABLIM1 HIF1A CCNB1IP1 IFT52 CBLN1 CAV1 LFNG BCL6 IFT57 HDAC1 GNA13 MTHFD1L DUSP4 INHBA EFNB2 TWSG1 E2F8 KIF3A ETS1 NEK1 ACTR2 DUSP5 ARHGAP24 BBS7 SMAD4 CACNA1A HHEX FAM105B RPGR WDR19 DUSP2 CITED2 T SYK FIGF TMEM100 C2CD3 CTNNB1 RBPJ IL8 ZEB2 FAM161A HOPX KLHL6 PRKX ZPBP2 DYNC2H1 TCTN1 FMN1
4	GSE21360_TERTIARY_VS_QUATERNARY_MEMORY_CD8_TCELL_UP	180	19	23191	667	1.58337e-06	6.63793e-05	greater	0.105556	2.04401	RUNX3 LFNG ACBD5 MMD RGS2 SPINK2 LMO2 PKIB FAM105A TNFAIP8 GNA12 RGS10 ZFP36L2 DAB2 NAV2 CTNNB1 SPSB1 ZDHHC14 PTPLAD2
4	TSAI_RESPONSE_TO_IONIZING_RADIATION	149	17	23191	667	1.86726e-06	7.25444e-05	greater	0.114094	2.03455	TRAF1 AHR CD83 SGK1 CCNI CD80 NCOA3 LGALS3 TANK IRF4 CCNG2 TNFAIP8 NFKBIE BATF BTG2 PPM1D TGIF1
4	BOQUEST_STEM_CELL_DN	216	21	23191	667	1.78158e-06	7.25444e-05	greater	0.0972222	2.03455	MAST4 MET LRMP EFNB2 PIK3C2B SWAP70 LMO2 STX11 RAPGEF5 GFOD1 HHEX PITPNC1 FABP5 KIAA1462 CHD7 UPP1 HLA-DRB1 HLA-DQA1 DNM3 HLA-DRA HLA-DPA1
4	GSE1448_CTRL_VS_ANTI_VBETA5_DP_THYMOCYTE_DN	200	20	23191	667	1.99803e-06	7.25444e-05	greater	0.1	2.03455	CD9 MAPK6 SH3BP2 HIF1A C5orf15 HDAC1 RGS2 HSPH1 INHBA NDFIP1 MDFIC NAB1 ZFP36L2 NRGN PITPNC1 DUSP2 CD28 SSTR2 AP1S2 PDCD1
4	GSE20727_ROS_INH_VS_ROS_INH_AND_DNFB_ALLERGEN_TREATED_DC_UP	200	20	23191	667	1.99803e-06	7.25444e-05	greater	0.1	2.03455	IL7 SUSD1 HIPK3 PRDM2 RRAGC GNA13 GPR18 PNKD SNX9 CD36 ANKRD6 HLX PIM1 FRMD4A BATF BTG2 C2CD3 MAF CD47 CCDC167
4	GO_NEGATIVE_REGULATION_OF_DEVELOPMENTAL_PROCESS	801	49	23191	667	1.88314e-06	7.25444e-05	greater	0.0611735	2.03455	TP63 TGFB2 SIRT1 LGMN HIF1A CAV1 LFNG BCL6 ID2 EPHA4 TNR HDAC1 FASLG TNFSF4 BCL11A ZNF706 INHBA BHLHE41 TWSG1 NDFIP1 ANKRD17 ROCK2 ADAMTS7 HLX ANP32B SORL1 JDP2 DUSP10 ITPKB ZC3H8 PIK3R1 CCRN4L ZFP36L2 HHEX ASAP1 ABR FRZB ABCA1 ARF6 CTNNB1 RBPJ KLF13 HOPX PTGER4 PDCD1 HIST4H4 DNM3 INPP5F NME1
4	GO_EMBRYONIC_MORPHOGENESIS	539	37	23191	667	2.32555e-06	8.33202e-05	greater	0.0686456	2.01972	CUL3 TP63 EDN1 TCF7 HIF1A IFT52 NDRG4 IFT57 ID2 HDAC1 SYF2 MTHFD1L DUSP4 INHBA TWSG1 HLX DUSP5 BBS7 SMAD4 SOD1 GNA12 MBNL1 HHEX WDR19 DUSP2 ABR ZNF281 FRZB T C2CD3 CTNNB1 ZEB2 CHST11 CHD7 DYNC2H1 PAX5 TCTN1
4	GO_REGULATION_OF_RESPONSE_TO_EXTERNAL_STIMULUS	926	54	23191	667	2.49499e-06	8.89987e-05	greater	0.0583153	2.01261	EDN1 HDAC6 SIRT1 HIF1A RIPK2 CAV1 MET C5 BIRC2 SASH1 EPM2A BCL6 FOXP1 FANCL PLEK EPHA4 TNR TNFSF4 CNR1 CXCR4 NPY EFNB2 CCR7 ATP6V1E1 NDFIP1 ANKRD17 SWAP70 CD180 IL2RA ETS1 CD36 NPC1 DUSP10 AP1S3 FAM105B BRAF ABR IL22RA2 SYK FIGF AP1G1 IL8 HOPX PTGER4 NLRP6 ANO6 CD28 AP1S2 LCK CD55 CD47 CD247 INPP5F VDAC1
4	GO_CLATHRIN_COATED_ENDOCYTIC_VESICLE	65	11	23191	667	2.55104e-06	9.06008e-05	greater	0.169231	2.01069	CD9 CLTC AP1S3 AP1G1 AP1S2 HLA-DRB1 HLA-DQA1 HLA-DRB5 INPP5F HLA-DRA HLA-DPA1
4	KEGG_AUTOIMMUNE_THYROID_DISEASE	53	10	23191	667	2.58731e-06	9.10934e-05	greater	0.188679	2.0101	FASLG CD80 TSHR CD28 HLA-DRB1 HLA-DQA1 HLA-DRB5 HLA-DOA HLA-DRA HLA-DPA1
4	IKEDA_MIR1_TARGETS_UP	53	10	23191	667	2.58731e-06	9.10934e-05	greater	0.188679	2.0101	GCLC EDN1 NFAT5 TBC1D15 EFNB2 CLTC ZFP36L2 KAT6B CITED2 YWHAZ
4	HELLER_HDAC_TARGETS_UP	317	26	23191	667	2.95185e-06	0.000102596	greater	0.0820189	1.99722	BAIAP3 SPAG9 CD9 CALCOCO1 SPAG6 BCL6 KLHL24 ID2 CD80 NCOA3 SPINK2 ANKRD6 ARMC9 GMPR BMP2K CLTC NRGN ENAH WDR19 PTGER4 MARCKSL1 HLA-DRB1 FAM49A DNM3 HLA-DPA1 H2AFJ
4	GO_REGULATION_OF_LEUKOCYTE_APOPTOTIC_PROCESS	79	12	23191	667	2.96401e-06	0.000102799	greater	0.151899	1.997	TGFB2 SIRT1 HIF1A BCL6 FOXP1 CD274 CCR7 LGALS3 ITPKB ZC3H8 PDCD1 SLC39A10
4	GO_PROTEIN_DIMERIZATION_ACTIVITY	1149	63	23191	667	3.08939e-06	0.000106466	greater	0.0548303	1.99319	GCLC RRAGD ARNTL2 IKZF2 CUL3 GOLGA5 SP100 MAPK6 ACTN1 DGKD OXCT1 TGFB2 HIF1A CBLN1 RIPK2 CAV1 AHR ID2 KYNU PLEK MSH6 RRAGC CR2 ALG2 BCL11A MTHFD1L FLT3 INHBA BHLHE41 NCOA3 FOXP2 E2F8 SNX9 MTUS2 HSD17B4 IRAK2 GRHPR ZNF365 JDP2 SMAD4 SOD1 CAMK2D PIK3R1 HHEX OXA1L BRAF H3F3A FIGF GTF2A1 MVD P2RY1 PDCD6IP GSTA4 RASGRP1 ANO6 TAL2 H3F3C DPP4 S100A10 HIST4H4 CD247 INPP5F H2AFJ
4	GO_ANTIGEN_PROCESSING_AND_PRESENTATION_OF_PEPTIDE_OR_POLYSACCHARIDE_ANTIGEN_VIA_MHC_CLASS_II	94	13	23191	667	3.43803e-06	0.000116994	greater	0.138298	1.98289	LGMN KIF3A CLTC AP1S3 AP1G1 AP1S2 DYNC2H1 HLA-DRB1 HLA-DQA1 HLA-DRB5 HLA-DOA HLA-DRA HLA-DPA1
4	LINDSTEDT_DENDRITIC_CELL_MATURATION_A	67	11	23191	667	3.47132e-06	0.00011788	greater	0.164179	1.98206	CD44 SLC7A5 IL7 KYNU PLEK INHBA TNFSF9 STAT4 NFKBIE IL8 PTGER4
4	GO_REGULATION_OF_CELLULAR_LOCALIZATION	1277	68	23191	667	3.55659e-06	0.000120273	greater	0.0532498	1.97986	CD38 WAPAL SP100 TP63 EDN1 XPO1 OXCT1 TGFB2 SIRT1 PPM1A HIF1A NDRG4 UBR5 KCNN4 CAV1 C5 NMU FOXP1 FAM20B TNFSF4 CNR1 CD274 HSPH1 INHBA ITPR2 NUP153 CCR7 NR1D1 PNKD SPINK2 CCNB1 CD36 MDFIC MDM2 ANP32B SORL1 CLTC SMAD4 PMAIP1 CACNA1A FCRL5 PARP1 CAMK2D PIK3R1 NFKBIE BANK1 DAB2 BRAF ABR YWHAZ SYK ARF6 AP1G1 CD300A CTNNB1 PTAFR P2RY1 PDCD6IP CHD7 PTGER4 RASGRP1 UCP2 SEPT5 HLA-DRB1 HLA-DRB5 INPP5F UBE2…
4	REACTOME_PLATELET_ACTIVATION_SIGNALING_AND_AGGREGATION	208	20	23191	667	3.63925e-06	0.000121552	greater	0.0961538	1.9787	CD9 ACTN1 DGKD TGFB2 PLEK GNA13 ITPR2 HABP4 CD36 SOD1 PIK3R1 GNA12 COL1A2 YWHAZ SYK FIGF P2RY1 RASGRP1 LCK SERPINA1
4	GO_MHC_CLASS_II_PROTEIN_COMPLEX	16	6	23191	667	3.6338e-06	0.000121552	greater	0.375	1.9787	HLA-DRB1 HLA-DQA1 HLA-DRB5 HLA-DOA HLA-DRA HLA-DPA1
4	GO_CLATHRIN_COATED_VESICLE_MEMBRANE	81	12	23191	667	3.87831e-06	0.000128482	greater	0.148148	1.9726	CD9 CLTC AP1S3 DAB2 NRGN AP1G1 AP1S2 HLA-DRB1 HLA-DQA1 HLA-DRB5 HLA-DRA HLA-DPA1
4	IL6_Ly10_Up_group1	25	6	25281	673	4.1804e-05	0.000131789	greater	0.24	1.9698	ID2 SGK1 IRF4 BATF DUSP2 CXCR5
4	KEGG_TYPE_I_DIABETES_MELLITUS	44	9	23191	667	4.03561e-06	0.000133151	greater	0.204545	1.96867	FASLG CD80 CD28 HLA-DRB1 HLA-DQA1 HLA-DRB5 HLA-DOA HLA-DRA HLA-DPA1
4	GO_TUBE_MORPHOGENESIS	323	26	23191	667	4.1363e-06	0.000135647	greater	0.0804954	1.96662	TP63 EDN1 TCF7 HIF1A IFT52 NDRG4 MET IFT57 ID2 EPHA4 GNA13 MTHFD1L EFNB2 HLX BBS7 SMAD4 HHEX T C2CD3 CTNNB1 RBPJ ZEB2 CHD7 PRKX TCTN1 FMN1
4	CLL_mutated_gt_CLL_unmutated	16	5	25281	673	4.65641e-05	0.000143156	greater	0.3125	1.96066	CD274 MDFIC SESN3 BANK1 RASGRP1
4	AMIT_SERUM_RESPONSE_60_MCF10A	57	10	23191	667	5.15201e-06	0.000164144	greater	0.175439	1.94545	COBLL1 MAP3K8 SGK1 INHBA DUSP5 MBNL2 PMAIP1 IL8 PTGER4 TGIF1
4	GO_REGULATION_OF_SECRETION	699	43	23191	667	6.33932e-06	0.000195152	greater	0.0615165	1.92604	CD38 WNK1 ACSL4 EDN1 OXCT1 TGFB2 HIF1A KCNN4 C5 MAP2K6 NMU FOXP1 TNFSF4 CNR1 SGK1 CD274 INHBA ITPR2 OPRL1 CCR7 NR1D1 PNKD SPINK2 SMAD4 CACNA1A BANK1 BRAF ABR SYK AP1G1 CD300A PTAFR P2RY1 PDCD6IP CHD7 PTGER4 RASGRP1 NLRP6 UCP2 SEPT5 HLA-DRB1 HLA-DRB5 GABBR1
4	GO_REGULATION_OF_RESPONSE_TO_WOUNDING	413	30	23191	667	6.39655e-06	0.000196314	greater	0.0726392	1.92537	EDN1 CAV1 C5 BIRC2 BCL6 FOXP1 PLEK EPHA4 TNR TNFSF4 CNR1 CCR7 NDFIP1 IL2RA ETS1 CD36 DUSP10 FAM105B BRAF ABR IL22RA2 SYK HOPX PTGER4 NLRP6 ANO6 CD28 CD55 CD47 INPP5F
4	GO_POSITIVE_REGULATION_OF_HOMEOSTATIC_PROCESS	216	20	23191	667	6.41772e-06	0.000196593	greater	0.0925926	1.92521	EDN1 OXCT1 MAP3K4 TGFB2 HIF1A CAV1 ID2 CNR1 INHBA NR1D1 ETS1 PKIB NPC1 FCRL5 SYK MC4R CTNNB1 PTGER4 HLA-DRB1 HLA-DRB5
4	NFKB_Q6	254	22	23191	667	6.7767e-06	0.000198442	greater	0.0866142	1.92415	PABPC1 ACTN1 TP63 XPO1 NFAT5 UBE2I MAP3K8 CD83 TNFSF4 PNKD RIN2 IL2RA PRRG4 TANK UACA SCAF4 CXCR5 REL RBPJ TOMM20 AP1S2 GRK5
4	GSE16755_CTRL_VS_IFNA_TREATED_MAC_DN	200	19	23191	667	7.42967e-06	0.000198442	greater	0.095	1.92415	CD38 NUB1 ARNTL2 TRAF1 SMARCE1 CD274 TNFSF9 CMPK2 IL2RA AKIRIN2 STX11 GMPR DUSP5 STAT4 TNFAIP8 OSGIN2 LINC00158 ATP10A KIAA0040
4	GSE17721_LPS_VS_GARDIQUIMOD_24H_BMDC_UP	200	19	23191	667	7.42967e-06	0.000198442	greater	0.095	1.92415	RALBP1 TP63 RGS1 CBLN1 SGK1 CD80 EFNB2 TNFSF9 KIF3A IL2RA MDM2 GYPC PIM1 MNS1 CTNNB1 ARL4D CIITA PTPLAD2 CD247
4	GSE22886_NAIVE_TCELL_VS_NKCELL_DN	200	19	23191	667	7.42967e-06	0.000198442	greater	0.095	1.92415	JARID2 UBR2 NFAT5 MAP3K8 DHRS7B C5orf15 RFTN1 CLTC NPC1 GFOD1 TACC1 DAB2 SLA PRR14 C2CD3 MEX3C FAM49A CD247 ATP10A
4	GSE3982_BASOPHIL_VS_EFF_MEMORY_CD4_TCELL_UP	200	19	23191	667	7.42967e-06	0.000198442	greater	0.095	1.92415	JARID2 RRAGD ACTN1 CHMP5 DENND3 HBP1 C5orf15 CR2 FLT3 NDFIP1 ROCK2 LMO2 PIM1 CD300A IL8 CHST11 SIAH2 CD55 UBE2J1
4	GSE9988_LPS_VS_LPS_AND_ANTI_TREM1_MONOCYTE_DN	200	19	23191	667	7.42967e-06	0.000198442	greater	0.095	1.92415	RRAGD EDN1 RGS1 TBC1D2 GNPDA1 RRAGC SGK1 GNA13 LY9 GPCPD1 SNX9 AKIRIN2 NPC1 GFOD1 DAB2 TMEM65 GTF2A1 KLHL6 UPP1
4	GSE3039_NKT_CELL_VS_ALPHAALPHA_CD8_TCELL_DN	200	19	23191	667	7.42967e-06	0.000198442	greater	0.095	1.92415	BAIAP3 SLAMF7 RBBP8 CD5 FOXP1 FASLG PLEKHG1 LY9 CD180 STAT4 MNS1 SERF2 DUSP2 CD28 LCK PDCD1 DPP4 FAM49A CD247
4	GSE5589_LPS_AND_IL10_VS_LPS_AND_IL6_STIM_IL6_KO_MACROPHAGE_45MIN_DN	199	19	23191	667	6.91366e-06	0.000198442	greater	0.0954774	1.92415	ACTN1 MRPS33 TBC1D2 HBP1 CAV1 ACBD5 ZNF706 TBC1D15 GPCPD1 SNX9 NDFIP1 HSD17B4 NPC1 GNA12 SYK CD300A CTNNB1 RAPH1 ANO6
4	GSE6259_33D1_POS_DC_VS_BCELL_DN	147	16	23191	667	6.76923e-06	0.000198442	greater	0.108844	1.92415	CD9 LY75 TNFSF4 FLT3 WDFY4 DOCK10 SORL1 SLC46A3 SERF2 IRF8 SOD1 AP1S3 FAM105B BUB1 DPP4 CARD11
4	GO_POSITIVE_REGULATION_OF_TRANSPORT	936	53	23191	667	6.82134e-06	0.000198442	greater	0.0566239	1.92415	CD38 WNK1 TP63 EDN1 OXCT1 TGFB2 SIRT1 PPM1A HIF1A UBR5 KCNN4 HBP1 CAV1 C5 MAP2K6 NMU SLC1A2 FGF12 FAM20B TNFSF4 SGK1 CD274 INHBA OPRL1 SYNGR3 LGALS3 CD36 MDM2 ANP32B SORL1 SMAD4 PMAIP1 PARP1 PIK3R1 DAB2 ABR YWHAZ SYK ABCA1 AP1G1 TRPV3 PTAFR P2RY1 PDCD6IP ARL6IP1 PTGER4 RASGRP1 ANO6 SEPT5 HLA-DRB1 CD47 HLA-DRB5 GABBR1
4	GO_NEGATIVE_REGULATION_OF_CELL_DIFFERENTIATION	609	39	23191	667	6.50873e-06	0.000198442	greater	0.0640394	1.92415	TP63 TGFB2 SIRT1 CAV1 BCL6 ID2 EPHA4 TNR HDAC1 TNFSF4 BCL11A ZNF706 INHBA BHLHE41 TWSG1 ANKRD17 ADAMTS7 HLX ANP32B SORL1 JDP2 DUSP10 ITPKB ZC3H8 PIK3R1 CCRN4L ZFP36L2 ASAP1 FRZB ABCA1 ARF6 CTNNB1 RBPJ KLF13 HOPX HIST4H4 DNM3 INPP5F NME1
4	GO_CELL_PROJECTION	1786	87	23191	667	6.64497e-06	0.000198442	greater	0.0487122	1.92415	NCKAP1 SPA17 CHAT ACTN1 TP63 SPAG6 TGFB2 HDAC6 ABLIM1 HIF1A IFT52 PTK6 NDRG4 CAV1 PIP5K1B PLEKHA1 GLRX3 RGS9 NMU SLC1A2 IFT57 KLHL24 SLC1A4 WIPF1 PLEK EPHA4 RGS2 CNR1 SGK1 GNA13 OPRL1 NR1D1 MYO1B SNX9 ATP6V1E1 KIF3A SWAP70 CD36 CAPRIN1 RGS8 SCN7A BIN1 ACTR2 MNS1 ARHGAP24 BBS7 CACNA1A SOD1 SLC4A10 CAMK2D FGD2 GNA12 ASAP1 NRGN ENAH RPGR BRAF WDR19 THEM4 SHANK2 SDC3 ARF6 C2CD3 CTNNB1 P2RY1 MYO7B FAM…
4	IRF1_Q6	258	22	23191	667	8.67023e-06	0.000228574	greater	0.0852713	1.90813	JARID2 NUB1 ATP2C1 IKZF2 KLF6 NFAT5 FGF12 KYNU RRAGC SGK1 CCR7 KIF3A MBNL1 BANK1 MS4A1 ENPP6 ZEB2 PPM1D CIITA PCDH9 HLA-DQA1 FAM49A
4	REACTOME_GENERATION_OF_SECOND_MESSENGER_MOLECULES	27	7	23191	667	9.00974e-06	0.000236375	greater	0.259259	1.90431	ENAH LCK HLA-DRB1 HLA-DQA1 HLA-DRB5 CD247 HLA-DPA1
4	PAX5_repressed	68	9	25281	673	8.37458e-05	0.000245303	greater	0.132353	1.90008	DGKD KCNN4 FLT3 LMO2 DUSP5 PARP1 CD28 LCK CD47
4	Tcell_PIind4x_CsAindependent	18	5	25281	673	8.73277e-05	0.000253796	greater	0.277778	1.89618	SGK1 SNX9 IL2RA DUSP5 DUSP2
4	GO_POSITIVE_REGULATION_OF_ALPHA_BETA_T_CELL_PROLIFERATION	19	6	23191	667	1.14202e-05	0.000290252	greater	0.315789	1.88075	RIPK2 TNFSF4 CD80 SYK CD28 CD55
4	GENTILE_UV_RESPONSE_CLUSTER_D9	28	7	23191	667	1.171e-05	0.00029531	greater	0.25	1.87876	UBR5 MET DNAJB1 SWAP70 CITED2 RBPJ TGIF1
4	VALK_AML_CLUSTER_1	28	7	23191	667	1.171e-05	0.00029531	greater	0.25	1.87876	SPAG6 COBLL1 BLNK BHLHE41 PCDH9 DPP4 ATP10A
4	PLASARI_TGFB1_TARGETS_10HR_DN	244	21	23191	667	1.18355e-05	0.000298013	greater	0.0860656	1.8777	ABLIM1 TRIM2 KLHL24 PLEK MSH6 PLEKHG1 FOXP2 RFC3 CCNB1 CD36 PIK3R1 SESN3 DAB2 WDR19 FIGF ZNF608 BUB1 ARL6IP1 PCDH9 SLC24A3 PTPLAD2
4	PID_IL12_2PATHWAY	63	10	23191	667	1.30037e-05	0.000321946	greater	0.15873	1.86875	RIPK2 MAP2K6 FASLG IL2RA HLX STAT4 LCK HLA-DRB1 CD247 HLA-DRA
4	GO_BEHAVIOR	516	34	23191	667	1.31634e-05	0.000325405	greater	0.0658915	1.86751	CHAT HIF1A STS NDRG4 NMU SLC1A2 EPM2A FGF12 GLS ID2 EPHA4 TNR CNR1 SGK1 NPY OPRL1 FOXP2 NPC1 CACNA1A SOD1 SLC4A10 UBR3 NRGN BRAF BTG2 SHANK2 MC4R NAV2 P2RY1 CHD7 PAX5 TRPV1 DPP4 VDAC1
4	BIOCARTA_ASBCELL_PATHWAY	12	5	23191	667	1.34271e-05	0.000330918	greater	0.416667	1.86555	FASLG CD80 CD28 HLA-DRB1 HLA-DRA
4	GO_MHC_CLASS_II_RECEPTOR_ACTIVITY	12	5	23191	667	1.34271e-05	0.000330918	greater	0.416667	1.86555	HLA-DRB1 HLA-DQA1 HLA-DOA HLA-DRA HLA-DPA1
4	GO_CELLULAR_HOMEOSTASIS	676	41	23191	667	1.38836e-05	0.00034165	greater	0.0606509	1.86183	GCLC CD38 ATP2C1 PDK3 EDN1 SIRT1 HIF1A KCNN4 CAV1 GLRX3 FASLG SGK1 GNA13 CXCR4 ITPR2 OPRL1 GPCPD1 CCR7 ATP6V1F ATP6V1E1 NDFIP1 SWAP70 CD36 CHRNA1 SMAD4 CACNA1A SOD1 SLC4A10 CAMK2D PIK3R1 SLC30A5 P2RY1 PTGER4 UCP2 ANO6 LCK SLC24A3 CD55 TRPV1 SLC39A10 NME1
4	GO_ORGAN_MORPHOGENESIS	841	48	23191	667	1.40242e-05	0.000344069	greater	0.0570749	1.86101	CUL3 TP63 EDN1 TCF7 TGFB2 ABLIM1 HIF1A IFT52 NDRG4 IL7 CAV1 LFNG PLEKHA1 IFT57 ID2 HDAC1 FASLG MTHFD1L INHBA BHLHE41 EFNB2 TWSG1 MDM2 HLX NAB1 BBS7 SMAD4 SOD1 SLC4A10 HHEX BRAF WDR19 ABR FRZB CITED2 T COL1A2 SYK TMEM100 C2CD3 CTNNB1 RBPJ CHST11 CHD7 SMARCC1 PRKX PAX5 FMN1
4	AGGAAGC_MIR5163P	123	14	23191	667	1.47944e-05	0.000360681	greater	0.113821	1.8555	RUNX3 WAPAL TNR GTDC1 PIK3C2B ARGLU1 DUSP5 STAT4 PITPNC1 YWHAZ WEE1 ZEB2 ARL6IP1 PAQR8
4	HMGIY_Q6	248	21	23191	667	1.51111e-05	0.000366861	greater	0.0846774	1.85351	IKZF2 MAPK6 TP63 MAP3K8 MAP2K6 NMU BCL6 FOXP1 ETV3 TNFSF4 BCL11A PNKD RIN2 CD180 PRRG4 UBR3 MBNL1 BATF B3GNT7 RBPJ ZPBP2
4	GO_SECRETION	588	37	23191	667	1.57676e-05	0.000381093	greater	0.0629252	1.84905	BAIAP3 CD9 CHAT ACTN1 EDN1 TGFB2 HIF1A CBLN1 KCNN4 CAV1 SLC1A1 NMU SLC1A2 EXOC2 FOXP1 GLS PLEK INHBA CCR7 HABP4 CD36 STX11 EXOC6 CACNA1A SOD1 SYK ABCA1 FIGF MC4R RBPJ RASGRP1 ARL4D SEPT5 BLOC1S3 SERPINA1 SLC44A4 NME1
4	HP1SITEFACTOR_Q6	230	20	23191	667	1.61408e-05	0.000388958	greater	0.0869565	1.84664	IKZF2 XPO1 HBP1 MAP2K6 BCL6 BCL11A ECHDC2 BHLHE41 FOXP2 RIN2 MBNL2 DUSP10 PIK3R1 MBNL1 HHEX TMEM164 CITED2 AP1G1 TGIF1 AP1S2
4	GO_CELLULAR_RESPONSE_TO_ACID_CHEMICAL	175	17	23191	667	1.62047e-05	0.000389919	greater	0.0971429	1.84635	UBR2 RRAGD PDK3 EDN1 RRAGB HIF1A PTK6 RRAGC TNFSF4 CCNB1 T COL1A2 ABCA1 PTAFR PTGER4 SLC38A9 NME1
4	RAF_UP.V1_DN	194	18	23191	667	1.74315e-05	0.000415559	greater	0.0927835	1.83885	PDK3 TGFB2 ABLIM1 CAV1 SLC1A1 IFT57 ID2 KYNU EFNB2 MYO1B ARMC9 PMAIP1 C9orf3 ENAH RASGRP1 SLC24A3 MYBL1 INPP5F
4	GO_CELL_PROJECTION_PART	946	52	23191	667	1.78317e-05	0.000422813	greater	0.0549683	1.8368	NCKAP1 SPA17 SPAG6 HIF1A IFT52 NDRG4 PLEKHA1 RGS9 NMU SLC1A2 IFT57 PLEK EPHA4 CNR1 GNA13 NR1D1 KIF3A CD36 BIN1 MNS1 BBS7 SOD1 CAMK2D FGD2 GNA12 ASAP1 NRGN RPGR WDR19 THEM4 SHANK2 ARF6 C2CD3 CTNNB1 P2RY1 FAM161A PTGER4 SLC19A1 MYO1D PCDH9 PDE4B SEPT5 DYNC2H1 BLOC1S3 TRPV1 DPP4 DNM3 GABBR1 TCTN1 CYS1 NME1 PDXP
4	GO_NEGATIVE_REGULATION_OF_TRANSPORT	458	31	23191	667	1.81092e-05	0.000428768	greater	0.0676856	1.83515	WNK1 SP100 ACSL4 EDN1 PPM1A CAV1 FGF12 TNFSF4 CNR1 INHBA NUP153 OPRL1 PNKD NDFIP1 LGALS3 CD36 MDFIC FCRL5 CAMK2D NFKBIE BANK1 BRAF ABR ARF6 CD300A P2RY1 MZB1 PTGER4 UCP2 UBE2J1 GABBR1
4	GO_CELLULAR_CHEMICAL_HOMEOSTASIS	570	36	23191	667	1.86774e-05	0.0004403	greater	0.0631579	1.83201	CD38 ATP2C1 PDK3 EDN1 SIRT1 HIF1A CAV1 FASLG SGK1 GNA13 CXCR4 ITPR2 OPRL1 GPCPD1 CCR7 ATP6V1F ATP6V1E1 NDFIP1 SWAP70 CD36 SMAD4 CACNA1A SOD1 SLC4A10 CAMK2D PIK3R1 SLC30A5 P2RY1 PTGER4 UCP2 LCK SLC24A3 CD55 TRPV1 SLC39A10 NME1
4	GO_RESPONSE_TO_INTERFERON_GAMMA	144	15	23191	667	2.17686e-05	0.000502966	greater	0.104167	1.81617	NUB1 CD44 SP100 EDN1 KYNU IRF4 IRF8 CAMK2D PTAFR CIITA HLA-DRB1 HLA-DQA1 HLA-DRB5 HLA-DRA HLA-DPA1
4	GO_TUBE_DEVELOPMENT	552	35	23191	667	2.21237e-05	0.000510445	greater	0.0634058	1.8144	TP63 EDN1 TCF7 TGFB2 HIF1A IFT52 PTK6 NDRG4 MET IFT57 ID2 EPHA4 GNA13 MTHFD1L EFNB2 FOXP2 CCNB1 HLX BBS7 SMAD4 HHEX WDR19 CITED2 T C2CD3 CTNNB1 RBPJ IL8 ZEB2 CHD7 HOPX PRKX TCTN1 ATXN1L FMN1
4	GO_REGULATION_OF_JUN_KINASE_ACTIVITY	81	11	23191	667	2.25194e-05	0.000518105	greater	0.135802	1.81262	SPAG9 EDN1 MAP3K4 HIPK3 SASH1 EPHA4 MDFIC DUSP10 FGD2 SYK ZEB2
4	FONTAINE_FOLLICULAR_THYROID_ADENOMA_DN	68	10	23191	667	2.59132e-05	0.000521574	greater	0.147059	1.81182	CD38 FAM178A CD274 IL2RA FABP5 ZNF217 CD47 DPP4 S100A10 VDAC1
4	DELPUECH_FOXO3_TARGETS_UP	68	10	23191	667	2.59132e-05	0.000521574	greater	0.147059	1.81182	CD9 EDN1 CAV1 BCL6 DUSP5 CCNG2 TNFAIP8 MARCKSL1 CD55 KIAA0040
4	GSE14350_TREG_VS_TEFF_IN_IL2RB_KO_UP	200	18	23191	667	2.61974e-05	0.000521574	greater	0.09	1.81182	GOLGA5 FAM76B UBR5 IL27RA WDR44 BIN1 BMP2K UBR3 FAM105A MBNL1 BTG2 ABR ZNF281 HOPX MAGEF1 ADI1 LCK DPP4
4	GSE22886_TCELL_VS_BCELL_NAIVE_UP	200	18	23191	667	2.61974e-05	0.000521574	greater	0.09	1.81182	CEP68 IL27RA RPL34 ID2 ECHDC2 NDFIP1 DNAJB1 DHX30 GYPC SORL1 ITPKB RGS10 PITPNC1 CITED2 LCK UPP1 DPP4 CD247
4	GSE22886_CD4_TCELL_VS_BCELL_NAIVE_UP	200	18	23191	667	2.61974e-05	0.000521574	greater	0.09	1.81182	WNK1 IL27RA CD5 ID2 ECHDC2 NDFIP1 GYPC ITPKB PIK3R1 RGS10 PITPNC1 BATF DUSP2 CITED2 CD28 UPP1 S100A10 CD247
4	GSE26669_CTRL_VS_COSTIM_BLOCK_MLR_CD8_TCELL_DN	200	18	23191	667	2.61974e-05	0.000521574	greater	0.09	1.81182	TRAF1 SH3BP2 HBP1 RGS13 WDFY4 CD180 IRAK2 ARHGAP24 SLC25A37 CXCR5 ARF6 ATG16L2 ZNF608 HOPX ATF7IP TGIF1 PRKX IKZF1
4	GSE30083_SP2_VS_SP3_THYMOCYTE_UP	200	18	23191	667	2.61974e-05	0.000521574	greater	0.09	1.81182	IKZF2 MAST4 KCNN4 CD5 CD83 FGF12 KYNU NDFIP1 STX11 DUSP5 CHRNA1 CBLN2 CAMK2D NRGN ZNF608 MRPL1 TOR3A CD247
4	GSE2770_TGFB_AND_IL4_VS_IL4_TREATED_ACT_CD4_TCELL_48H_UP	200	18	23191	667	2.61974e-05	0.000521574	greater	0.09	1.81182	RRAGD PIR ABHD4 LGMN KCNN4 BET1 KYNU RRAGC MYO1B SNX9 IRAK2 TANK NPC1 DAB2 OSGIN2 GTF2A1 PDCD6IP SPRED2
4	GSE15330_HSC_VS_LYMPHOID_PRIMED_MULTIPOTENT_PROGENITOR_IKAROS_KO_DN	200	18	23191	667	2.61974e-05	0.000521574	greater	0.09	1.81182	JARID2 NUB1 PDK3 SH3BP2 MPP6 FOXP1 CD274 CD80 MRPL44 C7orf25 EXOC6 STAT4 ZC3H8 DUSP2 SLC37A1 PUS10 GLDC DCAF12
4	GSE21670_UNTREATED_VS_TGFB_IL6_TREATED_CD4_TCELL_UP	199	18	23191	667	2.45083e-05	0.000521574	greater	0.0904523	1.81182	RALBP1 UBR5 C5 TTL FANCL ZNF831 DEK RFC3 ROCK2 NEK1 GFOD1 ZNF367 BUB1 PGBD5 RTKN2 PCDH9 MYBL1 SCAF8
4	GSE30971_CTRL_VS_LPS_STIM_MACROPHAGE_WBP7_HET_4H_UP	200	18	23191	667	2.61974e-05	0.000521574	greater	0.09	1.81182	TRAF1 RGS1 HIF1A ID2 PRDX6 MYL12B TMEM214 SNX9 STX11 MTCH1 DUSP5 NFKBIE C5orf63 CNBP CHST11 AP1S2 SPRED2 ISY1
4	GSE44649_WT_VS_MIR155_KO_ACTIVATED_CD8_TCELL_UP	200	18	23191	667	2.61974e-05	0.000521574	greater	0.09	1.81182	RGS1 MMD CD83 ETV3 TNFSF9 RFTN1 SWAP70 GYPC IRF4 JDP2 ADPRH DUSP2 REL FABP5 TNIP2 CHD7 PTGER4 SPSB1
4	GSE46606_IRF4_KO_VS_WT_CD40L_IL2_IL5_3DAY_STIMULATED_BCELL_UP	198	18	23191	667	2.29168e-05	0.000521574	greater	0.0909091	1.81182	ARNTL2 LY75 TRAF1 MAST4 MAP3K4 RGS1 RIPK2 SUSD1 MMD SLC1A2 DARS CD274 IL2RA DUSP5 HOPX PRELP TRPV1 SPRED2
4	GSE42088_UNINF_VS_LEISHMANIA_INF_DC_4H_UP	200	18	23191	667	2.61974e-05	0.000521574	greater	0.09	1.81182	ATP2C1 SLAMF7 MAP3K4 PIR ABHD4 KCNN4 C5orf15 GLS CD80 GTDC1 INHBA BHLHE41 MYO1B TWSG1 ATP6V1E1 RFTN1 IL15RA ASAP1
4	GO_SECRETION_BY_CELL	486	32	23191	667	2.31077e-05	0.000521574	greater	0.0658436	1.81182	BAIAP3 CD9 CHAT ACTN1 EDN1 TGFB2 CBLN1 SLC1A1 SLC1A2 EXOC2 FOXP1 GLS PLEK INHBA CCR7 HABP4 CD36 STX11 EXOC6 CACNA1A SOD1 SYK ABCA1 FIGF MC4R RBPJ RASGRP1 ARL4D SEPT5 BLOC1S3 SERPINA1 SLC44A4
4	GO_CELLULAR_RESPONSE_TO_BIOTIC_STIMULUS	163	16	23191	667	2.48146e-05	0.000521574	greater	0.0981595	1.81182	HIF1A RIPK2 TNFSF4 CD80 NR1D1 CD180 IRAK2 CMPK2 CD36 IRF8 SYK ABCA1 TNIP2 PTAFR IL8 PDE4B
4	GO_REGULATION_OF_LYMPHOCYTE_APOPTOTIC_PROCESS	54	9	23191	667	2.32814e-05	0.000521574	greater	0.166667	1.81182	TGFB2 HIF1A BCL6 FOXP1 CD274 LGALS3 ZC3H8 PDCD1 SLC39A10
4	GO_FOREBRAIN_DEVELOPMENT	357	26	23191	667	2.35788e-05	0.000521574	greater	0.0728291	1.81182	HIF1A SLC1A2 ID2 TNR CXCR4 NPY INHBA FOXP2 TWSG1 ETS1 SLC4A10 TACC1 HHEX NRGN BTG2 CTNNB1 RBPJ ZEB2 CHD7 SSTR2 PCDH9 TAL2 DYNC2H1 PAX5 TCTN1 NME1
4	GO_ENDOCYTIC_VESICLE	256	21	23191	667	2.42068e-05	0.000521574	greater	0.0820312	1.81182	CD9 CAV1 HSPH1 PIK3C2B CD36 MDM2 CLTC CAMK2D AP1S3 SYK ABCA1 ARF6 AP1G1 AP1S2 HLA-DRB1 HLA-DQA1 DPP4 HLA-DRB5 INPP5F HLA-DRA HLA-DPA1
4	GO_MEMBRANE_REGION	1134	59	23191	667	2.60302e-05	0.000521574	greater	0.0520282	1.81182	CD9 NCKAP1 PAG1 XPO1 HDAC6 CBLN1 NDRG4 SLC7A5 KCNN4 CAV1 MET SLC1A1 PLEKHA1 RGS9 BIRC2 SLC1A2 PLEK EPHA4 TNR FASLG CNR1 GNA13 SSPN NUP153 ATP6V1E1 RFTN1 CD36 CHRNA1 BBS7 CLTC NPC1 SLC4A10 SLC30A5 FGD2 GNA12 AP1S3 DAB2 THEM4 SHANK2 ABCA1 ARF6 CTNNB1 P2RY1 SLC19A1 MYO1D SLC38A9 AP1S2 LCK CD55 TRPV1 DPP4 S100A10 CARD11 INPP5F GABBR1 CYS1 VDAC1 NME1 PDXP
4	GO_IDENTICAL_PROTEIN_BINDING	1209	62	23191	667	2.56827e-05	0.000521574	greater	0.0512821	1.81182	IKZF2 CUL3 OAT GOLGA5 SP100 ACTN1 TP63 DGKD OXCT1 TGFB2 SIRT1 PTK6 CBLN1 RIPK2 SMG9 CAV1 KYNU PLEK MSH6 EPHA4 CR2 BCL11A MTHFD1L FLT3 INHBA BHLHE41 NUP153 FOXP2 E2F8 SNX9 MTUS2 HSD17B4 IRAK2 ETS1 MDM2 BIN1 GRHPR ZNF365 MNS1 SMAD4 SOD1 PARP1 CAMK2D HHEX OXA1L BRAF COL1A2 YWHAZ FIGF MVD PDCD6IP GSTA4 RASGRP1 ANO6 CD28 LCK SERPINA1 DPP4 S100A10 CD247 INPP5F NME1
4	GO_GTPASE_BINDING	295	23	23191	667	2.32199e-05	0.000521574	greater	0.0779661	1.81182	RANBP9 RALBP1 NCKAP1 GOLGA5 XPO1 TBC1D2 CAV1 EXOC2 TBC1D15 NUP153 WDR44 ROCK2 SORL1 GRTP1 SOD1 ADPRH FGD2 USP6NL ADPRHL1 BRAF ABCA1 AP1G1 AKAP13
4	GO_CELL_PROJECTION_MEMBRANE	298	23	23191	667	2.71843e-05	0.000540562	greater	0.0771812	1.80753	NCKAP1 NDRG4 PLEKHA1 RGS9 SLC1A2 PLEK GNA13 CD36 BBS7 FGD2 GNA12 THEM4 SHANK2 ARF6 CTNNB1 SLC19A1 MYO1D TRPV1 DPP4 GABBR1 CYS1 NME1 PDXP
4	REACTOME_CD28_DEPENDENT_PI3K_AKT_SIGNALING	22	6	23191	667	2.91355e-05	0.000575143	greater	0.272727	1.80006	MAP3K8 CD80 PIK3R1 THEM4 CD28 LCK
4	PARK_TRETINOIN_RESPONSE_AND_RARA_PLZF_FUSION	22	6	23191	667	2.91355e-05	0.000575143	greater	0.272727	1.80006	ST3GAL1 PLEK GYPC PIM1 LBR UPP1
4	GO_REGULATION_OF_ANDROGEN_RECEPTOR_SIGNALING_PATHWAY	22	6	23191	667	2.91355e-05	0.000575143	greater	0.272727	1.80006	RNF14 HDAC6 SIRT1 FOXP1 HDAC1 DAB2
4	GO_SINGLE_ORGANISM_BEHAVIOR	384	27	23191	667	3.08185e-05	0.000605427	greater	0.0703125	1.79386	CHAT HIF1A STS NDRG4 SLC1A2 EPM2A FGF12 ID2 EPHA4 TNR CNR1 SGK1 NPY FOXP2 NPC1 CACNA1A SLC4A10 UBR3 NRGN BRAF BTG2 SHANK2 CHD7 PAX5 TRPV1 DPP4 VDAC1
4	GO_EMBRYONIC_ORGAN_DEVELOPMENT	406	28	23191	667	3.15164e-05	0.000617646	greater	0.0689655	1.79144	ZFAT EDN1 TCF7 TGFB2 HIF1A IFT52 NDRG4 IFT57 ID2 SYF2 MTHFD1L E2F8 HLX BBS7 SOD1 HHEX WDR19 ABR FRZB CITED2 T C2CD3 CTNNB1 RBPJ IL8 CHST11 CHD7 PAX5
4	GO_RESPONSE_TO_LOW_DENSITY_LIPOPROTEIN_PARTICLE	14	5	23191	667	3.23285e-05	0.00063128	greater	0.357143	1.78879	CD9 CD36 NPC1 SYK ABCA1
4	YNGTTNNNATT_UNKNOWN	365	26	23191	667	3.41785e-05	0.000665806	greater	0.0712329	1.78232	NUB1 CD44 IKZF2 ACSL4 ABLIM1 METTL4 CBLN1 UBR5 TNR BHLHE41 NR1D1 FOXP2 CAPRIN1 COG2 RGS8 KIF13A DUSP10 PIK3R1 PHF6 CITED2 WEE1 ARL6IP1 RAPH1 AP1S2 FAM49A LINC00487
4	WANG_CLIM2_TARGETS_DN	186	17	23191	667	3.54235e-05	0.000687587	greater	0.0913978	1.77839	SYPL1 ST3GAL1 RNF14 SP100 COBLL1 CHMP5 TRIM2 HINT3 MYL12B GNA13 LGALS3 AKIRIN2 ITM2B CAMK2D MBNL1 ZNF281 MEX3C
4	GSE34217_MIR17_92_OVEREXPRESS_VS_WT_ACT_CD8_TCELL_UP	133	14	23191	667	3.57435e-05	0.000692972	greater	0.105263	1.77744	RANBP9 COBLL1 ABLIM1 INHBA ETS1 PIM1 JDP2 GNA12 SERPINA9 ARL4D CARD11 BTNL2 PLCXD2 FMN1
4	GO_REGULATION_OF_ALPHA_BETA_T_CELL_PROLIFERATION	23	6	23191	667	3.84462e-05	0.000735724	greater	0.26087	1.77011	RIPK2 TNFSF4 CD80 SYK CD28 CD55
4	GO_POSITIVE_REGULATION_OF_MAP_KINASE_ACTIVITY	207	18	23191	667	4.12165e-05	0.000782295	greater	0.0869565	1.76256	SPAG9 EDN1 MAP3K4 RIPK2 C5 MAP2K6 SASH1 EPHA4 CXCR4 FLT3 IRAK2 MDFIC DUSP5 SOD1 FGD2 SYK ZEB2 RASGRP1
4	NFAT_Q6	246	20	23191	667	4.20086e-05	0.000793675	greater	0.0813008	1.76078	JARID2 IKZF2 EDN1 UBR5 KLHL24 FOXP1 ID2 CD274 FOXP2 ANKRD17 PRRG4 IRF4 JDP2 COMMD10 PHF6 CXCR5 ARF6 P2RY1 KLF13 INPP5F
4	TGTTTGY_HNF3_Q6	738	42	23191	667	4.67731e-05	0.000870494	greater	0.0569106	1.74935	JARID2 CALCOCO1 ATP2C1 IKZF2 ARID1B BCAS1 OAT KLF6 MAST4 BLNK C5 BCL6 FOXP1 ID2 LRMP SGK1 NEK6 BCL11A INHBA NR1D1 FOXP2 RFTN1 WDR44 DHX30 ITM2B KIF13A FCHSD2 DUSP10 ITPKB NFKBIE SESN3 FRMD4A C11orf30 CITED2 GTF2A1 ZEB2 ZDHHC14 TGIF1 AP1S2 PRELP PPTC7 SERPINA1
4	GO_NEGATIVE_REGULATION_OF_MAP_KINASE_ACTIVITY	73	10	23191	667	4.85167e-05	0.00089577	greater	0.136986	1.7458	CAV1 HIPK3 RGS2 DUSP4 SORL1 DUSP5 DUSP10 DUSP2 CD300A SPRED2
4	GO_REGULATION_OF_ISOTYPE_SWITCHING	24	6	23191	667	4.99978e-05	0.000918942	greater	0.25	1.74262	IL27RA BCL6 MSH6 TNFSF4 NDFIP1 CD28
4	BENPORATH_MYC_TARGETS_WITH_EBOX	230	19	23191	667	5.17432e-05	0.000945679	greater	0.0826087	1.73904	PABPC1 SIRT1 HIF1A MET RGS2 AMD1 NR1D1 CCNB1 MDM2 PARP1 LBR ZFP36L2 WEE1 SLC19A1 TOMM20 UCP3 PDCD1 HIST4H4 NME1
4	GO_NEGATIVE_REGULATION_OF_IMMUNE_RESPONSE	121	13	23191	667	5.39045e-05	0.000979676	greater	0.107438	1.73462	TGFB2 IL27RA BCL6 TNFSF4 NDFIP1 LGALS3 IL2RA HLX DUSP10 ABR CD300A NLRP6 CD55
4	TURASHVILI_BREAST_LOBULAR_CARCINOMA_VS_LOBULAR_NORMAL_DN	74	10	23191	667	5.46348e-05	0.000989633	greater	0.135135	1.73336	RGS1 WIPF1 GNA13 CXCR4 RFTN1 ASAP1 TAGAP COL1A2 FNDC1 TMEM65
4	GO_SIGNALING_ADAPTOR_ACTIVITY	74	10	23191	667	5.46348e-05	0.000989633	greater	0.135135	1.73336	SPAG9 PAG1 SH3BP2 BLNK CLNK PIK3R1 SLA AFAP1L2 AKAP13 CD28
4	Cell_cycle_Liu	244	17	25281	673	0.000375421	0.000990473	greater	0.0696721	1.73325	KLF6 RBBP8 E2F8 RFC3 CCNB1 ARGLU1 AKIRIN2 LBR ZNF367 RBPJ BUB1 ARL6IP1 RRM2 CIITA GINS3 TSN PDXP
4	WOO_LIVER_CANCER_RECURRENCE_UP	105	12	23191	667	5.61008e-05	0.00101004	greater	0.114286	1.7308	RGS1 TGFB2 UBR5 RGS2 CCNI DUSP4 BHLHE41 RGS10 DAB2 COL1A2 IL8 ZEB2
4	NFKB_Q6_01	232	19	23191	667	5.81008e-05	0.00104082	greater	0.0818966	1.72703	CALCOCO1 ACTN1 TP63 NFAT5 UBE2I IL7 IL27RA NR3C1 PNKD RIN2 IL2RA UACA BMP2K BATF CXCR5 RBPJ TGIF1 AP1S2 GRK5
4	GO_PROTEIN_HOMODIMERIZATION_ACTIVITY	722	41	23191	667	5.93066e-05	0.00105892	greater	0.0567867	1.72486	IKZF2 CUL3 GOLGA5 SP100 ACTN1 DGKD OXCT1 TGFB2 CBLN1 RIPK2 KYNU PLEK MSH6 CR2 BCL11A MTHFD1L FLT3 BHLHE41 FOXP2 E2F8 SNX9 MTUS2 HSD17B4 IRAK2 GRHPR ZNF365 SMAD4 SOD1 CAMK2D HHEX OXA1L FIGF MVD PDCD6IP GSTA4 RASGRP1 ANO6 DPP4 S100A10 CD247 INPP5F
4	AHRARNT_01	140	14	23191	667	6.28683e-05	0.00111761	greater	0.1	1.71805	ACSL4 PABPC1 IL7 NR3C1 SGK1 BCL11A BHLHE41 RGS8 CAMK2D TACC1 MBNL1 PITPNC1 GTF2A1 ZEB2
4	TCTGATA_MIR361	91	11	23191	667	6.7331e-05	0.00119174	greater	0.120879	1.70992	RRAGB NFAT5 UBR5 MTRR NUP153 CAMK2D AP1S3 MEX3C PCDH9 PDE4B SCAF8
4	DUTERTRE_ESTRADIOL_RESPONSE_6HR_DN	91	11	23191	667	6.7331e-05	0.00119174	greater	0.120879	1.70992	TGFB2 BLNK NR3C1 KLHL24 KYNU MYO1B UACA CCNG2 SESN3 PTGER4 PLEKHF2
4	GO_REGULATION_OF_JNK_CASCADE	159	15	23191	667	6.87753e-05	0.0012094	greater	0.0943396	1.70805	SPAG9 EDN1 MAP3K4 RIPK2 HIPK3 SASH1 EPHA4 CCR7 MDFIC ANKRD6 DUSP10 FGD2 SYK ZEB2 RASGRP1
4	GO_PLATELET_ACTIVATION	142	14	23191	667	7.33439e-05	0.00128006	greater	0.0985915	1.70081	CD9 ACTN1 DGKD PLEK GNA13 ITPR2 PIK3R1 GNA12 COL1A2 YWHAZ SYK P2RY1 LCK BLOC1S3
4	YAO_TEMPORAL_RESPONSE_TO_PROGESTERONE_CLUSTER_8	49	8	23191	667	7.65059e-05	0.00132953	greater	0.163265	1.69597	PDK3 PIP5K1B SGK1 HSPH1 PNKD BMP2K CCRN4L HOPX
4	STAT6_02	258	20	23191	667	8.10477e-05	0.00133066	greater	0.0775194	1.69586	RANBP9 CALCOCO1 RUNX3 LY75 EDN1 NFAT5 CLNK SGK1 CD274 ZNF706 TRERF1 RIN2 TANK MBNL1 HHEX PITPNC1 CITED2 CTNNB1 ZEB2 LCK
4	GSE12845_IGD_POS_VS_NEG_BLOOD_BCELL_UP	200	17	23191	667	8.73876e-05	0.00133066	greater	0.085	1.69586	DGKD SH3BP2 STEAP1B PLEKHA1 MMD PHACTR1 BCL6 CNTRL PIK3C2B SORL1 MBNL1 SLA CD28 SIAH2 PCDH9 HLA-DRA KIAA0040
4	GSE16522_ANTI_CD3CD28_STIM_VS_UNSTIM_MEMORY_CD8_TCELL_DN	200	17	23191	667	8.73876e-05	0.00133066	greater	0.085	1.69586	RNF14 CUL3 CHMP5 UBE2I HBP1 BIRC2 COG6 ETS1 ITM2B BIN1 SESN3 RPGR SEC11C RASGRP1 LCK H3F3C C12orf75
4	GSE37416_12H_VS_24H_F_TULARENSIS_LVS_NEUTROPHIL_DN	200	17	23191	667	8.73876e-05	0.00133066	greater	0.085	1.69586	RRAGD PAG1 HDAC6 TBC1D2 GNPDA1 RRAGC ATP6V1E1 PIK3C2B HSD17B4 AKIRIN2 TNFAIP8 SMG1 T CD300A RBPJ UBE2V2 ZEB2
4	GSE557_WT_VS_I_AB_KO_DC_DN	199	17	23191	667	8.21864e-05	0.00133066	greater	0.0854271	1.69586	SLAMF7 FAM76B SIRT1 IFT57 LRMP HSPH1 FCHSD2 NEK1 DUSP5 LBR TNFAIP8 ZFP36L2 FAM105B FABP5 TGIF1 PSMD13 NME1
4	GSE22432_MULTIPOTENT_VS_COMMON_DC_PROGENITOR_UNTREATED_DN	200	17	23191	667	8.73876e-05	0.00133066	greater	0.085	1.69586	NDUFB4 NFX1 RIPK2 SRSF3 EXOC2 C5orf15 DARS DUSP4 NOL11 UBE2G1 STX11 C7orf25 OSGIN2 TNIP2 MARCKSL1 DDX10 PRKX
4	GSE40277_GATA1_AND_SATB1_TRANSDUCED_VS_CTRL_CD4_TCELL_DN	200	17	23191	667	8.73876e-05	0.00133066	greater	0.085	1.69586	ADAMTS6 BCAS1 ACTN1 DGKD C5 HDAC1 LRMP GTDC1 CCR7 SWAP70 ARHGAP24 FABP5 SPSB1 CA8 ANKRD46 DYNC2H1 PLCXD2
4	GSE40666_UNTREATED_VS_IFNA_STIM_STAT4_KO_EFFECTOR_CD8_TCELL_90MIN_DN	198	17	23191	667	7.72592e-05	0.00133066	greater	0.0858586	1.69586	JARID2 ST3GAL1 PLEKHA1 MAP3K8 NR3C1 BCL6 FOXP1 CCR7 MYO1B BMP2K CCNG2 IRF8 SLC25A37 ENAH BRAF FIGF TCTN1
4	GSE41867_DAY6_VS_DAY15_LCMV_ARMSTRONG_EFFECTOR_CD8_TCELL_UP	198	17	23191	667	7.72592e-05	0.00133066	greater	0.0858586	1.69586	NUB1 MAP3K8 SLC1A2 SASH1 TNFSF9 IRAK2 IL15RA STX11 STAT4 IL19 USP12 PUS10 IL8 PTGER4 RASGRP1 CARD11 MIR155HG
4	GSE43955_1H_VS_60H_ACT_CD4_TCELL_UP	200	17	23191	667	8.73876e-05	0.00133066	greater	0.085	1.69586	TRAF1 VRK1 KCNN4 HIPK3 C5orf15 SMNDC1 LY9 PPDPF GPCPD1 MDFIC NAB1 ADPRH CCRN4L AKR1E2 BUB1 PTGER4 HLA-DQA1
4	GSE43955_10H_VS_60H_ACT_CD4_TCELL_DN	200	17	23191	667	8.73876e-05	0.00133066	greater	0.085	1.69586	KCNN4 CNTRL GNA13 UBE2G1 CD36 IRF4 BMP2K CNOT6L TNFAIP8 COL1A2 SPSB1 TGIF1 GLDC CD28 MAF TOR3A GRK5
4	GSE43863_DAY6_EFF_VS_DAY150_MEM_TFH_CD4_TCELL_DN	199	17	23191	667	8.21864e-05	0.00133066	greater	0.0854271	1.69586	CD44 ZFAT ACTN1 CBLN1 DENND3 TMEM214 CCR7 SWAP70 IL2RA RAPGEF5 BATF WEE1 CHST11 PCGF5 RTKN2 TRPV1 KIAA0040
4	GO_HEAD_DEVELOPMENT	709	40	23191	667	8.21794e-05	0.00133066	greater	0.0564175	1.69586	CD9 OXCT1 TGFB2 HIF1A CBLN1 NDRG4 PLEKHA1 SLC1A2 ID2 TNR CXCR4 NPY INHBA SYNGR3 FOXP2 TWSG1 ETS1 ANP32B BBS7 CACNA1A SLC4A10 TACC1 HHEX NRGN BRAF BTG2 ABR H3F3A C2CD3 CTNNB1 RBPJ ZEB2 CHD7 SSTR2 PCDH9 TAL2 DYNC2H1 PAX5 TCTN1 NME1
4	GO_POSITIVE_REGULATION_OF_JUN_KINASE_ACTIVITY	63	9	23191	667	8.18741e-05	0.00133066	greater	0.142857	1.69586	SPAG9 EDN1 MAP3K4 SASH1 EPHA4 MDFIC FGD2 SYK ZEB2
4	GO_INACTIVATION_OF_MAPK_ACTIVITY	26	6	23191	667	8.13613e-05	0.00133066	greater	0.230769	1.69586	CAV1 DUSP4 DUSP5 DUSP10 DUSP2 SPRED2
4	PARK_HSC_AND_MULTIPOTENT_PROGENITORS	50	8	23191	667	8.87581e-05	0.00134803	greater	0.16	1.6942	SMARCE1 SRSF3 CNTRL LMO2 ITM2B SERF2 CNBP TSN
4	PID_SMAD2_3PATHWAY	17	5	23191	667	9.29032e-05	0.00140443	greater	0.294118	1.68893	MAP3K1 PPM1A UBE2I NUP153 SMAD4
4	PID_FAS_PATHWAY	38	7	23191	667	9.67466e-05	0.00145843	greater	0.184211	1.68408	MAP3K1 MAP2K6 BIRC2 FASLG CLTC PIK3R1 SYK
4	GO_MHC_PROTEIN_COMPLEX	27	6	23191	667	0.000102033	0.00152684	greater	0.222222	1.67816	HLA-DRB1 HLA-DQA1 HLA-DRB5 HLA-DOA HLA-DRA HLA-DPA1
4	PID_BETA_CATENIN_NUC_PATHWAY	80	10	23191	667	0.000106881	0.00159205	greater	0.125	1.67274	TCF7 XPO1 HBP1 ID2 HDAC1 MDFIC T YWHAZ CTNNB1 IL8
4	GO_POSITIVE_REGULATION_OF_SECRETION	370	25	23191	667	0.000108988	0.00161604	greater	0.0675676	1.67079	CD38 EDN1 OXCT1 TGFB2 HIF1A KCNN4 C5 MAP2K6 NMU TNFSF4 CD274 INHBA OPRL1 SMAD4 SYK AP1G1 PTAFR P2RY1 PDCD6IP PTGER4 RASGRP1 SEPT5 HLA-DRB1 HLA-DRB5 GABBR1
4	GO_ION_HOMEOSTASIS	576	34	23191	667	0.00011222	0.00165642	greater	0.0590278	1.66758	CD38 ATP2C1 EDN1 SIRT1 HIF1A CAV1 FASLG SGK1 GNA13 CXCR4 ITPR2 OPRL1 GPCPD1 CCR7 ATP6V1F ATP6V1E1 NDFIP1 SWAP70 CD36 SCN7A SMAD4 CACNA1A SOD1 SLC4A10 CAMK2D SLC30A5 SLC25A37 ABCA1 P2RY1 LCK SLC24A3 CD55 TRPV1 SLC39A10
4	GO_OVULATION_CYCLE	113	12	23191	667	0.000114642	0.00169063	greater	0.106195	1.66492	CHAT TGFB2 SIRT1 LFNG AHR PLEKHA1 MAP2K6 INHBA OPRL1 ETS1 SMAD4 SOD1
4	GO_CELL_LEADING_EDGE	350	24	23191	667	0.000117704	0.00173421	greater	0.0685714	1.66159	NCKAP1 ACTN1 HDAC6 ABLIM1 PTK6 PLEKHA1 SLC1A2 WIPF1 PLEK CXCR4 SNX9 SWAP70 FGD2 ENAH THEM4 ARF6 CTNNB1 RAPH1 MYO1D TRPV1 DPP4 GABBR1 NME1 PDXP
4	p53_up_Xray	16	4	25281	673	0.000715843	0.00174048	greater	0.25	1.66112	MDM2 PMAIP1 BTG2 PPM1D
4	FISCHER_G2_M_CELL_CYCLE	225	18	23191	667	0.000119794	0.00175864	greater	0.08	1.65977	SPA17 ACSL4 TGFB2 METTL4 DUSP4 AMD1 DNAJB1 UBE2G1 RIN2 CCNB1 LBR NUP35 WEE1 BUB1 ARL6IP1 ATF7IP TGIF1 TSN
4	LINDGREN_BLADDER_CANCER_CLUSTER_3_UP	329	23	23191	667	0.000120909	0.0017734	greater	0.0699088	1.65867	ACSL4 VRK1 MYBL2 DEK TWSG1 E2F8 RBM38 RFC3 CCNB1 IL2RA PKIB PIGC MNS1 DAB2 FAM105B OSGIN2 BUB1 PPM1D RRM2 RMI2 AP1S2 C12orf75 PDXP
4	BOSCO_TH1_CYTOTOXIC_MODULE	114	12	23191	667	0.000124746	0.0018231	greater	0.105263	1.65505	CD38 RUNX3 CD5 CMPK2 IL2RA IL15RA IRF4 STAT4 RRM2 CD28 SSTR2 MYBL1
4	NUYTTEN_EZH2_TARGETS_DN	1024	52	23191	667	0.000126558	0.00184726	greater	0.0507812	1.65332	SYPL1 CEP68 ATP2C1 CUL3 SPA17 SP100 MRPS33 PPM1A SLMO2 CYB5B UBE2I C5 MAP2K6 DHRS7B RPL34 PHF19 NUDCD1 GTDC1 GPCPD1 E2F8 KIF3A RBM38 CCNB1 ROCK2 MDFIC ZNF365 LBR FAM105A SLC30A5 USP12 ADPRHL1 PITPNC1 FRZB COX18 ORC5 OSGIN2 WEE1 IRF2BP2 TNIP2 MRPL1 BUB1 RRM2 RMI2 MAGEF1 PCGF5 RTKN2 LIN9 PRKX MYBL1 INPP5F TSN H2AFJ
4	GO_INTRACELLULAR_RECEPTOR_SIGNALING_PATHWAY	168	15	23191	667	0.000127649	0.00186052	greater	0.0892857	1.65238	CALCOCO1 RNF14 SP100 PDK3 RIPK2 UBR5 AHR MAP2K6 NR3C1 NCOA3 NR1D1 IRAK2 PIM1 FAM105B CTNNB1
4	ROSS_ACUTE_MYELOID_LEUKEMIA_CBF	82	10	23191	667	0.00013174	0.00191671	greater	0.121951	1.64847	BAIAP3 HIF1A CAV1 WIPF1 IL15RA PMAIP1 DUSP2 ABR CIITA HLA-DPA1
4	NF1_Q6_01	268	20	23191	667	0.000135268	0.00196278	greater	0.0746269	1.64534	NOX3 HBP1 GLS NUDCD1 TRERF1 IL2RA RAPGEF5 TANK EXOC6 MBNL2 JDP2 DUSP10 SESN3 MBNL1 CITED2 FIGF NAV2 KLF13 PPM1D ARL4D
4	GSE21360_NAIVE_VS_SECONDARY_MEMORY_CD8_TCELL_DN	169	15	23191	667	0.000136323	0.00197105	greater	0.0887574	1.64478	GCLC SPAG9 CD9 RGS1 MPP6 RRAGC COX4I1 LGALS3 DOCK10 CNOT6L MBNL2 CACNA1A CD300A CD28 ATP10A
4	GO_RESPONSE_TO_FATTY_ACID	83	10	23191	667	0.000145893	0.00210568	greater	0.120482	1.63603	PDK3 EDN1 TNFSF4 CCR7 CCNB1 CD36 PTAFR PTGER4 UCP2 NME1
4	GO_REGULATION_OF_TOR_SIGNALING	68	9	23191	667	0.000149622	0.00214805	greater	0.132353	1.63339	UBR2 RRAGD RRAGB SIRT1 HIF1A EPM2A RRAGC GNA12 SLC38A9
4	GO_ENDOCYTIC_VESICLE_MEMBRANE	152	14	23191	667	0.000151709	0.00217418	greater	0.0921053	1.63178	CD9 CAV1 CD36 MDM2 CLTC CAMK2D AP1S3 AP1G1 AP1S2 HLA-DRB1 HLA-DQA1 HLA-DRB5 HLA-DRA HLA-DPA1
4	GO_VASCULATURE_DEVELOPMENT	469	29	23191	667	0.000154672	0.0022147	greater	0.0618337	1.62932	ADAMTS6 EDN1 TGFB2 SIRT1 HIF1A CAV1 AHR GNA13 EFNB2 E2F8 ANKRD17 ETS1 MDM2 ANP32B ARHGAP24 HHEX FAM105B T COL1A2 SYK FIGF TMEM100 CTNNB1 RBPJ IL8 CHD7 PTGER4 PRKX DYNC2H1
4	MA_PITUITARY_FETAL_VS_ADULT_UP	29	6	23191	667	0.000155785	0.00222281	greater	0.206897	1.62883	CALCOCO1 TNR RGS2 PIK3R1 RGS10 CTNNB1
4	GO_REGULATION_OF_DEFENSE_RESPONSE_TO_VIRUS_BY_VIRUS	29	6	23191	667	0.000155785	0.00222281	greater	0.206897	1.62883	AP1S3 AP1G1 CD28 AP1S2 LCK CD247
4	GO_REGULATION_OF_MULTI_ORGANISM_PROCESS	470	29	23191	667	0.000160252	0.00227656	greater	0.0617021	1.62564	SP100 PABPC1 RIPK2 CAV1 BIRC2 SASH1 EXOC2 FOXP1 FANCL HDAC1 CNR1 INHBA SPINK2 ANKRD17 CD180 IL2RA CD36 MDFIC IRF8 AP1S3 AP1G1 PTAFR IL8 P2RY1 CD28 AP1S2 LCK CD55 CD247
4	KOBAYASHI_EGFR_SIGNALING_24HR_DN	251	19	23191	667	0.000162607	0.002308	greater	0.0756972	1.62381	VRK1 MYBL2 MET MCM3 MSH6 DUSP4 E2F8 RFC3 CCNB1 PSAT1 DUSP5 FABP5 BUB1 RRM2 GINS3 UPP1 MYBL1 SPRED2 NME1
4	SHIN_B_CELL_LYMPHOMA_CLUSTER_9	19	5	23191	667	0.000166316	0.00235652	greater	0.263158	1.62103	BCL11A IRF8 CXCR5 REL PAX5
4	PBX1_01	252	19	23191	667	0.00017108	0.00241982	greater	0.0753968	1.61747	JARID2 ADAMTS6 CHAT ZNF532 TCF7 CBLN1 ID2 NUDCD1 TRERF1 SWAP70 PRRG4 SCN7A DUSP5 DUSP10 CAMK2D MBNL1 STT3B YWHAZ FAM49A
4	TGGTGCT_MIR29A_MIR29B_MIR29C	521	31	23191	667	0.00018664	0.00260145	greater	0.059501	1.60773	ADAMTS6 DGKD WDFY1 ABHD4 MYBL2 NFAT5 NDRG4 HBP1 AHR PLEKHA1 ELF2 SLC1A2 C5orf15 CNR1 SGK1 BCL11A NCOA3 GPCPD1 CAPRIN1 PIK3R1 SHPRH DUSP2 C11orf30 TMEM65 AP1G1 NAV2 AKAP13 PPM1D SMARCC1 PRELP DNM3
4	GO_POSITIVE_REGULATION_OF_HORMONE_SECRETION	119	12	23191	667	0.000187491	0.00260661	greater	0.10084	1.60746	CD38 EDN1 OXCT1 HIF1A NMU INHBA SMAD4 P2RY1 PTGER4 HLA-DRB1 HLA-DRB5 GABBR1
4	GO_NEGATIVE_REGULATION_OF_IMMUNE_EFFECTOR_PROCESS	102	11	23191	667	0.000189215	0.00262609	greater	0.107843	1.60645	TGFB2 BCL6 TNFSF4 NDFIP1 LGALS3 IL2RA HLX DUSP10 ABR CD300A CD55
4	KEGG_ASTHMA	30	6	23191	667	0.000189948	0.00262953	greater	0.2	1.60628	HLA-DRB1 HLA-DQA1 HLA-DRB5 HLA-DOA HLA-DRA HLA-DPA1
4	GO_NUCLEOSOMAL_DNA_BINDING	30	6	23191	667	0.000189948	0.00262953	greater	0.2	1.60628	SMARCE1 HDAC1 H3F3A SMARCC1 H3F3C HMGN1
4	BIOCARTA_BLYMPHOCYTE_PATHWAY	11	4	23191	667	0.000194529	0.002677	greater	0.363636	1.60386	CR2 CD80 HLA-DRB1 HLA-DRA
4	PID_RANBP2_PATHWAY	11	4	23191	667	0.000194529	0.002677	greater	0.363636	1.60386	XPO1 UBE2I HDAC1 MDM2
4	GARGALOVIC_RESPONSE_TO_OXIDIZED_PHOSPHOLIPIDS_LIGHTYELLOW_UP	11	4	23191	667	0.000194529	0.002677	greater	0.363636	1.60386	SIRT1 GNA13 PIM1 USP12
4	CAFFAREL_RESPONSE_TO_THC_8HR_5_DN	11	4	23191	667	0.000194529	0.002677	greater	0.363636	1.60386	SRSF3 HSPH1 DNAJB1 RRM2
4	GO_NEGATIVE_REGULATION_OF_TYPE_2_IMMUNE_RESPONSE	11	4	23191	667	0.000194529	0.002677	greater	0.363636	1.60386	IL27RA BCL6 NDFIP1 HLX
4	GO_POSITIVE_REGULATION_OF_RECEPTOR_BIOSYNTHETIC_PROCESS	11	4	23191	667	0.000194529	0.002677	greater	0.363636	1.60386	EDN1 HDAC6 HIF1A HDAC1
4	GSE20727_DNFB_ALLERGEN_VS_ROS_INH_AND_DNFB_ALLERGEN_TREATED_DC_UP	194	16	23191	667	0.000195131	0.00268301	greater	0.0824742	1.60355	AKAP11 RRAGD BCAS1 MAST4 EDN1 GRPR KIF13A JDP2 GFOD1 SLC25A37 BANK1 ASAP1 PHF6 MS4A1 ATG16L2 CD247
4	Regulatory_T_cell_McHugh_Herman_concensus	18	4	25281	673	0.00115309	0.00271488	greater	0.222222	1.60195	IL2RA MDFIC RRM2 S100A10
4	GO_PROTEIN_N_TERMINUS_BINDING	103	11	23191	667	0.000206294	0.00281272	greater	0.106796	1.59715	SMARCE1 BIRC2 EXOC2 HDAC1 ALG2 NCOA3 SYNGR3 PARP1 ARF6 RBPJ SMARCC1
4	AR_01	157	14	23191	667	0.000212754	0.00289837	greater	0.089172	1.59306	IKZF2 ZNF532 FAM76B BCL6 ID2 SGK1 TRERF1 CD36 KIF13A ITPKB IP6K3 C7orf10 TGIF1 FAM49A
4	REACTOME_DOWNREGULATION_OF_SMAD2_3_SMAD4_TRANSCRIPTIONAL_ACTIVITY	20	5	23191	667	0.00021645	0.00293888	greater	0.25	1.59117	PPM1A HDAC1 SMAD4 PARP1 TGIF1
4	GO_MOVEMENT_IN_ENVIRONMENT_OF_OTHER_ORGANISM_INVOLVED_IN_SYMBIOTIC_INTERACTION	87	10	23191	667	0.000215993	0.00293888	greater	0.114943	1.59117	CAV1 CR2 CD80 CXCR4 NUP153 EFNB2 NPC1 HLA-DRB1 CD55 DPP4
4	GO_RESPONSE_TO_LIPOPROTEIN_PARTICLE	20	5	23191	667	0.00021645	0.00293888	greater	0.25	1.59117	CD9 CD36 NPC1 SYK ABCA1
4	GO_COATED_VESICLE_MEMBRANE	139	13	23191	667	0.000220202	0.00298484	greater	0.0935252	1.58905	CD9 GOLGA5 CLTC AP1S3 DAB2 NRGN AP1G1 AP1S2 HLA-DRB1 HLA-DQA1 HLA-DRB5 HLA-DRA HLA-DPA1
4	GRABARCZYK_BCL11B_TARGETS_DN	57	8	23191	667	0.000228106	0.00307404	greater	0.140351	1.58502	PAG1 GTDC1 SPINK2 CNOT6L SYK TSHR UBE2V2 MZB1
4	GO_CIRCULATORY_SYSTEM_PROCESS	366	24	23191	667	0.000228049	0.00307404	greater	0.0655738	1.58502	GCLC CD38 WNK1 EDN1 HIF1A CAV1 MAP2K6 FGF12 ID2 RGS2 CNR1 SGK1 CXCR4 NPY OPRL1 SOD1 CAMK2D ABR COL1A2 NAV2 PTAFR P2RY1 AKAP13 CHD7
4	GO_MULTICELLULAR_ORGANISM_AGING	31	6	23191	667	0.000229754	0.00308858	greater	0.193548	1.58437	TP63 EDN1 SLC1A2 TFCP2L1 MSH6 PRDM2
4	GO_EMBRYONIC_ORGAN_MORPHOGENESIS	279	20	23191	667	0.000229679	0.00308858	greater	0.0716846	1.58437	EDN1 TCF7 HIF1A IFT52 NDRG4 IFT57 ID2 MTHFD1L HLX BBS7 SOD1 WDR19 ABR FRZB T C2CD3 CTNNB1 CHST11 CHD7 PAX5
4	GO_PEPTIDE_ANTIGEN_BINDING	31	6	23191	667	0.000229754	0.00308858	greater	0.193548	1.58437	SLC7A5 HLA-DRB1 HLA-DQA1 HLA-DRB5 HLA-DRA HLA-DPA1
4	GO_OVULATION_CYCLE_PROCESS	88	10	23191	667	0.000237361	0.00318294	greater	0.113636	1.58024	CHAT TGFB2 SIRT1 LFNG AHR PLEKHA1 MAP2K6 INHBA SMAD4 SOD1
4	GSE21360_NAIVE_VS_PRIMARY_MEMORY_CD8_TCELL_DN	178	15	23191	667	0.000240339	0.00321493	greater	0.0842697	1.57887	OXCT1 RGS1 MMD RGS2 RRAGC PKIB SLC46A3 IRF8 NPC1 GNA12 ZFP36L2 NAV2 ZDHHC14 ATP10A FMN1
4	BROWNE_HCMV_INFECTION_6HR_DN	160	14	23191	667	0.000258686	0.00322817	greater	0.0875	1.5783	CEP68 IL7 ELF2 TRIM2 NR3C1 ID2 PRDM2 SGK1 MDM2 DUSP10 PIK3R1 WEE1 TGIF1 SCAF8
4	GOLDRATH_EFF_VS_MEMORY_CD8_TCELL_UP	200	16	23191	667	0.000275067	0.00322817	greater	0.08	1.5783	SYPL1 PDK3 MAPK6 E2F8 LGALS3 IRF4 IRF8 DUSP2 STT3B WEE1 BUB1 RRM2 SMARCC1 PDCD1 MPEG1 S100A10
4	GSE14308_TH1_VS_TH17_DN	200	16	23191	667	0.000275067	0.00322817	greater	0.08	1.5783	RANBP9 CD44 UBR5 CD5 HDAC1 CNTRL INHBA HABP4 DHX30 FAM105A ZFP36L2 SMG1 AKAP13 PAQR8 HLA-DRB1 HLA-DQA1
4	GSE17721_CPG_VS_GARDIQUIMOD_4H_BMDC_UP	200	16	23191	667	0.000275067	0.00322817	greater	0.08	1.5783	NUB1 RRAGD LY75 RGS1 BLNK CCNB1IP1 SRSF3 PLEK TNFSF4 TNFSF9 RIN2 HHEX DUSP2 COX18 LIN9 TOR3A
4	GSE17721_CPG_VS_GARDIQUIMOD_16H_BMDC_UP	200	16	23191	667	0.000275067	0.00322817	greater	0.08	1.5783	LY75 ACTN1 SMARCE1 TGFB2 RIPK2 CHST10 CR2 UBE2G1 IL15RA ITM2B CHRNA1 IRF8 DUSP2 NAV2 CIITA DNM3
4	GSE17721_POLYIC_VS_CPG_24H_BMDC_UP	200	16	23191	667	0.000275067	0.00322817	greater	0.08	1.5783	PABPC1 TMEM131 OXCT1 MYL12B EFNB2 COX4I1 IL15RA EXOC6 CNOT6L SESN3 PRR14 CIITA PDCD1 S100A10 ATP10A ISY1
4	GSE18791_CTRL_VS_NEWCASTLE_VIRUS_DC_2H_DN	199	16	23191	667	0.000260053	0.00322817	greater	0.080402	1.5783	TRAF1 SIRT1 NFAT5 RGS2 ETV3 EFNB2 DNAJB1 IRAK2 PMAIP1 ZC3H8 GFOD1 WDR19 PTGER4 TGIF1 PDE4B MIR155HG
4	GSE18791_UNSTIM_VS_NEWCATSLE_VIRUS_DC_18H_DN	200	16	23191	667	0.000275067	0.00322817	greater	0.08	1.5783	CD38 SLAMF7 CHMP5 RIPK2 MAP3K8 CD274 IRAK2 CMPK2 GMPR PMAIP1 CACNA1A EFHB T PDE4B ATP10A MIR155HG
4	GSE20366_TREG_VS_NAIVE_CD4_TCELL_DN	200	16	23191	667	0.000275067	0.00322817	greater	0.08	1.5783	RUNX3 SLAMF7 TCF7 TTL FASLG RASSF8 GMPR SORL1 C20orf196 AP1S2 TOR3A METTL9 GRK5 CCDC167 PDE7A ATP10A
4	GSE30083_SP1_VS_SP3_THYMOCYTE_UP	200	16	23191	667	0.000275067	0.00322817	greater	0.08	1.5783	MAST4 MAPK6 SMARCE1 COBLL1 MMD C5orf15 LMO2 PKIB STX11 DUSP5 CAMK2D FABP5 TNIP2 ZNF608 SF3B5 HLA-DOA
4	GSE30962_PRIMARY_VS_SECONDARY_ACUTE_LCMV_INF_CD8_TCELL_UP	199	16	23191	667	0.000260053	0.00322817	greater	0.080402	1.5783	IKZF2 TCF7 MPP6 MCM3 E2F8 PSAT1 MNS1 CLTC ASAP1 SKA1 STT3B BUB1 RRM2 UCP3 HLA-DOA C12orf75
4	GSE360_LOW_DOSE_B_MALAYI_VS_M_TUBERCULOSIS_DC_UP	200	16	23191	667	0.000275067	0.00322817	greater	0.08	1.5783	SMARCE1 PPM1A SLC7A5 RPL34 SGK1 RPL21 COX4I1 LMO2 MDM2 ITM2B SORL1 PARP1 RGS10 ZFP36L2 SLA SYK
4	GSE36476_CTRL_VS_TSST_ACT_16H_MEMORY_CD4_TCELL_OLD_DN	200	16	23191	667	0.000275067	0.00322817	greater	0.08	1.5783	LY75 TRAF1 LGMN RBBP8 GNPDA1 KYNU GTDC1 IL2RA IL15RA PSAT1 IRF4 CLTC BATF FABP5 PSMD13 NME1
4	GSE7460_TREG_VS_TCONV_ACT_WITH_TGFB_UP	200	16	23191	667	0.000275067	0.00322817	greater	0.08	1.5783	CD38 RRAGD IKZF2 BCAS1 NDRG4 IL7 CNR1 SWAP70 ZNF365 FRMD4A MS4A1 TATDN2 REL TMEM65 WEE1 AMZ1
4	GSE7460_CTRL_VS_TGFB_TREATED_ACT_FOXP3_MUT_TCONV_DN	200	16	23191	667	0.000275067	0.00322817	greater	0.08	1.5783	CD38 LFNG AHR CLNK PRDX6 NEK6 ZNF706 GPR18 RIN2 IRF8 NFKBIE TAGAP WEE1 PTAFR SPSB1 PDCD1
4	GSE2128_CTRL_VS_MIMETOPE_NEGATIVE_SELECTION_DP_THYMOCYTE_C57BL6_UP	198	16	23191	667	0.000245752	0.00322817	greater	0.0808081	1.5783	GCLC RUNX3 SLAMF7 NDRG4 TRIM2 CD274 INHBA GPCPD1 PNKD SNX9 BATF BRAF BTG2 HLA-DRB1 SPRED2 GABBR1
4	GSE5679_PPARG_LIGAND_ROSIGLITAZONE_VS_RARA_AGONIST_AM580_TREATED_DC_DN	200	16	23191	667	0.000275067	0.00322817	greater	0.08	1.5783	LFNG ETV3 SGK1 MYL12B GPCPD1 RIN2 CMPK2 DOCK10 BMP2K SMAD4 FAM105A PIK3R1 PITPNC1 RASGRP1 CD300LB S100A10
4	GSE5589_LPS_VS_LPS_AND_IL10_STIM_IL10_KO_MACROPHAGE_45MIN_DN	200	16	23191	667	0.000275067	0.00322817	greater	0.08	1.5783	RUNX3 RGS1 CLNK KYNU FASLG CD274 FLT3 GPR18 TANK DUSP2 MZB1 CIITA LCK CD47 CCDC167 KIAA0040
4	GSE9601_NFKB_INHIBITOR_VS_PI3K_INHIBITOR_TREATED_HCMV_INF_MONOCYTE_UP	200	16	23191	667	0.000275067	0.00322817	greater	0.08	1.5783	RALBP1 GNPDA1 HDAC1 PIGC C7orf25 SLC46A3 PARP1 SHPRH RGS10 PITPNC1 BTG2 CD300A ZMAT3 AP1S2 ANKRD46 VDAC1
4	GSE22935_UNSTIM_VS_12H_MBOVIS_BCG_STIM_MACROPHAGE_DN	200	16	23191	667	0.000275067	0.00322817	greater	0.08	1.5783	OXCT1 NFX1 BLNK KCNN4 BET1 HINT3 TMEM214 GPCPD1 HABP4 COX4I1 TTC5 HLX SLC30A5 ATF7IP SMARCC1 AURKAIP1
4	GO_EMBRYONIC_HEART_TUBE_DEVELOPMENT	73	9	23191	667	0.000258765	0.00322817	greater	0.123288	1.5783	HIF1A IFT52 NDRG4 IFT57 BBS7 HHEX CITED2 C2CD3 CTNNB1
4	GO_REGULATION_OF_SYSTEM_PROCESS	507	30	23191	667	0.000255251	0.00322817	greater	0.0591716	1.5783	CD38 WNK1 EDN1 TGFB2 HIF1A CAV1 SLC1A1 GLRX3 NMU GLS TNR RGS2 SGK1 INHBA ITPR2 OPRL1 MDM2 SMAD4 SOD1 PARP1 CAMK2D TMEM65 TMEM100 PTAFR P2RY1 AKAP13 HOPX PTGER4 SSTR2 PDE4B
4	FISCHER_DREAM_TARGETS	929	47	23191	667	0.000269375	0.00322817	greater	0.050592	1.5783	SPAG9 CUL3 FAM76B VRK1 MYBL2 METTL4 KLHDC4 HINT3 SRSF3 MCM3 FANCL SLC1A4 MSH6 PHF19 FAM178A SMNDC1 AMD1 NUP153 DEK E2F8 ANKRD17 RFC3 CCNB1 PIM1 UACA MNS1 PMAIP1 LBR CWC27 NRGN SKA1 THEM4 NUP35 ZNF367 WEE1 BUB1 FAM161A ARL6IP1 ATF7IP RRM2 SMARCC1 RMI2 DDX10 GINS3 RTKN2 LIN9 MYBL1
4	REACTOME_CD28_CO_STIMULATION	32	6	23191	667	0.000275838	0.00323023	greater	0.1875	1.57822	MAP3K8 CD80 PIK3R1 THEM4 CD28 LCK
4	BIOCARTA_TOB1_PATHWAY	21	5	23191	667	0.000277302	0.00323804	greater	0.238095	1.57788	TGFB2 IL2RA SMAD4 CD28 CD247
4	GO_REGULATION_OF_RECEPTOR_BIOSYNTHETIC_PROCESS	21	5	23191	667	0.000277302	0.00323804	greater	0.238095	1.57788	EDN1 HDAC6 HIF1A HDAC1 NR1D1
4	KYNG_ENVIRONMENTAL_STRESS_RESPONSE_NOT_BY_UV_IN_WS	12	4	23191	667	0.00028508	0.00331697	greater	0.333333	1.57457	SOD1 SLC30A5 LCK HLA-DQA1
4	GO_REGULATION_OF_INTERLEUKIN_10_SECRETION	12	4	23191	667	0.00028508	0.00331697	greater	0.333333	1.57457	CD274 PTGER4 HLA-DRB1 HLA-DRB5
4	GO_NEGATIVE_REGULATION_OF_ANDROGEN_RECEPTOR_SIGNALING_PATHWAY	12	4	23191	667	0.00028508	0.00331697	greater	0.333333	1.57457	SIRT1 FOXP1 HDAC1 DAB2
4	GO_NUCLEOSOME_BINDING	45	7	23191	667	0.000291296	0.0033772	greater	0.155556	1.57208	SMARCE1 VRK1 HDAC1 H3F3A SMARCC1 H3F3C HMGN1
4	STAT6_01	264	19	23191	667	0.000307243	0.00353688	greater	0.0719697	1.56569	MAPK6 ACTN1 VRK1 PLEKHA1 SGK1 BCL11A CD274 ECHDC2 AMD1 PRRG4 PIM1 UBR3 TACC1 ZNF281 FIGF C2CD3 TGIF1 ZPBP2 INPP5F
4	FOXO4_01	243	18	23191	667	0.000307748	0.00353769	greater	0.0740741	1.56566	IKZF2 NR3C1 ID2 TNFSF4 INHBA TRERF1 GPR18 FOXP2 FCHSD2 SESN3 CSNK1G3 FRMD4A MBNL1 PITPNC1 CITED2 RASSF6 ATF7IP TGIF1
4	LE_EGR2_TARGETS_UP	108	11	23191	667	0.000312535	0.00358512	greater	0.101852	1.56381	CD44 ID2 CXCR4 CCNB1 ETS1 NAV2 BUB1 RRM2 MARCKSL1 LIN9 SPRED2
4	KYNG_ENVIRONMENTAL_STRESS_RESPONSE_NOT_BY_GAMMA_IN_WS	33	6	23191	667	0.000328871	0.00374346	greater	0.181818	1.5578	SOD1 SLC30A5 SYK LCK HLA-DQA1 GABBR1
4	GO_REGULATION_OF_T_CELL_APOPTOTIC_PROCESS	33	6	23191	667	0.000328871	0.00374346	greater	0.181818	1.5578	TGFB2 HIF1A CD274 LGALS3 ZC3H8 PDCD1
4	GO_ENDOCARDIAL_CUSHION_MORPHOGENESIS	22	5	23191	667	0.000350292	0.00395135	greater	0.227273	1.55024	TGFB2 MDM2 SMAD4 TMEM100 RBPJ
4	GO_REGULATION_OF_T_HELPER_1_TYPE_IMMUNE_RESPONSE	22	5	23191	667	0.000350292	0.00395135	greater	0.227273	1.55024	RIPK2 IL27RA TNFSF4 CD80 HLX
4	YAO_TEMPORAL_RESPONSE_TO_PROGESTERONE_CLUSTER_0	76	9	23191	667	0.000351236	0.00395926	greater	0.118421	1.54996	ABLIM1 MET SASH1 KLHL24 FOXP1 NR1D1 RIN2 CCNG2 ABCA1
4	CIZ_01	246	18	23191	667	0.000356346	0.00400575	greater	0.0731707	1.54833	IKZF2 WAPAL BLNK IFT57 GLS ID2 LRMP BCL11A ECHDC2 TRERF1 FOXP2 MBNL1 PITPNC1 BATF PHF6 TMEM164 ZEB2 METTL9
4	ZHOU_INFLAMMATORY_RESPONSE_FIMA_UP	544	31	23191	667	0.000386478	0.00430874	greater	0.0569853	1.53807	CD44 TRAF1 EDN1 TGFB2 RIPK2 HIPK3 SLC1A2 CD83 BCL11A CD80 GTSF1L TNFSF9 FOXP2 IRAK2 MDFIC RAPGEF5 IRF8 USP12 BTG2 REL NAV2 IL8 ZEB2 P2RY1 HOPX RAPH1 ARL4D RTKN2 CD55 TCTN1 FMN1
4	BIOCARTA_TCRA_PATHWAY	13	4	23191	667	0.000402319	0.00445784	greater	0.307692	1.53326	LCK HLA-DRB1 CD247 HLA-DRA
4	MYLLYKANGAS_AMPLIFICATION_HOT_SPOT_15	13	4	23191	667	0.000402319	0.00445784	greater	0.307692	1.53326	SRSF3 DEK PIM1 IRF4
4	GO_CELLULAR_RESPONSE_TO_LIPOPROTEIN_PARTICLE_STIMULUS	13	4	23191	667	0.000402319	0.00445784	greater	0.307692	1.53326	CD9 CD36 NPC1 SYK
4	GO_DIGESTIVE_SYSTEM_DEVELOPMENT	148	13	23191	667	0.000405382	0.00448262	greater	0.0878378	1.53247	TP63 TCF7 TGFB2 HIF1A PTK6 ID2 PPDPF CCNB1 HLX BBS7 WDR19 CTNNB1 IL8
4	GO_TELENCEPHALON_DEVELOPMENT	228	17	23191	667	0.00041117	0.00453737	greater	0.0745614	1.53075	HIF1A SLC1A2 ID2 TNR CXCR4 NPY INHBA FOXP2 TACC1 NRGN BTG2 CTNNB1 ZEB2 CHD7 PAX5 TCTN1 NME1
4	Splenic_marginal_zone_Bcell_gt_GC_Bcell	50	6	25281	673	0.00211548	0.00471232	greater	0.12	1.52537	CD44 GNPDA1 CR2 ITM2B SLA MPEG1
4	GRAHAM_CML_QUIESCENT_VS_CML_DIVIDING_UP	23	5	23191	667	0.000436916	0.0047987	greater	0.217391	1.52279	RGS1 NFAT5 TNFSF4 IL8 PCDH9
4	GO_R_SMAD_BINDING	23	5	23191	667	0.000436916	0.0047987	greater	0.217391	1.52279	PPM1A SMAD4 PARP1 CTNNB1 ZEB2
4	PID_AJDISS_2PATHWAY	48	7	23191	667	0.000438097	0.00479871	greater	0.145833	1.52279	MET GNA13 RIN2 GNA12 ARF6 CTNNB1 NME1
4	DOANE_BREAST_CANCER_ESR1_DN	48	7	23191	667	0.000438097	0.00479871	greater	0.145833	1.52279	ARNTL2 MPP6 BCL11A PSAT1 IL8 PGBD5 UPP1
4	ENGELMANN_CANCER_PROGENITORS_UP	48	7	23191	667	0.000438097	0.00479871	greater	0.145833	1.52279	MAST4 SLC7A5 KCNN4 MAP3K8 WIPF1 CCRN4L CD55
4	GO_DIGESTIVE_TRACT_MORPHOGENESIS	48	7	23191	667	0.000438097	0.00479871	greater	0.145833	1.52279	TP63 TCF7 HIF1A ID2 HLX BBS7 CTNNB1
4	GO_TRANSPORT_VESICLE	338	22	23191	667	0.000442539	0.00484085	greater	0.0650888	1.52154	SYPL1 GOLGA5 BET1 SSPN SYNGR3 STX11 CLTC NRGN PLEKHF2 PDE4B SEPT5 BLOC1S3 HLA-DRB1 CD55 HLA-DQA1 SERPINA1 SPRED2 HLA-DRB5 HLA-DRA GABBR1 VDAC1 HLA-DPA1
4	GO_APPENDAGE_DEVELOPMENT	169	14	23191	667	0.000450816	0.00492146	greater	0.0828402	1.51918	TP63 IFT52 HDAC1 BBS7 SMAD4 GNA12 MBNL1 WDR19 C2CD3 CTNNB1 CHST11 CHD7 DYNC2H1 FMN1
4	GO_CELL_PROJECTION_ORGANIZATION	902	45	23191	667	0.000469535	0.00509844	greater	0.0498891	1.51412	RANBP9 CUL3 ACSL4 SPAG6 TGFB2 ABLIM1 IFT52 PLEKHA1 IFT57 PLEK EPHA4 TNR CNR1 SGK1 NPY EFNB2 CCR7 KIF3A NEK1 ACTR2 MNS1 BBS7 SMAD4 CACNA1A SOD1 FGD2 ASAP1 ENAH RPGR WDR19 BTG2 ARF6 WEE1 C2CD3 ZEB2 FAM161A RAPH1 ANO6 SIAH2 DYNC2H1 PRELP BLOC1S3 DNM3 TCTN1 FMN1
4	GO_STEM_CELL_DIFFERENTIATION	190	15	23191	667	0.000480454	0.0052031	greater	0.0789474	1.5112	JARID2 TP63 EDN1 TGFB2 HIF1A SMAD4 HHEX BATF ZNF281 FRZB T TMEM100 CTNNB1 RBPJ ZEB2
4	E47_01	253	18	23191	667	0.00049628	0.00535667	greater	0.0711462	1.50702	ZNF532 DGKD PPP1R17 FOXP1 ZNF706 FLT3 AMD1 EXOC6 DUSP10 C11orf30 CITED2 TSHR TRPV3 RBPJ ZMAT3 KCNK12 CD47 PPTC7
4	WILCOX_RESPONSE_TO_PROGESTERONE_UP	152	13	23191	667	0.000522714	0.00560849	greater	0.0855263	1.50038	KLF6 CYB5B HBP1 MAP3K8 KLHL24 RGS2 SGK1 NPY CCNB1 BBS7 FAM105A ZCCHC10 RRM2
4	GO_ESTABLISHMENT_OF_LOCALIZATION_BY_MOVEMENT_ALONG_MICROTUBULE	97	10	23191	667	0.00052222	0.00560849	greater	0.103093	1.50038	HIF1A IFT57 KIF3A KIF13A SOD1 RPGR WDR19 RASGRP1 DYNC2H1 BLOC1S3
4	PETRETTO_HEART_MASS_QTL_CIS_DN	24	5	23191	667	0.000538736	0.00573125	greater	0.208333	1.49725	COG6 IRAK2 ARHGAP24 ZEB2 HLA-DQA1
4	SHIN_B_CELL_LYMPHOMA_CLUSTER_8	36	6	23191	667	0.00053691	0.00573125	greater	0.166667	1.49725	CD38 HDAC1 FASLG CD80 CCNB1 IL2RA
4	CHEOK_RESPONSE_TO_HD_MTX_DN	24	5	23191	667	0.000538736	0.00573125	greater	0.208333	1.49725	RALBP1 ARF6 MAPK1IP1L TGIF1 AP1S2
4	BURTON_ADIPOGENESIS_12	36	6	23191	667	0.00053691	0.00573125	greater	0.166667	1.49725	FAM76B ARGLU1 UBR3 GTF2A1 UBE2V2 BUB1
4	GO_RESPONSE_TO_INTERLEUKIN_1	115	11	23191	667	0.000535646	0.00573125	greater	0.0956522	1.49725	CD38 EDN1 HIF1A RIPK2 IRAK2 ETS1 ADAMTS7 FIGF TNIP2 IL8 PTGER4
4	GO_MITOGEN_ACTIVATED_PROTEIN_KINASE_BINDING	24	5	23191	667	0.000538736	0.00573125	greater	0.208333	1.49725	SPAG9 SIRT1 DUSP2 PTAFR PPM1D
4	GO_MAP_KINASE_PHOSPHATASE_ACTIVITY	14	4	23191	667	0.000550315	0.00584296	greater	0.285714	1.49445	DUSP4 DUSP5 DUSP10 DUSP2
4	GO_LEADING_EDGE_MEMBRANE	134	12	23191	667	0.000558087	0.00591776	greater	0.0895522	1.4926	NCKAP1 PLEKHA1 SLC1A2 PLEK FGD2 THEM4 MYO1D TRPV1 DPP4 GABBR1 NME1 PDXP
4	TACAATC_MIR508	65	8	23191	667	0.0005674	0.00597368	greater	0.123077	1.49123	RANBP9 HBP1 DNAJB1 FCHSD2 SMG1 MAPK1IP1L RAPH1 HMGN1
4	ST_FAS_SIGNALING_PATHWAY	65	8	23191	667	0.0005674	0.00597368	greater	0.123077	1.49123	RALBP1 MAP3K1 NFAT5 MET ALG2 PARP1 NFKBIE IL8
4	GO_REGULATION_OF_RESPONSE_TO_OXIDATIVE_STRESS	65	8	23191	667	0.0005674	0.00597368	greater	0.123077	1.49123	HDAC6 SIRT1 HIF1A MET HSPH1 CD36 SOD1 SESN3
4	TIEN_INTESTINE_PROBIOTICS_24HR_UP	557	31	23191	667	0.000568497	0.0059794	greater	0.0556553	1.49109	ATP2C1 OAT ACTN1 MAP3K4 CHMP5 VRK1 CYB5B SLC1A1 MMD SRSF3 MCM3 C5orf15 ID2 MSH6 SGK1 AMD1 MTRR RIN2 RFC3 CCNB1 MTCH1 DAB2 MAPK1IP1L BUB1 RRM2 AURKAIP1 GLDC GINS3 ADI1 TSN NME1
4	GO_REGULATION_OF_VESICLE_MEDIATED_TRANSPORT	462	27	23191	667	0.000593906	0.00620853	greater	0.0584416	1.4856	TBC1D2 NDRG4 CAV1 TBC1D15 SPINK2 LGALS3 CD36 BIN1 SORL1 GRTP1 CACNA1A ADPRH USP6NL DAB2 ADPRHL1 BRAF ABR SYK ARF6 AP1G1 CD300A PTAFR PDCD6IP ANO6 SEPT5 CD47 INPP5F
4	TAKEDA_TARGETS_OF_NUP98_HOXA9_FUSION_10D_UP	194	15	23191	667	0.000596468	0.00622331	greater	0.0773196	1.48525	CD38 ABLIM1 STS CAV1 CLNK DUSP4 FLT3 GPR18 SPINK2 CMPK2 GMPR IL22RA2 HOPX ATP10A MIR155HG
4	GSE40225_WT_VS_RIP_B7X_DIABETIC_MOUSE_PANCREATIC_CD8_TCELL_UP	194	15	23191	667	0.000596468	0.00622331	greater	0.0773196	1.48525	ST3GAL1 EXOC2 PIK3C2B SWAP70 ETS1 FCHSD2 SORL1 BMP2K SHPRH SESN3 SLA SMG1 BRAF CHD7 PLEKHF2
4	GO_REGULATION_OF_MUSCLE_HYPERTROPHY	37	6	23191	667	0.00062516	0.00649767	greater	0.162162	1.47893	EDN1 GLRX3 RGS2 PARP1 CAMK2D AKAP13
4	REACTOME_G_ALPHA_I_SIGNALLING_EVENTS	195	15	23191	667	0.000628936	0.00651604	greater	0.0769231	1.47852	RGS1 C5 RGS9 NMU CNR1 CXCR4 NPY GPR18 OPRL1 CCR7 RGS8 CXCR5 IL8 SSTR2 GABBR1
4	LEE_LIVER_CANCER_CIPROFIBRATE_DN	66	8	23191	667	0.000629331	0.00651604	greater	0.121212	1.47852	OAT HBP1 SLC1A2 BCL6 KYNU PCK1 GSTA4 DPP4
4	GO_CELLULAR_RESPONSE_TO_FATTY_ACID	51	7	23191	667	0.000638614	0.00659118	greater	0.137255	1.47683	PDK3 EDN1 TNFSF4 CCNB1 PTAFR PTGER4 NME1
4	EGFR_UP.V1_DN	196	15	23191	667	0.000662893	0.00681582	greater	0.0765306	1.4719	ABLIM1 POLI CAV1 SLC1A1 NMU FANCL ID2 WIPF1 EFNB2 E2F8 ARMC9 C9orf3 ATF7IP RASGRP1 INPP5F
4	GO_NEGATIVE_REGULATION_OF_RESPONSE_TO_WOUNDING	156	13	23191	667	0.000667525	0.00685478	greater	0.0833333	1.47106	EDN1 EPHA4 TNR NDFIP1 IL2RA ETS1 DUSP10 FAM105B ABR IL22RA2 PTGER4 NLRP6 INPP5F
4	GO_NEURON_PART	1265	58	23191	667	0.00069182	0.00707745	greater	0.0458498	1.46633	BAIAP3 SYPL1 ARID1B ACSL4 CHAT TP63 SMARCE1 TGFB2 HDAC6 HIF1A IFT52 KCNN4 GLRX3 RGS9 NMU SLC1A2 IFT57 KLHL24 SLC1A4 EPHA4 RGS2 CNR1 SGK1 OPRL1 NR1D1 SYNGR3 CAPRIN1 STX11 RGS8 BIN1 BBS7 CACNA1A SOD1 SLC4A10 CAMK2D ASAP1 NRGN RPGR BRAF SHANK2 SDC3 TMEM100 CTNNB1 P2RY1 PTGER4 SMARCC1 MYO1D SSTR2 SIAH2 PCDH9 PDE4B SEPT5 BLOC1S3 TRPV1 DNM3 GABBR1 VDAC1 ATXN1L
4	NF1_Q6	261	18	23191	667	0.000711925	0.00722991	greater	0.0689655	1.46317	TP63 NOX3 HBP1 BCL11A NUDCD1 RAPGEF5 TANK EXOC6 MBNL2 DUSP10 SLC4A10 SESN3 MBNL1 CITED2 FIGF NAV2 KLF13 PPM1D
4	ARNT_01	261	18	23191	667	0.000711925	0.00722991	greater	0.0689655	1.46317	XPO1 TGFB2 SIRT1 UBR5 MAP2K6 TBC1D15 FLT3 BHLHE41 NR1D1 SLC39A11 IL15RA BMP2K ZCCHC7 MBNL1 ABCA1 ARF6 ATF7IP AP1S2
4	POU6F1_01	240	17	23191	667	0.000731396	0.00722991	greater	0.0708333	1.46317	SPAG9 IKZF2 ABLIM1 CBLN1 MPP6 C5 FOXP1 ID2 NEK6 GRPR FOXP2 GMPR CAMK2D COMMD10 MBNL1 COL1A2 TGIF1
4	RYAAAKNNNNNNTTGW_UNKNOWN	84	9	23191	667	0.000737481	0.00722991	greater	0.107143	1.46317	ABLIM1 MPP6 NUDCD1 FOXP2 SWAP70 FAM105A SMG1 PRELP GRK5
4	REACTOME_CIRCADIAN_CLOCK	53	7	23191	667	0.000808436	0.00722991	greater	0.132075	1.46317	ARNTL2 HIF1A NR3C1 BHLHE41 NCOA3 NR1D1 CCRN4L
4	PARENT_MTOR_SIGNALING_UP	567	31	23191	667	0.000756017	0.00722991	greater	0.0546737	1.46317	SPAG9 RANBP9 CALCOCO1 CD44 PDK3 NFX1 HDAC6 MAP2K6 SASH1 ECHDC2 PPDPF DHX30 TANK BIN1 GRHPR GMPR CCNG2 COMMD10 RPGR KAT6B CITED2 CDK12 MVD CTNNB1 HSPA4 AKAP13 HOPX ATF7IP MYO1D PCDH9 HLA-DRB1
4	ISHIDA_E2F_TARGETS	53	7	23191	667	0.000808436	0.00722991	greater	0.132075	1.46317	MCM3 E2F8 RFC3 CCNB1 LBR BUB1 RRM2
4	FONTAINE_THYROID_TUMOR_UNCERTAIN_MALIGNANCY_DN	26	5	23191	667	0.000794526	0.00722991	greater	0.192308	1.46317	CD38 CD274 IL2RA FRZB S100A10
4	GSE10239_KLRG1INT_VS_KLRG1HIGH_EFF_CD8_TCELL_UP	200	15	23191	667	0.000814731	0.00722991	greater	0.075	1.46317	ELAC2 CYB5B SLC7A5 NEK6 PCK1 DHX30 MRPL44 BATF FABP5 TOMM20 GLDC SIAH2 ADI1 VDAC1 NME1
4	GSE15750_WT_VS_TRAF6KO_DAY10_EFF_CD8_TCELL_UP	200	15	23191	667	0.000814731	0.00722991	greater	0.075	1.46317	CD9 CD44 TRAF1 PDK3 SH3BP2 CD5 TWSG1 RFTN1 RIN2 MTUS2 PAQR8 CCDC73 DPP4 FAM49A SPRED2
4	GSE15930_STIM_VS_STIM_AND_IL-12_48H_CD8_T_CELL_UP	200	15	23191	667	0.000814731	0.00722991	greater	0.075	1.46317	CD9 PABPC1 TCF7 OXCT1 RPL34 CD5 HDAC1 RBM38 CMPK2 RGS10 ZFP36L2 HHEX PITPNC1 C2CD3 MARCKSL1
4	GSE17721_CTRL_VS_LPS_4H_BMDC_DN	200	15	23191	667	0.000814731	0.00722991	greater	0.075	1.46317	JARID2 ACTN1 TSPAN15 HIF1A FOXP1 E2F8 ATP6V1E1 GYPC ZNF689 ARF6 SYAP1 UBE2E1 RCAN2 PLEKHF2 CA8
4	GSE17721_0.5H_VS_8H_LPS_BMDC_DN	200	15	23191	667	0.000814731	0.00722991	greater	0.075	1.46317	PDK3 MAP3K8 C5orf15 HDAC1 SYF2 FAM178A GNA13 MDFIC IRF8 C9orf3 ZNF689 BRAF DUSP2 TNIP2 MYO1D
4	GSE2706_UNSTIM_VS_8H_LPS_AND_R848_DC_UP	200	15	23191	667	0.000814731	0.00722991	greater	0.075	1.46317	ELAC2 PDK3 GNPDA1 MSH6 GRHPR PARP1 LBR FRMD4A DAB2 IRF2BP2 SMARCC1 SLC38A9 CIITA SLC39A10 GSTK1
4	GSE3982_MAST_CELL_VS_MAC_UP	200	15	23191	667	0.000814731	0.00722991	greater	0.075	1.46317	CD38 MAST4 FAM178A ECHDC2 RPL21 GMPR BMP2K DUSP10 RGS10 ARHGAP25 SF3B5 GSTA4 PGBD5 ADI1 HMGN1
4	GSE8835_CD4_VS_CD8_TCELL_CLL_PATIENT_UP	200	15	23191	667	0.000814731	0.00722991	greater	0.075	1.46317	KCNN4 CLNK FASLG LGALS3 CMPK2 IL15RA STX11 GYPC UACA C9orf3 SLC37A1 KIAA1462 PCGF5 UPP1 ATP10A
4	GSE1925_CTRL_VS_24H_IFNG_STIM_IFNG_PRIMED_MACROPHAGE_UP	200	15	23191	667	0.000814731	0.00722991	greater	0.075	1.46317	ATP2C1 RRAGD SH3BP2 CXCR4 PCK1 OPRL1 ITM2B CCNG2 MBNL1 NUP35 DDX10 CA8 GSTK1 DPP4 SCAF8
4	GSE9509_LPS_VS_LPS_AND_IL10_STIM_IL10_KO_MACROPHAGE_30MIN_DN	199	15	23191	667	0.000774256	0.00722991	greater	0.0753769	1.46317	CD38 RANBP9 CD9 DGKD MYBL2 NPY E2F8 MDFIC MDM2 CCNG2 BTG2 ABCA1 VPREB1 SIAH2 PAX5
4	GSE5503_LIVER_DC_VS_PLN_DC_ACTIVATED_ALLOGENIC_TCELL_DN	200	15	23191	667	0.000814731	0.00722991	greater	0.075	1.46317	WAPAL MAP3K1 PLEKHA1 MMD FAM20B ZNF706 PNKD UBR3 FAM105A ARF6 BUB1 HSPA4 CHST11 PLEKHF2 LIN9
4	GSE19923_WT_VS_HEB_KO_DP_THYMOCYTE_DN	200	15	23191	667	0.000814731	0.00722991	greater	0.075	1.46317	OXCT1 PPM1A SLMO2 GLRX3 C5orf15 LRMP ALG2 SNX9 DNAJB1 RRM2 ZDHHC14 PSMD13 METTL9 GSTK1 S100A10
4	GSE23505_UNTREATED_VS_4DAY_IL6_IL1_TREATED_CD4_TCELL_DN	200	15	23191	667	0.000814731	0.00722991	greater	0.075	1.46317	TRAF1 NCKAP1 TCF7 MMD BIRC2 KLHL24 PRDX6 MYL12B ARHGAP24 CTNNB1 SYAP1 MARCKSL1 SLC24A3 METTL9 SERPINA1
4	GSE19941_UNSTIM_VS_LPS_STIM_IL10_KO_MACROPHAGE_UP	200	15	23191	667	0.000814731	0.00722991	greater	0.075	1.46317	IL27RA ACBD5 IFT57 CD80 WDFY4 SWAP70 MDFIC MDM2 SESN3 COX18 FIGF CHD7 ZMAT3 AMZ1 CD28
4	GSE29949_MICROGLIA_BRAIN_VS_MONOCYTE_BONE_MARROW_UP	200	15	23191	667	0.000814731	0.00722991	greater	0.075	1.46317	RANBP9 CALCOCO1 SLC7A5 C5 CHST10 CD80 TNFSF9 HSD17B3 MDM2 HLX BATF SHANK2 RRM2 SLC19A1 CD47
4	GSE37605_C57BL6_VS_NOD_FOXP3_IRES_GFP_TCONV_UP	138	12	23191	667	0.000725066	0.00722991	greater	0.0869565	1.46317	IFT52 ARHGAP24 IRF8 FCRL5 CAMK2D CXCR5 TMEM65 TNIP2 MARCKSL1 TOR3A INPP5F PDE7A
4	GSE28737_FOLLICULAR_VS_MARGINAL_ZONE_BCELL_BCL6_HET_UP	200	15	23191	667	0.000814731	0.00722991	greater	0.075	1.46317	SPAG9 AKAP11 DGKD DENND3 ALKBH8 EXOC6 SESN3 ZFP36L2 SLA FAM161A C20orf196 RAPH1 CD300LB HLA-DRB1 SERPINA1
4	GO_REGULATION_OF_TYPE_2_IMMUNE_RESPONSE	26	5	23191	667	0.000794526	0.00722991	greater	0.192308	1.46317	IL27RA BCL6 TNFSF4 NDFIP1 HLX
4	GO_MORPHOGENESIS_OF_AN_EPITHELIUM	400	24	23191	667	0.000797087	0.00722991	greater	0.06	1.46317	TP63 EDN1 TGFB2 HIF1A IFT52 NDRG4 MET IFT57 EPHA4 GNA13 MTHFD1L EFNB2 BBS7 SMAD4 HHEX FRZB T C2CD3 CTNNB1 RBPJ ZEB2 PRKX TCTN1 FMN1
4	GO_POSITIVE_REGULATION_OF_T_HELPER_1_TYPE_IMMUNE_RESPONSE	15	4	23191	667	0.000733219	0.00722991	greater	0.266667	1.46317	RIPK2 IL27RA CD80 HLX
4	GO_NEGATIVE_REGULATION_OF_SECRETION	200	15	23191	667	0.000814731	0.00722991	greater	0.075	1.46317	WNK1 ACSL4 EDN1 TNFSF4 CNR1 INHBA PNKD BANK1 BRAF ABR CD300A P2RY1 PTGER4 UCP2 GABBR1
4	GO_BRUSH_BORDER	102	10	23191	667	0.000775971	0.00722991	greater	0.0980392	1.46317	ACTN1 MYL12B GNA13 MYO1B CD36 GNA12 SHANK2 MYO7B SLC19A1 MYO1D
4	GO_PROTEIN_HETERODIMERIZATION_ACTIVITY	468	27	23191	667	0.000718595	0.00722991	greater	0.0576923	1.46317	GCLC RRAGD IKZF2 CUL3 MAPK6 DGKD TGFB2 HIF1A CAV1 AHR RRAGC ALG2 BCL11A INHBA BHLHE41 FOXP2 IRAK2 JDP2 SMAD4 PIK3R1 BRAF H3F3A GTF2A1 P2RY1 H3F3C HIST4H4 H2AFJ
4	PID_ECADHERIN_NASCENT_AJ_PATHWAY	39	6	23191	667	0.000835016	0.00739378	greater	0.153846	1.45984	NCKAP1 PIK3R1 ENAH ARF6 CTNNB1 NME1
4	GO_STRESS_ACTIVATED_PROTEIN_KINASE_SIGNALING_CASCADE	103	10	23191	667	0.000837226	0.00740931	greater	0.0970874	1.45953	SPAG9 RIPK2 MAP3K8 FGF12 IRAK2 MDFIC DUSP10 SYK TNIP2 PTGER4
4	GO_GLYCEROLIPID_METABOLIC_PROCESS	356	22	23191	667	0.000872739	0.00770683	greater	0.0617978	1.45366	ACSL4 CHAT DGKD SIRT1 CAV1 PIP5K1B PLEK CD80 PIGT PCK1 GPCPD1 PIK3C2B PIGC PIK3R1 SMG1 IP6K3 ENPP6 FABP5 CD28 LCK INPP5F SLC44A4
4	FUJII_YBX1_TARGETS_DN	202	15	23191	667	0.00090107	0.00793117	greater	0.0742574	1.44937	SPA17 OXCT1 VRK1 MYBL2 MCM3 PHF19 CXCR4 TWSG1 RFC3 MBNL1 ENAH FABP5 ZNF367 RRM2 MYBL1
4	GO_VIRUS_RECEPTOR_ACTIVITY	70	8	23191	667	0.000933758	0.00818536	greater	0.114286	1.44463	CR2 CD80 CXCR4 EFNB2 NPC1 HLA-DRB1 CD55 DPP4
4	GO_REGULATION_OF_CYTOSOLIC_CALCIUM_ION_CONCENTRATION	203	15	23191	667	0.000947057	0.00828662	greater	0.0738916	1.44278	CD38 EDN1 CAV1 GNA13 CXCR4 ITPR2 OPRL1 CCR7 SWAP70 CD36 CACNA1A P2RY1 LCK CD55 TRPV1
4	GO_INFLAMMATORY_RESPONSE_TO_ANTIGENIC_STIMULUS	27	5	23191	667	0.000951911	0.00831981	greater	0.185185	1.44218	IL2RA RBPJ RASGRP1 HLA-DRB1 HLA-DRB5
4	AMUNDSON_DNA_DAMAGE_RESPONSE_TP53	16	4	23191	667	0.000955229	0.00832231	greater	0.25	1.44214	TNFSF9 MDM2 BTG2 PPM1D
4	ST_B_CELL_ANTIGEN_RECEPTOR	40	6	23191	667	0.000958399	0.008341	greater	0.15	1.4418	BLNK NFAT5 ITPKB PIK3R1 NFKBIE SYK
4	SHEDDEN_LUNG_CANCER_POOR_SURVIVAL_A6	456	26	23191	667	0.00104494	0.00904622	greater	0.0570175	1.42952	WAPAL MYBL2 SLC7A5 RIPK2 STEAP1B NMU KLHL5 DARS MSH6 SMNDC1 TWSG1 E2F8 RFC3 CCNB1 IL2RA PSAT1 NAB1 PMAIP1 SKA1 UBE2V2 BUB1 RRM2 ARL4D GINS3 MYBL1 NME1
4	GO_SIGNAL_TRANSDUCER_ACTIVITY	1731	74	23191	667	0.00105443	0.00911818	greater	0.0427499	1.42832	ATP2C1 CD44 MAPK6 PAG1 MAP3K4 TGFB2 MAP3K1 BLNK PPM1A RIPK2 IL27RA MET AHR MAP3K8 RGS9 MAP2K6 CD5 NR3C1 EPHA4 CR2 CNR1 NEK6 GNA13 CD80 CXCR4 FLT3 NPY ITPR2 GPR18 OPRL1 GRPR CCR7 NR1D1 NDFIP1 IL2RA IL15RA CD36 NEK1 SORL1 CHRNA1 NPC1 SMAD4 PIK3R1 GNA12 BRAF CXCR5 PIGR FRZB IL22RA2 SYK ABCA1 TSHR MC4R CD300A CTNNB1 PTAFR P2RY1 AKAP13 PAQR8 PTGER4 NLRP6 CD28 SSTR2 PDCD1 HLA-DRB1 TRPV1 HLA-DQA1 CD47 C…
4	GO_GROWTH	410	24	23191	667	0.00111141	0.00957026	greater	0.0585366	1.42094	CHAT DGKD EDN1 TGFB2 NDRG4 PLEKHA1 SLC1A2 RRAGC INHBA FOXP2 RFTN1 CCNB1 CHRNA1 SMAD4 CACNA1A SLC4A10 CAMK2D HHEX ZEB2 CHST11 RAPH1 MEX3C TAL2 FMN1
4	KEGG_ANTIGEN_PROCESSING_AND_PRESENTATION	89	9	23191	667	0.00111881	0.00958826	greater	0.101124	1.42065	LGMN HSPA4 CIITA HLA-DRB1 HLA-DQA1 HLA-DRB5 HLA-DOA HLA-DRA HLA-DPA1
4	REACTOME_RESPONSE_TO_ELEVATED_PLATELET_CYTOSOLIC_CA2_	89	9	23191	667	0.00111881	0.00958826	greater	0.101124	1.42065	CD9 ACTN1 TGFB2 PLEK HABP4 CD36 SOD1 FIGF SERPINA1
4	GO_ADENYLATE_CYCLASE_MODULATING_G_PROTEIN_COUPLED_RECEPTOR_SIGNALING_PATHWAY	145	12	23191	667	0.00111726	0.00958826	greater	0.0827586	1.42065	RGS1 CNR1 GNA13 OPRL1 GNA12 TSHR MC4R P2RY1 PTGER4 SSTR2 GRK5 GABBR1
4	GO_PLATELET_DEGRANULATION	107	10	23191	667	0.00112325	0.0096162	greater	0.0934579	1.42021	CD9 ACTN1 TGFB2 PLEK HABP4 CD36 SOD1 SYK FIGF SERPINA1
4	GO_SMAD_BINDING	72	8	23191	667	0.00112489	0.00962015	greater	0.111111	1.42015	PPM1A SMAD4 PARP1 DAB2 COL1A2 CTNNB1 ZEB2 TGIF1
4	REACTOME_THE_ROLE_OF_NEF_IN_HIV1_REPLICATION_AND_DISEASE_PATHOGENESIS	28	5	23191	667	0.00113131	0.00964967	greater	0.178571	1.41968	AP1G1 CD28 AP1S2 LCK CD247
4	GO_REGULATION_OF_T_CELL_RECEPTOR_SIGNALING_PATHWAY	28	5	23191	667	0.00113131	0.00964967	greater	0.178571	1.41968	KCNN4 CCR7 LGALS3 CD300A LCK
4	GO_REGULATION_OF_DNA_DAMAGE_RESPONSE_SIGNAL_TRANSDUCTION_BY_P53_CLASS_MEDIATOR	28	5	23191	667	0.00113131	0.00964967	greater	0.178571	1.41968	CD44 SIRT1 MDM2 PMAIP1 SPRED2
4	GO_AMIDE_BINDING	272	18	23191	667	0.00113611	0.0096855	greater	0.0661765	1.41911	TGFB2 SLC7A5 INHBA NUP153 OPRL1 ITM2B SORL1 PIK3R1 C9orf3 MC4R SLC19A1 TOMM20 SSTR2 HLA-DRB1 HLA-DQA1 HLA-DRB5 HLA-DRA HLA-DPA1
4	RP58_01	207	15	23191	667	0.00115132	0.00978441	greater	0.0724638	1.41756	TP63 NR3C1 FOXP1 AMD1 FOXP2 DHX30 MBNL2 TNFAIP8 DNAJC5B NRGN ABR ZEB2 KLF13 FAM49A SPRED2
4	GO_BLOOD_VESSEL_MORPHOGENESIS	364	22	23191	667	0.0011579	0.00983523	greater	0.0604396	1.41676	EDN1 TGFB2 SIRT1 HIF1A CAV1 GNA13 EFNB2 E2F8 ETS1 ARHGAP24 HHEX FAM105B T SYK FIGF TMEM100 CTNNB1 RBPJ IL8 CHD7 PTGER4 PRKX
5	GC_B_cell_BLlow_DLBCLhigh	49	13	25281	309	3.0958e-14	6.06124e-13	greater	0.265306	3.49535	TBC1D2 ASB2 SLC1A1 CD86 CD80 RRAS2 LMO2 HECW2 SPAG16 ILDR1 FGD6 TOX TGM2
5	CLL_mutated_gt_CLL_unmutated	16	6	25281	309	2.56299e-08	2.21728e-07	greater	0.375	2.57957	CD274 FCRL3 RASGRP1 GEN1 EGR3 ZBTB20
5	GCB_gt_ABC_LC	10	5	25281	309	6.8435e-08	5.66079e-07	greater	0.5	2.49942	NEK6 LMO2 ITPKB SAMD12 MYBL1
5	GSE2706_UNSTIM_VS_8H_R848_DC_DN	200	14	23191	314	9.77058e-07	0.00045408	greater	0.07	1.82835	TRAF1 IL7 ITGB8 CD274 DUSP4 SWAP70 CMPK2 MMP7 STAT4 UGCG ANKRD33B RASGRP1 SIAH2 ZNF732
5	GCB_gt_ABC_Affy	10	3	25281	309	0.000209253	0.00102424	greater	0.3	1.72905	LMO2 ITPKB MYBL1
5	Myeloma_PR_subgroup_down	47	5	25281	309	0.000284007	0.00137208	greater	0.106383	1.69193	SYNE2 EPS15 NLK ALCAM ZBTB20
5	GSE4590_SMALL_VS_VPREB_POS_LARGE_PRE_BCELL_DN	156	11	23191	314	1.24467e-05	0.00306755	greater	0.0705128	1.58531	DAP ARSB CASC1 PDZD2 CMPK2 HEMGN MNS1 ILDR1 LARP1 CCNB2 EBF1
5	REACTOME_COSTIMULATION_BY_THE_CD28_FAMILY	63	7	23191	314	2.55213e-05	0.00443957	greater	0.111111	1.53384	CSK CD86 PIK3R3 CD274 CD80 PDCD1LG2 HLA-DPA1
5	LU_IL4_SIGNALING	94	8	23191	314	4.8647e-05	0.00775776	greater	0.0851064	1.45267	CD86 NEK6 STAT4 ANKRD33B EBF1 KLF13 SIAH2 PDE7A
6	NB_GCB_Progression_All_Genes_RPKM_enhancer_loss_minus3_minus4	455	13	25281	179	4.05212e-05	0.000327693	greater	0.0285714	1.86669	JARID2 MAP3K1 ZFAND5 FOSB CCR7 CNOT6L FBXO15 SIK1 IL19 ATP6V1G3 PTGER4 MX2 CSF1
6	ABRAHAM_ALPC_VS_MULTIPLE_MYELOMA_UP	26	5	23191	178	1.65652e-06	0.000657193	greater	0.192308	1.7839	CD44 CDKN1B BCL6 RUNX2 A2M
6	SA_MMP_CYTOKINE_CONNECTION	15	4	23191	178	4.67027e-06	0.00133272	greater	0.266667	1.69566	CD44 TNFRSF1B TNFRSF8 CSF1
6	BIOCARTA_TNFR2_PATHWAY	18	4	23191	178	1.02733e-05	0.00222808	greater	0.222222	1.62852	TNFRSF1B MAP3K1 NFKBIA TRAF3
6	SCHURINGA_STAT5A_TARGETS_DN	18	4	23191	178	1.02733e-05	0.00222808	greater	0.222222	1.62852	CD44 FOSL2 BCL6 CXCR4
6	GSE22601_IMMATURE_CD4_SINGLE_POSITIVE_VS_DOUBLE_POSITIVE_THYMOCYTE_DN	200	9	23191	178	3.48979e-05	0.00364378	greater	0.045	1.56155	GAB2 ADAMTS6 FOSL2 AAK1 DUSP4 DOCK10 PTGER4 RPS6KA3 TLE1
6	GSE7348_UNSTIM_VS_LPS_STIM_MACROPHAGE_DN	167	8	23191	178	5.99245e-05	0.00553825	greater	0.0479042	1.50221	DDHD1 N4BP1 ZFAND5 DUSP16 CD83 RASGEF1B MX2 CSF1
6	c2.Crebbp.down_295	295	8	25281	179	0.00153425	0.00634156	greater	0.0271186	1.4825	TNFRSF1B TIMP2 TCF7 DFNB31 CLIC5 RAB31 CSF1 TLE1
6	c2.Crebbp.down_500	295	8	25281	179	0.00153425	0.00634156	greater	0.0271186	1.4825	TNFRSF1B TIMP2 TCF7 DFNB31 CLIC5 RAB31 CSF1 TLE1
6	GO_POSITIVE_REGULATION_OF_MYELOID_LEUKOCYTE_CYTOKINE_PRODUCTION_INVOLVED_IN_IMMUNE_RESPONSE	11	3	23191	178	7.35769e-05	0.00640397	greater	0.272727	1.48106	CD74 SEMA7A BCL10
6	GO_POSITIVE_REGULATION_OF_CELL_COMMUNICATION	1532	28	23191	178	7.73915e-05	0.00659084	greater	0.0182768	1.47684	CD74 CD44 TNFRSF1B TIMP2 PRKCQ MAP3K1 CTSC AAK1 CXCR4 GIPC1 CCR7 GADD45G SH3BGRL ARRB1 SEMA7A FURIN NKD1 IL19 BCL10 RHOC STAT3 PTGER4 HRAS CSF1 SEMA4D CALM1 HSPA1B LSM14A
6	GO_POSITIVE_REGULATION_OF_RESPONSE_TO_CYTOKINE_STIMULUS	33	4	23191	178	0.00012501	0.00959156	greater	0.121212	1.4206	CD74 CSF1 HSPA1B LSM14A
7	GSE22886_NAIVE_BCELL_VS_BM_PLASMA_CELL_DN	200	16	23191	373	2.64216e-07	0.000179072	greater	0.08	1.93571	CD38 SLAMF7 TNFRSF17 TRAM2 DNAJC3 SLC1A4 COMMD3 PDK1 HSPA13 SAMSN1 PDIA4 RRP1 CITED2 ZBTB38 BET1L P4HB
7	TARTE_PLASMA_CELL_VS_B_LYMPHOCYTE_UP	78	10	23191	373	6.0394e-07	0.000297687	greater	0.128205	1.87783	CD38 FUT8 TNFRSF17 TRAM2 PYGB SEC61B IRF4 PDK1 CITED2 P4HB
7	GC_B_cell_BLhigh_DLBCLlow	36	5	25281	379	0.000200244	0.000836974	greater	0.138889	1.75422	CD38 ANK1 BMP7 CCDC88A AFF2
7	SHAFFER_IRF4_TARGETS_IN_MYELOMA_VS_MATURE_B_LYMPHOCYTE	101	10	23191	373	6.53865e-06	0.000984833	greater	0.0990099	1.73397	CD38 SLAMF7 TNFRSF17 PRDM1 PIM2 PDK1 PDIA4 CASP3 BMI1 TXNDC5
7	GSE22886_NAIVE_BCELL_VS_BLOOD_PLASMA_CELL_DN	200	14	23191	373	6.66001e-06	0.000984833	greater	0.07	1.73397	CD38 FUT8 TRAM2 NDC80 BET1 PIK3CG MTRR SEC24D PDK1 CASP3 TMEM135 ZBTB38 BET1L CADM1
7	WANG_SMARCE1_TARGETS_UP	280	16	23191	373	1.98269e-05	0.00260085	greater	0.0571429	1.60776	DCN LIMA1 BCAT1 SLC44A1 TRIB2 ITGB8 TOX2 ATXN1 COL5A1 AKIRIN2 TLE3 IQGAP2 CTHRC1 NRIP1 CADM1 SOCS3
7	MIYAGAWA_TARGETS_OF_EWSR1_ETS_FUSIONS_DN	229	14	23191	373	3.0179e-05	0.00275966	greater	0.0611354	1.59973	CD44 SLC4A7 PRDM1 ITGB8 NR3C1 EREG COL5A1 ZNF365 CREG1 CAMK2D SEC24D ZNF281 NRIP1 DENND1B
7	ALK_DN.V1_UP	145	11	23191	373	2.9347e-05	0.00275966	greater	0.0758621	1.59973	SLAMF7 PRDM1 PYGB SLC7A5 PIK3CG BST1 VEGFA EREG CHAC1 RBM17 FAM188A
7	GSE2706_UNSTIM_VS_8H_R848_DC_DN	200	13	23191	373	3.01992e-05	0.00275966	greater	0.065	1.59973	SLAMF7 OSBPL3 MOXD1 RGS1 PIM2 DGKH ITGB8 DUSP4 SAT1 STX11 RAB30 TNFSF15 SOCS3
7	GSE5589_IL6_KO_VS_IL10_KO_LPS_STIM_MACROPHAGE_45MIN_DN	200	13	23191	373	3.01992e-05	0.00275966	greater	0.065	1.59973	ZNF532 RGS1 STS ITGB8 DUSP4 RUNX2 CHAC1 AKIRIN2 ARL6IP5 PDIA4 GPR114 ENPP6 UBE2E1
7	GO_REGULATION_OF_MAP_KINASE_ACTIVITY	319	17	23191	373	2.71498e-05	0.00275966	greater	0.0532915	1.59973	MAP3K9 TRIB2 MAP3K1 BMP7 PIK3CG DUSP22 VEGFA RGS2 DUSP4 CXCR4 FLT3 LAX1 FGD2 SYK PDGFD INSR IQGAP3
7	XBP1_target_all	76	6	25281	379	0.00105311	0.00328393	greater	0.0789474	1.57595	DNAJC3 SLC1A4 SEC61G PDIA4 GLRX TXNDC5
7	JI_METASTASIS_REPRESSED_BY_STK11	27	5	23191	373	6.69432e-05	0.00536403	greater	0.185185	1.50682	NEDD9 DUSP4 MAP7 PAPD4 GLRX
7	GO_IMMUNOGLOBULIN_RECEPTOR_BINDING	27	5	23191	373	6.69432e-05	0.00536403	greater	0.185185	1.50682	IGHA2 IGHE IGHG3 IGHD IGLL5
7	GSE7219_UNSTIM_VS_LPS_AND_ANTI_CD40_STIM_NIK_NFKB2_KO_DC_DN	188	12	23191	373	7.09538e-05	0.0056026	greater	0.0638298	1.50054	RGS1 SLC7A5 NEDD9 RGS2 IL2RA IRF4 RHOB MKI67 BTG2 ICOS GLRX PDE4B
7	LE_EGR2_TARGETS_UP	108	9	23191	373	7.30778e-05	0.00572487	greater	0.0833333	1.49741	CD44 SLC4A7 CORO1C CXCR4 MKI67 SOX2 CADM1 LIN9 IQGAP3
7	GO_T_CELL_MEDIATED_IMMUNITY	28	5	23191	373	8.03973e-05	0.00613963	greater	0.178571	1.48723	KDM5D CD46 MYO1G CADM1 DENND1B
7	SHIN_B_CELL_LYMPHOMA_CLUSTER_2	30	5	23191	373	0.000113456	0.00634713	greater	0.166667	1.48237	PRDM1 PIK3CG IRF4 FZD6 BMI1
7	GSE13411_IGM_MEMORY_BCELL_VS_PLASMA_CELL_DN	200	12	23191	373	0.000127208	0.00634713	greater	0.06	1.48237	TNFRSF17 NFE2L3 PRDM1 PIM2 DNAJC3 MYF6 FLT3 RAB30 ICOS BTD P4HB BLM
7	GSE13411_SWITCHED_MEMORY_BCELL_VS_PLASMA_CELL_DN	200	12	23191	373	0.000127208	0.00634713	greater	0.06	1.48237	CD38 SLAMF7 TNFRSF17 PRDM1 MYF6 VEGFA PPAP2C ZNF215 PDK1 HIST1H2BD RYBP BET1L
7	GSE17721_POLYIC_VS_CPG_24H_BMDC_DN	200	12	23191	373	0.000127208	0.00634713	greater	0.06	1.48237	CD44 SLC4A7 ULK2 PCNX PIK3CG RPA2 COL5A1 MKI67 AZIN1 NXN C2orf76 RXRA
7	GSE2706_UNSTIM_VS_2H_R848_DC_DN	200	12	23191	373	0.000127208	0.00634713	greater	0.06	1.48237	DCN SLAMF7 RGS1 SLC7A5 HIST1H1D STX11 MYO1G USP12 BTG2 ZNF608 TNFSF15 SOCS3
7	GSE2706_2H_VS_8H_R848_AND_LPS_STIM_DC_DN	200	12	23191	373	0.000127208	0.00634713	greater	0.06	1.48237	CD38 SLAMF7 FERMT2 BET1 ITGB8 DUSP4 CHAC1 SEC61G SIK1 ZNF281 C3orf38 TNFSF15
7	GSE28726_NAIVE_VS_ACTIVATED_VA24NEG_NKTCELL_DN	200	12	23191	373	0.000127208	0.00634713	greater	0.06	1.48237	MAP3K9 ST3GAL1 TRIB2 ULK2 STS PIM2 CXCR4 STX11 PIM1 RHOB ZBTB7B TNFRSF13B
7	GSE29949_CD8_POS_DC_SPLEEN_VS_DC_BRAIN_DN	200	12	23191	373	0.000127208	0.00634713	greater	0.06	1.48237	MAP3K9 ULK2 BLNK BMP7 RAB40AL ITGB8 STX11 DTNB ICOSLG HIST1H1E INSR C2CD2L
7	GSE34006_WT_VS_A2AR_KO_TREG_UP	200	12	23191	373	0.000127208	0.00634713	greater	0.06	1.48237	PRDM1 FASLG SESN2 ITM2B IRF4 FURIN PDIA4 BANP UBE2E2 SOCS3 P4HB TXNDC5
7	GSE11961_PLASMA_CELL_DAY7_VS_MEMORY_BCELL_DAY40_DN	200	12	23191	373	0.000127208	0.00634713	greater	0.06	1.48237	BLNK PIM2 ATE1 RAD51AP1 SLC1A4 MYB KLHDC10 IRF4 AGPAT6 CTHRC1 CCDC11 SOX2
7	FISCHER_G1_S_CELL_CYCLE	194	12	23191	373	9.55804e-05	0.00634713	greater	0.0618557	1.48237	DNAJC3 MDM1 NEDD9 NCOA7 RPA2 MYB HIST1H2BD TP53INP1 INSR HIST1H2AC HIST1H2AG BLM
7	FISCHER_DREAM_TARGETS	929	32	23191	373	0.000109056	0.00634713	greater	0.0344456	1.48237	BCLAF1 NDC80 VRK1 KLHDC4 NSMCE4A RAD51AP1 MDM1 SLC1A4 UCHL5 RPA2 KIF14 HIST1H1D RFC3 PIM1 UACA TMEM209 EBAG9 MKI67 TMEM18 POC5 ANAPC1 RPIA BUB3 AZIN1 TP53INP1 HIST1H2AC SHMT2 LIN9 IQGAP3 HIST1H2AG BLM TSEN15
7	GARGALOVIC_RESPONSE_TO_OXIDIZED_PHOSPHOLIPIDS_RED_UP	17	4	23191	373	0.00013795	0.00677913	greater	0.235294	1.47269	SLC7A5 VEGFA CHAC1 STX11
7	ACEVEDO_LIVER_CANCER_WITH_H3K9ME3_DN	120	9	23191	373	0.000163888	0.00772697	greater	0.075	1.45327	CEP128 DGKH HIST1H2BJ ENAM ISL2 CA8 HMGN4 HIST1H2AG HIST1H4J
7	AGCGCTT_MIR518F_MIR518E_MIR518A	18	4	23191	373	0.00017507	0.008052	greater	0.222222	1.4471	RAP1B ZNF608 BET1L ADO
7	GO_PHAGOCYTOSIS_RECOGNITION	34	5	23191	373	0.000209848	0.00927553	greater	0.147059	1.42571	IGHA2 IGHE IGHG3 IGHD IGLL5
8	GSE22886_NAIVE_BCELL_VS_BM_PLASMA_CELL_DN	200	26	23191	451	6.52922e-14	2.65511e-10	greater	0.13	3.0945	CD38 IGF1 SLAMF7 RORA WIPI1 FNDC3B DNAJC3 LMF1 RAPGEF2 MAN1A1 SSR3 QPCT UAP1 CDKN1A SEC14L1 CKAP2 DNAJC1 ST6GALNAC4 MBNL2 PDK1 IFNAR2 PDXK RPN1 PGRMC2 GPR25 PLA2G16
8	XBP1_target_secretory	49	11	25281	453	1.07827e-09	1.11421e-08	greater	0.22449	2.82011	TRAM1 DNAJC10 DNAJC3 FKBP14 ERGIC1 SSR3 UAP1 DNAJB9 ST6GALNAC4 RPN1 TMED10
8	XBP1_target_all	76	13	25281	453	1.23164e-09	1.20905e-08	greater	0.171053	2.81382	TRAM1 DNAJC10 DNAJC3 FKBP14 ERGIC1 SSR3 UAP1 DNAJB9 ST6GALNAC4 BMP6 RPN1 TMED10 GLRX
8	GSE22886_IGG_IGA_MEMORY_BCELL_VS_BLOOD_PLASMA_CELL_DN	200	21	23191	451	8.0596e-10	6.55487e-07	greater	0.105	2.48665	CCDC88C IGF1 FUT8 WIPI1 FNDC3B FNDC3A SSR3 QPCT CHPF ATXN1 HDHD1 CHST12 DNAJC1 ST6GALNAC4 PDK1 IFNAR2 PGRMC2 CASP3 AQP3 SLC50A1 CHST15
8	SHAFFER_IRF4_TARGETS_IN_MYELOMA_VS_MATURE_B_LYMPHOCYTE	101	15	23191	451	1.62441e-09	1.13181e-06	greater	0.148515	2.43849	CD38 SLAMF7 TRAM1 DNAJC10 MAN2A1 UAP1 EIF2S2 DNAJB9 SLC38A2 DUSP5 PDK1 BMP6 LDLRAP1 CASP3 CYCS
8	TARTE_PLASMA_CELL_VS_B_LYMPHOCYTE_UP	78	13	23191	451	4.52698e-09	2.34434e-06	greater	0.166667	2.37276	CD38 FUT8 TRAM1 MAN1A1 ELL2 CCR2 SLC7A1 PDK1 PDXK RPN1 AQP3 TMED10 IGKC
8	GSE22886_NAIVE_BCELL_VS_BLOOD_PLASMA_CELL_DN	200	20	23191	451	4.612e-09	2.34434e-06	greater	0.1	2.37276	CD38 CCDC88C FUT8 WIPI1 FNDC3B MAN1A1 SSR3 ST6GALNAC4 SLC7A1 MBNL2 SEC24D PDK1 PGRMC2 CASP3 FXN AQP3 VCP TMEM135 CHST15 COPS8
8	GSE22886_IGG_IGA_MEMORY_BCELL_VS_BM_PLASMA_CELL_DN	200	20	23191	451	4.612e-09	2.34434e-06	greater	0.1	2.37276	IGF1 KLF6 WIPI1 FNDC3B DNAJC3 FBXW7 RAPGEF2 FAM149A QPCT CHPF DNAJB9 DNAJC1 ST6GALNAC4 RAB1A DUSP5 MBNL2 PDK1 BACH1 IFNAR2 PDXK
8	NB_GCB_Progression_All_Genes_RPKM_enhancer_loss_minus3_minus4	455	26	25281	453	5.15737e-07	3.48826e-06	greater	0.0571429	2.33611	ST3GAL1 TRAM1 SDK2 FBXW11 NIN FNDC3A GAB1 ERGIC1 IRF1 CCR7 AP3B1 IFNAR1 SIK1 KDM6A FLI1 SAV1 IFNAR2 COG5 DTWD2 AFF1 JUN PCGF5 PDE4B SFMBT2 CLLU1OS LBH
8	GSE29164_CD8_TCELL_VS_CD8_TCELL_AND_IL12_TREATED_MELANOMA_DAY7_DN	198	19	23191	451	2.13284e-08	8.89559e-06	greater	0.0959596	2.2474	CD38 TRAM1 FNDC3B CEP128 FNDC3A GAB1 MAN1A1 SSR3 FARSB UAP1 PHF19 CCR2 CHPF EIF2S2 PPCDC ILDR1 ELMO1 RPN1 OSTC
8	YAMAZAKI_TCEB3_TARGETS_UP	175	16	23191	451	4.99367e-07	0.000108303	greater	0.0914286	1.99132	CD38 FUT8 FNDC3B COBLL1 FNDC3A ID2 F3 SNAI1 SLC7A1 MBNL2 MESDC1 GALNT2 TCF7L2 BACH1 CDC42SE2 SFMBT2
8	GSE7852_LN_VS_FAT_TREG_DN	200	17	23191	451	6.30154e-07	0.000112638	greater	0.085	1.98704	OSBPL3 COBLL1 RAPGEF2 ID2 ELL2 CCR2 DNAJB9 NINJ1 GALNT2 CSGALNACT1 CSTB CAPN2 FBXO33 ALCAM GLRX TSC22D2 BRD2
8	GO_GLYCOPROTEIN_METABOLIC_PROCESS	353	23	23191	451	9.29437e-07	0.000162562	greater	0.0651558	1.94653	ST3GAL1 IGF1 FUT8 UGGT2 LMF1 MAN1A1 MAN2A1 MAN1C1 ALG2 SERP1 CHPF CHST12 HS6ST1 ST6GALNAC4 ADAMTSL4 GALNT2 CSGALNACT1 TIPARP RPN1 VCP CHST11 CHST15 OSTC
8	NELSON_RESPONSE_TO_ANDROGEN_UP	86	11	23191	451	1.07256e-06	0.000185598	greater	0.127907	1.93169	SMS ID2 UAP1 ELL2 SPDEF DNAJB9 SLC38A2 SEC24D KRT8 MAF ZBTB10
8	ACCTGTTG_UNKNOWN	154	14	23191	451	2.64779e-06	0.000380002	greater	0.0909091	1.84938	SEL1L3 CHCHD3 MAN1A1 FOXO3 ATXN1 USP30 RASGEF1B EML4 ILDR1 SEC24D RAPGEF6 CCDC112 UBE2E1 CHST11
8	GSE9037_CTRL_VS_LPS_4H_STIM_BMDM_DN	200	16	23191	451	2.89685e-06	0.000380002	greater	0.08	1.84938	TMCC3 ZC3H15 OSBPL3 MAN2A1 AP3B1 EPC2 DNAJB5 SLC20A1 PARP8 FZD1 DYRK1A PPP1R15B GPR25 C14orf28 HLA-DOA BRD2
8	PID_IL6_7_PATHWAY	47	8	23191	451	3.48802e-06	0.000446742	greater	0.170213	1.83029	GAB2 MAP2K6 GAB1 IRF1 MCL1 FOXO1 FOS JUN
8	Quiescence_heme_cluster2	81	8	25281	453	0.000113042	0.000532297	greater	0.0987654	1.80938	EDF1 CYP20A1 UFM1 EPC2 NFKBIZ DYRK1A PJA2 BRD2
8	HALLMARK_ANDROGEN_RESPONSE	101	11	23191	451	5.30486e-06	0.000634476	greater	0.108911	1.78818	SMS UAP1 ELL2 SPDEF DNAJB9 SLC38A2 MAP7 SEC24D KRT8 MAF ZBTB10
8	GSE13411_IGM_MEMORY_BCELL_VS_PLASMA_CELL_DN	200	15	23191	451	1.252e-05	0.00101825	greater	0.075	1.72978	NFE2L3 DNAJC3 GAB1 FAM149A CHPF NRN1 SEC14L1 LANCL2 DNAJC1 AQP3 TSHR CHST11 KCNA3 IGKC IGKV4-1
8	GO_PROTEIN_N_LINKED_GLYCOSYLATION	75	9	23191	451	1.68892e-05	0.00132077	greater	0.12	1.69681	ST3GAL1 FUT8 MAN1A1 MAN2A1 MAN1C1 ST6GALNAC4 RPN1 VCP OSTC
8	GSE21033_CTRL_VS_POLYIC_STIM_DC_12H_UP	158	13	23191	451	1.72996e-05	0.00134639	greater	0.0822785	1.69435	VIM NIN KLF8 CYP20A1 LY9 ITM2B SLC20A1 CD226 FOXO1 FLI1 IFNGR2 SUCLG2 FAM49A
8	GO_ESTABLISHMENT_OF_ENDOTHELIAL_BARRIER	30	6	23191	451	2.23581e-05	0.00169943	greater	0.2	1.66424	RAPGEF1 RAPGEF2 TJP2 RAB1A RAPGEF6 MYADM
8	GSE7219_UNSTIM_VS_LPS_AND_ANTI_CD40_STIM_NIK_NFKB2_KO_DC_DN	188	14	23191	451	2.58001e-05	0.00191628	greater	0.0744681	1.6485	FNDC3A SLC7A5 NEDD9 CD86 QPCT EGR1 CDKN1A SNX9 ILDR1 GLRX JUN PDE4B ARID5A ARHGEF12
8	GO_ENDOTHELIAL_CELL_DEVELOPMENT	45	7	23191	451	2.62243e-05	0.00193893	greater	0.155556	1.64695	RAPGEF1 RAPGEF2 TJP2 ID1 RAB1A RAPGEF6 MYADM
8	AMIT_EGF_RESPONSE_40_MCF10A	19	5	23191	451	2.6521e-05	0.0019491	greater	0.263158	1.64626	KLF6 EGR1 DUSP5 FOS JUN
8	GO_CARBOHYDRATE_DERIVATIVE_BIOSYNTHETIC_PROCESS	595	28	23191	451	3.32692e-05	0.00234267	greater	0.0470588	1.62182	ST3GAL1 IGF1 FUT8 GUCY2C UGGT2 LMF1 MAN1A1 MAN2A1 UAP1 MAN1C1 ALG2 SERP1 CHPF HDHD1 UCK1 CHST12 HS6ST1 ST6GALNAC4 PPCDC ADAMTSL4 GALNT2 CSGALNACT1 TIPARP RPN1 VCP CHST11 CHST15 OSTC
8	GC_T_helper_down_Kim	22	4	25281	453	0.000593404	0.00256682	greater	0.181818	1.60954	RORA SPTBN1 ELL2 DUSP8
8	WARTERS_RESPONSE_TO_IR_SKIN	83	9	23191	451	3.83518e-05	0.00258952	greater	0.108434	1.60835	FBXW7 CDKN1A NINJ1 C12orf45 FRMD4A TP53INP1 SDPR ALCAM RTTN
8	REACTOME_CHONDROITIN_SULFATE_BIOSYNTHESIS	21	5	23191	451	4.49118e-05	0.00259793	greater	0.238095	1.60791	CHPF CHST12 CSGALNACT1 CHST11 CHST15
8	CHIANG_LIVER_CANCER_SUBCLASS_UNANNOTATED_UP	85	9	23191	451	4.63681e-05	0.00259793	greater	0.105882	1.60791	RORA RAPGEF2 ID2 ELL2 EGR1 MBNL2 NCOA2 SLC20A1 C5orf27
8	GSE22886_IGM_MEMORY_BCELL_VS_BLOOD_PLASMA_CELL_DN	200	14	23191	451	5.06984e-05	0.00259793	greater	0.07	1.60791	CCDC88C FUT8 FNDC3B FNDC3A MAP2K6 SSR3 UFM1 ST6GALNAC4 GALNT2 PGRMC2 VCP KCNA3 CHST15 COPS8
8	GSE22886_IGM_MEMORY_BCELL_VS_BM_PLASMA_CELL_DN	200	14	23191	451	5.06984e-05	0.00259793	greater	0.07	1.60791	FUT8 WIPI1 FNDC3B SLC7A5 RAPGEF2 QPCT UAP1 ELL2 DNAJC1 ST6GALNAC4 RAB1A DUSP5 IFNAR2 PDXK
8	GSE2706_UNSTIM_VS_2H_LPS_AND_R848_DC_DN	200	14	23191	451	5.06984e-05	0.00259793	greater	0.07	1.60791	SLAMF7 HIVEP1 RAPGEF2 SLC1A2 CDKN1A IRF1 CCR7 DUSP5 TP53BP2 NFKBIZ TCF7L2 KCNA3 FAM49A PIM3
8	GO_ESTABLISHMENT_OF_ENDOTHELIAL_INTESTINAL_BARRIER	11	4	23191	451	4.31782e-05	0.00259793	greater	0.363636	1.60791	RAPGEF2 TJP2 RAB1A RAPGEF6
8	KEGG_GLYCOSAMINOGLYCAN_BIOSYNTHESIS_CHONDROITIN_SULFATE	22	5	23191	451	5.71749e-05	0.00285278	greater	0.227273	1.59522	CHPF CHST12 CSGALNACT1 CHST11 CHST15
8	BOSCO_EPITHELIAL_DIFFERENTIATION_MODULE	69	8	23191	451	6.30615e-05	0.00309542	greater	0.115942	1.58407	F3 PARD6B RHCG TMPRSS11D KRT78 TMPRSS11A IGKC IGHD
8	GO_EPITHELIAL_CELL_DIFFERENTIATION	495	24	23191	451	7.14302e-05	0.00339732	greater	0.0484848	1.57126	VIM TOLLIP FNDC3A EDF1 RAPGEF1 RAPGEF2 ID2 TJP2 GPSM2 SPDEF CDKN1A RAP2A ID1 RAB1A RHCG SAV1 BMP6 FZD1 RAPGEF6 CASP3 MGMT JUN MAF MYADM
8	GO_ENDOTHELIAL_CELL_DIFFERENTIATION	72	8	23191	451	8.56609e-05	0.00391393	greater	0.111111	1.55158	EDF1 RAPGEF1 RAPGEF2 TJP2 ID1 RAB1A RAPGEF6 MYADM
8	KIM_GERMINAL_CENTER_T_HELPER_DN	24	5	23191	451	8.93046e-05	0.00403508	greater	0.208333	1.5473	CDK14 RORA SPTBN1 ELL2 DUSP8
8	c2.Crebbp.down_295	295	14	25281	453	0.00114401	0.00434259	greater	0.0474576	1.53696	SLAMF7 LCP2 SRBD1 SDK2 GAB1 IL23A CPNE5 CHST12 ARHGAP18 CSGALNACT1 LRRC56 TRIM69 C16orf54 TLE1
8	c2.Crebbp.down_500	295	14	25281	453	0.00114401	0.00434259	greater	0.0474576	1.53696	SLAMF7 LCP2 SRBD1 SDK2 GAB1 IL23A CPNE5 CHST12 ARHGAP18 CSGALNACT1 LRRC56 TRIM69 C16orf54 TLE1
8	GO_GLYCOSYLATION	267	16	23191	451	9.89662e-05	0.00439832	greater	0.0599251	1.53516	ST3GAL1 FUT8 UGGT2 LMF1 MAN1A1 MAN2A1 MAN1C1 ALG2 SERP1 ST6GALNAC4 ADAMTSL4 GALNT2 TIPARP RPN1 VCP OSTC
8	GO_PEPTIDYL_ASPARAGINE_MODIFICATION	39	6	23191	451	0.000105547	0.00465263	greater	0.153846	1.52719	ST3GAL1 FUT8 ST6GALNAC4 RPN1 VCP OSTC
8	GO_CHONDROITIN_SULFATE_BIOSYNTHETIC_PROCESS	25	5	23191	451	0.000109816	0.00482777	greater	0.2	1.52192	CHPF CHST12 CSGALNACT1 CHST11 CHST15
8	GO_FC_GAMMA_RECEPTOR_SIGNALING_PATHWAY	95	9	23191	451	0.000110871	0.00486097	greater	0.0947368	1.52095	PIK3CB WASL ACTR2 ELMO1 IGKC IGKV4-1 IGHG2 IGHG3 LYN
8	GO_PROTEOGLYCAN_BIOSYNTHETIC_PROCESS	58	7	23191	451	0.000138934	0.00593151	greater	0.12069	1.49226	IGF1 CHPF CHST12 HS6ST1 CSGALNACT1 CHST11 CHST15
8	GO_CORTICAL_ACTIN_CYTOSKELETON	58	7	23191	451	0.000138934	0.00593151	greater	0.12069	1.49226	LLGL2 WASL SPTBN1 LANCL2 ACTR2 CAPN2 MYADM
8	GSE35543_IN_VIVO_NTREG_VS_IN_VITRO_ITREG_DN	194	13	23191	451	0.000142075	0.00604973	greater	0.0670103	1.48938	RRAGB SEL1L3 HIVEP1 PHKB TMX4 VOPP1 TP53INP1 RHOH KCNA3 DUSP8 PDE4B IKZF1 IGKC
8	ZHANG_RESPONSE_TO_IKK_INHIBITOR_AND_TNF_UP	223	14	23191	451	0.000160158	0.00627143	greater	0.0627803	1.48413	TMCC3 KLF6 HIVEP1 DNAJC3 IL23A CDKN1A IRF1 SNX9 NINJ1 NFKBIZ IFNGR2 C15orf39 CHST15 LYN
8	BOYLAN_MULTIPLE_MYELOMA_PCA3_UP	80	8	23191	451	0.000180447	0.00627143	greater	0.1	1.48413	PIK3CB ATXN1 AIG1 VOPP1 ALCAM GRIK1 JUN SFMBT2
8	GSE12845_IGD_NEG_BLOOD_VS_PRE_GC_TONSIL_BCELL_UP	200	13	23191	451	0.000191621	0.00627143	greater	0.065	1.48413	LCP2 CDK14 TRAM1 KLF8 CHCHD3 CD86 UAP1 SERP1 CHST12 ST6GALNAC4 FAIM TMED10 TLE1
8	GSE20366_CD103_POS_VS_CD103_KLRG1_DP_TREG_DN	200	13	23191	451	0.000191621	0.00627143	greater	0.065	1.48413	CYB561 FUT8 OSBPL3 COBLL1 HBP1 ELL2 CCR2 ATXN1 MBD2 SEC24D RAB39B SUN1 ALCAM
8	GSE27786_ERYTHROBLAST_VS_MONO_MAC_UP	200	13	23191	451	0.000191621	0.00627143	greater	0.065	1.48413	SMC3 LUC7L3 GAB1 EXOC4 LANCL2 FRMD4A SMARCA5 SASS6 LRRC56 COL6A3 KRT8 RBMXL2 MOB2
8	GSE32423_IL7_VS_IL7_IL4_MEMORY_CD8_TCELL_UP	200	13	23191	451	0.000191621	0.00627143	greater	0.065	1.48413	RB1CC1 RORA SNX13 C10orf54 MAN2A1 UAP1 TMX4 ARHGAP18 LDLRAP1 CDC42SE2 OTUD1 KLHL6 RAB6A
8	GSE2770_UNTREATED_VS_ACT_CD4_TCELL_2H_UP	200	13	23191	451	0.000191621	0.00627143	greater	0.065	1.48413	TMCC3 LFNG MAN1A1 BBS9 ATXN1 PPCDC IQSEC1 CAPN2 KIAA0947 FILIP1L SLC50A1 FAM49A HLA-DOA
8	GSE14908_ATOPIC_VS_NONATOPIC_PATIENT_RESTING_CD4_TCELL_UP	200	13	23191	451	0.000191621	0.00627143	greater	0.065	1.48413	GAB2 SNX13 C10orf54 CD86 UAP1 RNF11 TMX4 FAM129A ITM2B NFKBIZ SFR1 COG5 RHOH
8	GSE22589_HIV_VS_HIV_AND_SIV_INFECTED_DC_UP	199	13	23191	451	0.000182461	0.00627143	greater	0.0653266	1.48413	CDK17 IL23A CRIPT EGR1 PARD6B SLC38A2 RAB1A ZFYVE9 SOCS5 JUN PDE4B PIM3 FAM179B
8	GSE41176_WT_VS_TAK1_KO_UNSTIM_BCELL_UP	200	13	23191	451	0.000191621	0.00627143	greater	0.065	1.48413	CDK17 SMS RAPGEF2 TJP2 RNF2 NINJ1 DNAJB5 RHCG BMP6 BACH1 ALCAM ARID5A FAM49A
8	GO_HIPPO_SIGNALING	27	5	23191	451	0.000161488	0.00627143	greater	0.185185	1.48413	TJP2 AMOT SAV1 CASP3 PJA2
8	RELA_DN.V1_UP	149	11	23191	451	0.000193451	0.00629335	greater	0.0738255	1.48362	CD38 KLF6 WASL F3 EGR1 SNAI1 SLC7A1 PDK1 FOS JUN DUSP8
8	REACTOME_ASPARAGINE_N_LINKED_GLYCOSYLATION	81	8	23191	451	0.000196766	0.00634956	greater	0.0987654	1.48231	FUT8 UGGT2 MAN1A1 MAN2A1 MAN1C1 ALG2 SEC24D RPN1
8	PID_REG_GR_PATHWAY	82	8	23191	451	0.000214275	0.00676776	greater	0.097561	1.47294	FKBP4 IFNG EGR1 CDKN1A IRF1 NCOA2 FOS JUN
8	GO_PROTEASOME_BINDING	16	4	23191	451	0.000220101	0.00692488	greater	0.25	1.46955	PSMD14 UCHL5 ID1 VCP
8	YATTNATC_UNKNOWN	377	19	23191	451	0.000228261	0.00714019	greater	0.0503979	1.46502	IGF1 FNDC3A IL23A QKI ID2 TJP2 PRKG2 RASGEF1B MBNL2 TCF7L2 ELMO1 DYRK1A PNOC RBMXL2 KCNA3 NEB C3orf35 OSTC PJA2
8	GO_RESPONSE_TO_ENDOPLASMIC_RETICULUM_STRESS	233	14	23191	451	0.000250953	0.00762991	greater	0.0600858	1.45516	WIPI1 DNAJC10 DNAJC3 FKBP14 IFNG UFM1 SERP1 TMX4 DNAJB9 FAM129A ATG10 PPP1R15B VCP JUN
8	KEGG_N_GLYCAN_BIOSYNTHESIS	46	6	23191	451	0.00026938	0.00809933	greater	0.130435	1.44622	FUT8 MAN1A1 MAN2A1 MAN1C1 ALG2 RPN1
8	GO_CHONDROITIN_SULFATE_PROTEOGLYCAN_BIOSYNTHETIC_PROCESS	30	5	23191	451	0.000271417	0.00813052	greater	0.166667	1.44564	CHPF CHST12 CSGALNACT1 CHST11 CHST15
8	GSE9946_IMMATURE_VS_MATURE_STIMULATORY_DC_UP	131	10	23191	451	0.000283315	0.00839417	greater	0.0763359	1.44084	CHCHD3 CD5 CAND1 EIF2S2 DNAJB9 NUP210 PPP1R15B KRT8 PLA2G16 TLE1
8	PID_LYSOPHOSPHOLIPID_PATHWAY	66	7	23191	451	0.000313756	0.00914616	greater	0.106061	1.42785	PIK3CB GAB1 CASP3 FOS HRAS JUN LYN
8	AGCATTA_MIR155	134	10	23191	451	0.000339585	0.00977645	greater	0.0746269	1.41768	HIVEP2 HBP1 QKI ELL2 RAB1A BACH1 TP53INP1 FBXO33 CHD7 RAB6A
8	GO_RESPIRATORY_GASEOUS_EXCHANGE	48	6	23191	451	0.000341272	0.00980764	greater	0.125	1.41719	FUT8 MAN2A1 KDM6A TMPRSS11D CHST11 NDUFA12
