# Supplementary material for: Long non-coding RNAs discriminate the stages and gene regulatory states of human humoral immune response
Source: Nat Commun. 2019 Feb 18;10:821. doi: 10.1038/s41467-019-08679-z (PMC6379396; doi:10.1038/s41467-019-08679-z)
Supplement: Supplementary file 8 — Supplementary Data 5 [file 41467_2019_8679_MOESM8_ESM.xlsx]

## Sheet: Supp Data 5 - eRNA & Chromatin
Supplementary Data 5: Chromatin mark clusters, enhancer status and eRNAs in NB & GC
gene_id	NB_Enhancer	GC_Enhancer	eRNA_Type	BidirectionalityScore_NB	BidirectionalityScore_CB	ChromatinFeature_Cluster
BCSlncRNA_000165	NB Inactive	GC Inactive	Non-enhancer lncRNA	0.417095	0.79518	1
BCSlncRNA_000563	NB Active enhancer	GC Active enhancer	eRNA	0	0	1
BCSlncRNA_001454	NB Inactive	GC Inactive	Non-enhancer lncRNA	0.0806265	0.161253	1
BCSlncRNA_001550	NB Active enhancer	GC Super-enhancer	eRNA	0	0	1
BCSlncRNA_001551	NB Active enhancer	GC Super-enhancer	eRNA	0	0	1
BCSlncRNA_001672	NB Inactive	GC Inactive	Non-enhancer lncRNA	-0.0459348	1.38778e-17	1
BCSlncRNA_001804	NB Active enhancer	GC Active enhancer	eRNA	0	0	1
BCSlncRNA_002181	NB Inactive	GC Inactive	Non-enhancer lncRNA	0	0	1
BCSlncRNA_002231	NB Inactive	GC Inactive	Non-enhancer lncRNA	-0.0421816	0.239998	1
BCSlncRNA_002325	NB Inactive	GC Inactive	Non-enhancer lncRNA	1.06647	1.59071	1
BCSlncRNA_002399	NB Poised enhancer	GC Poised enhancer	eRNA	0.161253	0.610703	1
BCSlncRNA_002552	NB Inactive	GC Inactive	Non-enhancer lncRNA	0.161253	1.08965	1
BCSlncRNA_002626	NB Inactive	GC Inactive	Non-enhancer lncRNA	0.103147	0.119079	1
BCSlncRNA_002629	NB Poised enhancer	GC Super-enhancer	eRNA	0.574144	1.07099	1
BCSlncRNA_002773	NB Inactive	GC Inactive	Non-enhancer lncRNA	0.227247	0.302291	1
BCSlncRNA_003013	NB Poised enhancer	GC Active enhancer	eRNA	0.161253	0.570332	1
BCSlncRNA_003054	NB Active enhancer	GC Super-enhancer	eRNA	0.115943	0.653838	1
BCSlncRNA_003065	NB Active enhancer	GC Poised enhancer	eRNA	0.297205	0.529068	1
BCSlncRNA_003076	NB Inactive	GC Inactive	Non-enhancer lncRNA	0.0826476	0.274836	1
BCSlncRNA_003077	NB Active enhancer	GC Super-enhancer	eRNA	0.0126503	0.252436	1
BCSlncRNA_003078	NB Poised enhancer	GC Super-enhancer	eRNA	-0.347915	-0.207209	1
BCSlncRNA_003083	NB Inactive	GC Inactive	Non-enhancer lncRNA	0	0	1
BCSlncRNA_003143	NB Inactive	GC Inactive	Non-enhancer lncRNA	0	0.520566	1
BCSlncRNA_003655	NB Active enhancer	GC Active enhancer	eRNA	0.297205	0.762323	1
BCSlncRNA_003737	NB Inactive	GC Inactive	Non-enhancer lncRNA	0.00518194	0.762546	1
BCSlncRNA_003859	NB Inactive	GC Inactive	Non-enhancer lncRNA	0	0	1
BCSlncRNA_003868	NB Inactive	GC Active enhancer	eRNA	0	0.47605	1
BCSlncRNA_003930	NB Active enhancer	GC Active enhancer	eRNA	0	0	1
BCSlncRNA_004025	NB Inactive	GC Inactive	Non-enhancer lncRNA	0	0	1
BCSlncRNA_004129	NB Inactive	GC Inactive	Non-enhancer lncRNA	0.927956	0.873752	1
BCSlncRNA_004171	NB Inactive	GC Inactive	Non-enhancer lncRNA	0	0	1
BCSlncRNA_004509	NB Active enhancer	GC Active enhancer	eRNA	0.6152	1.51815	1
BCSlncRNA_004515	NB Inactive	GC Inactive	Non-enhancer lncRNA	0.105077	0.13099	1
BCSlncRNA_005268	NB Inactive	GC Inactive	Non-enhancer lncRNA	0	0	1
BCSlncRNA_005459	NB Inactive	GC Inactive	Non-enhancer lncRNA	0	0	1
BCSlncRNA_005506	NB Inactive	GC Inactive	Non-enhancer lncRNA	-0.234517	0.389871	1
BCSlncRNA_005592	NB Inactive	GC Inactive	Non-enhancer lncRNA	0	0	1
BCSlncRNA_005622	NB Inactive	GC Inactive	Non-enhancer lncRNA	-0.144741	0.106599	1
BCSlncRNA_005673	NB Inactive	GC Inactive	Non-enhancer lncRNA	0	0	1
BCSlncRNA_005682	NB Inactive	GC Inactive	Non-enhancer lncRNA	1.06647	1.59071	1
BCSlncRNA_005770	NB Poised enhancer	GC Poised enhancer	eRNA	0.161253	0.610703	1
BCSlncRNA_005820	NB Inactive	GC Inactive	Non-enhancer lncRNA	0.0843632	0.609383	1
BCSlncRNA_006052	NB Poised enhancer	GC Poised enhancer	eRNA	0	0.302418	1
BCSlncRNA_006055	NB Active enhancer	GC Active enhancer	eRNA	0	-0.141511	1
BCSlncRNA_006078	NB Inactive	GC Active enhancer	eRNA	0	0.119071	1
BCSlncRNA_006133	NB Super-enhancer	GC Super-enhancer	eRNA	0	0.27532	1
BCSlncRNA_006142	NB Inactive	GC Inactive	Non-enhancer lncRNA	0	0	1
BCSlncRNA_006144	NB Poised enhancer	GC Poised enhancer	eRNA	0	0	1
BCSlncRNA_006190	NB Inactive	GC Inactive	Non-enhancer lncRNA	0.161253	0.704044	1
BCSlncRNA_006519	NB Inactive	GC Inactive	Non-enhancer lncRNA	0.68293	0.216579	1
BCSlncRNA_006521	NB Active enhancer	GC Poised enhancer	eRNA	0.68293	0.216579	1
BCSlncRNA_006557	NB Active enhancer	GC Super-enhancer	eRNA	0.115943	0.653838	1
BCSlncRNA_006599	NB Inactive	GC Inactive	Non-enhancer lncRNA	0	0	1
BCSlncRNA_006600	NB Active enhancer	GC Poised enhancer	eRNA	0	0	1
BCSlncRNA_006601	NB Active enhancer	GC Poised enhancer	eRNA	0	0	1
BCSlncRNA_006602	NB Inactive	GC Inactive	Non-enhancer lncRNA	0	0	1
BCSlncRNA_006680	NB Inactive	GC Inactive	Non-enhancer lncRNA	0	0.520566	1
BCSlncRNA_006734	NB Active enhancer	GC Active enhancer	eRNA	0.15126	0.982015	1
BCSlncRNA_007024	NB Inactive	GC Inactive	Non-enhancer lncRNA	0.274535	0.238582	1
BCSlncRNA_007058	NB Inactive	GC Super-enhancer	eRNA	0	0	1
BCSlncRNA_007104	NB Inactive	GC Inactive	Non-enhancer lncRNA	4.16334e-17	5.55112e-17	1
BCSlncRNA_007165	NB Inactive	GC Inactive	Non-enhancer lncRNA	0.272445	0.344218	1
BCSlncRNA_007177	NB Super-enhancer	GC Poised enhancer	eRNA	0.45074	0.297205	1
BCSlncRNA_007318	NB Inactive	GC Inactive	Non-enhancer lncRNA	0.168806	0.821946	1
BCSlncRNA_007524	NB Inactive	GC Inactive	Non-enhancer lncRNA	0	0	1
BCSlncRNA_007934	NB Active enhancer	GC Active enhancer	eRNA	2.77556e-17	0.377168	1
BCSlncRNA_007960	NB Inactive	GC Inactive	Non-enhancer lncRNA	0.197423	0.2215	1
BCSlncRNA_008033	NB Super-enhancer	GC Super-enhancer	eRNA	-0.252853	-0.294025	1
BCSlncRNA_008034	NB Inactive	GC Inactive	Non-enhancer lncRNA	-0.115943	0.14078	1
BCSlncRNA_008060	NB Inactive	GC Inactive	Non-enhancer lncRNA	0.342331	0.850671	1
BCSlncRNA_008095	NB Super-enhancer	GC Active enhancer	eRNA	0	0	1
BCSlncRNA_008268	NB Inactive	GC Active enhancer	eRNA	4.16334e-17	-0.102642	1
BCSlncRNA_008317	NB Inactive	GC Inactive	Non-enhancer lncRNA	0.0285504	0.82054	1
BCSlncRNA_008508	NB Active enhancer	GC Active enhancer	eRNA	0.161253	0.468022	1
BCSlncRNA_008619	NB Poised enhancer	GC Super-enhancer	eRNA	0.161253	0.539113	1
BCSlncRNA_008627	NB Active enhancer	GC Active enhancer	eRNA	0.35706	0.480369	1
BCSlncRNA_008627	NB Active enhancer	GC Active enhancer	eRNA	0.35706	0.480369	1
BCSlncRNA_008631	NB Inactive	GC Inactive	Non-enhancer lncRNA	0.14926	0.436861	1
BCSlncRNA_008632	NB Inactive	GC Inactive	Non-enhancer lncRNA	0.0505684	0.317088	1
BCSlncRNA_008633	NB Inactive	GC Inactive	Non-enhancer lncRNA	0.561765	0.838753	1
BCSlncRNA_008678	NB Inactive	GC Inactive	Non-enhancer lncRNA	0.161253	0.63547	1
BCSlncRNA_008684	NB Inactive	GC Inactive	Non-enhancer lncRNA	-0.397592	-0.533004	1
BCSlncRNA_008729	NB Super-enhancer	GC Active enhancer	eRNA	-0.185179	-1.0656	1
BCSlncRNA_008730	NB Inactive	GC Inactive	Non-enhancer lncRNA	0.0777504	0.270014	1
BCSlncRNA_008917	NB Inactive	GC Inactive	Non-enhancer lncRNA	0	-0.148603	1
BCSlncRNA_009331	NB Poised enhancer	GC Active enhancer	eRNA	0	0	1
BCSlncRNA_009482	NB Inactive	GC Poised enhancer	eRNA	0	0.241192	1
BCSlncRNA_009490	NB Active enhancer	GC Active enhancer	eRNA	0.141108	0.0657357	1
BCSlncRNA_009619	NB Super-enhancer	GC Active enhancer	eRNA	0	0	1
BCSlncRNA_009620	NB Inactive	GC Inactive	Non-enhancer lncRNA	0.0827854	0.41473	1
BCSlncRNA_009795	NB Inactive	GC Inactive	Non-enhancer lncRNA	0	0	1
BCSlncRNA_009917	NB Poised enhancer	GC Poised enhancer	eRNA	0	0	1
BCSlncRNA_010128	NB Inactive	GC Inactive	Non-enhancer lncRNA	0	0.236311	1
BCSlncRNA_010325	NB Active enhancer	GC Active enhancer	eRNA	-0.0799045	-0.228622	1
BCSlncRNA_010357	NB Inactive	GC Inactive	Non-enhancer lncRNA	0	1.04692	1
BCSlncRNA_010565	NB Poised enhancer	GC Active enhancer	eRNA	1.38778e-17	0.656968	1
BCSlncRNA_010588	NB Poised enhancer	GC Poised enhancer	eRNA	0.0138859	0.553704	1
BCSlncRNA_010596	NB Inactive	GC Inactive	Non-enhancer lncRNA	0	0	1
BCSlncRNA_010878	NB Super-enhancer	GC Active enhancer	eRNA	-0.0835678	0.296004	1
BCSlncRNA_010910	NB Poised enhancer	GC Super-enhancer	eRNA	4.16334e-17	0.0400215	1
BCSlncRNA_011113	NB Super-enhancer	GC Super-enhancer	eRNA	0	0	1
BCSlncRNA_011464	NB Poised enhancer	GC Super-enhancer	eRNA	0	0	1
BCSlncRNA_011490	NB Poised enhancer	GC Active enhancer	eRNA	0	0	1
BCSlncRNA_011594	NB Inactive	GC Inactive	Non-enhancer lncRNA	0.0491497	0.212179	1
BCSlncRNA_011622	NB Inactive	GC Inactive	Non-enhancer lncRNA	0.0407692	0.526027	1
BCSlncRNA_011623	NB Inactive	GC Inactive	Non-enhancer lncRNA	-0.0900774	-0.637079	1
BCSlncRNA_011679	NB Inactive	GC Inactive	Non-enhancer lncRNA	0.0132677	0.0589217	1
BCSlncRNA_011682	NB Inactive	GC Super-enhancer	eRNA	0	0.0173799	1
BCSlncRNA_011819	NB Super-enhancer	GC Super-enhancer	eRNA	0.529308	0.500696	1
BCSlncRNA_012194	NB Inactive	GC Inactive	Non-enhancer lncRNA	0	0.161253	1
BCSlncRNA_012724	NB Active enhancer	GC Active enhancer	eRNA	0	0	1
BCSlncRNA_012752	NB Super-enhancer	GC Active enhancer	eRNA	0.330344	0.473692	1
BCSlncRNA_012941	NB Active enhancer	GC Super-enhancer	eRNA	0.0536094	0.204472	1
BCSlncRNA_012942	NB Active enhancer	GC Super-enhancer	eRNA	0.216579	0.345607	1
BCSlncRNA_013083	NB Inactive	GC Inactive	Non-enhancer lncRNA	0	0	1
BCSlncRNA_013229	NB Inactive	GC Inactive	Non-enhancer lncRNA	0	0.313218	1
BCSlncRNA_013767	NB Super-enhancer	GC Super-enhancer	eRNA	0.236329	0.707272	1
BCSlncRNA_013944	NB Inactive	GC Inactive	Non-enhancer lncRNA	0.119071	0.10317	1
BCSlncRNA_014055	NB Super-enhancer	GC Super-enhancer	eRNA	0.338661	0.521947	1
BCSlncRNA_014153	NB Active enhancer	GC Active enhancer	eRNA	0	0	1
BCSlncRNA_014184	NB Poised enhancer	GC Active enhancer	eRNA	0.158362	1.22944	1
BCSlncRNA_014227	NB Poised enhancer	GC Poised enhancer	eRNA	0.297205	0.946028	1
BCSlncRNA_014621	NB Inactive	GC Inactive	Non-enhancer lncRNA	0	0	1
BCSlncRNA_014729	NB Inactive	GC Inactive	Non-enhancer lncRNA	0	2.77556e-17	1
BCSlncRNA_014731	NB Active enhancer	GC Super-enhancer	eRNA	0.0713347	0.513503	1
BCSlncRNA_015017	NB Inactive	GC Inactive	Non-enhancer lncRNA	0	0.445878	1
BCSlncRNA_015165	NB Active enhancer	GC Active enhancer	eRNA	0	0	1
BCSlncRNA_015249	NB Inactive	GC Inactive	Non-enhancer lncRNA	0.205187	0.739594	1
BCSlncRNA_015346	NB Inactive	GC Inactive	Non-enhancer lncRNA	0	0	1
BCSlncRNA_015695	NB Inactive	GC Poised enhancer	eRNA	0	0	1
BCSlncRNA_015779	NB Active enhancer	GC Active enhancer	eRNA	0.0840421	0.233342	1
BCSlncRNA_015903	NB Poised enhancer	GC Active enhancer	eRNA	0.158362	1.22944	1
BCSlncRNA_015921	NB Inactive	GC Inactive	Non-enhancer lncRNA	0.377304	1.30807	1
BCSlncRNA_015922	NB Inactive	GC Inactive	Non-enhancer lncRNA	0	0.42661	1
BCSlncRNA_016130	NB Poised enhancer	GC Super-enhancer	eRNA	0	0	1
BCSlncRNA_016345	NB Poised enhancer	GC Inactive	eRNA	0	0.394738	1
BCSlncRNA_016447	NB Active enhancer	GC Super-enhancer	eRNA	0.161253	0.676632	1
BCSlncRNA_016564	NB Inactive	GC Inactive	Non-enhancer lncRNA	0	0	1
BCSlncRNA_016575	NB Poised enhancer	GC Super-enhancer	eRNA	0	0	1
BCSlncRNA_016724	NB Inactive	GC Inactive	Non-enhancer lncRNA	0.671901	0.587446	1
BCSlncRNA_016752	NB Active enhancer	GC Active enhancer	eRNA	0.413592	0.402752	1
BCSlncRNA_016781	NB Inactive	GC Inactive	Non-enhancer lncRNA	0.268439	0.437953	1
BCSlncRNA_016817	NB Inactive	GC Super-enhancer	eRNA	4.16334e-17	0.395524	1
BCSlncRNA_016879	NB Active enhancer	GC Active enhancer	eRNA	0	0	1
BCSlncRNA_016931	NB Inactive	GC Inactive	Non-enhancer lncRNA	0	0.739594	1
BCSlncRNA_017091	NB Inactive	GC Inactive	Non-enhancer lncRNA	0	0	1
BCSlncRNA_017096	NB Inactive	GC Inactive	Non-enhancer lncRNA	0	0	1
BCSlncRNA_017139	NB Inactive	GC Inactive	Non-enhancer lncRNA	0	0	1
BCSlncRNA_017174	NB Active enhancer	GC Active enhancer	eRNA	0.297205	0.542636	1
BCSlncRNA_017189	NB Inactive	GC Inactive	Non-enhancer lncRNA	0	0	1
BCSlncRNA_017446	NB Inactive	GC Inactive	Non-enhancer lncRNA	0.169387	0.463267	1
BCSlncRNA_017461	NB Inactive	GC Inactive	Non-enhancer lncRNA	0	0.532526	1
BCSlncRNA_017490	NB Inactive	GC Inactive	Non-enhancer lncRNA	4.16334e-17	0.626177	1
BCSlncRNA_017555	NB Active enhancer	GC Active enhancer	eRNA	0.422241	0.381241	1
BCSlncRNA_017625	NB Poised enhancer	GC Active enhancer	eRNA	0.345253	0.976693	1
BCSlncRNA_017927	NB Inactive	GC Inactive	Non-enhancer lncRNA	0	0	1
BCSlncRNA_017954	NB Poised enhancer	GC Super-enhancer	eRNA	0.0354465	0.350976	1
BCSlncRNA_018266	NB Inactive	GC Inactive	Non-enhancer lncRNA	0	0	1
BCSlncRNA_018284	NB Inactive	GC Inactive	Non-enhancer lncRNA	0	0.205076	1
BCSlncRNA_018312	NB Inactive	GC Inactive	Non-enhancer lncRNA	4.16334e-17	0.242983	1
BCSlncRNA_018374	NB Inactive	GC Inactive	Non-enhancer lncRNA	0	0.181273	1
BCSlncRNA_018375	NB Inactive	GC Inactive	Non-enhancer lncRNA	0	0.220549	1
BCSlncRNA_018383	NB Inactive	GC Inactive	Non-enhancer lncRNA	0.297205	0.55316	1
BCSlncRNA_018385	NB Super-enhancer	GC Active enhancer	eRNA	0.161253	0.297205	1
BCSlncRNA_018465	NB Inactive	GC Inactive	Non-enhancer lncRNA	0.330865	0.732978	1
BCSlncRNA_018521	NB Poised enhancer	GC Active enhancer	eRNA	0.372548	0.976693	1
BCSlncRNA_018644	NB Active enhancer	GC Active enhancer	eRNA	0	0	1
BCSlncRNA_018868	NB Poised enhancer	GC Super-enhancer	eRNA	0.276896	1.19337	1
BCSlncRNA_018869	NB Poised enhancer	GC Super-enhancer	eRNA	0.0114183	0.048414	1
BCSlncRNA_019422	NB Super-enhancer	GC Active enhancer	eRNA	0.491025	0.371094	1
BCSlncRNA_019567	NB Inactive	GC Inactive	Non-enhancer lncRNA	4.16334e-17	0.368296	1
BCSlncRNA_019965	NB Inactive	GC Inactive	Non-enhancer lncRNA	0.324162	1.17521	1
BCSlncRNA_020210	NB Active enhancer	GC Active enhancer	eRNA	0	0.189397	1
BCSlncRNA_020329	NB Inactive	GC Inactive	Non-enhancer lncRNA	0.528822	0.329028	1
BCSlncRNA_020334	NB Inactive	GC Inactive	Non-enhancer lncRNA	0.161253	0.0176817	1
BCSlncRNA_020345	NB Inactive	GC Inactive	Non-enhancer lncRNA	0.76275	0.821911	1
BCSlncRNA_020347	NB Inactive	GC Inactive	Non-enhancer lncRNA	0.428784	0.659144	1
BCSlncRNA_020348	NB Inactive	GC Inactive	Non-enhancer lncRNA	0.378827	0.152288	1
BCSlncRNA_020363	NB Inactive	GC Inactive	Non-enhancer lncRNA	-1.27513	-0.743466	1
BCSlncRNA_020388	NB Inactive	GC Inactive	Non-enhancer lncRNA	0.264422	0.375761	1
BCSlncRNA_020393	NB Inactive	GC Inactive	Non-enhancer lncRNA	0.297205	0.300687	1
BCSlncRNA_020503	NB Inactive	GC Poised enhancer	eRNA	0	-0.020979	1
BCSlncRNA_020525	NB Inactive	GC Inactive	Non-enhancer lncRNA	0	0	1
BCSlncRNA_020996	NB Super-enhancer	GC Active enhancer	eRNA	0.119071	0.274749	1
BCSlncRNA_021339	NB Poised enhancer	GC Poised enhancer	eRNA	0	0	1
BCSlncRNA_021375	NB Active enhancer	GC Super-enhancer	eRNA	-0.123852	-0.346353	1
BCSlncRNA_021376	NB Active enhancer	GC Super-enhancer	eRNA	-0.201105	0.15373	1
BCSlncRNA_021448	NB Poised enhancer	GC Active enhancer	eRNA	0	-0.166785	1
BCSlncRNA_021521	NB Inactive	GC Inactive	Non-enhancer lncRNA	0.840572	0.781355	1
BCSlncRNA_021555	NB Active enhancer	GC Active enhancer	eRNA	0.707229	0.727126	1
BCSlncRNA_021557	NB Inactive	GC Inactive	Non-enhancer lncRNA	-0.832161	-0.20477	1
BCSlncRNA_021727	NB Inactive	GC Inactive	Non-enhancer lncRNA	0.0336897	0.193302	1
BCSlncRNA_022118	NB Inactive	GC Inactive	Non-enhancer lncRNA	0	0	1
BCSlncRNA_022277	NB Poised enhancer	GC Active enhancer	eRNA	0.0178096	0.589115	1
BCSlncRNA_022364	NB Super-enhancer	GC Active enhancer	eRNA	0.222525	0.67298	1
BCSlncRNA_022365	NB Super-enhancer	GC Active enhancer	eRNA	0.610703	0.98109	1
BCSlncRNA_022500	NB Active enhancer	GC Active enhancer	eRNA	0.104724	0.176645	1
BCSlncRNA_022645	NB Active enhancer	GC Active enhancer	eRNA	0	0	1
BCSlncRNA_022705	NB Inactive	GC Inactive	Non-enhancer lncRNA	0	0	1
BCSlncRNA_022747	NB Active enhancer	GC Active enhancer	eRNA	0.190959	0.166637	1
BCSlncRNA_022881	NB Inactive	GC Inactive	Non-enhancer lncRNA	1.21218	1.71239	1
BCSlncRNA_023076	NB Inactive	GC Inactive	Non-enhancer lncRNA	0	0	1
BCSlncRNA_023291	NB Inactive	GC Inactive	Non-enhancer lncRNA	0	0	1
BCSlncRNA_023362	NB Active enhancer	GC Super-enhancer	eRNA	0	0	1
BCSlncRNA_023538	NB Poised enhancer	GC Active enhancer	eRNA	0	0.520146	1
BCSlncRNA_023737	NB Inactive	GC Inactive	Non-enhancer lncRNA	0.518232	0.644452	1
BCSlncRNA_023915	NB Inactive	GC Super-enhancer	eRNA	-0.258158	-0.0894577	1
BCSlncRNA_024044	NB Inactive	GC Inactive	Non-enhancer lncRNA	0	-0.0206452	1
BCSlncRNA_024049	NB Inactive	GC Inactive	Non-enhancer lncRNA	0	0	1
BCSlncRNA_024583	NB Inactive	GC Inactive	Non-enhancer lncRNA	0	0	1
BCSlncRNA_024628	NB Inactive	GC Inactive	Non-enhancer lncRNA	-0.0806265	-0.0792038	1
BCSlncRNA_024629	NB Inactive	GC Inactive	Non-enhancer lncRNA	0.00362216	-0.00477	1
BCSlncRNA_024712	NB Inactive	GC Inactive	Non-enhancer lncRNA	0	0.178912	1
BCSlncRNA_025222	NB Super-enhancer	GC Super-enhancer	eRNA	0	0	1
BCSlncRNA_025364	NB Inactive	GC Inactive	Non-enhancer lncRNA	4.16334e-17	0.260668	1
BCSlncRNA_025392	NB Poised enhancer	GC Poised enhancer	eRNA	4.16334e-17	0.493105	1
BCSlncRNA_025470	NB Inactive	GC Inactive	Non-enhancer lncRNA	0.399624	0.896486	1
BCSlncRNA_025652	NB Inactive	GC Inactive	Non-enhancer lncRNA	0.560497	1.34975	1
BCSlncRNA_025868	NB Poised enhancer	GC Super-enhancer	eRNA	0	0	1
BCSlncRNA_025874	NB Inactive	GC Inactive	Non-enhancer lncRNA	-0.201309	0.0896587	1
BCSlncRNA_026006	NB Inactive	GC Inactive	Non-enhancer lncRNA	0.662781	1.1591	1
BCSlncRNA_026366	NB Inactive	GC Poised enhancer	eRNA	0	0.373725	1
BCSlncRNA_026370	NB Poised enhancer	GC Active enhancer	eRNA	0.0473278	0.610703	1
BCSlncRNA_026478	NB Inactive	GC Inactive	Non-enhancer lncRNA	0.078145	0.399472	1
BCSlncRNA_026748	NB Poised enhancer	GC Poised enhancer	eRNA	4.16334e-17	0.464195	1
BCSlncRNA_026811	NB Poised enhancer	GC Active enhancer	eRNA	1.38778e-17	0.810655	1
BCSlncRNA_026875	NB Active enhancer	GC Active enhancer	eRNA	0.164583	-0.088642	1
BCSlncRNA_026972	NB Poised enhancer	GC Super-enhancer	eRNA	-0.363988	-0.35451	1
BCSlncRNA_027008	NB Active enhancer	GC Active enhancer	eRNA	0	0	1
BCSlncRNA_027067	NB Poised enhancer	GC Super-enhancer	eRNA	5.55112e-17	0.139534	1
BCSlncRNA_027172	NB Inactive	GC Inactive	Non-enhancer lncRNA	0	0	1
BCSlncRNA_027250	NB Poised enhancer	GC Active enhancer	eRNA	4.16334e-17	0.168806	1
BCSlncRNA_027470	NB Active enhancer	GC Active enhancer	eRNA	0.0806265	0.84959	1
BCSlncRNA_027637	NB Inactive	GC Inactive	Non-enhancer lncRNA	0	0	1
BCSlncRNA_027638	NB Super-enhancer	GC Super-enhancer	eRNA	0	0	1
BCSlncRNA_027808	NB Active enhancer	GC Poised enhancer	eRNA	0.541237	1.08367	1
BCSlncRNA_027838	NB Inactive	GC Inactive	Non-enhancer lncRNA	0	0	1
BCSlncRNA_028127	NB Inactive	GC Inactive	Non-enhancer lncRNA	0	0.543739	1
BCSlncRNA_028352	NB Inactive	GC Inactive	Non-enhancer lncRNA	4.16334e-17	0.0923661	1
BCSlncRNA_028396	NB Inactive	GC Inactive	Non-enhancer lncRNA	4.16334e-17	0	1
BCSlncRNA_028525	NB Poised enhancer	GC Active enhancer	eRNA	0	-0.0993573	1
BCSlncRNA_028560	NB Inactive	GC Inactive	Non-enhancer lncRNA	0	0.518232	1
BCSlncRNA_028638	NB Inactive	GC Inactive	Non-enhancer lncRNA	0.484165	0.542123	1
BCSlncRNA_028756	NB Inactive	GC Inactive	Non-enhancer lncRNA	0.0676694	0.510538	1
BCSlncRNA_029001	NB Inactive	GC Inactive	Non-enhancer lncRNA	-0.0204402	0.00287783	1
BCSlncRNA_029471	NB Active enhancer	GC Poised enhancer	eRNA	0.541237	1.08367	1
BCSlncRNA_029875	NB Poised enhancer	GC Poised enhancer	eRNA	1.38778e-17	0.856134	1
BCSlncRNA_029881	NB Inactive	GC Inactive	Non-enhancer lncRNA	0	0.543739	1
BCSlncRNA_030274	NB Inactive	GC Inactive	Non-enhancer lncRNA	0	0	1
BCSlncRNA_030443	NB Active enhancer	GC Active enhancer	eRNA	0	0	1
BCSlncRNA_030448	NB Inactive	GC Inactive	Non-enhancer lncRNA	0.599904	0.483257	1
BCSlncRNA_030525	NB Inactive	GC Inactive	Non-enhancer lncRNA	0.569911	0.520591	1
BCSlncRNA_030676	NB Inactive	GC Inactive	Non-enhancer lncRNA	0	0	1
BCSlncRNA_030769	NB Active enhancer	GC Active enhancer	eRNA	0.143385	0.357954	1
BCSlncRNA_030805	NB Active enhancer	GC Active enhancer	eRNA	0.206278	0.448168	1
BCSlncRNA_030867	NB Inactive	GC Inactive	Non-enhancer lncRNA	0.198285	0.540932	1
BCSlncRNA_030944	NB Inactive	GC Inactive	Non-enhancer lncRNA	0.758549	0.839887	1
BCSlncRNA_030978	NB Inactive	GC Inactive	Non-enhancer lncRNA	0	0.728304	1
BCSlncRNA_030988	NB Inactive	GC Inactive	Non-enhancer lncRNA	0	0.161253	1
BCSlncRNA_031062	NB Inactive	GC Inactive	Non-enhancer lncRNA	0.161253	0.479956	1
BCSlncRNA_031107	NB Inactive	GC Inactive	Non-enhancer lncRNA	0.189705	0.592826	1
BCSlncRNA_031150	NB Inactive	GC Inactive	Non-enhancer lncRNA	0.161253	1.04708	1
BCSlncRNA_031167	NB Active enhancer	GC Inactive	eRNA	0.0949363	0.334826	1
BCSlncRNA_031366	NB Poised enhancer	GC Poised enhancer	eRNA	0	0	1
BCSlncRNA_031367	NB Active enhancer	GC Poised enhancer	eRNA	0	0	1
BCSlncRNA_031412	NB Inactive	GC Inactive	Non-enhancer lncRNA	0	0	1
BCSlncRNA_031451	NB Inactive	GC Inactive	Non-enhancer lncRNA	0.123322	0.474313	1
BCSlncRNA_031569	NB Inactive	GC Inactive	Non-enhancer lncRNA	0.297205	0.622789	1
BCSlncRNA_031636	NB Active enhancer	GC Poised enhancer	eRNA	-0.0310043	0	1
BCSlncRNA_031667	NB Inactive	GC Inactive	Non-enhancer lncRNA	4.16334e-17	0.364072	1
BCSlncRNA_031675	NB Active enhancer	GC Active enhancer	eRNA	4.16334e-17	0.610703	1
BCSlncRNA_031759	NB Poised enhancer	GC Active enhancer	eRNA	0	0	1
BCSlncRNA_031823	NB Inactive	GC Inactive	Non-enhancer lncRNA	0	0	1
BCSlncRNA_032300	NB Inactive	GC Inactive	Non-enhancer lncRNA	0	0	1
BCSlncRNA_032417	NB Inactive	GC Inactive	Non-enhancer lncRNA	0	0	1
BCSlncRNA_032587	NB Inactive	GC Inactive	Non-enhancer lncRNA	0	0	1
BCSlncRNA_033541	NB Active enhancer	GC Active enhancer	eRNA	0.0641438	0.266047	1
BCSlncRNA_034064	NB Poised enhancer	GC Active enhancer	eRNA	-0.0926198	-0.224957	1
BCSlncRNA_034069	NB Inactive	GC Inactive	Non-enhancer lncRNA	0	-0.110522	1
BCSlncRNA_034112	NB Poised enhancer	GC Active enhancer	eRNA	0	0.468221	1
BCSlncRNA_034113	NB Poised enhancer	GC Poised enhancer	eRNA	0	1.0716	1
BCSlncRNA_034219	NB Poised enhancer	GC Active enhancer	eRNA	4.16334e-17	0.161253	1
BCSlncRNA_034227	NB Poised enhancer	GC Active enhancer	eRNA	0	-0.412778	1
BCSlncRNA_034431	NB Inactive	GC Inactive	Non-enhancer lncRNA	0.130412	0.896096	1
BCSlncRNA_034546	NB Inactive	GC Inactive	Non-enhancer lncRNA	0.54582	0.0806265	1
BCSlncRNA_034567	NB Super-enhancer	GC Super-enhancer	eRNA	0	0.0806265	1
BCSlncRNA_034609	NB Inactive	GC Inactive	Non-enhancer lncRNA	0	0	1
BCSlncRNA_034643	NB Active enhancer	GC Super-enhancer	eRNA	-5.55112e-17	-0.154647	1
BCSlncRNA_034834	NB Poised enhancer	GC Active enhancer	eRNA	0.0157458	0.484764	1
BCSlncRNA_034863	NB Poised enhancer	GC Active enhancer	eRNA	4.16334e-17	0.185674	1
BCSlncRNA_034869	NB Inactive	GC Inactive	Non-enhancer lncRNA	0.0806265	0.505954	1
BCSlncRNA_035650	NB Inactive	GC Inactive	Non-enhancer lncRNA	-0.523226	-0.324053	1
BCSlncRNA_035652	NB Inactive	GC Inactive	Non-enhancer lncRNA	-0.115943	-0.297394	1
BCSlncRNA_035653	NB Inactive	GC Super-enhancer	eRNA	-0.206826	-0.232599	1
BCSlncRNA_035748	NB Super-enhancer	GC Super-enhancer	eRNA	0.618035	0.925339	1
BCSlncRNA_035748	NB Super-enhancer	GC Super-enhancer	eRNA	0.618035	0.925339	1
BCSlncRNA_035749	NB Super-enhancer	GC Active enhancer	eRNA	0.0477281	-0.281984	1
BCSlncRNA_035757	NB Inactive	GC Active enhancer	eRNA	1.38778e-17	-0.0132756	1
BCSlncRNA_035834	NB Poised enhancer	GC Active enhancer	eRNA	4.16334e-17	0.782348	1
BCSlncRNA_035837	NB Inactive	GC Inactive	Non-enhancer lncRNA	0.259897	0.543056	1
BCSlncRNA_035841	NB Inactive	GC Inactive	Non-enhancer lncRNA	0.406366	1.44907	1
BCSlncRNA_035901	NB Inactive	GC Inactive	eRNA	5.55112e-17	0.821582	1
BCSlncRNA_036521	NB Active enhancer	GC Active enhancer	eRNA	-0.225826	-0.311691	1
BCSlncRNA_036523	NB Active enhancer	GC Super-enhancer	eRNA	0.248533	0.306385	1
BCSlncRNA_036702	NB Active enhancer	GC Super-enhancer	eRNA	0.0154956	-0.160834	1
BCSlncRNA_036704	NB Inactive	GC Inactive	Non-enhancer lncRNA	0.161253	1.07188	1
BCSlncRNA_036790	NB Super-enhancer	GC Active enhancer	eRNA	0	0	1
BCSlncRNA_036791	NB Inactive	GC Inactive	Non-enhancer lncRNA	0	0	1
BCSlncRNA_036917	NB Poised enhancer	GC Poised enhancer	eRNA	0.203494	0.668658	1
BCSlncRNA_037099	NB Poised enhancer	GC Active enhancer	eRNA	0	0.468221	1
BCSlncRNA_037150	NB Inactive	GC Inactive	Non-enhancer lncRNA	0	-0.0246241	1
BCSlncRNA_037155	NB Poised enhancer	GC Active enhancer	eRNA	0	-0.0971985	1
BCSlncRNA_037156	NB Inactive	GC Inactive	Non-enhancer lncRNA	0	-0.346744	1
BCSlncRNA_037184	NB Inactive	GC Inactive	Non-enhancer lncRNA	0	0	1
BCSlncRNA_037235	NB Active enhancer	GC Active enhancer	eRNA	0.161253	0.980572	1
BCSlncRNA_037521	NB Inactive	GC Inactive	Non-enhancer lncRNA	0.0806265	0.539943	1
BCSlncRNA_037579	NB Inactive	GC Inactive	Non-enhancer lncRNA	0.195915	0.0126503	1
BCSlncRNA_037580	NB Active enhancer	GC Poised enhancer	eRNA	0.344098	0	1
BCSlncRNA_037601	NB Super-enhancer	GC Super-enhancer	eRNA	0.0917279	0.209725	1
BCSlncRNA_037880	NB Inactive	GC Inactive	Non-enhancer lncRNA	-0.0429691	0.345532	1
BCSlncRNA_037883	NB Active enhancer	GC Super-enhancer	eRNA	0	0.397943	1
BCSlncRNA_037890	NB Inactive	GC Inactive	Non-enhancer lncRNA	-0.220181	0.0734499	1
BCSlncRNA_037975	NB Inactive	GC Super-enhancer	eRNA	0	-0.2284	1
BCSlncRNA_038016	NB Inactive	GC Inactive	Non-enhancer lncRNA	0	0	1
BCSlncRNA_038022	NB Inactive	GC Inactive	Non-enhancer lncRNA	0	0	1
BCSlncRNA_038023	NB Inactive	GC Inactive	Non-enhancer lncRNA	0	0	1
BCSlncRNA_038076	NB Inactive	GC Inactive	Non-enhancer lncRNA	0.0806265	1.14295	1
BCSlncRNA_038288	NB Inactive	GC Super-enhancer	eRNA	0	0	1
BCSlncRNA_038478	NB Inactive	GC Inactive	Non-enhancer lncRNA	0.0424487	0.564044	1
BCSlncRNA_038502	NB Inactive	GC Inactive	Non-enhancer lncRNA	0	0.230298	1
BCSlncRNA_038586	NB Inactive	GC Inactive	Non-enhancer lncRNA	0.0784676	0.387395	1
BCSlncRNA_038625	NB Active enhancer	GC Active enhancer	eRNA	0	-0.0303412	1
BCSlncRNA_038626	NB Inactive	GC Inactive	Non-enhancer lncRNA	-0.260548	-0.415974	1
BCSlncRNA_038830	NB Inactive	GC Inactive	Non-enhancer lncRNA	0	0.0806265	1
BCSlncRNA_038865	NB Super-enhancer	GC Super-enhancer	eRNA	-0.809661	-0.743114	1
BCSlncRNA_038870	NB Super-enhancer	GC Super-enhancer	eRNA	0.283199	0.514361	1
BCSlncRNA_038874	NB Super-enhancer	GC Super-enhancer	eRNA	-0.123007	0.526572	1
BCSlncRNA_038941	NB Poised enhancer	GC Active enhancer	eRNA	0.00215888	0.521519	1
BCSlncRNA_038943	NB Inactive	GC Inactive	Non-enhancer lncRNA	-0.075547	-0.42241	1
BCSlncRNA_038949	NB Poised enhancer	GC Super-enhancer	eRNA	0.406366	1.44907	1
BCSlncRNA_038950	NB Poised enhancer	GC Super-enhancer	eRNA	0.150106	0.412572	1
BCSlncRNA_038952	NB Active enhancer	GC Super-enhancer	eRNA	0.0806265	0.166318	1
BCSlncRNA_039010	NB Inactive	GC Inactive	eRNA	5.55112e-17	0.821582	1
BCSlncRNA_039259	NB Inactive	GC Inactive	Non-enhancer lncRNA	0	-0.0178677	1
BCSlncRNA_039417	NB Inactive	GC Inactive	Non-enhancer lncRNA	0.161253	0.265959	1
BCSlncRNA_039523	NB Poised enhancer	GC Active enhancer	eRNA	0	0.161253	1
BCSlncRNA_039529	NB Poised enhancer	GC Active enhancer	eRNA	0.0587676	0.475908	1
BCSlncRNA_039601	NB Active enhancer	GC Super-enhancer	eRNA	0	0.0293926	1
BCSlncRNA_039702	NB Poised enhancer	GC Poised enhancer	eRNA	0	0.297205	1
BCSlncRNA_039737	NB Active enhancer	GC Super-enhancer	eRNA	0.161253	1.19362	1
BCSlncRNA_039784	NB Inactive	GC Inactive	Non-enhancer lncRNA	0	0	1
BCSlncRNA_039814	NB Inactive	GC Inactive	Non-enhancer lncRNA	0.504018	0.473755	1
BCSlncRNA_039815	NB Active enhancer	GC Super-enhancer	eRNA	0.00969021	0.280715	1
BCSlncRNA_039854	NB Poised enhancer	GC Active enhancer	eRNA	0.137793	0.265691	1
BCSlncRNA_039856	NB Poised enhancer	GC Poised enhancer	eRNA	0.203494	0.668658	1
BCSlncRNA_040197	NB Active enhancer	GC Active enhancer	eRNA	0	0.769579	1
BCSlncRNA_040203	NB Active enhancer	GC Active enhancer	eRNA	0	0	1
BCSlncRNA_040331	NB Inactive	GC Inactive	Non-enhancer lncRNA	0	0	1
BCSlncRNA_040602	NB Super-enhancer	GC Super-enhancer	eRNA	-0.215272	-0.11548	1
BCSlncRNA_040607	NB Inactive	GC Inactive	Non-enhancer lncRNA	0.371651	0.701019	1
BCSlncRNA_040906	NB Active enhancer	GC Active enhancer	eRNA	0	0.00310759	1
BCSlncRNA_041496	NB Inactive	GC Inactive	Non-enhancer lncRNA	0.0239862	-0.0315339	1
BCSlncRNA_041497	NB Inactive	GC Inactive	Non-enhancer lncRNA	0.194666	0.701019	1
BCSlncRNA_041581	NB Super-enhancer	GC Super-enhancer	eRNA	0.344886	0.900979	1
BCSlncRNA_041599	NB Inactive	GC Inactive	Non-enhancer lncRNA	4.16334e-17	0.408316	1
BCSlncRNA_041889	NB Inactive	GC Inactive	Non-enhancer lncRNA	0.161253	0.76733	1
BCSlncRNA_041926	NB Inactive	GC Inactive	Non-enhancer lncRNA	0.41473	0.86797	1
BCSlncRNA_042025	NB Inactive	GC Inactive	Non-enhancer lncRNA	0.17217	0.404702	1
BCSlncRNA_042092	NB Inactive	GC Inactive	Non-enhancer lncRNA	4.16334e-17	0.0725868	1
BCSlncRNA_042122	NB Inactive	GC Inactive	Non-enhancer lncRNA	0	0	1
BCSlncRNA_042134	NB Inactive	GC Inactive	Non-enhancer lncRNA	0	0.495788	1
BCSlncRNA_042135	NB Poised enhancer	GC Active enhancer	eRNA	4.16334e-17	0.19273	1
BCSlncRNA_042398	NB Super-enhancer	GC Active enhancer	eRNA	0.161253	0.276176	1
BCSlncRNA_042400	NB Inactive	GC Inactive	Non-enhancer lncRNA	0.246463	0.35278	1
BCSlncRNA_042418	NB Inactive	GC Inactive	Non-enhancer lncRNA	0.0749123	0.393392	1
BCSlncRNA_042516	NB Inactive	GC Inactive	Non-enhancer lncRNA	0	0	1
BCSlncRNA_042526	NB Inactive	GC Inactive	Non-enhancer lncRNA	0	0	1
BCSlncRNA_042556	NB Active enhancer	GC Active enhancer	eRNA	0	0	1
BCSlncRNA_042730	NB Active enhancer	GC Active enhancer	eRNA	4.16334e-17	0.241776	1
BCSlncRNA_042820	NB Inactive	GC Inactive	Non-enhancer lncRNA	0.186933	0.284982	1
BCSlncRNA_042877	NB Inactive	GC Inactive	Non-enhancer lncRNA	0.273869	1.41167	1
BCSlncRNA_042890	NB Inactive	GC Inactive	Non-enhancer lncRNA	0.0890174	0.395868	1
BCSlncRNA_042907	NB Inactive	GC Inactive	Non-enhancer lncRNA	0.159809	0.140652	1
BCSlncRNA_042908	NB Super-enhancer	GC Active enhancer	eRNA	0.328706	1.01392	1
BCSlncRNA_042912	NB Active enhancer	GC Active enhancer	eRNA	0.161253	0.383494	1
BCSlncRNA_042935	NB Active enhancer	GC Active enhancer	eRNA	0.161253	0.437605	1
BCSlncRNA_042957	NB Inactive	GC Inactive	Non-enhancer lncRNA	0	0	1
BCSlncRNA_043158	NB Inactive	GC Inactive	Non-enhancer lncRNA	0.160644	0.597218	1
BCSlncRNA_043291	NB Inactive	GC Inactive	Non-enhancer lncRNA	0.119071	0.184667	1
BCSlncRNA_043423	NB Active enhancer	GC Active enhancer	eRNA	0	0.270264	1
BCSlncRNA_043497	NB Inactive	GC Inactive	Non-enhancer lncRNA	0.864948	1.08168	1
BCSlncRNA_043502	NB Poised enhancer	GC Super-enhancer	eRNA	0	0.204968	1
BCSlncRNA_043531	NB Inactive	GC Inactive	Non-enhancer lncRNA	0.255024	0.623615	1
BCSlncRNA_043543	NB Inactive	GC Inactive	Non-enhancer lncRNA	0.532652	0.922146	1
BCSlncRNA_043543	NB Inactive	GC Inactive	Non-enhancer lncRNA	0.532652	0.922146	1
BCSlncRNA_043815	NB Inactive	GC Inactive	Non-enhancer lncRNA	-0.0806265	0	1
BCSlncRNA_043853	NB Inactive	GC Inactive	Non-enhancer lncRNA	0	0	1
BCSlncRNA_043887	NB Inactive	GC Inactive	Non-enhancer lncRNA	0	0	1
BCSlncRNA_043902	NB Inactive	GC Inactive	Non-enhancer lncRNA	0.164986	0.0137874	1
BCSlncRNA_044117	NB Super-enhancer	GC Active enhancer	eRNA	0.206964	0.239229	1
BCSlncRNA_044185	NB Inactive	GC Inactive	Non-enhancer lncRNA	0.161253	0.929474	1
BCSlncRNA_044242	NB Active enhancer	GC Active enhancer	eRNA	0.6942	0.673265	1
BCSlncRNA_044368	NB Active enhancer	GC Active enhancer	eRNA	0.0958396	0.530844	1
BCSlncRNA_044378	NB Inactive	GC Inactive	Non-enhancer lncRNA	0	0	1
BCSlncRNA_044408	NB Inactive	GC Inactive	Non-enhancer lncRNA	5.55112e-17	0.215344	1
BCSlncRNA_044412	NB Inactive	GC Inactive	Non-enhancer lncRNA	0	-0.313558	1
BCSlncRNA_044416	NB Inactive	GC Inactive	Non-enhancer lncRNA	0	-0.302764	1
BCSlncRNA_044508	NB Active enhancer	GC Active enhancer	eRNA	0	0	1
BCSlncRNA_044623	NB Inactive	GC Inactive	Non-enhancer lncRNA	0.161253	0.828501	1
BCSlncRNA_044624	NB Active enhancer	GC Super-enhancer	eRNA	0.357064	0.6496	1
BCSlncRNA_044748	NB Active enhancer	GC Active enhancer	eRNA	0.161253	0.518232	1
BCSlncRNA_045144	NB Active enhancer	GC Active enhancer	eRNA	0	0	1
BCSlncRNA_045586	NB Poised enhancer	GC Poised enhancer	eRNA	0	0	1
BCSlncRNA_045635	NB Poised enhancer	GC Super-enhancer	eRNA	1.60462e-17	0.11122	1
BCSlncRNA_045636	NB Poised enhancer	GC Super-enhancer	eRNA	4.16334e-17	0.527446	1
BCSlncRNA_045729	NB Inactive	GC Inactive	Non-enhancer lncRNA	0.343067	0.49421	1
BCSlncRNA_045730	NB Poised enhancer	GC Super-enhancer	eRNA	0.184705	0.450386	1
BCSlncRNA_045733	NB Active enhancer	GC Poised enhancer	eRNA	4.16334e-17	-0.0157585	1
BCSlncRNA_045739	NB Poised enhancer	GC Super-enhancer	eRNA	0.300899	0.860554	1
BCSlncRNA_045974	NB Active enhancer	GC Active enhancer	eRNA	0	0	1
BCSlncRNA_046194	NB Active enhancer	GC Active enhancer	eRNA	0.6942	0.673265	1
BCSlncRNA_046322	NB Inactive	GC Inactive	Non-enhancer lncRNA	0	0	1
BCSlncRNA_046368	NB Active enhancer	GC Super-enhancer	eRNA	4.16334e-17	0.468022	1
BCSlncRNA_046560	NB Active enhancer	GC Active enhancer	eRNA	0.0878109	0.517612	1
BCSlncRNA_046562	NB Active enhancer	GC Super-enhancer	eRNA	2.77556e-17	0.828501	1
BCSlncRNA_046563	NB Active enhancer	GC Super-enhancer	eRNA	0.357064	0.6496	1
BCSlncRNA_046631	NB Inactive	GC Inactive	Non-enhancer lncRNA	0.601569	0.786609	1
BCSlncRNA_046765	NB Active enhancer	GC Active enhancer	eRNA	0	0	1
BCSlncRNA_046802	NB Inactive	GC Inactive	Non-enhancer lncRNA	0.630809	0.956236	1
BCSlncRNA_046830	NB Active enhancer	GC Poised enhancer	eRNA	0.204519	0.161253	1
BCSlncRNA_047162	NB Inactive	GC Inactive	Non-enhancer lncRNA	0	0	1
BCSlncRNA_047348	NB Inactive	GC Inactive	Non-enhancer lncRNA	0	0	1
BCSlncRNA_047352	NB Active enhancer	GC Active enhancer	eRNA	0	0	1
BCSlncRNA_047498	NB Inactive	GC Inactive	Non-enhancer lncRNA	0	0	1
BCSlncRNA_047710	NB Inactive	GC Inactive	Non-enhancer lncRNA	0.0739991	0.633273	1
BCSlncRNA_047716	NB Inactive	GC Inactive	Non-enhancer lncRNA	0.388473	1.66855	1
BCSlncRNA_047770	NB Inactive	GC Inactive	Non-enhancer lncRNA	0.0377427	0.277327	1
BCSlncRNA_048025	NB Active enhancer	GC Active enhancer	eRNA	0.0843632	0.762812	1
BCSlncRNA_048058	NB Active enhancer	GC Active enhancer	eRNA	3.46945e-17	0.612421	1
BCSlncRNA_048285	NB Poised enhancer	GC Active enhancer	eRNA	0	0.139608	1
BCSlncRNA_048287	NB Active enhancer	GC Super-enhancer	eRNA	0.118589	0.700323	1
BCSlncRNA_048348	NB Inactive	GC Inactive	Non-enhancer lncRNA	0	0	1
BCSlncRNA_048392	NB Super-enhancer	GC Super-enhancer	eRNA	0.125141	0.549455	1
BCSlncRNA_048408	NB Inactive	GC Inactive	Non-enhancer lncRNA	0.333401	0.690824	1
BCSlncRNA_048409	NB Inactive	GC Inactive	Non-enhancer lncRNA	0.181976	0.218723	1
BCSlncRNA_048768	NB Inactive	GC Inactive	Non-enhancer lncRNA	0.789342	0.813972	1
BCSlncRNA_048784	NB Active enhancer	GC Active enhancer	eRNA	4.16334e-17	0.244093	1
BCSlncRNA_048842	NB Poised enhancer	GC Poised enhancer	eRNA	4.16334e-17	0.592596	1
BCSlncRNA_048956	NB Poised enhancer	GC Active enhancer	eRNA	4.16334e-17	0.368672	1
BCSlncRNA_049283	NB Poised enhancer	GC Inactive	eRNA	-0.290538	-0.605168	1
BCSlncRNA_049314	NB Inactive	GC Inactive	Non-enhancer lncRNA	5.1608e-17	0.161253	1
BCSlncRNA_049360	NB Super-enhancer	GC Active enhancer	eRNA	0	0.43397	1
BCSlncRNA_049568	NB Inactive	GC Inactive	Non-enhancer lncRNA	5.55112e-17	0.359394	1
BCSlncRNA_049601	NB Inactive	GC Poised enhancer	eRNA	0	0.39111	1
BCSlncRNA_049752	NB Active enhancer	GC Active enhancer	eRNA	0.128916	0.78915	1
BCSlncRNA_049967	NB Inactive	GC Inactive	Non-enhancer lncRNA	4.16334e-17	0.0670881	1
BCSlncRNA_049968	NB Poised enhancer	GC Super-enhancer	eRNA	4.16334e-17	0.211138	1
BCSlncRNA_050026	NB Inactive	GC Inactive	Non-enhancer lncRNA	0	0	1
BCSlncRNA_050028	NB Active enhancer	GC Super-enhancer	eRNA	0	0.0126503	1
BCSlncRNA_050380	NB Inactive	GC Inactive	Non-enhancer lncRNA	0.816889	1.05987	1
BCSlncRNA_050380	NB Inactive	GC Inactive	Non-enhancer lncRNA	0.816889	1.05987	1
BCSlncRNA_050393	NB Inactive	GC Inactive	Non-enhancer lncRNA	0	0	1
BCSlncRNA_050394	NB Poised enhancer	GC Poised enhancer	eRNA	0.0806265	0.254199	1
BCSlncRNA_050455	NB Super-enhancer	GC Poised enhancer	eRNA	0.161253	0.161253	1
BCSlncRNA_050752	NB Inactive	GC Inactive	Non-enhancer lncRNA	0	-0.0050208	1
BCSlncRNA_051238	NB Inactive	GC Inactive	Non-enhancer lncRNA	0.216579	0.333235	1
BCSlncRNA_051263	NB Inactive	GC Poised enhancer	eRNA	0	0	1
BCSlncRNA_051264	NB Inactive	GC Poised enhancer	eRNA	0	0	1
BCSlncRNA_051289	NB Inactive	GC Inactive	Non-enhancer lncRNA	0	0.0595637	1
BCSlncRNA_051386	NB Inactive	GC Inactive	Non-enhancer lncRNA	0.161253	0.35012	1
BCSlncRNA_051681	NB Active enhancer	GC Active enhancer	eRNA	1.14239	0.854412	1
BCSlncRNA_051873	NB Active enhancer	GC Poised enhancer	eRNA	0.0359214	0.633718	1
BCSlncRNA_052071	NB Poised enhancer	GC Poised enhancer	eRNA	0	0.641543	1
BCSlncRNA_052421	NB Inactive	GC Poised enhancer	eRNA	0	0.435154	1
BCSlncRNA_052507	NB Inactive	GC Inactive	Non-enhancer lncRNA	0.0660769	0.246563	1
BCSlncRNA_052744	NB Inactive	GC Inactive	Non-enhancer lncRNA	0.164731	-0.0649969	1
BCSlncRNA_052838	NB Inactive	GC Inactive	Non-enhancer lncRNA	0	0.390244	1
BCSlncRNA_053026	NB Inactive	GC Inactive	Non-enhancer lncRNA	5.1608e-17	0.437605	1
BCSlncRNA_053037	NB Active enhancer	GC Active enhancer	eRNA	0.43569	0.344057	1
BCSlncRNA_053121	NB Inactive	GC Inactive	Non-enhancer lncRNA	0	-0.0557042	1
BCSlncRNA_053185	NB Active enhancer	GC Poised enhancer	eRNA	0.0843632	0.476461	1
BCSlncRNA_053264	NB Poised enhancer	GC Active enhancer	eRNA	0	0.0735489	1
BCSlncRNA_053323	NB Inactive	GC Inactive	Non-enhancer lncRNA	-0.144263	-0.0161974	1
BCSlncRNA_053352	NB Inactive	GC Inactive	Non-enhancer lncRNA	0	0	1
BCSlncRNA_053446	NB Active enhancer	GC Super-enhancer	eRNA	0	0	1
BCSlncRNA_053447	NB Active enhancer	GC Super-enhancer	eRNA	0.231808	0.205681	1
BCSlncRNA_053449	NB Active enhancer	GC Super-enhancer	eRNA	5.55112e-17	0.284078	1
BCSlncRNA_053631	NB Active enhancer	GC Poised enhancer	eRNA	0.517367	0.389424	1
BCSlncRNA_053632	NB Inactive	GC Inactive	Non-enhancer lncRNA	0	0.129712	1
BCSlncRNA_053732	NB Inactive	GC Inactive	Non-enhancer lncRNA	0.161253	0.161253	1
BCSlncRNA_053751	NB Inactive	GC Poised enhancer	eRNA	1.38778e-17	0.34751	1
BCSlncRNA_053768	NB Super-enhancer	GC Active enhancer	eRNA	0.478098	0.503533	1
BCSlncRNA_053850	NB Inactive	GC Inactive	Non-enhancer lncRNA	4.16334e-17	0.306633	1
BCSlncRNA_053866	NB Active enhancer	GC Active enhancer	eRNA	0.375713	0.855054	1
BCSlncRNA_054336	NB Inactive	GC Inactive	Non-enhancer lncRNA	0	0.386324	1
BCSlncRNA_054419	NB Poised enhancer	GC Active enhancer	eRNA	0.0806265	0.349003	1
BCSlncRNA_054425	NB Active enhancer	GC Active enhancer	eRNA	0.0108962	0.394752	1
BCSlncRNA_054492	NB Inactive	GC Inactive	Non-enhancer lncRNA	0	0	1
BCSlncRNA_054525	NB Inactive	GC Inactive	Non-enhancer lncRNA	0.204842	0.200421	1
BCSlncRNA_054527	NB Inactive	GC Inactive	Non-enhancer lncRNA	0.161253	0.464259	1
BCSlncRNA_054528	NB Super-enhancer	GC Super-enhancer	eRNA	0.297205	0.137589	1
BCSlncRNA_054693	NB Inactive	GC Inactive	Non-enhancer lncRNA	0	0.187347	1
BCSlncRNA_054865	NB Poised enhancer	GC Active enhancer	eRNA	0	0	1
BCSlncRNA_054893	NB Inactive	GC Inactive	Non-enhancer lncRNA	0	0	1
BCSlncRNA_054933	NB Active enhancer	GC Active enhancer	eRNA	0.108168	0.28994	1
BCSlncRNA_055145	NB Poised enhancer	GC Poised enhancer	eRNA	4.16334e-17	0.746236	1
BCSlncRNA_055146	NB Active enhancer	GC Active enhancer	eRNA	0.0413376	0.600887	1
BCSlncRNA_055192	NB Inactive	GC Inactive	Non-enhancer lncRNA	0.297205	0.672291	1
BCSlncRNA_055353	NB Poised enhancer	GC Poised enhancer	eRNA	0.159809	0.413147	1
BCSlncRNA_055358	NB Poised enhancer	GC Poised enhancer	eRNA	0	0.00488726	1
BCSlncRNA_055362	NB Inactive	GC Inactive	Non-enhancer lncRNA	0	0	1
BCSlncRNA_055404	NB Inactive	GC Inactive	Non-enhancer lncRNA	0.231162	0.126077	1
BCSlncRNA_055447	NB Inactive	GC Super-enhancer	eRNA	0	0.158414	1
BCSlncRNA_055448	NB Inactive	GC Active enhancer	eRNA	4.16334e-17	0.200063	1
BCSlncRNA_055565	NB Inactive	GC Poised enhancer	eRNA	-5.55112e-17	1.38778e-17	1
BCSlncRNA_055737	NB Inactive	GC Inactive	Non-enhancer lncRNA	0	0	1
BCSlncRNA_055823	NB Inactive	GC Inactive	Non-enhancer lncRNA	0	0	1
BCSlncRNA_055828	NB Inactive	GC Inactive	Non-enhancer lncRNA	1.55811	1.34141	1
BCSlncRNA_055833	NB Inactive	GC Inactive	Non-enhancer lncRNA	-0.181849	0.0487843	1
BCSlncRNA_055835	NB Inactive	GC Inactive	Non-enhancer lncRNA	-5.55112e-17	-0.0820093	1
BCSlncRNA_055850	NB Inactive	GC Inactive	Non-enhancer lncRNA	-0.229426	0.0235951	1
BCSlncRNA_055862	NB Inactive	GC Inactive	Non-enhancer lncRNA	0.137186	0.193306	1
BCSlncRNA_055863	NB Inactive	GC Inactive	Non-enhancer lncRNA	1.51795	0.981566	1
BCSlncRNA_055950	NB Active enhancer	GC Active enhancer	eRNA	0	0	1
BCSlncRNA_055972	NB Inactive	GC Inactive	Non-enhancer lncRNA	0.518232	0.941261	1
BCSlncRNA_056412	NB Inactive	GC Inactive	Non-enhancer lncRNA	0	0.109715	1
BCSlncRNA_056414	NB Inactive	GC Inactive	Non-enhancer lncRNA	0.19957	0.412898	1
BCSlncRNA_056418	NB Inactive	GC Active enhancer	eRNA	0.517275	2.14423	1
BCSlncRNA_056421	NB Inactive	GC Inactive	Non-enhancer lncRNA	5.55112e-17	0.412898	1
BCSlncRNA_056424	NB Active enhancer	GC Active enhancer	eRNA	0	0	1
BCSlncRNA_056455	NB Super-enhancer	GC Active enhancer	eRNA	0	0.167752	1
BCSlncRNA_056460	NB Inactive	GC Inactive	Non-enhancer lncRNA	1.07776	1.02618	1
BCSlncRNA_056552	NB Inactive	GC Inactive	Non-enhancer lncRNA	0.538634	1.0547	1
BCSlncRNA_056725	NB Inactive	GC Inactive	Non-enhancer lncRNA	0.0891473	0.544574	1
BCSlncRNA_056753	NB Inactive	GC Inactive	eRNA	0	0.115556	1
BCSlncRNA_056870	NB Inactive	GC Poised enhancer	eRNA	0	0	1
BCSlncRNA_056891	NB Super-enhancer	GC Poised enhancer	eRNA	4.16334e-17	0.759945	1
BCSlncRNA_056922	NB Active enhancer	GC Poised enhancer	eRNA	0	0	1
BCSlncRNA_056984	NB Active enhancer	GC Active enhancer	eRNA	0.0415641	0.0359414	1
BCSlncRNA_056995	NB Poised enhancer	GC Poised enhancer	eRNA	-0.199755	-0.207365	1
BCSlncRNA_057021	NB Active enhancer	GC Super-enhancer	eRNA	0	0	1
BCSlncRNA_057022	NB Active enhancer	GC Super-enhancer	eRNA	0	0	1
BCSlncRNA_057137	NB Poised enhancer	GC Poised enhancer	eRNA	0.0706835	0.691038	1
BCSlncRNA_057138	NB Inactive	GC Inactive	Non-enhancer lncRNA	0	0	1
BCSlncRNA_057143	NB Active enhancer	GC Poised enhancer	eRNA	0.0458856	0.169727	1
BCSlncRNA_057161	NB Inactive	GC Inactive	Non-enhancer lncRNA	0	-0.0948661	1
BCSlncRNA_057214	NB Inactive	GC Inactive	Non-enhancer lncRNA	0.65844	0.901487	1
BCSlncRNA_057220	NB Poised enhancer	GC Active enhancer	eRNA	0	0.279625	1
BCSlncRNA_057254	NB Active enhancer	GC Active enhancer	eRNA	0.161253	0.297205	1
BCSlncRNA_057297	NB Inactive	GC Inactive	Non-enhancer lncRNA	0	0.497639	1
BCSlncRNA_057320	NB Active enhancer	GC Poised enhancer	eRNA	-0.397247	0.399445	1
BCSlncRNA_057457	NB Inactive	GC Inactive	Non-enhancer lncRNA	0.146732	0.520077	1
BCSlncRNA_057471	NB Active enhancer	GC Active enhancer	eRNA	0.311173	0.94021	1
BCSlncRNA_057513	NB Super-enhancer	GC Poised enhancer	eRNA	0.756689	0.810616	1
BCSlncRNA_057776	NB Inactive	GC Inactive	Non-enhancer lncRNA	0	0	1
BCSlncRNA_057833	NB Inactive	GC Inactive	Non-enhancer lncRNA	0	0	1
BCSlncRNA_057849	NB Inactive	GC Inactive	Non-enhancer lncRNA	0	0	1
BCSlncRNA_057883	NB Inactive	GC Inactive	Non-enhancer lncRNA	0.583186	0.22368	1
BCSlncRNA_057908	NB Inactive	GC Inactive	Non-enhancer lncRNA	0.633959	0.881812	1
BCSlncRNA_057911	NB Inactive	GC Inactive	Non-enhancer lncRNA	1.64269	1.40785	1
BCSlncRNA_057958	NB Inactive	GC Inactive	Non-enhancer lncRNA	-0.0806265	-0.0806265	1
BCSlncRNA_058489	NB Active enhancer	GC Super-enhancer	eRNA	-0.0109136	-0.076996	1
BCSlncRNA_058493	NB Inactive	GC Inactive	Non-enhancer lncRNA	0.342739	0.600848	1
BCSlncRNA_058547	NB Super-enhancer	GC Active enhancer	eRNA	-0.120574	-0.525538	1
BCSlncRNA_058549	NB Inactive	GC Inactive	Non-enhancer lncRNA	-2.08167e-17	0.0387536	1
BCSlncRNA_058551	NB Active enhancer	GC Super-enhancer	eRNA	-0.461438	-0.661194	1
BCSlncRNA_058846	NB Poised enhancer	GC Active enhancer	eRNA	0.10201	0.524284	1
BCSlncRNA_058874	NB Poised enhancer	GC Super-enhancer	eRNA	0	0	1
BCSlncRNA_059032	NB Super-enhancer	GC Poised enhancer	eRNA	4.16334e-17	0.759945	1
BCSlncRNA_059064	NB Inactive	GC Inactive	Non-enhancer lncRNA	0.278527	-0.244006	1
BCSlncRNA_059271	NB Active enhancer	GC Active enhancer	eRNA	0.0297284	0.27937	1
BCSlncRNA_059287	NB Poised enhancer	GC Active enhancer	eRNA	0	0.475966	1
BCSlncRNA_059302	NB Inactive	GC Inactive	Non-enhancer lncRNA	0.193193	0.392138	1
BCSlncRNA_059333	NB Inactive	GC Inactive	Non-enhancer lncRNA	0.679098	1.07916	1
BCSlncRNA_059336	NB Inactive	GC Inactive	Non-enhancer lncRNA	0	0.192802	1
BCSlncRNA_059340	NB Inactive	GC Active enhancer	eRNA	1.38778e-17	0.298269	1
BCSlncRNA_059376	NB Active enhancer	GC Active enhancer	eRNA	0.152553	0.496594	1
BCSlncRNA_059526	NB Inactive	GC Inactive	Non-enhancer lncRNA	0	-0.173667	1
BCSlncRNA_059737	NB Inactive	GC Active enhancer	eRNA	0.0414505	-0.0116994	1
BCSlncRNA_061214	NB Poised enhancer	GC Poised enhancer	eRNA	0.0430508	0.79168	1
BCSlncRNA_061366	NB Inactive	GC Inactive	Non-enhancer lncRNA	0	-0.0839292	1
BCSlncRNA_061520	NB Active enhancer	GC Active enhancer	eRNA	0	0	1
BCSlncRNA_061876	NB Poised enhancer	GC Active enhancer	eRNA	0	0.206824	1
BCSlncRNA_062485	NB Inactive	GC Inactive	Non-enhancer lncRNA	0.480487	0.677201	1
BCSlncRNA_062488	NB Inactive	GC Inactive	Non-enhancer lncRNA	0.339151	0.484975	1
BCSlncRNA_062499	NB Inactive	GC Inactive	Non-enhancer lncRNA	0	0	1
BCSlncRNA_062604	NB Inactive	GC Inactive	Non-enhancer lncRNA	0	0	1
BCSlncRNA_062923	NB Inactive	GC Inactive	Non-enhancer lncRNA	0	0	1
BCSlncRNA_062998	NB Poised enhancer	GC Poised enhancer	eRNA	0	-0.13321	1
BCSlncRNA_063248	NB Super-enhancer	GC Poised enhancer	eRNA	0	0	1
BCSlncRNA_063249	NB Super-enhancer	GC Poised enhancer	eRNA	0	0	1
BCSlncRNA_063607	NB Inactive	GC Inactive	Non-enhancer lncRNA	0	0	1
BCSlncRNA_063792	NB Inactive	GC Inactive	Non-enhancer lncRNA	0.12655	-0.00957567	1
BCSlncRNA_063853	NB Inactive	GC Inactive	Non-enhancer lncRNA	-0.0127608	0.100779	1
BCSlncRNA_064007	NB Active enhancer	GC Super-enhancer	eRNA	0	-0.0346872	1
BCSlncRNA_064133	NB Poised enhancer	GC Poised enhancer	eRNA	-0.049218	-0.129045	1
BCSlncRNA_064209	NB Poised enhancer	GC Super-enhancer	eRNA	4.16334e-17	0.41473	1
BCSlncRNA_064465	NB Active enhancer	GC Active enhancer	eRNA	0.0859381	0.709195	1
BCSlncRNA_064467	NB Poised enhancer	GC Active enhancer	eRNA	0	0.611249	1
BCSlncRNA_064487	NB Inactive	GC Inactive	Non-enhancer lncRNA	0.43905	0.984531	1
BCSlncRNA_064497	NB Inactive	GC Inactive	Non-enhancer lncRNA	0	0.151689	1
BCSlncRNA_064500	NB Active enhancer	GC Active enhancer	eRNA	0	0	1
BCSlncRNA_065166	NB Inactive	GC Inactive	Non-enhancer lncRNA	4.16334e-17	0.22828	1
BCSlncRNA_065290	NB Inactive	GC Inactive	Non-enhancer lncRNA	0.145641	0.146422	1
BCSlncRNA_065291	NB Poised enhancer	GC Active enhancer	eRNA	0	0.296318	1
BCSlncRNA_065294	NB Inactive	GC Inactive	Non-enhancer lncRNA	-0.0806265	-0.095518	1
BCSlncRNA_065295	NB Inactive	GC Inactive	Non-enhancer lncRNA	-0.119915	-0.0409242	1
BCSlncRNA_065375	NB Poised enhancer	GC Active enhancer	eRNA	0.0843632	0.342585	1
BCSlncRNA_065413	NB Active enhancer	GC Active enhancer	eRNA	0.800198	1.22502	1
BCSlncRNA_065414	NB Inactive	GC Inactive	Non-enhancer lncRNA	0.613643	0.518232	1
BCSlncRNA_065429	NB Active enhancer	GC Super-enhancer	eRNA	0.161253	0.367274	1
BCSlncRNA_065567	NB Active enhancer	GC Super-enhancer	eRNA	0.161253	0.833987	1
BCSlncRNA_065568	NB Active enhancer	GC Super-enhancer	eRNA	0.269221	0.764249	1
BCSlncRNA_065775	NB Inactive	GC Inactive	Non-enhancer lncRNA	0.161253	0.551191	1
BCSlncRNA_065987	NB Active enhancer	GC Poised enhancer	eRNA	0	0	1
BCSlncRNA_066031	NB Poised enhancer	GC Active enhancer	eRNA	0	0.611249	1
BCSlncRNA_066087	NB Inactive	GC Inactive	Non-enhancer lncRNA	0.291922	0.232309	1
BCSlncRNA_066100	NB Inactive	GC Inactive	Non-enhancer lncRNA	0	0.372433	1
BCSlncRNA_066366	NB Inactive	GC Inactive	Non-enhancer lncRNA	0	0	1
BCSlncRNA_066656	NB Active enhancer	GC Super-enhancer	eRNA	-0.0717431	-0.130116	1
BCSlncRNA_066669	NB Inactive	GC Inactive	Non-enhancer lncRNA	0	0	1
BCSlncRNA_066952	NB Active enhancer	GC Poised enhancer	eRNA	2.77556e-17	0.161253	1
BCSlncRNA_067062	NB Inactive	GC Poised enhancer	eRNA	0.161253	0.273441	1
BCSlncRNA_067144	NB Active enhancer	GC Active enhancer	eRNA	0.334104	0.357954	1
BCSlncRNA_067446	NB Super-enhancer	GC Poised enhancer	eRNA	0	0	1
BCSlncRNA_067483	NB Inactive	GC Inactive	Non-enhancer lncRNA	0.178885	0.682921	1
BCSlncRNA_067749	NB Inactive	GC Inactive	Non-enhancer lncRNA	0.215776	0.626052	1
BCSlncRNA_067923	NB Active enhancer	GC Active enhancer	eRNA	-0.326336	-0.524837	1
BCSlncRNA_067924	NB Active enhancer	GC Active enhancer	eRNA	-0.0582011	-0.489958	1
BCSlncRNA_068213	NB Poised enhancer	GC Poised enhancer	eRNA	0	5.55112e-17	1
BCSlncRNA_068273	NB Active enhancer	GC Super-enhancer	eRNA	0.22062	0.315416	1
BCSlncRNA_068487	NB Super-enhancer	GC Active enhancer	eRNA	0.016365	0.552355	1
BCSlncRNA_068690	NB Inactive	GC Inactive	Non-enhancer lncRNA	0	0	1
BCSlncRNA_069012	NB Inactive	GC Inactive	Non-enhancer lncRNA	0	0	1
BCSlncRNA_069069	NB Inactive	GC Super-enhancer	eRNA	0	0	1
BCSlncRNA_069120	NB Inactive	GC Inactive	Non-enhancer lncRNA	0.445197	0.693475	1
BCSlncRNA_069344	NB Inactive	GC Inactive	Non-enhancer lncRNA	0.215776	0.626052	1
BCSlncRNA_069499	NB Active enhancer	GC Active enhancer	eRNA	4.16334e-17	0.41473	1
BCSlncRNA_069553	NB Active enhancer	GC Inactive	eRNA	0.161253	0.489579	1
BCSlncRNA_069572	NB Super-enhancer	GC Super-enhancer	eRNA	0.459806	0.521023	1
BCSlncRNA_069597	NB Inactive	GC Inactive	Non-enhancer lncRNA	0	0	1
BCSlncRNA_069607	NB Inactive	GC Inactive	Non-enhancer lncRNA	4.16334e-17	0.297205	1
BCSlncRNA_069608	NB Poised enhancer	GC Active enhancer	eRNA	4.16334e-17	0.744374	1
BCSlncRNA_069616	NB Inactive	GC Inactive	Non-enhancer lncRNA	0	0	1
BCSlncRNA_069621	NB Inactive	GC Poised enhancer	eRNA	0	0.428279	1
BCSlncRNA_069776	NB Active enhancer	GC Active enhancer	eRNA	4.16334e-17	0.40411	1
BCSlncRNA_069779	NB Inactive	GC Inactive	Non-enhancer lncRNA	0	0.0529094	1
BCSlncRNA_070418	NB Inactive	GC Inactive	Non-enhancer lncRNA	0	-0.148603	1
BCSlncRNA_070631	NB Inactive	GC Inactive	Non-enhancer lncRNA	0.161253	0.367356	1
BCSlncRNA_071087	NB Active enhancer	GC Super-enhancer	eRNA	0.181262	0.28462	1
BCSlncRNA_071095	NB Inactive	GC Inactive	Non-enhancer lncRNA	0	0.297205	1
BCSlncRNA_071290	NB Poised enhancer	GC Inactive	eRNA	0	0.119071	1
BCSlncRNA_071305	NB Inactive	GC Inactive	Non-enhancer lncRNA	0.0200117	1.82146e-17	1
BCSlncRNA_071416	NB Inactive	GC Inactive	Non-enhancer lncRNA	0	0	1
BCSlncRNA_071990	NB Active enhancer	GC Super-enhancer	eRNA	0.0813485	0.407286	1
BCSlncRNA_072526	NB Inactive	GC Inactive	Non-enhancer lncRNA	0.295971	0.535909	1
ENSG00000172965.10	NB Inactive	GC Inactive	Non-enhancer lncRNA	0.377638	0.626193	1
ENSG00000175898.4	NB Inactive	GC Inactive	Non-enhancer lncRNA	0	0	1
ENSG00000198106.7	NB Inactive	GC Inactive	Non-enhancer lncRNA	0.571948	1.09623	1
ENSG00000205056.8	NB Inactive	GC Inactive	Non-enhancer lncRNA	1.03546	0.928256	1
ENSG00000205537.2	NB Inactive	GC Inactive	Non-enhancer lncRNA	0	0	1
ENSG00000215039.2	NB Inactive	GC Inactive	Non-enhancer lncRNA	0.735349	0.49928	1
ENSG00000215483.4	NB Inactive	GC Inactive	Non-enhancer lncRNA	0.0453098	0.227267	1
ENSG00000216863.5	NB Inactive	GC Inactive	Non-enhancer lncRNA	0	0	1
ENSG00000222041.6	NB Inactive	GC Inactive	Non-enhancer lncRNA	0.768031	0.528643	1
ENSG00000223534.1	NB Inactive	GC Inactive	Non-enhancer lncRNA	0	0	1
ENSG00000223837.2	NB Inactive	GC Inactive	Non-enhancer lncRNA	0	0	1
ENSG00000223881.1	NB Inactive	GC Inactive	Non-enhancer lncRNA	0.161253	0.371373	1
ENSG00000223929.1	NB Inactive	GC Inactive	Non-enhancer lncRNA	0	0.273441	1
ENSG00000223979.2	NB Inactive	GC Inactive	Non-enhancer lncRNA	0	0	1
ENSG00000224000.1	NB Inactive	GC Inactive	Non-enhancer lncRNA	0.0806265	0.297205	1
ENSG00000224187.1	NB Inactive	GC Inactive	Non-enhancer lncRNA	0.285996	0.498269	1
ENSG00000224565.1	NB Inactive	GC Inactive	Non-enhancer lncRNA	0.847576	1.13125	1
ENSG00000225680.1	NB Inactive	GC Inactive	Non-enhancer lncRNA	0.0529094	0.41473	1
ENSG00000226506.1	NB Inactive	GC Inactive	Non-enhancer lncRNA	0	0.231999	1
ENSG00000226530.1	NB Inactive	GC Inactive	Non-enhancer lncRNA	0.521934	0.47605	1
ENSG00000226751.2	NB Inactive	GC Inactive	Non-enhancer lncRNA	0.132682	0.0440315	1
ENSG00000227200.1	NB Inactive	GC Inactive	Non-enhancer lncRNA	0	0	1
ENSG00000227517.2	NB Inactive	GC Inactive	Non-enhancer lncRNA	0.281022	0.647988	1
ENSG00000227589.1	NB Inactive	GC Inactive	Non-enhancer lncRNA	0	0	1
ENSG00000227698.1	NB Inactive	GC Inactive	Non-enhancer lncRNA	0	0	1
ENSG00000228079.1	NB Inactive	GC Inactive	Non-enhancer lncRNA	0.0148098	0.458838	1
ENSG00000228170.1	NB Inactive	GC Inactive	Non-enhancer lncRNA	0	0	1
ENSG00000228382.1	NB Inactive	GC Inactive	Non-enhancer lncRNA	0	0	1
ENSG00000228548.1	NB Inactive	GC Inactive	Non-enhancer lncRNA	0	0	1
ENSG00000228590.1	NB Inactive	GC Inactive	Non-enhancer lncRNA	0.564847	0.558125	1
ENSG00000228639.2	NB Inactive	GC Inactive	Non-enhancer lncRNA	0.133384	0.307171	1
ENSG00000229151.1	NB Inactive	GC Inactive	Non-enhancer lncRNA	0.521934	0.47605	1
ENSG00000230266.1	NB Inactive	GC Inactive	Non-enhancer lncRNA	0	0	1
ENSG00000230438.5	NB Inactive	GC Inactive	Non-enhancer lncRNA	0.184207	0.281465	1
ENSG00000230741.1	NB Inactive	GC Inactive	Non-enhancer lncRNA	0	0	1
ENSG00000230969.2	NB Inactive	GC Inactive	Non-enhancer lncRNA	0.456029	0.918654	1
ENSG00000231105.1	NB Inactive	GC Inactive	Non-enhancer lncRNA	0	0	1
ENSG00000231265.1	NB Inactive	GC Inactive	Non-enhancer lncRNA	0.0843632	0.496478	1
ENSG00000231435.1	NB Inactive	GC Inactive	Non-enhancer lncRNA	0.297205	0.483811	1
ENSG00000231507.1	NB Inactive	GC Inactive	Non-enhancer lncRNA	0.932293	1.2813	1
ENSG00000231612.1	NB Inactive	GC Inactive	Non-enhancer lncRNA	0	0	1
ENSG00000232082.1	NB Inactive	GC Inactive	Non-enhancer lncRNA	0	0	1
ENSG00000232084.1	NB Inactive	GC Inactive	Non-enhancer lncRNA	0	0.420651	1
ENSG00000232131.1	NB Inactive	GC Inactive	Non-enhancer lncRNA	0	0	1
ENSG00000232591.1	NB Inactive	GC Inactive	Non-enhancer lncRNA	0	0.378195	1
ENSG00000232613.2	NB Inactive	GC Inactive	Non-enhancer lncRNA	0.793269	1.52756	1
ENSG00000232698.1	NB Inactive	GC Inactive	Non-enhancer lncRNA	0.655575	0.830542	1
ENSG00000232874.1	NB Inactive	GC Inactive	Non-enhancer lncRNA	-0.293287	0.289831	1
ENSG00000232912.1	NB Inactive	GC Inactive	Non-enhancer lncRNA	0	0	1
ENSG00000233060.1	NB Inactive	GC Inactive	Non-enhancer lncRNA	0.400156	0.691293	1
ENSG00000233096.1	NB Inactive	GC Inactive	Non-enhancer lncRNA	0.0958396	0.463013	1
ENSG00000233577.2	NB Inactive	GC Inactive	Non-enhancer lncRNA	0.189002	0.295835	1
ENSG00000234184.1	NB Inactive	GC Inactive	Non-enhancer lncRNA	0.198678	0	1
ENSG00000235321.1	NB Inactive	GC Inactive	Non-enhancer lncRNA	0	0.299886	1
ENSG00000235397.1	NB Inactive	GC Inactive	Non-enhancer lncRNA	0	0	1
ENSG00000235501.1	NB Inactive	GC Inactive	Non-enhancer lncRNA	0.331082	0.159809	1
ENSG00000235772.1	NB Inactive	GC Inactive	Non-enhancer lncRNA	0	0	1
ENSG00000235781.1	NB Inactive	GC Inactive	Non-enhancer lncRNA	0.430506	0.478421	1
ENSG00000236008.1	NB Inactive	GC Inactive	Non-enhancer lncRNA	0.259086	0.84045	1
ENSG00000236234.1	NB Inactive	GC Inactive	Non-enhancer lncRNA	0	0	1
ENSG00000236896.1	NB Inactive	GC Inactive	Non-enhancer lncRNA	0	0	1
ENSG00000237328.1	NB Inactive	GC Inactive	Non-enhancer lncRNA	0	0	1
ENSG00000237638.1	NB Inactive	GC Inactive	Non-enhancer lncRNA	-0.0806265	-0.290925	1
ENSG00000238063.1	NB Inactive	GC Inactive	Non-enhancer lncRNA	0.927956	0.916417	1
ENSG00000238121.1	NB Inactive	GC Inactive	Non-enhancer lncRNA	0.296907	0.356467	1
ENSG00000240754.1	NB Inactive	GC Inactive	Non-enhancer lncRNA	0.306049	0.161253	1
ENSG00000241163.3	NB Inactive	GC Inactive	Non-enhancer lncRNA	1.065	0.868094	1
ENSG00000241490.1	NB Inactive	GC Inactive	Non-enhancer lncRNA	0.48203	0.630339	1
ENSG00000242663.1	NB Inactive	GC Inactive	Non-enhancer lncRNA	0	0	1
ENSG00000243762.1	NB Inactive	GC Inactive	Non-enhancer lncRNA	0	0	1
ENSG00000248571.1	NB Inactive	GC Inactive	Non-enhancer lncRNA	0	0	1
ENSG00000249096.2	NB Inactive	GC Inactive	Non-enhancer lncRNA	0	0.0706423	1
ENSG00000249993.1	NB Inactive	GC Inactive	Non-enhancer lncRNA	0	0	1
ENSG00000250116.2	NB Inactive	GC Inactive	Non-enhancer lncRNA	0	0	1
ENSG00000251009.2	NB Inactive	GC Inactive	Non-enhancer lncRNA	0	0	1
ENSG00000251323.2	NB Inactive	GC Inactive	Non-enhancer lncRNA	0.0333326	0.161253	1
ENSG00000253214.1	NB Inactive	GC Inactive	Non-enhancer lncRNA	0.206999	0.60332	1
ENSG00000253690.1	NB Inactive	GC Inactive	Non-enhancer lncRNA	0	0	1
ENSG00000254325.2	NB Inactive	GC Inactive	Non-enhancer lncRNA	0	0	1
ENSG00000254367.1	NB Inactive	GC Inactive	Non-enhancer lncRNA	0.158362	0.214437	1
ENSG00000254802.1	NB Inactive	GC Inactive	Non-enhancer lncRNA	0.630294	0.551462	1
ENSG00000254813.1	NB Inactive	GC Inactive	Non-enhancer lncRNA	0.560375	0.763218	1
ENSG00000254936.3	NB Inactive	GC Inactive	Non-enhancer lncRNA	0	0	1
ENSG00000255260.1	NB Inactive	GC Inactive	Non-enhancer lncRNA	0	0.436074	1
ENSG00000255428.1	NB Inactive	GC Inactive	Non-enhancer lncRNA	0	0	1
ENSG00000255518.1	NB Inactive	GC Inactive	Non-enhancer lncRNA	0	0	1
ENSG00000255733.1	NB Inactive	GC Inactive	Non-enhancer lncRNA	0.272761	0.591965	1
ENSG00000255760.1	NB Inactive	GC Inactive	Non-enhancer lncRNA	0.161253	0.297205	1
ENSG00000256810.1	NB Inactive	GC Inactive	Non-enhancer lncRNA	0	0	1
ENSG00000256814.1	NB Inactive	GC Inactive	Non-enhancer lncRNA	0.161253	0.620455	1
ENSG00000257221.1	NB Inactive	GC Inactive	Non-enhancer lncRNA	0	0	1
ENSG00000258390.1	NB Inactive	GC Inactive	Non-enhancer lncRNA	0.0631375	1.04191	1
ENSG00000258450.1	NB Inactive	GC Inactive	Non-enhancer lncRNA	0	0	1
ENSG00000258623.1	NB Inactive	GC Inactive	Non-enhancer lncRNA	0	0	1
ENSG00000258760.1	NB Inactive	GC Inactive	Non-enhancer lncRNA	0.422253	0.120651	1
ENSG00000258842.1	NB Inactive	GC Inactive	Non-enhancer lncRNA	0	0	1
ENSG00000258879.1	NB Inactive	GC Inactive	Non-enhancer lncRNA	0	0	1
ENSG00000258946.1	NB Inactive	GC Inactive	Non-enhancer lncRNA	0.010361	0.385135	1
ENSG00000259054.1	NB Inactive	GC Inactive	Non-enhancer lncRNA	0	0	1
ENSG00000259084.2	NB Inactive	GC Inactive	Non-enhancer lncRNA	0	0	1
ENSG00000259212.1	NB Inactive	GC Inactive	Non-enhancer lncRNA	0	0	1
ENSG00000259436.1	NB Inactive	GC Inactive	Non-enhancer lncRNA	0	0	1
ENSG00000259473.1	NB Inactive	GC Inactive	Non-enhancer lncRNA	4.16334e-17	0.147838	1
ENSG00000259606.2	NB Inactive	GC Inactive	Non-enhancer lncRNA	0	0	1
ENSG00000259735.1	NB Inactive	GC Inactive	Non-enhancer lncRNA	0	0	1
ENSG00000259747.1	NB Inactive	GC Inactive	Non-enhancer lncRNA	4.16334e-17	0.193998	1
ENSG00000259772.2	NB Inactive	GC Inactive	Non-enhancer lncRNA	0.603732	1.28825	1
ENSG00000260177.1	NB Inactive	GC Inactive	Non-enhancer lncRNA	0.0400215	0.023511	1
ENSG00000260186.1	NB Inactive	GC Inactive	Non-enhancer lncRNA	0.0204196	0.120651	1
ENSG00000260396.1	NB Inactive	GC Poised enhancer	eRNA	0.0881502	0.0151587	1
ENSG00000260601.1	NB Inactive	GC Inactive	Non-enhancer lncRNA	0	0	1
ENSG00000261448.1	NB Inactive	GC Inactive	Non-enhancer lncRNA	0	0	1
ENSG00000261589.1	NB Inactive	GC Inactive	Non-enhancer lncRNA	-0.107832	0.0251088	1
ENSG00000261783.1	NB Inactive	GC Inactive	Non-enhancer lncRNA	0	0	1
ENSG00000263667.1	NB Inactive	GC Inactive	Non-enhancer lncRNA	0.177549	0.784187	1
ENSG00000264269.1	NB Inactive	GC Inactive	Non-enhancer lncRNA	0.2029	1.03723	1
ENSG00000265222.1	NB Inactive	GC Inactive	Non-enhancer lncRNA	0	0	1
ENSG00000266088.1	NB Inactive	GC Inactive	Non-enhancer lncRNA	0.158362	0.0780346	1
ENSG00000267082.1	NB Inactive	GC Inactive	Non-enhancer lncRNA	0	0	1
ENSG00000267123.1	NB Inactive	GC Inactive	Non-enhancer lncRNA	3.46945e-17	0.486076	1
ENSG00000267257.1	NB Inactive	GC Inactive	Non-enhancer lncRNA	0	0	1
ENSG00000267583.1	NB Inactive	GC Inactive	Non-enhancer lncRNA	0	0	1
ENSG00000268027.1	NB Inactive	GC Inactive	Non-enhancer lncRNA	0	0	1
ENSG00000269553.1	NB Inactive	GC Inactive	Non-enhancer lncRNA	0	0	1
ENSG00000269910.1	NB Inactive	GC Inactive	Non-enhancer lncRNA	0	0	1
ENSG00000269913.1	NB Active enhancer	GC Active enhancer	eRNA	0	0	1
ENSG00000269958.1	NB Inactive	GC Inactive	Non-enhancer lncRNA	0	0	1
ENSG00000270164.1	NB Inactive	GC Inactive	Non-enhancer lncRNA	-0.280544	0.0161976	1
ENSG00000270174.1	NB Inactive	GC Inactive	Non-enhancer lncRNA	0	0	1
ENSG00000271109.1	NB Inactive	GC Inactive	Non-enhancer lncRNA	0.26196	0.437605	1
ENSG00000271856.1	NB Inactive	GC Inactive	Non-enhancer lncRNA	0.630809	0.956236	1
ENSG00000272694.1	NB Inactive	GC Inactive	Non-enhancer lncRNA	0	0	1
ENSG00000273188.1	NB Inactive	GC Inactive	Non-enhancer lncRNA	0	0	1
BCSlncRNA_000104	NB Inactive	GC Inactive	Non-enhancer lncRNA	4.16334e-17	0.0160464	2
BCSlncRNA_000164	NB Inactive	GC Inactive	Non-enhancer lncRNA	0.119071	0.658437	2
BCSlncRNA_000454	NB Super-enhancer	GC Super-enhancer	eRNA	0	0	2
BCSlncRNA_000460	NB Super-enhancer	GC Super-enhancer	eRNA	-0.0806265	-0.157867	2
BCSlncRNA_000561	NB Inactive	GC Inactive	Non-enhancer lncRNA	0.110487	0.238792	2
BCSlncRNA_000568	NB Inactive	GC Inactive	Non-enhancer lncRNA	0	0	2
BCSlncRNA_000606	NB Inactive	GC Inactive	Non-enhancer lncRNA	0.178791	0.523329	2
BCSlncRNA_001152	NB Inactive	GC Inactive	Non-enhancer lncRNA	0	-0.0228406	2
BCSlncRNA_001303	NB Inactive	GC Poised enhancer	eRNA	0	0.143359	2
BCSlncRNA_001305	NB Active enhancer	GC Active enhancer	eRNA	4.16334e-17	0.413652	2
BCSlncRNA_001798	NB Active enhancer	GC Poised enhancer	eRNA	0	0	2
BCSlncRNA_002203	NB Inactive	GC Inactive	Non-enhancer lncRNA	-0.335257	-0.785158	2
BCSlncRNA_002318	NB Poised enhancer	GC Active enhancer	eRNA	0	0	2
BCSlncRNA_002326	NB Super-enhancer	GC Active enhancer	eRNA	0.0911808	0.294689	2
BCSlncRNA_002474	NB Inactive	GC Inactive	Non-enhancer lncRNA	-0.317296	-0.047406	2
BCSlncRNA_002476	NB Inactive	GC Inactive	Non-enhancer lncRNA	5.55112e-17	8.32667e-17	2
BCSlncRNA_002479	NB Inactive	GC Inactive	Non-enhancer lncRNA	-0.0806265	-5.55112e-17	2
BCSlncRNA_002496	NB Active enhancer	GC Super-enhancer	eRNA	0	0	2
BCSlncRNA_002641	NB Inactive	GC Super-enhancer	eRNA	0.131906	0.264818	2
BCSlncRNA_002642	NB Inactive	GC Super-enhancer	eRNA	0.0806265	0.537951	2
BCSlncRNA_002680	NB Inactive	GC Inactive	Non-enhancer lncRNA	0	0	2
BCSlncRNA_002690	NB Inactive	GC Inactive	Non-enhancer lncRNA	0.148603	0.507966	2
BCSlncRNA_002691	NB Inactive	GC Inactive	Non-enhancer lncRNA	0	-0.0187005	2
BCSlncRNA_002692	NB Inactive	GC Inactive	Non-enhancer lncRNA	4.16334e-17	0.61144	2
BCSlncRNA_002694	NB Inactive	GC Inactive	Non-enhancer lncRNA	0	0	2
BCSlncRNA_002770	NB Super-enhancer	GC Active enhancer	eRNA	-0.0413927	0.208648	2
BCSlncRNA_002774	NB Inactive	GC Inactive	Non-enhancer lncRNA	0.340645	0.54978	2
BCSlncRNA_002775	NB Active enhancer	GC Active enhancer	eRNA	0.175264	0.494603	2
BCSlncRNA_002776	NB Inactive	GC Inactive	Non-enhancer lncRNA	0.0806265	0.795911	2
BCSlncRNA_002797	NB Super-enhancer	GC Super-enhancer	eRNA	0.337263	0.291307	2
BCSlncRNA_002799	NB Inactive	GC Inactive	Non-enhancer lncRNA	-0.157759	-0.0421816	2
BCSlncRNA_002803	NB Inactive	GC Inactive	Non-enhancer lncRNA	-0.324694	-0.232147	2
BCSlncRNA_002833	NB Inactive	GC Inactive	Non-enhancer lncRNA	1.26717	1.32917	2
BCSlncRNA_002859	NB Active enhancer	GC Active enhancer	eRNA	0	0	2
BCSlncRNA_002868	NB Active enhancer	GC Super-enhancer	eRNA	0.356803	0.217301	2
BCSlncRNA_003084	NB Active enhancer	GC Super-enhancer	eRNA	0	0	2
BCSlncRNA_003198	NB Inactive	GC Inactive	Non-enhancer lncRNA	0.757917	1.53666	2
BCSlncRNA_003519	NB Poised enhancer	GC Active enhancer	eRNA	4.16334e-17	0.737118	2
BCSlncRNA_003576	NB Inactive	GC Inactive	Non-enhancer lncRNA	0	0.448767	2
BCSlncRNA_003577	NB Inactive	GC Inactive	Non-enhancer lncRNA	0	0.255024	2
BCSlncRNA_003578	NB Inactive	GC Inactive	Non-enhancer lncRNA	0.386381	0.450393	2
BCSlncRNA_003880	NB Super-enhancer	GC Super-enhancer	eRNA	0.563884	0.66592	2
BCSlncRNA_003984	NB Inactive	GC Inactive	Non-enhancer lncRNA	-0.024185	-0.206273	2
BCSlncRNA_004047	NB Active enhancer	GC Active enhancer	eRNA	0.161253	0.695143	2
BCSlncRNA_004096	NB Active enhancer	GC Active enhancer	eRNA	0	0	2
BCSlncRNA_004408	NB Inactive	GC Inactive	Non-enhancer lncRNA	0.216579	0.616637	2
BCSlncRNA_004779	NB Active enhancer	GC Active enhancer	eRNA	0	0	2
BCSlncRNA_004953	NB Inactive	GC Inactive	Non-enhancer lncRNA	0	0	2
BCSlncRNA_005079	NB Inactive	GC Inactive	Non-enhancer lncRNA	0.00156679	0.391447	2
BCSlncRNA_005269	NB Inactive	GC Inactive	Non-enhancer lncRNA	-0.235189	-0.00617602	2
BCSlncRNA_005481	NB Super-enhancer	GC Super-enhancer	eRNA	0.507947	0.831683	2
BCSlncRNA_005515	NB Inactive	GC Inactive	Non-enhancer lncRNA	0	0	2
BCSlncRNA_005589	NB Inactive	GC Inactive	Non-enhancer lncRNA	1.41658	1.34813	2
BCSlncRNA_005591	NB Super-enhancer	GC Super-enhancer	eRNA	1.41658	1.34813	2
BCSlncRNA_005767	NB Inactive	GC Inactive	Non-enhancer lncRNA	0	0	2
BCSlncRNA_005846	NB Inactive	GC Inactive	Non-enhancer lncRNA	0.431113	0.28018	2
BCSlncRNA_005895	NB Inactive	GC Inactive	Non-enhancer lncRNA	0.20296	0.304573	2
BCSlncRNA_005896	NB Poised enhancer	GC Super-enhancer	eRNA	0	0.0337413	2
BCSlncRNA_005974	NB Active enhancer	GC Super-enhancer	eRNA	0	-0.0776073	2
BCSlncRNA_005976	NB Inactive	GC Poised enhancer	eRNA	0	0	2
BCSlncRNA_006077	NB Active enhancer	GC Active enhancer	eRNA	0.148603	0.312295	2
BCSlncRNA_006132	NB Inactive	GC Inactive	Non-enhancer lncRNA	5.55112e-17	0.126224	2
BCSlncRNA_006134	NB Inactive	GC Inactive	Non-enhancer lncRNA	0	-0.254267	2
BCSlncRNA_006140	NB Inactive	GC Active enhancer	eRNA	0	0.337742	2
BCSlncRNA_006145	NB Active enhancer	GC Active enhancer	eRNA	0	0.161253	2
BCSlncRNA_006173	NB Inactive	GC Inactive	Non-enhancer lncRNA	0.129859	0.379561	2
BCSlncRNA_006182	NB Inactive	GC Inactive	Non-enhancer lncRNA	0	0	2
BCSlncRNA_006183	NB Inactive	GC Inactive	Non-enhancer lncRNA	0	0	2
BCSlncRNA_006198	NB Inactive	GC Inactive	Non-enhancer lncRNA	0	0	2
BCSlncRNA_006495	NB Inactive	GC Inactive	Non-enhancer lncRNA	0.284418	0.286348	2
BCSlncRNA_006496	NB Active enhancer	GC Active enhancer	eRNA	0.301794	0.414329	2
BCSlncRNA_006497	NB Inactive	GC Inactive	Non-enhancer lncRNA	0.613643	1.69343	2
BCSlncRNA_006592	NB Active enhancer	GC Super-enhancer	eRNA	-0.134717	-0.120689	2
BCSlncRNA_006725	NB Inactive	GC Inactive	Non-enhancer lncRNA	0.540361	0.486905	2
BCSlncRNA_006729	NB Inactive	GC Inactive	Non-enhancer lncRNA	0.297205	0.416301	2
BCSlncRNA_006735	NB Inactive	GC Inactive	Non-enhancer lncRNA	0.757917	1.53666	2
BCSlncRNA_007031	NB Poised enhancer	GC Poised enhancer	eRNA	0.268789	0.161253	2
BCSlncRNA_007092	NB Poised enhancer	GC Poised enhancer	eRNA	-0.0546131	1.38778e-17	2
BCSlncRNA_007162	NB Inactive	GC Inactive	Non-enhancer lncRNA	-0.00189925	0.204608	2
BCSlncRNA_007202	NB Inactive	GC Inactive	Non-enhancer lncRNA	0	0	2
BCSlncRNA_007337	NB Inactive	GC Inactive	Non-enhancer lncRNA	0	0	2
BCSlncRNA_007571	NB Inactive	GC Inactive	Non-enhancer lncRNA	0.449304	1.1043	2
BCSlncRNA_007661	NB Inactive	GC Inactive	Non-enhancer lncRNA	4.16334e-17	0.755481	2
BCSlncRNA_007666	NB Inactive	GC Inactive	Non-enhancer lncRNA	0	0.0175606	2
BCSlncRNA_007672	NB Active enhancer	GC Active enhancer	eRNA	0	0	2
BCSlncRNA_008025	NB Poised enhancer	GC Super-enhancer	eRNA	0.155614	0.68599	2
BCSlncRNA_008032	NB Super-enhancer	GC Super-enhancer	eRNA	-0.115943	-0.0521338	2
BCSlncRNA_008094	NB Inactive	GC Inactive	Non-enhancer lncRNA	0	0	2
BCSlncRNA_008118	NB Active enhancer	GC Poised enhancer	eRNA	-0.161967	0.0684545	2
BCSlncRNA_008411	NB Inactive	GC Inactive	Non-enhancer lncRNA	0.161253	0.531882	2
BCSlncRNA_008457	NB Inactive	GC Active enhancer	eRNA	0.161253	1.13977	2
BCSlncRNA_008628	NB Inactive	GC Poised enhancer	eRNA	0.550622	0.47605	2
BCSlncRNA_008677	NB Inactive	GC Inactive	Non-enhancer lncRNA	0.01303	4.16334e-17	2
BCSlncRNA_008759	NB Active enhancer	GC Active enhancer	eRNA	0	0	2
BCSlncRNA_008849	NB Inactive	GC Inactive	Non-enhancer lncRNA	0	0	2
BCSlncRNA_008851	NB Active enhancer	GC Active enhancer	eRNA	0.257937	1.18405	2
BCSlncRNA_009222	NB Inactive	GC Inactive	Non-enhancer lncRNA	1.38778e-17	0.398833	2
BCSlncRNA_009347	NB Active enhancer	GC Super-enhancer	eRNA	0.0827962	0.477347	2
BCSlncRNA_009397	NB Inactive	GC Inactive	Non-enhancer lncRNA	0	0	2
BCSlncRNA_009398	NB Poised enhancer	GC Poised enhancer	eRNA	0	0	2
BCSlncRNA_009489	NB Inactive	GC Inactive	Non-enhancer lncRNA	0	-0.111301	2
BCSlncRNA_009608	NB Inactive	GC Inactive	Non-enhancer lncRNA	0.315772	0.190997	2
BCSlncRNA_009613	NB Active enhancer	GC Super-enhancer	eRNA	0	0	2
BCSlncRNA_009681	NB Poised enhancer	GC Active enhancer	eRNA	4.16334e-17	0.2829	2
BCSlncRNA_009763	NB Inactive	GC Inactive	Non-enhancer lncRNA	0	0	2
BCSlncRNA_009784	NB Inactive	GC Inactive	Non-enhancer lncRNA	0	0	2
BCSlncRNA_009895	NB Inactive	GC Inactive	Non-enhancer lncRNA	0.506621	0.687439	2
BCSlncRNA_009897	NB Inactive	GC Inactive	Non-enhancer lncRNA	0.0681286	0.125227	2
BCSlncRNA_009906	NB Inactive	GC Inactive	Non-enhancer lncRNA	0	0	2
BCSlncRNA_009978	NB Inactive	GC Inactive	Non-enhancer lncRNA	0	0	2
BCSlncRNA_010318	NB Active enhancer	GC Active enhancer	eRNA	0.764649	0.823735	2
BCSlncRNA_010330	NB Poised enhancer	GC Active enhancer	eRNA	0.0796211	0.287603	2
BCSlncRNA_010348	NB Super-enhancer	GC Active enhancer	eRNA	0	0	2
BCSlncRNA_010573	NB Inactive	GC Inactive	Non-enhancer lncRNA	0.392714	0.521912	2
BCSlncRNA_010912	NB Active enhancer	GC Super-enhancer	eRNA	0.173163	0.475348	2
BCSlncRNA_011028	NB Inactive	GC Active enhancer	eRNA	0	0	2
BCSlncRNA_011110	NB Active enhancer	GC Super-enhancer	eRNA	0	0.369092	2
BCSlncRNA_011111	NB Inactive	GC Inactive	Non-enhancer lncRNA	0.0421816	0.13922	2
BCSlncRNA_011112	NB Inactive	GC Inactive	Non-enhancer lncRNA	1.27734	1.0552	2
BCSlncRNA_011177	NB Active enhancer	GC Active enhancer	eRNA	0.117627	0.147474	2
BCSlncRNA_011178	NB Inactive	GC Inactive	Non-enhancer lncRNA	0.231886	0.840236	2
BCSlncRNA_011275	NB Poised enhancer	GC Poised enhancer	eRNA	4.16334e-17	0.144817	2
BCSlncRNA_011412	NB Active enhancer	GC Active enhancer	eRNA	0.612079	0.510378	2
BCSlncRNA_011417	NB Super-enhancer	GC Super-enhancer	eRNA	-0.0236639	-0.0226705	2
BCSlncRNA_011566	NB Inactive	GC Inactive	Non-enhancer lncRNA	0	0	2
BCSlncRNA_011625	NB Inactive	GC Inactive	Non-enhancer lncRNA	0	0	2
BCSlncRNA_011683	NB Poised enhancer	GC Active enhancer	eRNA	-0.208441	0.334496	2
BCSlncRNA_011684	NB Active enhancer	GC Active enhancer	eRNA	0.0603919	0.559574	2
BCSlncRNA_011807	NB Inactive	GC Inactive	Non-enhancer lncRNA	0.413652	0.927699	2
BCSlncRNA_011808	NB Active enhancer	GC Super-enhancer	eRNA	0.652088	1.23042	2
BCSlncRNA_011818	NB Inactive	GC Inactive	Non-enhancer lncRNA	0.0510677	-0.220108	2
BCSlncRNA_011820	NB Super-enhancer	GC Super-enhancer	eRNA	0.865981	0.885925	2
BCSlncRNA_012386	NB Poised enhancer	GC Active enhancer	eRNA	0	0	2
BCSlncRNA_012387	NB Active enhancer	GC Super-enhancer	eRNA	0	0.579902	2
BCSlncRNA_012725	NB Poised enhancer	GC Super-enhancer	eRNA	0.161253	0.458372	2
BCSlncRNA_012726	NB Inactive	GC Inactive	Non-enhancer lncRNA	4.16334e-17	0.0791824	2
BCSlncRNA_012740	NB Inactive	GC Inactive	Non-enhancer lncRNA	0.743541	1.67045	2
BCSlncRNA_012754	NB Active enhancer	GC Active enhancer	eRNA	0.473075	1.67045	2
BCSlncRNA_012859	NB Inactive	GC Inactive	Non-enhancer lncRNA	0	0	2
BCSlncRNA_013012	NB Inactive	GC Inactive	Non-enhancer lncRNA	0.161253	0.840236	2
BCSlncRNA_013015	NB Poised enhancer	GC Super-enhancer	eRNA	0	0	2
BCSlncRNA_013393	NB Super-enhancer	GC Active enhancer	eRNA	0.000722019	0.216425	2
BCSlncRNA_013490	NB Inactive	GC Inactive	Non-enhancer lncRNA	0.215344	0.227461	2
BCSlncRNA_013491	NB Poised enhancer	GC Poised enhancer	eRNA	-0.0617923	-0.0622058	2
BCSlncRNA_013493	NB Inactive	GC Inactive	Non-enhancer lncRNA	0.0849767	-0.0210045	2
BCSlncRNA_013504	NB Inactive	GC Inactive	Non-enhancer lncRNA	0	0	2
BCSlncRNA_013514	NB Inactive	GC Inactive	Non-enhancer lncRNA	0.328353	0.500521	2
BCSlncRNA_013517	NB Active enhancer	GC Active enhancer	eRNA	0.297205	0.472215	2
BCSlncRNA_013586	NB Poised enhancer	GC Active enhancer	eRNA	0	-0.0989565	2
BCSlncRNA_013666	NB Inactive	GC Inactive	Non-enhancer lncRNA	0.41473	0.927699	2
BCSlncRNA_013667	NB Inactive	GC Inactive	Non-enhancer lncRNA	0.138412	0.41262	2
BCSlncRNA_013768	NB Super-enhancer	GC Super-enhancer	eRNA	1.03245	0.61425	2
BCSlncRNA_013778	NB Inactive	GC Poised enhancer	eRNA	0	0	2
BCSlncRNA_013893	NB Inactive	GC Inactive	Non-enhancer lncRNA	0.00166029	0.425589	2
BCSlncRNA_014022	NB Inactive	GC Inactive	Non-enhancer lncRNA	0	0	2
BCSlncRNA_014045	NB Poised enhancer	GC Super-enhancer	eRNA	4.16334e-17	0.600467	2
BCSlncRNA_014152	NB Inactive	GC Inactive	Non-enhancer lncRNA	0	0	2
BCSlncRNA_014154	NB Active enhancer	GC Super-enhancer	eRNA	0.110944	0.17059	2
BCSlncRNA_014179	NB Active enhancer	GC Active enhancer	eRNA	0.297256	0.541565	2
BCSlncRNA_014180	NB Active enhancer	GC Active enhancer	eRNA	4.16334e-17	0.26889	2
BCSlncRNA_014246	NB Active enhancer	GC Active enhancer	eRNA	0.0232985	0.346918	2
BCSlncRNA_014379	NB Active enhancer	GC Active enhancer	eRNA	0	0.17707	2
BCSlncRNA_014389	NB Inactive	GC Active enhancer	eRNA	0	0	2
BCSlncRNA_014571	NB Inactive	GC Inactive	Non-enhancer lncRNA	0.0843632	0.234144	2
BCSlncRNA_014622	NB Inactive	GC Inactive	Non-enhancer lncRNA	-0.0916001	-0.188255	2
BCSlncRNA_014730	NB Inactive	GC Inactive	Non-enhancer lncRNA	4.16334e-17	0.382345	2
BCSlncRNA_014792	NB Inactive	GC Inactive	Non-enhancer lncRNA	0	0	2
BCSlncRNA_015011	NB Active enhancer	GC Active enhancer	eRNA	0.0453098	0.0421816	2
BCSlncRNA_015036	NB Inactive	GC Inactive	Non-enhancer lncRNA	-0.103093	-0.261025	2
BCSlncRNA_015038	NB Super-enhancer	GC Poised enhancer	eRNA	0.606561	0.297205	2
BCSlncRNA_015039	NB Inactive	GC Inactive	Non-enhancer lncRNA	-0.128399	5.55112e-17	2
BCSlncRNA_015099	NB Inactive	GC Inactive	Non-enhancer lncRNA	0	0.014505	2
BCSlncRNA_015100	NB Inactive	GC Super-enhancer	eRNA	0	0.187743	2
BCSlncRNA_015103	NB Inactive	GC Super-enhancer	eRNA	0	0.730771	2
BCSlncRNA_015241	NB Inactive	GC Inactive	Non-enhancer lncRNA	0	0	2
BCSlncRNA_015484	NB Super-enhancer	GC Active enhancer	eRNA	0.164098	0	2
BCSlncRNA_015781	NB Inactive	GC Inactive	Non-enhancer lncRNA	-0.0468852	-0.535547	2
BCSlncRNA_015895	NB Active enhancer	GC Active enhancer	eRNA	0.297205	0.541565	2
BCSlncRNA_015992	NB Super-enhancer	GC Active enhancer	eRNA	0.0139279	-0.0756515	2
BCSlncRNA_015994	NB Super-enhancer	GC Active enhancer	eRNA	-0.0806265	0.0783521	2
BCSlncRNA_016093	NB Inactive	GC Inactive	Non-enhancer lncRNA	0	0	2
BCSlncRNA_016116	NB Super-enhancer	GC Active enhancer	eRNA	0	0	2
BCSlncRNA_016344	NB Inactive	GC Inactive	Non-enhancer lncRNA	0.0226919	0.462893	2
BCSlncRNA_016561	NB Inactive	GC Inactive	Non-enhancer lncRNA	0	0	2
BCSlncRNA_016645	NB Inactive	GC Active enhancer	eRNA	0	0	2
BCSlncRNA_016723	NB Active enhancer	GC Active enhancer	eRNA	0.232262	0.333228	2
BCSlncRNA_016726	NB Inactive	GC Inactive	Non-enhancer lncRNA	0.611351	0.700585	2
BCSlncRNA_016753	NB Super-enhancer	GC Active enhancer	eRNA	0.694872	0.283196	2
BCSlncRNA_016796	NB Inactive	GC Inactive	Non-enhancer lncRNA	-0.267123	0.22361	2
BCSlncRNA_016965	NB Active enhancer	GC Active enhancer	eRNA	0	0	2
BCSlncRNA_017210	NB Super-enhancer	GC Active enhancer	eRNA	0.164098	0	2
BCSlncRNA_017244	NB Active enhancer	GC Active enhancer	eRNA	0	-0.0835026	2
BCSlncRNA_017388	NB Inactive	GC Inactive	Non-enhancer lncRNA	0.555408	0.462053	2
BCSlncRNA_017404	NB Active enhancer	GC Poised enhancer	eRNA	0.161253	0.161253	2
BCSlncRNA_017407	NB Inactive	GC Active enhancer	eRNA	0	0.0157311	2
BCSlncRNA_017415	NB Active enhancer	GC Active enhancer	eRNA	0	0	2
BCSlncRNA_017440	NB Inactive	GC Inactive	Non-enhancer lncRNA	0.207822	0.706399	2
BCSlncRNA_017441	NB Inactive	GC Inactive	Non-enhancer lncRNA	0.133364	0.162523	2
BCSlncRNA_017491	NB Inactive	GC Poised enhancer	eRNA	0	0.610703	2
BCSlncRNA_017572	NB Inactive	GC Inactive	Non-enhancer lncRNA	0.546579	1.13776	2
BCSlncRNA_017573	NB Active enhancer	GC Active enhancer	eRNA	0	-0.296191	2
BCSlncRNA_017574	NB Poised enhancer	GC Poised enhancer	eRNA	0.0037367	0.273724	2
BCSlncRNA_017677	NB Inactive	GC Inactive	Non-enhancer lncRNA	4.16334e-17	0.334104	2
BCSlncRNA_017951	NB Inactive	GC Poised enhancer	eRNA	4.16334e-17	0.216683	2
BCSlncRNA_017953	NB Inactive	GC Inactive	Non-enhancer lncRNA	0.0809027	0.5669	2
BCSlncRNA_017998	NB Inactive	GC Inactive	Non-enhancer lncRNA	0	0	2
BCSlncRNA_018204	NB Inactive	GC Inactive	Non-enhancer lncRNA	0.159809	0.252166	2
BCSlncRNA_018205	NB Active enhancer	GC Active enhancer	eRNA	0.18895	0.17705	2
BCSlncRNA_018271	NB Inactive	GC Inactive	Non-enhancer lncRNA	0.0567116	0.604113	2
BCSlncRNA_018274	NB Inactive	GC Inactive	Non-enhancer lncRNA	0.292531	0.917337	2
BCSlncRNA_018295	NB Inactive	GC Active enhancer	eRNA	0.282272	0.920598	2
BCSlncRNA_018398	NB Inactive	GC Inactive	Non-enhancer lncRNA	0	0	2
BCSlncRNA_018460	NB Inactive	GC Inactive	Non-enhancer lncRNA	0.0546373	0.307251	2
BCSlncRNA_018463	NB Inactive	GC Inactive	Non-enhancer lncRNA	0	0.243282	2
BCSlncRNA_018867	NB Inactive	GC Inactive	Non-enhancer lncRNA	0.0757274	0.5669	2
BCSlncRNA_018881	NB Inactive	GC Poised enhancer	eRNA	4.16334e-17	0.256368	2
BCSlncRNA_019267	NB Poised enhancer	GC Active enhancer	eRNA	0	0.304985	2
BCSlncRNA_019421	NB Super-enhancer	GC Active enhancer	eRNA	0.197673	0.241431	2
BCSlncRNA_019423	NB Inactive	GC Inactive	Non-enhancer lncRNA	0.105894	0.105156	2
BCSlncRNA_019424	NB Inactive	GC Inactive	Non-enhancer lncRNA	0	0	2
BCSlncRNA_019466	NB Active enhancer	GC Poised enhancer	eRNA	0.503869	0.366977	2
BCSlncRNA_019660	NB Active enhancer	GC Active enhancer	eRNA	0	4.16334e-17	2
BCSlncRNA_019808	NB Inactive	GC Inactive	Non-enhancer lncRNA	0.144627	0.350244	2
BCSlncRNA_019819	NB Inactive	GC Inactive	Non-enhancer lncRNA	0	0	2
BCSlncRNA_019977	NB Inactive	GC Inactive	Non-enhancer lncRNA	0	0	2
BCSlncRNA_019998	NB Active enhancer	GC Super-enhancer	eRNA	-0.267641	-0.0806227	2
BCSlncRNA_020096	NB Inactive	GC Inactive	Non-enhancer lncRNA	4.16334e-17	0.161253	2
BCSlncRNA_020332	NB Inactive	GC Inactive	Non-enhancer lncRNA	0.129888	0.155032	2
BCSlncRNA_020333	NB Inactive	GC Inactive	Non-enhancer lncRNA	0.037401	0.0727529	2
BCSlncRNA_020341	NB Inactive	GC Inactive	Non-enhancer lncRNA	0.0977702	-0.0119395	2
BCSlncRNA_020344	NB Inactive	GC Inactive	Non-enhancer lncRNA	0.213799	0.205116	2
BCSlncRNA_020362	NB Inactive	GC Inactive	Non-enhancer lncRNA	-0.400599	-0.491088	2
BCSlncRNA_020385	NB Inactive	GC Inactive	Non-enhancer lncRNA	0.739993	1.01014	2
BCSlncRNA_020482	NB Active enhancer	GC Active enhancer	eRNA	0	0	2
BCSlncRNA_020509	NB Active enhancer	GC Super-enhancer	eRNA	0.181262	0.470855	2
BCSlncRNA_020512	NB Super-enhancer	GC Super-enhancer	eRNA	0	0	2
BCSlncRNA_020787	NB Inactive	GC Inactive	Non-enhancer lncRNA	-0.0601831	-0.0137279	2
BCSlncRNA_020790	NB Active enhancer	GC Active enhancer	eRNA	0.19383	0.333219	2
BCSlncRNA_020873	NB Active enhancer	GC Active enhancer	eRNA	0	0	2
BCSlncRNA_020937	NB Active enhancer	GC Active enhancer	eRNA	0.291014	0.409325	2
BCSlncRNA_021044	NB Inactive	GC Inactive	Non-enhancer lncRNA	0.161253	0.983863	2
BCSlncRNA_021131	NB Inactive	GC Inactive	Non-enhancer lncRNA	0.0796211	0.272542	2
BCSlncRNA_021203	NB Poised enhancer	GC Super-enhancer	eRNA	0	0	2
BCSlncRNA_021204	NB Poised enhancer	GC Super-enhancer	eRNA	0	0	2
BCSlncRNA_021356	NB Inactive	GC Inactive	Non-enhancer lncRNA	0.161253	0.775318	2
BCSlncRNA_021378	NB Inactive	GC Inactive	Non-enhancer lncRNA	0	0	2
BCSlncRNA_021474	NB Active enhancer	GC Active enhancer	eRNA	0.0795791	0.370907	2
BCSlncRNA_021532	NB Inactive	GC Inactive	Non-enhancer lncRNA	-0.307094	-0.623399	2
BCSlncRNA_021538	NB Inactive	GC Inactive	Non-enhancer lncRNA	0.278018	0.590052	2
BCSlncRNA_021539	NB Inactive	GC Inactive	Non-enhancer lncRNA	0.290037	0.501216	2
BCSlncRNA_021540	NB Inactive	GC Inactive	Non-enhancer lncRNA	-0.198271	-1.0182	2
BCSlncRNA_021550	NB Inactive	GC Inactive	Non-enhancer lncRNA	-0.244754	-0.265893	2
BCSlncRNA_021552	NB Active enhancer	GC Poised enhancer	eRNA	-0.529184	-0.0896692	2
BCSlncRNA_021728	NB Inactive	GC Inactive	Non-enhancer lncRNA	0.290037	0.501216	2
BCSlncRNA_021765	NB Active enhancer	GC Active enhancer	eRNA	0.0937865	-0.0683033	2
BCSlncRNA_021942	NB Inactive	GC Inactive	Non-enhancer lncRNA	0.0843632	0.785621	2
BCSlncRNA_022009	NB Inactive	GC Super-enhancer	eRNA	0	0.667793	2
BCSlncRNA_022275	NB Inactive	GC Inactive	Non-enhancer lncRNA	0	0	2
BCSlncRNA_022498	NB Inactive	GC Inactive	Non-enhancer lncRNA	1.38778e-17	0.204485	2
BCSlncRNA_022667	NB Active enhancer	GC Super-enhancer	eRNA	0	0.400339	2
BCSlncRNA_022751	NB Inactive	GC Inactive	Non-enhancer lncRNA	0	0	2
BCSlncRNA_022776	NB Inactive	GC Inactive	Non-enhancer lncRNA	5.1608e-17	0.783455	2
BCSlncRNA_022962	NB Inactive	GC Inactive	Non-enhancer lncRNA	0.437605	0.372609	2
BCSlncRNA_023151	NB Active enhancer	GC Super-enhancer	eRNA	0	0.369407	2
BCSlncRNA_023154	NB Inactive	GC Inactive	Non-enhancer lncRNA	0.124676	0.775877	2
BCSlncRNA_023232	NB Inactive	GC Super-enhancer	eRNA	0	0.667793	2
BCSlncRNA_023275	NB Inactive	GC Inactive	Non-enhancer lncRNA	0	0	2
BCSlncRNA_023507	NB Inactive	GC Inactive	Non-enhancer lncRNA	0.387506	0.650524	2
BCSlncRNA_023618	NB Super-enhancer	GC Active enhancer	eRNA	0.299171	0.334104	2
BCSlncRNA_023678	NB Super-enhancer	GC Super-enhancer	eRNA	0	0	2
BCSlncRNA_023682	NB Super-enhancer	GC Super-enhancer	eRNA	0	0	2
BCSlncRNA_023733	NB Inactive	GC Poised enhancer	eRNA	1.38778e-17	0.379465	2
BCSlncRNA_023738	NB Inactive	GC Inactive	Non-enhancer lncRNA	0.0908457	0.290902	2
BCSlncRNA_023803	NB Active enhancer	GC Super-enhancer	eRNA	0.668898	1.1889	2
BCSlncRNA_023804	NB Inactive	GC Inactive	Non-enhancer lncRNA	-0.171434	0.085706	2
BCSlncRNA_023819	NB Active enhancer	GC Active enhancer	eRNA	-0.130977	-0.200747	2
BCSlncRNA_023820	NB Active enhancer	GC Active enhancer	eRNA	-0.285255	-0.427991	2
BCSlncRNA_023821	NB Inactive	GC Inactive	Non-enhancer lncRNA	-0.401278	-0.351155	2
BCSlncRNA_023908	NB Inactive	GC Inactive	Non-enhancer lncRNA	0.0126503	0.825564	2
BCSlncRNA_024297	NB Inactive	GC Inactive	Non-enhancer lncRNA	0	0	2
BCSlncRNA_024479	NB Inactive	GC Inactive	Non-enhancer lncRNA	0.154009	0.412572	2
BCSlncRNA_024774	NB Inactive	GC Inactive	Non-enhancer lncRNA	0.0968836	0.288605	2
BCSlncRNA_025312	NB Super-enhancer	GC Active enhancer	eRNA	0.219772	0.310867	2
BCSlncRNA_025490	NB Active enhancer	GC Poised enhancer	eRNA	0	-0.549984	2
BCSlncRNA_025491	NB Active enhancer	GC Active enhancer	eRNA	0.255505	0.616965	2
BCSlncRNA_025493	NB Active enhancer	GC Active enhancer	eRNA	0.525429	0.693451	2
BCSlncRNA_025495	NB Inactive	GC Inactive	Non-enhancer lncRNA	-0.0740153	-0.0252361	2
BCSlncRNA_025497	NB Super-enhancer	GC Super-enhancer	eRNA	0.176981	0.485071	2
BCSlncRNA_026151	NB Inactive	GC Inactive	Non-enhancer lncRNA	0	0	2
BCSlncRNA_026550	NB Inactive	GC Inactive	Non-enhancer lncRNA	0	0	2
BCSlncRNA_026649	NB Super-enhancer	GC Active enhancer	eRNA	0.219772	0.302424	2
BCSlncRNA_026814	NB Super-enhancer	GC Active enhancer	eRNA	0.0806265	0.000293248	2
BCSlncRNA_026837	NB Inactive	GC Inactive	Non-enhancer lncRNA	0.393221	0.427214	2
BCSlncRNA_026837	NB Inactive	GC Inactive	Non-enhancer lncRNA	0.393221	0.427214	2
BCSlncRNA_026838	NB Inactive	GC Inactive	Non-enhancer lncRNA	0.0640353	0.315524	2
BCSlncRNA_026897	NB Inactive	GC Inactive	Non-enhancer lncRNA	0	0	2
BCSlncRNA_026921	NB Inactive	GC Inactive	Non-enhancer lncRNA	0	0	2
BCSlncRNA_026922	NB Active enhancer	GC Super-enhancer	eRNA	0.215344	0.700578	2
BCSlncRNA_026922	NB Active enhancer	GC Super-enhancer	eRNA	0.215344	0.700578	2
BCSlncRNA_027002	NB Active enhancer	GC Active enhancer	eRNA	0	0	2
BCSlncRNA_027048	NB Inactive	GC Active enhancer	eRNA	0	0	2
BCSlncRNA_027056	NB Inactive	GC Inactive	Non-enhancer lncRNA	-0.00636206	-0.0507663	2
BCSlncRNA_027057	NB Active enhancer	GC Active enhancer	eRNA	0	0	2
BCSlncRNA_027127	NB Active enhancer	GC Active enhancer	eRNA	-0.378675	-0.438384	2
BCSlncRNA_027237	NB Active enhancer	GC Super-enhancer	eRNA	-0.0702136	-0.0547379	2
BCSlncRNA_027325	NB Inactive	GC Inactive	Non-enhancer lncRNA	0	0	2
BCSlncRNA_027782	NB Inactive	GC Inactive	Non-enhancer lncRNA	0.161253	0.231886	2
BCSlncRNA_027790	NB Active enhancer	GC Active enhancer	eRNA	0	0	2
BCSlncRNA_027820	NB Inactive	GC Inactive	Non-enhancer lncRNA	0.386947	0.755362	2
BCSlncRNA_027860	NB Inactive	GC Inactive	Non-enhancer lncRNA	0	0	2
BCSlncRNA_028097	NB Inactive	GC Inactive	Non-enhancer lncRNA	0.0843632	0.306629	2
BCSlncRNA_028195	NB Super-enhancer	GC Active enhancer	eRNA	-0.224274	-0.641424	2
BCSlncRNA_028344	NB Inactive	GC Inactive	Non-enhancer lncRNA	-0.337898	-0.0538875	2
BCSlncRNA_028359	NB Poised enhancer	GC Active enhancer	eRNA	0	0.294031	2
BCSlncRNA_028447	NB Inactive	GC Inactive	Non-enhancer lncRNA	0.119071	0.53039	2
BCSlncRNA_028451	NB Active enhancer	GC Super-enhancer	eRNA	0	0	2
BCSlncRNA_028581	NB Inactive	GC Inactive	Non-enhancer lncRNA	0	0	2
BCSlncRNA_028665	NB Inactive	GC Inactive	Non-enhancer lncRNA	0	0	2
BCSlncRNA_028736	NB Inactive	GC Inactive	Non-enhancer lncRNA	0	0	2
BCSlncRNA_029196	NB Inactive	GC Inactive	Non-enhancer lncRNA	0	0	2
BCSlncRNA_029282	NB Active enhancer	GC Active enhancer	eRNA	0	0	2
BCSlncRNA_029438	NB Active enhancer	GC Active enhancer	eRNA	0	0	2
BCSlncRNA_029452	NB Inactive	GC Inactive	Non-enhancer lncRNA	0	0	2
BCSlncRNA_029563	NB Inactive	GC Inactive	Non-enhancer lncRNA	0	0	2
BCSlncRNA_029932	NB Inactive	GC Inactive	Non-enhancer lncRNA	0	0	2
BCSlncRNA_030054	NB Inactive	GC Inactive	Non-enhancer lncRNA	0	0.370638	2
BCSlncRNA_030084	NB Inactive	GC Inactive	Non-enhancer lncRNA	0	0	2
BCSlncRNA_030102	NB Inactive	GC Inactive	Non-enhancer lncRNA	0	0	2
BCSlncRNA_030267	NB Active enhancer	GC Active enhancer	eRNA	0	0	2
BCSlncRNA_030473	NB Inactive	GC Inactive	Non-enhancer lncRNA	0	0	2
BCSlncRNA_031677	NB Inactive	GC Inactive	Non-enhancer lncRNA	0	0.00302907	2
BCSlncRNA_031876	NB Active enhancer	GC Active enhancer	eRNA	0.0843632	0.270614	2
BCSlncRNA_031969	NB Active enhancer	GC Active enhancer	eRNA	0.0721104	0.190323	2
BCSlncRNA_031972	NB Inactive	GC Inactive	Non-enhancer lncRNA	0	0.156072	2
BCSlncRNA_031981	NB Inactive	GC Inactive	Non-enhancer lncRNA	0.263568	0.281421	2
BCSlncRNA_032004	NB Super-enhancer	GC Super-enhancer	eRNA	-0.00196611	0.0873223	2
BCSlncRNA_032005	NB Super-enhancer	GC Super-enhancer	eRNA	1.98946	1.19721	2
BCSlncRNA_033054	NB Inactive	GC Inactive	Non-enhancer lncRNA	0	0	2
BCSlncRNA_033330	NB Inactive	GC Inactive	Non-enhancer lncRNA	0	0.412572	2
BCSlncRNA_033600	NB Poised enhancer	GC Active enhancer	eRNA	0	0	2
BCSlncRNA_033788	NB Active enhancer	GC Super-enhancer	eRNA	0	0	2
BCSlncRNA_034080	NB Inactive	GC Inactive	Non-enhancer lncRNA	0.161253	0.154193	2
BCSlncRNA_034083	NB Inactive	GC Inactive	Non-enhancer lncRNA	4.16334e-17	4.16334e-17	2
BCSlncRNA_034125	NB Inactive	GC Inactive	Non-enhancer lncRNA	0.064569	0.479717	2
BCSlncRNA_034135	NB Inactive	GC Inactive	Non-enhancer lncRNA	0.259086	0.84045	2
BCSlncRNA_034189	NB Poised enhancer	GC Active enhancer	eRNA	0	0.228278	2
BCSlncRNA_034211	NB Inactive	GC Inactive	Non-enhancer lncRNA	0	0.152843	2
BCSlncRNA_034213	NB Poised enhancer	GC Active enhancer	eRNA	-0.170262	-0.511421	2
BCSlncRNA_034245	NB Poised enhancer	GC Poised enhancer	eRNA	0.41473	1.13028	2
BCSlncRNA_034337	NB Poised enhancer	GC Active enhancer	eRNA	4.16334e-17	0.287739	2
BCSlncRNA_034441	NB Active enhancer	GC Active enhancer	eRNA	0.0813485	0.311175	2
BCSlncRNA_034565	NB Active enhancer	GC Super-enhancer	eRNA	0.230555	0.113891	2
BCSlncRNA_034644	NB Poised enhancer	GC Super-enhancer	eRNA	0	-0.130721	2
BCSlncRNA_034645	NB Poised enhancer	GC Super-enhancer	eRNA	0	-0.379491	2
BCSlncRNA_034738	NB Inactive	GC Inactive	Non-enhancer lncRNA	0	0	2
BCSlncRNA_034744	NB Inactive	GC Inactive	Non-enhancer lncRNA	0	0	2
BCSlncRNA_034819	NB Inactive	GC Inactive	Non-enhancer lncRNA	0.0852708	-0.622554	2
BCSlncRNA_034823	NB Poised enhancer	GC Super-enhancer	eRNA	-0.207365	-0.283753	2
BCSlncRNA_035261	NB Inactive	GC Inactive	Non-enhancer lncRNA	0	0	2
BCSlncRNA_035287	NB Inactive	GC Inactive	Non-enhancer lncRNA	0.360117	0.441122	2
BCSlncRNA_035743	NB Poised enhancer	GC Super-enhancer	eRNA	-0.192757	-0.285666	2
BCSlncRNA_035754	NB Super-enhancer	GC Super-enhancer	eRNA	-0.206908	-0.209772	2
BCSlncRNA_035755	NB Super-enhancer	GC Super-enhancer	eRNA	0	0.184868	2
BCSlncRNA_035759	NB Super-enhancer	GC Super-enhancer	eRNA	0.297205	0.321075	2
BCSlncRNA_035843	NB Inactive	GC Inactive	Non-enhancer lncRNA	0	0.0897178	2
BCSlncRNA_035947	NB Inactive	GC Inactive	Non-enhancer lncRNA	0.161253	0.437617	2
BCSlncRNA_035948	NB Inactive	GC Inactive	Non-enhancer lncRNA	0.158362	0.376314	2
BCSlncRNA_036030	NB Inactive	GC Inactive	Non-enhancer lncRNA	0.216579	1.46802	2
BCSlncRNA_036031	NB Inactive	GC Inactive	Non-enhancer lncRNA	1.38778e-17	-0.479143	2
BCSlncRNA_036265	NB Inactive	GC Inactive	Non-enhancer lncRNA	0.0806265	0.718721	2
BCSlncRNA_036266	NB Inactive	GC Super-enhancer	eRNA	0.0806265	0.718721	2
BCSlncRNA_036299	NB Super-enhancer	GC Active enhancer	eRNA	0.0631375	0.198716	2
BCSlncRNA_036305	NB Inactive	GC Inactive	Non-enhancer lncRNA	0	0	2
BCSlncRNA_036430	NB Inactive	GC Active enhancer	eRNA	0	0.15148	2
BCSlncRNA_036524	NB Inactive	GC Inactive	Non-enhancer lncRNA	0.0421816	0.538634	2
BCSlncRNA_036525	NB Poised enhancer	GC Super-enhancer	eRNA	4.16334e-17	0	2
BCSlncRNA_036692	NB Active enhancer	GC Active enhancer	eRNA	0	0	2
BCSlncRNA_036764	NB Inactive	GC Super-enhancer	eRNA	0.089371	1.40553	2
BCSlncRNA_036836	NB Inactive	GC Inactive	Non-enhancer lncRNA	4.16334e-17	0.381045	2
BCSlncRNA_036851	NB Inactive	GC Inactive	Non-enhancer lncRNA	0.352233	0.410226	2
BCSlncRNA_036853	NB Inactive	GC Inactive	Non-enhancer lncRNA	0.247276	0.0466595	2
BCSlncRNA_036913	NB Active enhancer	GC Active enhancer	eRNA	0.295971	0.460237	2
BCSlncRNA_037022	NB Inactive	GC Inactive	Non-enhancer lncRNA	0.023506	0.113914	2
BCSlncRNA_037037	NB Inactive	GC Inactive	Non-enhancer lncRNA	0.124412	0.368283	2
BCSlncRNA_037111	NB Inactive	GC Inactive	Non-enhancer lncRNA	0.0239725	0.161253	2
BCSlncRNA_037113	NB Poised enhancer	GC Active enhancer	eRNA	0.0152242	0.722449	2
BCSlncRNA_037263	NB Poised enhancer	GC Poised enhancer	eRNA	0.41473	1.13028	2
BCSlncRNA_037292	NB Active enhancer	GC Active enhancer	eRNA	0.390733	0.113891	2
BCSlncRNA_037385	NB Inactive	GC Inactive	Non-enhancer lncRNA	0	0	2
BCSlncRNA_037602	NB Super-enhancer	GC Super-enhancer	eRNA	0.220413	0.297205	2
BCSlncRNA_038011	NB Active enhancer	GC Active enhancer	eRNA	0	0.19526	2
BCSlncRNA_038012	NB Inactive	GC Inactive	Non-enhancer lncRNA	0.0126503	0.41473	2
BCSlncRNA_038096	NB Active enhancer	GC Poised enhancer	eRNA	0	0.13758	2
BCSlncRNA_038326	NB Inactive	GC Inactive	Non-enhancer lncRNA	0	0	2
BCSlncRNA_038421	NB Inactive	GC Inactive	Non-enhancer lncRNA	0.30022	1.08462	2
BCSlncRNA_038447	NB Poised enhancer	GC Super-enhancer	eRNA	0.0373404	0.00858809	2
BCSlncRNA_038503	NB Inactive	GC Active enhancer	eRNA	4.16334e-17	-0.122566	2
BCSlncRNA_038608	NB Poised enhancer	GC Active enhancer	eRNA	0.383259	0.955022	2
BCSlncRNA_038608	NB Poised enhancer	GC Active enhancer	eRNA	0.383259	0.955022	2
BCSlncRNA_038624	NB Active enhancer	GC Active enhancer	eRNA	-0.115943	-0.249018	2
BCSlncRNA_038833	NB Active enhancer	GC Active enhancer	eRNA	0	-0.0163149	2
BCSlncRNA_038860	NB Active enhancer	GC Super-enhancer	eRNA	0.0230299	0.192138	2
BCSlncRNA_038861	NB Poised enhancer	GC Super-enhancer	eRNA	0.294381	0.947055	2
BCSlncRNA_038868	NB Super-enhancer	GC Super-enhancer	eRNA	-0.369933	-0.176995	2
BCSlncRNA_038873	NB Super-enhancer	GC Super-enhancer	eRNA	0.281016	0.292152	2
BCSlncRNA_038911	NB Inactive	GC Inactive	Non-enhancer lncRNA	0	0.159809	2
BCSlncRNA_038936	NB Poised enhancer	GC Super-enhancer	eRNA	0.161253	0.563565	2
BCSlncRNA_038945	NB Active enhancer	GC Active enhancer	eRNA	0	0.226147	2
BCSlncRNA_038954	NB Inactive	GC Inactive	Non-enhancer lncRNA	4.16334e-17	0.754077	2
BCSlncRNA_039139	NB Inactive	GC Inactive	Non-enhancer lncRNA	0.261375	1.46802	2
BCSlncRNA_039143	NB Inactive	GC Inactive	Non-enhancer lncRNA	0	-0.0969856	2
BCSlncRNA_039208	NB Inactive	GC Inactive	Non-enhancer lncRNA	0	0	2
BCSlncRNA_039210	NB Inactive	GC Inactive	Non-enhancer lncRNA	0	0	2
BCSlncRNA_039307	NB Inactive	GC Poised enhancer	eRNA	4.16334e-17	0.252553	2
BCSlncRNA_039386	NB Inactive	GC Super-enhancer	eRNA	0.0806265	0.718721	2
BCSlncRNA_039389	NB Active enhancer	GC Poised enhancer	eRNA	0.29251	0.48815	2
BCSlncRNA_039390	NB Inactive	GC Inactive	Non-enhancer lncRNA	0.161253	1.55846	2
BCSlncRNA_039420	NB Inactive	GC Inactive	Non-enhancer lncRNA	0	0	2
BCSlncRNA_039519	NB Inactive	GC Active enhancer	eRNA	0.161253	0.434217	2
BCSlncRNA_039559	NB Active enhancer	GC Active enhancer	eRNA	0.555228	0.742378	2
BCSlncRNA_039647	NB Inactive	GC Inactive	Non-enhancer lncRNA	0	0	2
BCSlncRNA_039736	NB Inactive	GC Active enhancer	eRNA	4.16334e-17	0.255905	2
BCSlncRNA_039797	NB Inactive	GC Inactive	Non-enhancer lncRNA	4.16334e-17	0.431847	2
BCSlncRNA_039811	NB Inactive	GC Inactive	Non-enhancer lncRNA	0.352233	0.410226	2
BCSlncRNA_039841	NB Super-enhancer	GC Active enhancer	eRNA	0	0	2
BCSlncRNA_039872	NB Active enhancer	GC Active enhancer	eRNA	0.0860135	0.297205	2
BCSlncRNA_039875	NB Inactive	GC Active enhancer	eRNA	0	0.41473	2
BCSlncRNA_039965	NB Active enhancer	GC Active enhancer	eRNA	-0.236537	-0.065953	2
BCSlncRNA_040006	NB Inactive	GC Inactive	Non-enhancer lncRNA	0.15072	0.166032	2
BCSlncRNA_040228	NB Inactive	GC Inactive	Non-enhancer lncRNA	4.16334e-17	0.363524	2
BCSlncRNA_040230	NB Inactive	GC Active enhancer	eRNA	4.16334e-17	0.583761	2
BCSlncRNA_040326	NB Active enhancer	GC Active enhancer	eRNA	0	0	2
BCSlncRNA_040367	NB Active enhancer	GC Active enhancer	eRNA	0.297205	0.161253	2
BCSlncRNA_040455	NB Active enhancer	GC Active enhancer	eRNA	0	0	2
BCSlncRNA_040503	NB Active enhancer	GC Active enhancer	eRNA	0.161253	0.575345	2
BCSlncRNA_040609	NB Inactive	GC Inactive	Non-enhancer lncRNA	4.16334e-17	-0.0448668	2
BCSlncRNA_040642	NB Inactive	GC Inactive	Non-enhancer lncRNA	4.16334e-17	0.556457	2
BCSlncRNA_040744	NB Inactive	GC Inactive	Non-enhancer lncRNA	0	-5.55112e-17	2
BCSlncRNA_040753	NB Inactive	GC Inactive	Non-enhancer lncRNA	0.21941	0.527392	2
BCSlncRNA_040754	NB Inactive	GC Inactive	Non-enhancer lncRNA	0	-0.182646	2
BCSlncRNA_040755	NB Inactive	GC Inactive	Non-enhancer lncRNA	-0.0806265	-0.248816	2
BCSlncRNA_040756	NB Inactive	GC Inactive	Non-enhancer lncRNA	0.0213184	-0.224588	2
BCSlncRNA_040757	NB Active enhancer	GC Super-enhancer	eRNA	0.161253	0.743003	2
BCSlncRNA_040795	NB Active enhancer	GC Active enhancer	eRNA	0.503664	0.574958	2
BCSlncRNA_040796	NB Active enhancer	GC Active enhancer	eRNA	0.000833276	-0.0963109	2
BCSlncRNA_040803	NB Inactive	GC Inactive	Non-enhancer lncRNA	-0.162395	-0.124242	2
BCSlncRNA_040967	NB Inactive	GC Inactive	Non-enhancer lncRNA	0.00265721	0.316402	2
BCSlncRNA_040997	NB Super-enhancer	GC Super-enhancer	eRNA	0.385664	0.665938	2
BCSlncRNA_041069	NB Inactive	GC Inactive	Non-enhancer lncRNA	0	0.161253	2
BCSlncRNA_041355	NB Active enhancer	GC Super-enhancer	eRNA	0	0	2
BCSlncRNA_041437	NB Active enhancer	GC Active enhancer	eRNA	0	0	2
BCSlncRNA_041506	NB Active enhancer	GC Active enhancer	eRNA	0.297205	0.616932	2
BCSlncRNA_041533	NB Poised enhancer	GC Active enhancer	eRNA	0	0.132682	2
BCSlncRNA_041605	NB Inactive	GC Inactive	Non-enhancer lncRNA	0.0126503	0.454419	2
BCSlncRNA_041606	NB Active enhancer	GC Super-enhancer	eRNA	0.161253	0.743003	2
BCSlncRNA_041668	NB Inactive	GC Inactive	Non-enhancer lncRNA	0	0	2
BCSlncRNA_041723	NB Inactive	GC Inactive	Non-enhancer lncRNA	0	0.299602	2
BCSlncRNA_041990	NB Poised enhancer	GC Super-enhancer	eRNA	0	0	2
BCSlncRNA_042061	NB Inactive	GC Inactive	Non-enhancer lncRNA	0.0759271	0.19376	2
BCSlncRNA_042085	NB Inactive	GC Inactive	Non-enhancer lncRNA	0.510227	0.568868	2
BCSlncRNA_042086	NB Inactive	GC Inactive	Non-enhancer lncRNA	-0.0576661	-0.0954648	2
BCSlncRNA_042090	NB Super-enhancer	GC Active enhancer	eRNA	-0.117934	-0.286456	2
BCSlncRNA_042501	NB Inactive	GC Inactive	Non-enhancer lncRNA	0	0	2
BCSlncRNA_042547	NB Inactive	GC Inactive	Non-enhancer lncRNA	0.455504	0.489381	2
BCSlncRNA_042562	NB Inactive	GC Inactive	Non-enhancer lncRNA	0	0	2
BCSlncRNA_042703	NB Inactive	GC Inactive	Non-enhancer lncRNA	0.275528	0.784355	2
BCSlncRNA_042731	NB Inactive	GC Inactive	Non-enhancer lncRNA	0	0.412572	2
BCSlncRNA_042906	NB Active enhancer	GC Active enhancer	eRNA	0.0386862	0.327227	2
BCSlncRNA_042936	NB Poised enhancer	GC Active enhancer	eRNA	0.0806265	0.778204	2
BCSlncRNA_042992	NB Active enhancer	GC Active enhancer	eRNA	0	0	2
BCSlncRNA_043208	NB Active enhancer	GC Active enhancer	eRNA	0.161253	0.181262	2
BCSlncRNA_043289	NB Active enhancer	GC Active enhancer	eRNA	4.16334e-17	0.25386	2
BCSlncRNA_043501	NB Inactive	GC Inactive	Non-enhancer lncRNA	0.253962	0.831121	2
BCSlncRNA_043517	NB Super-enhancer	GC Super-enhancer	eRNA	0.141706	-0.377379	2
BCSlncRNA_043518	NB Super-enhancer	GC Super-enhancer	eRNA	0.0037367	-0.0746749	2
BCSlncRNA_043539	NB Poised enhancer	GC Active enhancer	eRNA	0.198711	0.811251	2
BCSlncRNA_043544	NB Inactive	GC Inactive	Non-enhancer lncRNA	0	0.124584	2
BCSlncRNA_043545	NB Inactive	GC Inactive	Non-enhancer lncRNA	-0.334846	-0.040291	2
BCSlncRNA_043546	NB Inactive	GC Inactive	Non-enhancer lncRNA	-0.0269416	-0.493783	2
BCSlncRNA_043549	NB Poised enhancer	GC Active enhancer	eRNA	4.16334e-17	0.759945	2
BCSlncRNA_043806	NB Active enhancer	GC Active enhancer	eRNA	0.297205	0.524305	2
BCSlncRNA_043865	NB Inactive	GC Inactive	Non-enhancer lncRNA	0	0	2
BCSlncRNA_043928	NB Super-enhancer	GC Active enhancer	eRNA	-5.55112e-17	0.132824	2
BCSlncRNA_044240	NB Inactive	GC Inactive	Non-enhancer lncRNA	0	0	2
BCSlncRNA_044289	NB Inactive	GC Inactive	Non-enhancer lncRNA	0.417095	0.756866	2
BCSlncRNA_044568	NB Poised enhancer	GC Super-enhancer	eRNA	0	0	2
BCSlncRNA_044600	NB Inactive	GC Active enhancer	eRNA	0	0.524084	2
BCSlncRNA_044939	NB Inactive	GC Inactive	Non-enhancer lncRNA	0	0	2
BCSlncRNA_044973	NB Inactive	GC Inactive	Non-enhancer lncRNA	-0.0978629	-0.228461	2
BCSlncRNA_045357	NB Inactive	GC Inactive	Non-enhancer lncRNA	0.0453098	0.0196381	2
BCSlncRNA_045358	NB Inactive	GC Inactive	Non-enhancer lncRNA	0.355545	0.639302	2
BCSlncRNA_045506	NB Active enhancer	GC Active enhancer	eRNA	0	0	2
BCSlncRNA_045581	NB Active enhancer	GC Poised enhancer	eRNA	0.126739	0.647902	2
BCSlncRNA_045634	NB Poised enhancer	GC Super-enhancer	eRNA	0.0843632	-0.252047	2
BCSlncRNA_045673	NB Poised enhancer	GC Active enhancer	eRNA	0	-0.164754	2
BCSlncRNA_045731	NB Inactive	GC Inactive	Non-enhancer lncRNA	4.16334e-17	0.394718	2
BCSlncRNA_045732	NB Inactive	GC Inactive	Non-enhancer lncRNA	0	0.0806265	2
BCSlncRNA_045735	NB Poised enhancer	GC Active enhancer	eRNA	0.159809	0.297205	2
BCSlncRNA_045975	NB Inactive	GC Inactive	Non-enhancer lncRNA	0	0	2
BCSlncRNA_046084	NB Inactive	GC Inactive	Non-enhancer lncRNA	0.501237	0.399905	2
BCSlncRNA_046145	NB Active enhancer	GC Active enhancer	eRNA	0.164946	0.454905	2
BCSlncRNA_046242	NB Inactive	GC Inactive	Non-enhancer lncRNA	0.155215	0.489176	2
BCSlncRNA_046874	NB Inactive	GC Inactive	Non-enhancer lncRNA	0	0.650283	2
BCSlncRNA_046949	NB Poised enhancer	GC Active enhancer	eRNA	0	0	2
BCSlncRNA_046990	NB Poised enhancer	GC Poised enhancer	eRNA	0	0.0934364	2
BCSlncRNA_046991	NB Inactive	GC Inactive	Non-enhancer lncRNA	0	0	2
BCSlncRNA_047153	NB Inactive	GC Inactive	Non-enhancer lncRNA	0.636065	1.45092	2
BCSlncRNA_047161	NB Inactive	GC Inactive	Non-enhancer lncRNA	0	0	2
BCSlncRNA_047247	NB Poised enhancer	GC Active enhancer	eRNA	0	0	2
BCSlncRNA_047353	NB Active enhancer	GC Poised enhancer	eRNA	0	0	2
BCSlncRNA_047365	NB Inactive	GC Inactive	Non-enhancer lncRNA	0.25396	0.563252	2
BCSlncRNA_047386	NB Inactive	GC Active enhancer	eRNA	0	0.0948817	2
BCSlncRNA_047585	NB Inactive	GC Inactive	Non-enhancer lncRNA	0.126739	0.647902	2
BCSlncRNA_047655	NB Inactive	GC Inactive	Non-enhancer lncRNA	0	0	2
BCSlncRNA_047656	NB Poised enhancer	GC Super-enhancer	eRNA	0.085706	0.595053	2
BCSlncRNA_047711	NB Inactive	GC Active enhancer	eRNA	0.0126503	0.0782492	2
BCSlncRNA_047712	NB Poised enhancer	GC Super-enhancer	eRNA	0	-0.115943	2
BCSlncRNA_047788	NB Active enhancer	GC Poised enhancer	eRNA	0.347109	0.748863	2
BCSlncRNA_047817	NB Inactive	GC Inactive	Non-enhancer lncRNA	0.161253	0.686949	2
BCSlncRNA_047984	NB Active enhancer	GC Active enhancer	eRNA	0.257546	0.581009	2
BCSlncRNA_048141	NB Poised enhancer	GC Active enhancer	eRNA	0.294734	0.915841	2
BCSlncRNA_048142	NB Active enhancer	GC Poised enhancer	eRNA	0.236512	0.530076	2
BCSlncRNA_048277	NB Inactive	GC Inactive	Non-enhancer lncRNA	0.287278	0.887973	2
BCSlncRNA_048388	NB Super-enhancer	GC Super-enhancer	eRNA	0	0.0188635	2
BCSlncRNA_048391	NB Super-enhancer	GC Super-enhancer	eRNA	0.00706381	0.170125	2
BCSlncRNA_048783	NB Poised enhancer	GC Active enhancer	eRNA	0.161253	0.78491	2
BCSlncRNA_048824	NB Super-enhancer	GC Poised enhancer	eRNA	0.349864	0.426861	2
BCSlncRNA_049016	NB Inactive	GC Inactive	Non-enhancer lncRNA	0.200281	0.600528	2
BCSlncRNA_049486	NB Inactive	GC Inactive	Non-enhancer lncRNA	0	0	2
BCSlncRNA_049509	NB Inactive	GC Active enhancer	eRNA	5.55112e-17	0.616345	2
BCSlncRNA_049962	NB Inactive	GC Inactive	Non-enhancer lncRNA	0	0	2
BCSlncRNA_049964	NB Inactive	GC Inactive	Non-enhancer lncRNA	0.287278	0.887973	2
BCSlncRNA_050161	NB Inactive	GC Poised enhancer	eRNA	0	0.297205	2
BCSlncRNA_050330	NB Poised enhancer	GC Poised enhancer	eRNA	4.16334e-17	0.174397	2
BCSlncRNA_050404	NB Poised enhancer	GC Active enhancer	eRNA	0.161253	0.78491	2
BCSlncRNA_050938	NB Inactive	GC Super-enhancer	eRNA	0.0454223	-0.0203581	2
BCSlncRNA_051018	NB Active enhancer	GC Active enhancer	eRNA	0	0.285545	2
BCSlncRNA_051086	NB Inactive	GC Inactive	Non-enhancer lncRNA	0	0	2
BCSlncRNA_051241	NB Super-enhancer	GC Poised enhancer	eRNA	0.161253	0.63706	2
BCSlncRNA_051453	NB Poised enhancer	GC Active enhancer	eRNA	4.16334e-17	0.492521	2
BCSlncRNA_051531	NB Poised enhancer	GC Super-enhancer	eRNA	4.16334e-17	0.671875	2
BCSlncRNA_051690	NB Inactive	GC Inactive	Non-enhancer lncRNA	0.147715	0.0864572	2
BCSlncRNA_051696	NB Inactive	GC Inactive	Non-enhancer lncRNA	0.161253	0.732472	2
BCSlncRNA_051896	NB Inactive	GC Inactive	Non-enhancer lncRNA	0.239358	0.245778	2
BCSlncRNA_051897	NB Super-enhancer	GC Super-enhancer	eRNA	0.277327	0.382035	2
BCSlncRNA_051982	NB Poised enhancer	GC Poised enhancer	eRNA	0	0.144501	2
BCSlncRNA_052430	NB Inactive	GC Inactive	Non-enhancer lncRNA	0.0827854	0.117946	2
BCSlncRNA_052504	NB Inactive	GC Inactive	Non-enhancer lncRNA	4.16334e-17	0.497202	2
BCSlncRNA_052505	NB Poised enhancer	GC Active enhancer	eRNA	0	0.0428038	2
BCSlncRNA_052520	NB Inactive	GC Poised enhancer	eRNA	4.16334e-17	0.168034	2
BCSlncRNA_052526	NB Poised enhancer	GC Active enhancer	eRNA	4.16334e-17	0.701271	2
BCSlncRNA_052529	NB Poised enhancer	GC Active enhancer	eRNA	0.161253	0.352881	2
BCSlncRNA_052609	NB Inactive	GC Inactive	Non-enhancer lncRNA	0	0	2
BCSlncRNA_052633	NB Active enhancer	GC Active enhancer	eRNA	-0.239063	-0.437697	2
BCSlncRNA_052641	NB Active enhancer	GC Active enhancer	eRNA	0	0.679324	2
BCSlncRNA_052704	NB Active enhancer	GC Active enhancer	eRNA	0.25962	0.839911	2
BCSlncRNA_052731	NB Inactive	GC Inactive	Non-enhancer lncRNA	0	0	2
BCSlncRNA_052991	NB Inactive	GC Inactive	Non-enhancer lncRNA	0.161253	0.461573	2
BCSlncRNA_052991	NB Inactive	GC Inactive	Non-enhancer lncRNA	0.161253	0.461573	2
BCSlncRNA_053166	NB Active enhancer	GC Active enhancer	eRNA	0	0	2
BCSlncRNA_053294	NB Inactive	GC Inactive	Non-enhancer lncRNA	0	0	2
BCSlncRNA_053320	NB Inactive	GC Inactive	Non-enhancer lncRNA	0	0	2
BCSlncRNA_053353	NB Inactive	GC Poised enhancer	eRNA	0.159809	0.389424	2
BCSlncRNA_053448	NB Poised enhancer	GC Super-enhancer	eRNA	4.16334e-17	0.671875	2
BCSlncRNA_053628	NB Inactive	GC Inactive	Non-enhancer lncRNA	0.61877	0.336864	2
BCSlncRNA_053869	NB Super-enhancer	GC Super-enhancer	eRNA	0	0.245331	2
BCSlncRNA_053870	NB Super-enhancer	GC Super-enhancer	eRNA	0.160385	0.274503	2
BCSlncRNA_053881	NB Inactive	GC Inactive	Non-enhancer lncRNA	0.119071	0.609244	2
BCSlncRNA_053887	NB Inactive	GC Inactive	Non-enhancer lncRNA	-0.0303743	0.27703	2
BCSlncRNA_054024	NB Active enhancer	GC Super-enhancer	eRNA	0	0	2
BCSlncRNA_054316	NB Active enhancer	GC Active enhancer	eRNA	0.0176867	0.0843286	2
BCSlncRNA_054426	NB Poised enhancer	GC Active enhancer	eRNA	4.16334e-17	0.609869	2
BCSlncRNA_054430	NB Poised enhancer	GC Active enhancer	eRNA	4.16334e-17	0.00298927	2
BCSlncRNA_054431	NB Poised enhancer	GC Active enhancer	eRNA	0.139237	0.405125	2
BCSlncRNA_054432	NB Active enhancer	GC Super-enhancer	eRNA	0	-0.109659	2
BCSlncRNA_054433	NB Poised enhancer	GC Super-enhancer	eRNA	0.161253	0.607256	2
BCSlncRNA_054442	NB Poised enhancer	GC Active enhancer	eRNA	0	0.314824	2
BCSlncRNA_054526	NB Inactive	GC Inactive	Non-enhancer lncRNA	0.00662411	0.00273908	2
BCSlncRNA_054688	NB Poised enhancer	GC Active enhancer	eRNA	0	0	2
BCSlncRNA_054756	NB Inactive	GC Inactive	Non-enhancer lncRNA	0	0	2
BCSlncRNA_054790	NB Active enhancer	GC Super-enhancer	eRNA	0	0	2
BCSlncRNA_054791	NB Inactive	GC Inactive	Non-enhancer lncRNA	0	0	2
BCSlncRNA_054792	NB Inactive	GC Inactive	Non-enhancer lncRNA	0	0	2
BCSlncRNA_054829	NB Inactive	GC Inactive	Non-enhancer lncRNA	0	0	2
BCSlncRNA_054904	NB Inactive	GC Inactive	Non-enhancer lncRNA	0	0	2
BCSlncRNA_055269	NB Active enhancer	GC Active enhancer	eRNA	0	0	2
BCSlncRNA_055355	NB Inactive	GC Inactive	Non-enhancer lncRNA	4.16334e-17	0.68637	2
BCSlncRNA_055378	NB Inactive	GC Inactive	Non-enhancer lncRNA	4.16334e-17	0.221532	2
BCSlncRNA_055379	NB Inactive	GC Inactive	Non-enhancer lncRNA	0.53626	0.68647	2
BCSlncRNA_055433	NB Inactive	GC Inactive	Non-enhancer lncRNA	0.161253	0.413652	2
BCSlncRNA_055608	NB Active enhancer	GC Active enhancer	eRNA	0	0	2
BCSlncRNA_055735	NB Inactive	GC Inactive	Non-enhancer lncRNA	0	0	2
BCSlncRNA_055773	NB Inactive	GC Inactive	Non-enhancer lncRNA	0.108535	0.23724	2
BCSlncRNA_055827	NB Inactive	GC Inactive	Non-enhancer lncRNA	1.80813	1.76932	2
BCSlncRNA_055832	NB Inactive	GC Inactive	Non-enhancer lncRNA	0.152085	0.156764	2
BCSlncRNA_055836	NB Inactive	GC Inactive	Non-enhancer lncRNA	0	0	2
BCSlncRNA_055861	NB Inactive	GC Inactive	Non-enhancer lncRNA	1.42152	0.935293	2
BCSlncRNA_055890	NB Inactive	GC Inactive	Non-enhancer lncRNA	0	0	2
BCSlncRNA_055943	NB Inactive	GC Inactive	Non-enhancer lncRNA	0.0406038	0.417927	2
BCSlncRNA_055966	NB Inactive	GC Inactive	Non-enhancer lncRNA	0	0	2
BCSlncRNA_055969	NB Inactive	GC Inactive	Non-enhancer lncRNA	0.133481	0.28286	2
BCSlncRNA_055971	NB Poised enhancer	GC Active enhancer	eRNA	0	0.226649	2
BCSlncRNA_055973	NB Inactive	GC Inactive	Non-enhancer lncRNA	0	-0.222145	2
BCSlncRNA_055980	NB Active enhancer	GC Active enhancer	eRNA	-0.0806265	-0.263624	2
BCSlncRNA_056067	NB Active enhancer	GC Super-enhancer	eRNA	0.270696	0.25361	2
BCSlncRNA_056068	NB Poised enhancer	GC Super-enhancer	eRNA	0	0	2
BCSlncRNA_056110	NB Inactive	GC Inactive	Non-enhancer lncRNA	0	0	2
BCSlncRNA_056131	NB Inactive	GC Inactive	Non-enhancer lncRNA	0.21163	0.993416	2
BCSlncRNA_056187	NB Active enhancer	GC Active enhancer	eRNA	0.161253	0.577597	2
BCSlncRNA_056436	NB Inactive	GC Inactive	Non-enhancer lncRNA	0	0	2
BCSlncRNA_056456	NB Inactive	GC Inactive	Non-enhancer lncRNA	-0.0696681	-0.443189	2
BCSlncRNA_056461	NB Active enhancer	GC Super-enhancer	eRNA	0	-0.14033	2
BCSlncRNA_056462	NB Poised enhancer	GC Super-enhancer	eRNA	0	0.194609	2
BCSlncRNA_056553	NB Inactive	GC Inactive	Non-enhancer lncRNA	0.216579	1.2874	2
BCSlncRNA_056554	NB Inactive	GC Poised enhancer	eRNA	0	-0.158838	2
BCSlncRNA_057010	NB Poised enhancer	GC Super-enhancer	eRNA	0.0126503	-0.0949836	2
BCSlncRNA_057124	NB Poised enhancer	GC Super-enhancer	eRNA	0	0.25106	2
BCSlncRNA_057175	NB Inactive	GC Inactive	Non-enhancer lncRNA	-0.394083	-0.391607	2
BCSlncRNA_057176	NB Inactive	GC Inactive	Non-enhancer lncRNA	-0.0434316	-0.0200422	2
BCSlncRNA_057177	NB Active enhancer	GC Super-enhancer	eRNA	-0.320562	-0.485721	2
BCSlncRNA_057211	NB Inactive	GC Inactive	Non-enhancer lncRNA	0.297205	0.297205	2
BCSlncRNA_057299	NB Inactive	GC Inactive	Non-enhancer lncRNA	5.55112e-17	0.294347	2
BCSlncRNA_057495	NB Inactive	GC Poised enhancer	eRNA	0.15201	0.737111	2
BCSlncRNA_057642	NB Inactive	GC Inactive	Non-enhancer lncRNA	0	0	2
BCSlncRNA_057909	NB Inactive	GC Inactive	Non-enhancer lncRNA	-0.347368	-0.47288	2
BCSlncRNA_057918	NB Inactive	GC Inactive	Non-enhancer lncRNA	0.235753	0.236061	2
BCSlncRNA_057932	NB Inactive	GC Inactive	Non-enhancer lncRNA	1.42152	0.935293	2
BCSlncRNA_058026	NB Active enhancer	GC Active enhancer	eRNA	0.442347	0.715132	2
BCSlncRNA_058030	NB Super-enhancer	GC Super-enhancer	eRNA	0.0806265	0.427419	2
BCSlncRNA_058082	NB Inactive	GC Inactive	Non-enhancer lncRNA	0	0	2
BCSlncRNA_058083	NB Super-enhancer	GC Super-enhancer	eRNA	0	0	2
BCSlncRNA_058095	NB Inactive	GC Inactive	Non-enhancer lncRNA	0	0	2
BCSlncRNA_058155	NB Active enhancer	GC Poised enhancer	eRNA	0.297205	0.513109	2
BCSlncRNA_058514	NB Inactive	GC Inactive	Non-enhancer lncRNA	0.0791824	0.00938423	2
BCSlncRNA_058548	NB Super-enhancer	GC Super-enhancer	eRNA	0.0843632	0.0224986	2
BCSlncRNA_058552	NB Active enhancer	GC Super-enhancer	eRNA	0.231886	0.196644	2
BCSlncRNA_058553	NB Inactive	GC Inactive	Non-enhancer lncRNA	4.16334e-17	0.423824	2
BCSlncRNA_058554	NB Poised enhancer	GC Super-enhancer	eRNA	0	0.136006	2
BCSlncRNA_058832	NB Active enhancer	GC Active enhancer	eRNA	0.104329	0.356803	2
BCSlncRNA_058946	NB Inactive	GC Inactive	Non-enhancer lncRNA	1.24532	1.23622	2
BCSlncRNA_059134	NB Inactive	GC Poised enhancer	eRNA	0	0.0554541	2
BCSlncRNA_059192	NB Inactive	GC Inactive	Non-enhancer lncRNA	0	0	2
BCSlncRNA_059289	NB Poised enhancer	GC Poised enhancer	eRNA	0	0	2
BCSlncRNA_059299	NB Active enhancer	GC Super-enhancer	eRNA	-0.0835057	-0.0992288	2
BCSlncRNA_059332	NB Inactive	GC Super-enhancer	eRNA	0.159809	0.691948	2
BCSlncRNA_059337	NB Active enhancer	GC Super-enhancer	eRNA	0.368672	0.607068	2
BCSlncRNA_059476	NB Inactive	GC Inactive	Non-enhancer lncRNA	0	0	2
BCSlncRNA_059704	NB Inactive	GC Super-enhancer	eRNA	0.156914	1.14916	2
BCSlncRNA_059748	NB Inactive	GC Inactive	Non-enhancer lncRNA	0.206239	0.766943	2
BCSlncRNA_059761	NB Inactive	GC Inactive	Non-enhancer lncRNA	0.216579	0.297591	2
BCSlncRNA_059804	NB Active enhancer	GC Active enhancer	eRNA	4.16334e-17	0.373788	2
BCSlncRNA_059965	NB Inactive	GC Active enhancer	eRNA	0.119071	0.29361	2
BCSlncRNA_059966	NB Inactive	GC Poised enhancer	eRNA	0.128805	0.926137	2
BCSlncRNA_059974	NB Active enhancer	GC Active enhancer	eRNA	0.684055	0.591674	2
BCSlncRNA_059976	NB Inactive	GC Poised enhancer	eRNA	0	0.328706	2
BCSlncRNA_060001	NB Poised enhancer	GC Poised enhancer	eRNA	0	0.161253	2
BCSlncRNA_060024	NB Inactive	GC Inactive	Non-enhancer lncRNA	0	0	2
BCSlncRNA_060063	NB Poised enhancer	GC Super-enhancer	eRNA	0	0	2
BCSlncRNA_060505	NB Poised enhancer	GC Super-enhancer	eRNA	0.119071	0.35632	2
BCSlncRNA_060665	NB Inactive	GC Inactive	Non-enhancer lncRNA	0	0	2
BCSlncRNA_060695	NB Inactive	GC Inactive	Non-enhancer lncRNA	-0.590873	-0.0204101	2
BCSlncRNA_060728	NB Super-enhancer	GC Super-enhancer	eRNA	0.0779604	0.0437444	2
BCSlncRNA_060790	NB Inactive	GC Super-enhancer	eRNA	0.262115	0.978834	2
BCSlncRNA_061109	NB Poised enhancer	GC Active enhancer	eRNA	0	0	2
BCSlncRNA_061322	NB Inactive	GC Inactive	Non-enhancer lncRNA	0	-0.00707959	2
BCSlncRNA_061362	NB Inactive	GC Inactive	Non-enhancer lncRNA	0	0	2
BCSlncRNA_061546	NB Inactive	GC Super-enhancer	eRNA	0	-0.304544	2
BCSlncRNA_061547	NB Inactive	GC Super-enhancer	eRNA	0.0584313	-0.0416007	2
BCSlncRNA_061548	NB Inactive	GC Super-enhancer	eRNA	0.0855677	0.769567	2
BCSlncRNA_061883	NB Inactive	GC Inactive	Non-enhancer lncRNA	0	0.140258	2
BCSlncRNA_062303	NB Poised enhancer	GC Super-enhancer	eRNA	0.089371	0.35632	2
BCSlncRNA_062491	NB Poised enhancer	GC Active enhancer	eRNA	0.0323947	0.577012	2
BCSlncRNA_062885	NB Poised enhancer	GC Active enhancer	eRNA	0	0	2
BCSlncRNA_063051	NB Inactive	GC Inactive	Non-enhancer lncRNA	0.26107	0.59553	2
BCSlncRNA_063056	NB Inactive	GC Inactive	Non-enhancer lncRNA	0	0	2
BCSlncRNA_063133	NB Active enhancer	GC Poised enhancer	eRNA	4.16334e-17	0.00266309	2
BCSlncRNA_063231	NB Inactive	GC Inactive	Non-enhancer lncRNA	0	0	2
BCSlncRNA_063336	NB Inactive	GC Inactive	Non-enhancer lncRNA	0.354788	0.938472	2
BCSlncRNA_063690	NB Inactive	GC Inactive	Non-enhancer lncRNA	-0.0173617	0.0870581	2
BCSlncRNA_063794	NB Active enhancer	GC Super-enhancer	eRNA	0.216579	0.79983	2
BCSlncRNA_063797	NB Inactive	GC Inactive	Non-enhancer lncRNA	0.693488	1.1118	2
BCSlncRNA_063971	NB Poised enhancer	GC Active enhancer	eRNA	-5.55112e-17	-0.0513028	2
BCSlncRNA_064130	NB Active enhancer	GC Active enhancer	eRNA	0	0	2
BCSlncRNA_064131	NB Inactive	GC Inactive	Non-enhancer lncRNA	-0.153002	0.0675953	2
BCSlncRNA_064132	NB Inactive	GC Inactive	Non-enhancer lncRNA	-0.0784568	-0.108565	2
BCSlncRNA_064180	NB Inactive	GC Inactive	Non-enhancer lncRNA	0	0	2
BCSlncRNA_064262	NB Inactive	GC Inactive	Non-enhancer lncRNA	0.0211893	1.2857	2
BCSlncRNA_064270	NB Active enhancer	GC Super-enhancer	eRNA	0	0	2
BCSlncRNA_064391	NB Active enhancer	GC Active enhancer	eRNA	0.240531	0.298346	2
BCSlncRNA_064442	NB Inactive	GC Inactive	Non-enhancer lncRNA	0.0353035	0.0923044	2
BCSlncRNA_064458	NB Inactive	GC Inactive	Non-enhancer lncRNA	0.0761366	1.07156	2
BCSlncRNA_064498	NB Inactive	GC Inactive	Non-enhancer lncRNA	4.16334e-17	0.431393	2
BCSlncRNA_064658	NB Inactive	GC Inactive	Non-enhancer lncRNA	0	0	2
BCSlncRNA_064659	NB Inactive	GC Inactive	Non-enhancer lncRNA	0	0	2
BCSlncRNA_064975	NB Inactive	GC Inactive	Non-enhancer lncRNA	0	0	2
BCSlncRNA_065019	NB Inactive	GC Inactive	Non-enhancer lncRNA	0	0	2
BCSlncRNA_065292	NB Poised enhancer	GC Poised enhancer	eRNA	0	0.116181	2
BCSlncRNA_065352	NB Active enhancer	GC Super-enhancer	eRNA	0.294734	0.438243	2
BCSlncRNA_065355	NB Inactive	GC Inactive	Non-enhancer lncRNA	0	0.532856	2
BCSlncRNA_065366	NB Inactive	GC Inactive	Non-enhancer lncRNA	0.0981714	0.246665	2
BCSlncRNA_065367	NB Inactive	GC Inactive	Non-enhancer lncRNA	0.711407	0.706317	2
BCSlncRNA_065533	NB Poised enhancer	GC Active enhancer	eRNA	0.120618	0.50884	2
BCSlncRNA_065704	NB Inactive	GC Inactive	Non-enhancer lncRNA	0	0	2
BCSlncRNA_065786	NB Inactive	GC Poised enhancer	eRNA	0.161253	0.446092	2
BCSlncRNA_065787	NB Inactive	GC Inactive	Non-enhancer lncRNA	0.229019	0.345975	2
BCSlncRNA_065822	NB Inactive	GC Inactive	Non-enhancer lncRNA	2.61293e-17	0	2
BCSlncRNA_065887	NB Inactive	GC Inactive	Non-enhancer lncRNA	0.0423786	1.2857	2
BCSlncRNA_065887	NB Inactive	GC Inactive	Non-enhancer lncRNA	0.0423786	1.2857	2
BCSlncRNA_066035	NB Poised enhancer	GC Active enhancer	eRNA	0.161253	0.884079	2
BCSlncRNA_066055	NB Inactive	GC Inactive	Non-enhancer lncRNA	0.216739	0.612116	2
BCSlncRNA_066059	NB Inactive	GC Inactive	Non-enhancer lncRNA	0.161253	0.612116	2
BCSlncRNA_066095	NB Inactive	GC Inactive	Non-enhancer lncRNA	0.0806265	0.306957	2
BCSlncRNA_066170	NB Inactive	GC Inactive	Non-enhancer lncRNA	0.606241	0.807776	2
BCSlncRNA_066171	NB Inactive	GC Inactive	Non-enhancer lncRNA	0.81919	1.0548	2
BCSlncRNA_066172	NB Active enhancer	GC Super-enhancer	eRNA	0	0.161253	2
BCSlncRNA_066173	NB Inactive	GC Inactive	Non-enhancer lncRNA	0	0	2
BCSlncRNA_066371	NB Inactive	GC Inactive	Non-enhancer lncRNA	0	0	2
BCSlncRNA_066657	NB Poised enhancer	GC Super-enhancer	eRNA	0.11126	0.154907	2
BCSlncRNA_066668	NB Inactive	GC Inactive	Non-enhancer lncRNA	0	0	2
BCSlncRNA_066675	NB Inactive	GC Inactive	Non-enhancer lncRNA	0.161253	0.662698	2
BCSlncRNA_066676	NB Inactive	GC Inactive	Non-enhancer lncRNA	-0.0653033	-0.00343638	2
BCSlncRNA_066677	NB Inactive	GC Inactive	Non-enhancer lncRNA	0.244502	0.0433732	2
BCSlncRNA_066920	NB Inactive	GC Inactive	Non-enhancer lncRNA	0.255024	0.161253	2
BCSlncRNA_067248	NB Poised enhancer	GC Active enhancer	eRNA	4.16334e-17	0.412996	2
BCSlncRNA_067275	NB Inactive	GC Inactive	Non-enhancer lncRNA	0	0	2
BCSlncRNA_067291	NB Inactive	GC Inactive	Non-enhancer lncRNA	4.16334e-17	0.220177	2
BCSlncRNA_067301	NB Inactive	GC Inactive	Non-enhancer lncRNA	0	0.0631945	2
BCSlncRNA_067410	NB Active enhancer	GC Super-enhancer	eRNA	0.014505	0.564214	2
BCSlncRNA_067412	NB Super-enhancer	GC Super-enhancer	eRNA	0.289901	0.643038	2
BCSlncRNA_067413	NB Super-enhancer	GC Super-enhancer	eRNA	0.079292	0.357773	2
BCSlncRNA_067460	NB Inactive	GC Poised enhancer	eRNA	0	0	2
BCSlncRNA_067479	NB Inactive	GC Inactive	Non-enhancer lncRNA	-0.0461121	0.261011	2
BCSlncRNA_067527	NB Inactive	GC Inactive	Non-enhancer lncRNA	0.33367	0.529465	2
BCSlncRNA_067528	NB Active enhancer	GC Active enhancer	eRNA	0.231886	-0.252033	2
BCSlncRNA_067591	NB Inactive	GC Inactive	Non-enhancer lncRNA	0	0	2
BCSlncRNA_067595	NB Inactive	GC Inactive	Non-enhancer lncRNA	0	0	2
BCSlncRNA_067690	NB Inactive	GC Inactive	Non-enhancer lncRNA	0	0	2
BCSlncRNA_067960	NB Active enhancer	GC Active enhancer	eRNA	0.0748931	0.146449	2
BCSlncRNA_068728	NB Inactive	GC Inactive	Non-enhancer lncRNA	0.0377241	0.257659	2
BCSlncRNA_068768	NB Inactive	GC Super-enhancer	eRNA	4.16334e-17	0.413021	2
BCSlncRNA_068829	NB Inactive	GC Inactive	Non-enhancer lncRNA	0	0	2
BCSlncRNA_068837	NB Inactive	GC Poised enhancer	eRNA	0	0	2
BCSlncRNA_069072	NB Inactive	GC Inactive	Non-enhancer lncRNA	-0.0716935	-0.175258	2
BCSlncRNA_069073	NB Active enhancer	GC Active enhancer	eRNA	0	-0.0734446	2
BCSlncRNA_069119	NB Inactive	GC Inactive	Non-enhancer lncRNA	0.216579	0.326816	2
BCSlncRNA_069184	NB Inactive	GC Inactive	Non-enhancer lncRNA	1.38778e-17	-0.000318376	2
BCSlncRNA_069190	NB Active enhancer	GC Active enhancer	eRNA	5.55112e-17	0.0407226	2
BCSlncRNA_069274	NB Inactive	GC Inactive	Non-enhancer lncRNA	-0.163758	0.000408048	2
BCSlncRNA_069424	NB Active enhancer	GC Active enhancer	eRNA	0	0	2
BCSlncRNA_069454	NB Super-enhancer	GC Super-enhancer	eRNA	0.0538942	0.358432	2
BCSlncRNA_069561	NB Active enhancer	GC Super-enhancer	eRNA	0.453563	0.552739	2
BCSlncRNA_069563	NB Active enhancer	GC Super-enhancer	eRNA	0	0	2
BCSlncRNA_069569	NB Inactive	GC Inactive	Non-enhancer lncRNA	4.16334e-17	0.158362	2
BCSlncRNA_069580	NB Active enhancer	GC Active enhancer	eRNA	0.0820717	0.0125349	2
BCSlncRNA_069581	NB Active enhancer	GC Active enhancer	eRNA	0.161253	0.745939	2
BCSlncRNA_069593	NB Inactive	GC Active enhancer	eRNA	0	0.486833	2
BCSlncRNA_070022	NB Active enhancer	GC Active enhancer	eRNA	0.159809	0.774528	2
BCSlncRNA_070417	NB Inactive	GC Inactive	Non-enhancer lncRNA	0.119071	0.285996	2
BCSlncRNA_070425	NB Super-enhancer	GC Super-enhancer	eRNA	0	0	2
BCSlncRNA_070633	NB Inactive	GC Inactive	Non-enhancer lncRNA	0	0.135239	2
BCSlncRNA_070655	NB Inactive	GC Active enhancer	eRNA	0	0.176313	2
BCSlncRNA_070701	NB Super-enhancer	GC Super-enhancer	eRNA	0.0843632	0.255024	2
BCSlncRNA_070702	NB Inactive	GC Inactive	Non-enhancer lncRNA	0.302214	0.569085	2
BCSlncRNA_071052	NB Inactive	GC Poised enhancer	eRNA	4.16334e-17	0.385083	2
BCSlncRNA_071086	NB Active enhancer	GC Super-enhancer	eRNA	0.23511	0.456173	2
BCSlncRNA_071094	NB Inactive	GC Inactive	Non-enhancer lncRNA	0.115148	0.277829	2
BCSlncRNA_071094	NB Inactive	GC Inactive	Non-enhancer lncRNA	0.115148	0.277829	2
BCSlncRNA_071097	NB Active enhancer	GC Active enhancer	eRNA	0.161253	0.724119	2
BCSlncRNA_071521	NB Active enhancer	GC Active enhancer	eRNA	0.161253	0.774528	2
BCSlncRNA_071971	NB Poised enhancer	GC Super-enhancer	eRNA	0	0	2
BCSlncRNA_072006	NB Inactive	GC Active enhancer	eRNA	4.16334e-17	0.519392	2
BCSlncRNA_072040	NB Inactive	GC Inactive	Non-enhancer lncRNA	0.469328	0.569085	2
ENSG00000177699.4	NB Inactive	GC Inactive	Non-enhancer lncRNA	0	0	2
ENSG00000182109.3	NB Inactive	GC Inactive	Non-enhancer lncRNA	0	0	2
ENSG00000197813.4	NB Inactive	GC Inactive	Non-enhancer lncRNA	-0.238868	-0.363328	2
ENSG00000203645.2	NB Inactive	GC Inactive	Non-enhancer lncRNA	4.16334e-17	4.16334e-17	2
ENSG00000203739.3	NB Inactive	GC Inactive	Non-enhancer lncRNA	0.0869838	0.782132	2
ENSG00000204277.1	NB Inactive	GC Inactive	Non-enhancer lncRNA	0.119071	0.241722	2
ENSG00000213468.3	NB Inactive	GC Inactive	Non-enhancer lncRNA	0.161253	0.161253	2
ENSG00000218018.2	NB Inactive	GC Inactive	Non-enhancer lncRNA	-0.0887725	-0.0421816	2
ENSG00000222042.1	NB Inactive	GC Inactive	Non-enhancer lncRNA	0	0.0437752	2
ENSG00000223623.1	NB Inactive	GC Inactive	Non-enhancer lncRNA	0.219624	0.56019	2
ENSG00000224029.1	NB Inactive	GC Inactive	Non-enhancer lncRNA	0	0	2
ENSG00000224137.1	NB Inactive	GC Inactive	Non-enhancer lncRNA	0.555228	0.742378	2
ENSG00000224184.1	NB Inactive	GC Inactive	Non-enhancer lncRNA	0.161253	0.743445	2
ENSG00000224220.1	NB Inactive	GC Inactive	Non-enhancer lncRNA	0	0	2
ENSG00000224638.1	NB Inactive	GC Inactive	Non-enhancer lncRNA	0	0.204431	2
ENSG00000224648.1	NB Inactive	GC Inactive	Non-enhancer lncRNA	0.223048	0.447221	2
ENSG00000225331.1	NB Inactive	GC Inactive	Non-enhancer lncRNA	0.584735	0.568868	2
ENSG00000226308.1	NB Inactive	GC Inactive	Non-enhancer lncRNA	0	0	2
ENSG00000226571.1	NB Inactive	GC Inactive	Non-enhancer lncRNA	0	0	2
ENSG00000226782.2	NB Inactive	GC Inactive	Non-enhancer lncRNA	0.0360867	0.161253	2
ENSG00000227484.1	NB Inactive	GC Inactive	Non-enhancer lncRNA	0	0	2
ENSG00000227920.2	NB Inactive	GC Inactive	Non-enhancer lncRNA	0.199601	0.427419	2
ENSG00000228005.1	NB Inactive	GC Inactive	Non-enhancer lncRNA	0	0	2
ENSG00000228427.1	NB Inactive	GC Inactive	Non-enhancer lncRNA	0.0700586	0.0812047	2
ENSG00000228495.1	NB Inactive	GC Inactive	Non-enhancer lncRNA	1.24532	1.23622	2
ENSG00000228634.1	NB Inactive	GC Inactive	Non-enhancer lncRNA	0	0	2
ENSG00000228839.1	NB Inactive	GC Inactive	Non-enhancer lncRNA	0	0	2
ENSG00000229056.2	NB Inactive	GC Inactive	Non-enhancer lncRNA	0	0	2
ENSG00000229531.1	NB Inactive	GC Inactive	Non-enhancer lncRNA	0	0	2
ENSG00000229869.1	NB Inactive	GC Inactive	Non-enhancer lncRNA	0	0.139237	2
ENSG00000229955.1	NB Inactive	GC Inactive	Non-enhancer lncRNA	0	0	2
ENSG00000230138.1	NB Inactive	GC Inactive	Non-enhancer lncRNA	0	0.161253	2
ENSG00000230943.1	NB Inactive	GC Inactive	Non-enhancer lncRNA	0.0590888	0.0883698	2
ENSG00000231090.1	NB Inactive	GC Inactive	Non-enhancer lncRNA	4.16334e-17	0.119071	2
ENSG00000231119.2	NB Inactive	GC Inactive	Non-enhancer lncRNA	0	0	2
ENSG00000231346.1	NB Inactive	GC Inactive	Non-enhancer lncRNA	0	0	2
ENSG00000231621.1	NB Inactive	GC Inactive	Non-enhancer lncRNA	0	0	2
ENSG00000232498.1	NB Inactive	GC Inactive	Non-enhancer lncRNA	0.0141299	0.037375	2
ENSG00000232557.3	NB Inactive	GC Inactive	Non-enhancer lncRNA	0	0	2
ENSG00000232656.3	NB Inactive	GC Inactive	Non-enhancer lncRNA	0.117879	0.239844	2
ENSG00000232693.2	NB Inactive	GC Inactive	Non-enhancer lncRNA	0	0	2
ENSG00000232746.1	NB Inactive	GC Inactive	Non-enhancer lncRNA	0	0.41473	2
ENSG00000233303.1	NB Inactive	GC Inactive	Non-enhancer lncRNA	0	0	2
ENSG00000233396.3	NB Inactive	GC Inactive	Non-enhancer lncRNA	0.468022	1.26191	2
ENSG00000233410.1	NB Inactive	GC Inactive	Non-enhancer lncRNA	0	0	2
ENSG00000233559.1	NB Inactive	GC Inactive	Non-enhancer lncRNA	0	0	2
ENSG00000233695.1	NB Inactive	GC Inactive	Non-enhancer lncRNA	0.0424262	1.11022e-16	2
ENSG00000234506.1	NB Inactive	GC Inactive	Non-enhancer lncRNA	0.133877	0.460265	2
ENSG00000234572.1	NB Inactive	GC Inactive	Non-enhancer lncRNA	-0.0179693	0.248697	2
ENSG00000234913.1	NB Inactive	GC Inactive	Non-enhancer lncRNA	0	0	2
ENSG00000235172.3	NB Inactive	GC Inactive	Non-enhancer lncRNA	0.297205	0.323336	2
ENSG00000235361.1	NB Inactive	GC Inactive	Non-enhancer lncRNA	0	0	2
ENSG00000235621.4	NB Inactive	GC Inactive	Non-enhancer lncRNA	0.297205	0.611984	2
ENSG00000236453.1	NB Inactive	GC Inactive	Non-enhancer lncRNA	5.55112e-17	0.249442	2
ENSG00000236457.1	NB Inactive	GC Inactive	Non-enhancer lncRNA	0	0	2
ENSG00000236495.1	NB Inactive	GC Inactive	Non-enhancer lncRNA	0	0	2
ENSG00000236559.1	NB Inactive	GC Inactive	Non-enhancer lncRNA	0	0	2
ENSG00000236682.1	NB Inactive	GC Inactive	Non-enhancer lncRNA	0	-0.156549	2
ENSG00000236800.1	NB Inactive	GC Inactive	Non-enhancer lncRNA	0.449304	1.1043	2
ENSG00000236864.1	NB Inactive	GC Inactive	Non-enhancer lncRNA	0.134718	0.0448935	2
ENSG00000236977.1	NB Inactive	GC Inactive	Non-enhancer lncRNA	0	0	2
ENSG00000237429.1	NB Inactive	GC Inactive	Non-enhancer lncRNA	0.0796211	0.314912	2
ENSG00000237513.1	NB Inactive	GC Inactive	Non-enhancer lncRNA	0.197003	0.428317	2
ENSG00000237604.1	NB Inactive	GC Inactive	Non-enhancer lncRNA	0.657641	0.768362	2
ENSG00000237738.1	NB Inactive	GC Inactive	Non-enhancer lncRNA	0	0	2
ENSG00000238141.2	NB Inactive	GC Inactive	Non-enhancer lncRNA	0	0	2
ENSG00000240449.1	NB Inactive	GC Inactive	Non-enhancer lncRNA	0.0806265	-0.0878447	2
ENSG00000242522.1	NB Inactive	GC Inactive	Non-enhancer lncRNA	0	0	2
ENSG00000242628.1	NB Inactive	GC Inactive	Non-enhancer lncRNA	0	0	2
ENSG00000245080.4	NB Inactive	GC Inactive	Non-enhancer lncRNA	0	0	2
ENSG00000245261.1	NB Inactive	GC Inactive	Non-enhancer lncRNA	0	0	2
ENSG00000245532.4	NB Inactive	GC Inactive	Non-enhancer lncRNA	0.945006	0.839177	2
ENSG00000245869.2	NB Inactive	GC Inactive	Non-enhancer lncRNA	0	0	2
ENSG00000247844.1	NB Inactive	GC Inactive	Non-enhancer lncRNA	0.0161719	0.0517621	2
ENSG00000248243.1	NB Inactive	GC Inactive	Non-enhancer lncRNA	0.255024	0.435937	2
ENSG00000248599.1	NB Inactive	GC Inactive	Non-enhancer lncRNA	0.41473	0.377267	2
ENSG00000248664.1	NB Inactive	GC Inactive	Non-enhancer lncRNA	0.297205	1.16028	2
ENSG00000249112.1	NB Inactive	GC Inactive	Non-enhancer lncRNA	0	0	2
ENSG00000249423.1	NB Inactive	GC Inactive	Non-enhancer lncRNA	0.356803	0.677878	2
ENSG00000249694.2	NB Inactive	GC Inactive	Non-enhancer lncRNA	0	0.600569	2
ENSG00000250411.1	NB Inactive	GC Inactive	Non-enhancer lncRNA	4.16334e-17	4.16334e-17	2
ENSG00000250850.2	NB Inactive	GC Inactive	Non-enhancer lncRNA	0	0	2
ENSG00000251456.1	NB Inactive	GC Inactive	Non-enhancer lncRNA	0	0	2
ENSG00000253140.1	NB Inactive	GC Inactive	Non-enhancer lncRNA	0.0925452	0.11933	2
ENSG00000253389.2	NB Inactive	GC Inactive	Non-enhancer lncRNA	0	0	2
ENSG00000253490.1	NB Inactive	GC Inactive	Non-enhancer lncRNA	0.437071	0.896091	2
ENSG00000253666.1	NB Inactive	GC Inactive	Non-enhancer lncRNA	0.0400241	0.240257	2
ENSG00000253701.1	NB Inactive	GC Inactive	Non-enhancer lncRNA	-0.292699	-0.693884	2
ENSG00000253853.1	NB Inactive	GC Inactive	Non-enhancer lncRNA	0.168928	0.148998	2
ENSG00000253924.1	NB Inactive	GC Inactive	Non-enhancer lncRNA	0	0	2
ENSG00000254248.1	NB Inactive	GC Inactive	Non-enhancer lncRNA	0	0	2
ENSG00000254281.1	NB Inactive	GC Inactive	Non-enhancer lncRNA	0	0	2
ENSG00000254288.1	NB Inactive	GC Inactive	Non-enhancer lncRNA	0.0316229	0.174948	2
ENSG00000254319.1	NB Inactive	GC Inactive	Non-enhancer lncRNA	0.159809	0.201058	2
ENSG00000254364.1	NB Inactive	GC Inactive	Non-enhancer lncRNA	0.0587097	0.128769	2
ENSG00000254460.1	NB Inactive	GC Inactive	Non-enhancer lncRNA	0	0	2
ENSG00000254693.1	NB Inactive	GC Inactive	Non-enhancer lncRNA	0	0	2
ENSG00000254775.1	NB Inactive	GC Inactive	Non-enhancer lncRNA	0.0571425	0.363398	2
ENSG00000254777.1	NB Inactive	GC Inactive	Non-enhancer lncRNA	0.711407	0.706317	2
ENSG00000255328.1	NB Inactive	GC Inactive	Non-enhancer lncRNA	0	0	2
ENSG00000255363.1	NB Inactive	GC Inactive	Non-enhancer lncRNA	0.161253	0.311704	2
ENSG00000255479.1	NB Inactive	GC Inactive	Non-enhancer lncRNA	0.0028809	0.147474	2
ENSG00000255856.1	NB Inactive	GC Inactive	Non-enhancer lncRNA	0	-0.376266	2
ENSG00000255949.1	NB Inactive	GC Inactive	Non-enhancer lncRNA	0	0	2
ENSG00000255968.1	NB Inactive	GC Inactive	Non-enhancer lncRNA	0.297256	0.541565	2
ENSG00000256672.1	NB Inactive	GC Inactive	Non-enhancer lncRNA	0.094717	0.147368	2
ENSG00000257275.2	NB Inactive	GC Inactive	Non-enhancer lncRNA	-0.045323	-0.0461121	2
ENSG00000258082.1	NB Inactive	GC Inactive	Non-enhancer lncRNA	0.297205	0.341166	2
ENSG00000258216.1	NB Inactive	GC Inactive	Non-enhancer lncRNA	0.114368	0.241725	2
ENSG00000258725.1	NB Inactive	GC Inactive	Non-enhancer lncRNA	0	0	2
ENSG00000258843.1	NB Inactive	GC Inactive	Non-enhancer lncRNA	0	0	2
ENSG00000258927.1	NB Inactive	GC Inactive	Non-enhancer lncRNA	5.55112e-17	0.161253	2
ENSG00000259252.1	NB Inactive	GC Inactive	Non-enhancer lncRNA	2.77556e-17	0.67891	2
ENSG00000259375.1	NB Inactive	GC Inactive	Non-enhancer lncRNA	0	0	2
ENSG00000259453.1	NB Inactive	GC Inactive	Non-enhancer lncRNA	0	0	2
ENSG00000259503.1	NB Inactive	GC Inactive	Non-enhancer lncRNA	0.161253	0.354045	2
ENSG00000259793.1	NB Inactive	GC Inactive	Non-enhancer lncRNA	-0.401056	-0.428783	2
ENSG00000259883.1	NB Inactive	GC Inactive	Non-enhancer lncRNA	0	0	2
ENSG00000259953.1	NB Inactive	GC Inactive	Non-enhancer lncRNA	0.0806265	0.357773	2
ENSG00000259989.1	NB Inactive	GC Inactive	Non-enhancer lncRNA	0.215344	0.700578	2
ENSG00000260030.1	NB Inactive	GC Inactive	Non-enhancer lncRNA	0.161253	0.123788	2
ENSG00000260063.1	NB Inactive	GC Inactive	Non-enhancer lncRNA	-0.303196	-0.434782	2
ENSG00000260111.1	NB Inactive	GC Inactive	Non-enhancer lncRNA	0	0	2
ENSG00000260492.1	NB Inactive	GC Inactive	Non-enhancer lncRNA	0.137589	0.272651	2
ENSG00000260655.1	NB Super-enhancer	GC Super-enhancer	eRNA	-1.92012	-1.80652	2
ENSG00000260719.1	NB Inactive	GC Inactive	Non-enhancer lncRNA	0	0	2
ENSG00000260823.1	NB Inactive	GC Inactive	Non-enhancer lncRNA	0.0261103	0.135249	2
ENSG00000261114.1	NB Active enhancer	GC Super-enhancer	eRNA	0	0	2
ENSG00000261135.1	NB Active enhancer	GC Super-enhancer	eRNA	1.27974	1.96057	2
ENSG00000261270.1	NB Inactive	GC Inactive	Non-enhancer lncRNA	0	0	2
ENSG00000261399.1	NB Inactive	GC Inactive	Non-enhancer lncRNA	0	0	2
ENSG00000261471.1	NB Inactive	GC Inactive	Non-enhancer lncRNA	0	0	2
ENSG00000261488.1	NB Inactive	GC Inactive	Non-enhancer lncRNA	0	0	2
ENSG00000262412.1	NB Inactive	GC Inactive	Non-enhancer lncRNA	0	0	2
ENSG00000264072.1	NB Inactive	GC Inactive	Non-enhancer lncRNA	0.0843632	0.470431	2
ENSG00000265206.2	NB Inactive	GC Inactive	Non-enhancer lncRNA	0.0765743	0.0195338	2
ENSG00000265907.1	NB Inactive	GC Inactive	Non-enhancer lncRNA	0	0	2
ENSG00000266913.1	NB Inactive	GC Inactive	Non-enhancer lncRNA	0.286839	0.217644	2
ENSG00000267016.1	NB Inactive	GC Inactive	Non-enhancer lncRNA	0	0	2
ENSG00000267263.1	NB Inactive	GC Inactive	Non-enhancer lncRNA	0	0	2
ENSG00000267265.1	NB Inactive	GC Inactive	Non-enhancer lncRNA	0.513032	0.496835	2
ENSG00000267519.2	NB Active enhancer	GC Active enhancer	eRNA	0	0.0425436	2
ENSG00000267521.1	NB Inactive	GC Inactive	Non-enhancer lncRNA	0.206562	-0.0732302	2
ENSG00000267701.1	NB Active enhancer	GC Inactive	eRNA	0	0	2
ENSG00000267737.1	NB Inactive	GC Inactive	Non-enhancer lncRNA	0.340576	0.338482	2
ENSG00000267764.1	NB Inactive	GC Inactive	Non-enhancer lncRNA	0	0	2
ENSG00000267766.1	NB Inactive	GC Inactive	Non-enhancer lncRNA	0	0	2
ENSG00000268804.1	NB Inactive	GC Inactive	Non-enhancer lncRNA	0.658545	0.695905	2
ENSG00000269578.1	NB Inactive	GC Inactive	Non-enhancer lncRNA	0	0	2
ENSG00000269944.1	NB Inactive	GC Super-enhancer	eRNA	0	0	2
ENSG00000270030.1	NB Active enhancer	GC Active enhancer	eRNA	0	0	2
ENSG00000270599.1	NB Inactive	GC Inactive	Non-enhancer lncRNA	0	0	2
ENSG00000271046.1	NB Inactive	GC Inactive	Non-enhancer lncRNA	-0.299356	-1.15734	2
ENSG00000271314.1	NB Inactive	GC Active enhancer	eRNA	0	0	2
ENSG00000272198.1	NB Inactive	GC Inactive	Non-enhancer lncRNA	0	0	2
ENSG00000272666.1	NB Inactive	GC Inactive	Non-enhancer lncRNA	-0.166153	-0.489818	2
ENSG00000272834.1	NB Poised enhancer	GC Inactive	eRNA	0	0	2
ENSG00000273027.1	NB Inactive	GC Inactive	Non-enhancer lncRNA	0	0	2
ENSG00000273272.1	NB Inactive	GC Inactive	Non-enhancer lncRNA	-0.166153	-0.489818	2
ENSG00000273338.1	NB Inactive	GC Inactive	Non-enhancer lncRNA	0	0	2
ENSG00000273375.1	NB Poised enhancer	GC Active enhancer	eRNA	0	0	2
ENSG00000273451.1	NB Inactive	GC Inactive	Non-enhancer lncRNA	0	0	2
BCSlncRNA_000079	NB Inactive	GC Inactive	Non-enhancer lncRNA	-0.138618	-0.176091	3
BCSlncRNA_000716	NB Inactive	GC Inactive	Non-enhancer lncRNA	4.16334e-17	-0.0153223	3
BCSlncRNA_000747	NB Poised enhancer	GC Active enhancer	eRNA	-0.0421816	0.10378	3
BCSlncRNA_000761	NB Inactive	GC Inactive	Non-enhancer lncRNA	-0.0711453	0.0740632	3
BCSlncRNA_000868	NB Inactive	GC Inactive	Non-enhancer lncRNA	0	0	3
BCSlncRNA_000973	NB Inactive	GC Inactive	Non-enhancer lncRNA	4.16334e-17	-0.622866	3
BCSlncRNA_001012	NB Inactive	GC Inactive	Non-enhancer lncRNA	0	0	3
BCSlncRNA_001770	NB Inactive	GC Inactive	Non-enhancer lncRNA	-0.224356	-0.0638773	3
BCSlncRNA_001783	NB Inactive	GC Inactive	Non-enhancer lncRNA	-0.0989896	4.16334e-17	3
BCSlncRNA_001803	NB Inactive	GC Inactive	Non-enhancer lncRNA	-0.0829792	2.77556e-17	3
BCSlncRNA_001973	NB Inactive	GC Inactive	Non-enhancer lncRNA	0	0	3
BCSlncRNA_002034	NB Inactive	GC Inactive	Non-enhancer lncRNA	0	0	3
BCSlncRNA_002406	NB Poised enhancer	GC Super-enhancer	eRNA	-0.310906	-0.517501	3
BCSlncRNA_002747	NB Inactive	GC Inactive	Non-enhancer lncRNA	0	0	3
BCSlncRNA_002749	NB Inactive	GC Inactive	Non-enhancer lncRNA	-1.38778e-17	-0.446476	3
BCSlncRNA_002802	NB Inactive	GC Inactive	Non-enhancer lncRNA	-0.290925	-0.162692	3
BCSlncRNA_002830	NB Inactive	GC Inactive	Non-enhancer lncRNA	0	0	3
BCSlncRNA_002967	NB Active enhancer	GC Poised enhancer	eRNA	0	-0.00346053	3
BCSlncRNA_003014	NB Inactive	GC Inactive	Non-enhancer lncRNA	0	0.0843632	3
BCSlncRNA_003411	NB Inactive	GC Inactive	Non-enhancer lncRNA	0	-0.0421816	3
BCSlncRNA_003437	NB Inactive	GC Inactive	Non-enhancer lncRNA	0	0	3
BCSlncRNA_003515	NB Inactive	GC Inactive	Non-enhancer lncRNA	0	0	3
BCSlncRNA_003989	NB Active enhancer	GC Poised enhancer	eRNA	0.161253	0.130953	3
BCSlncRNA_004027	NB Inactive	GC Inactive	Non-enhancer lncRNA	0	0	3
BCSlncRNA_004345	NB Poised enhancer	GC Poised enhancer	eRNA	0	0	3
BCSlncRNA_004346	NB Poised enhancer	GC Poised enhancer	eRNA	-0.0748004	0.0351806	3
BCSlncRNA_004357	NB Inactive	GC Inactive	Non-enhancer lncRNA	0	0	3
BCSlncRNA_004418	NB Poised enhancer	GC Poised enhancer	eRNA	0	0.294734	3
BCSlncRNA_004495	NB Active enhancer	GC Poised enhancer	eRNA	-0.0799045	0	3
BCSlncRNA_004776	NB Active enhancer	GC Active enhancer	eRNA	0	0	3
BCSlncRNA_004777	NB Inactive	GC Inactive	Non-enhancer lncRNA	0	0	3
BCSlncRNA_004778	NB Inactive	GC Inactive	Non-enhancer lncRNA	0	0	3
BCSlncRNA_005081	NB Inactive	GC Inactive	Non-enhancer lncRNA	-0.369261	-0.272641	3
BCSlncRNA_005082	NB Inactive	GC Inactive	Non-enhancer lncRNA	-0.10721	-0.139988	3
BCSlncRNA_005083	NB Inactive	GC Inactive	Non-enhancer lncRNA	-0.534026	-0.61574	3
BCSlncRNA_005291	NB Inactive	GC Inactive	Non-enhancer lncRNA	0	0	3
BCSlncRNA_005319	NB Inactive	GC Poised enhancer	eRNA	0.614324	1.54395	3
BCSlncRNA_005412	NB Inactive	GC Inactive	Non-enhancer lncRNA	0	-0.465486	3
BCSlncRNA_005547	NB Inactive	GC Inactive	Non-enhancer lncRNA	0	0	3
BCSlncRNA_005590	NB Super-enhancer	GC Poised enhancer	eRNA	-0.402777	-0.276002	3
BCSlncRNA_005683	NB Inactive	GC Inactive	Non-enhancer lncRNA	-0.110429	-0.273804	3
BCSlncRNA_005685	NB Super-enhancer	GC Poised enhancer	eRNA	0.0390471	0.456222	3
BCSlncRNA_005787	NB Inactive	GC Inactive	Non-enhancer lncRNA	0	-0.0629578	3
BCSlncRNA_005845	NB Inactive	GC Inactive	Non-enhancer lncRNA	0.0758346	0.196047	3
BCSlncRNA_005973	NB Poised enhancer	GC Super-enhancer	eRNA	0.161253	0.199231	3
BCSlncRNA_005982	NB Poised enhancer	GC Poised enhancer	eRNA	0	0.00843014	3
BCSlncRNA_006028	NB Inactive	GC Inactive	Non-enhancer lncRNA	0	0	3
BCSlncRNA_006042	NB Poised enhancer	GC Super-enhancer	eRNA	0	0.344688	3
BCSlncRNA_006054	NB Active enhancer	GC Active enhancer	eRNA	0	-0.131619	3
BCSlncRNA_006202	NB Poised enhancer	GC Poised enhancer	eRNA	-0.0326188	-0.0413927	3
BCSlncRNA_006211	NB Inactive	GC Inactive	Non-enhancer lncRNA	-0.239266	-0.285335	3
BCSlncRNA_006492	NB Active enhancer	GC Active enhancer	eRNA	0.121494	0.591372	3
BCSlncRNA_006493	NB Inactive	GC Poised enhancer	eRNA	4.16334e-17	0.610605	3
BCSlncRNA_006494	NB Inactive	GC Inactive	Non-enhancer lncRNA	0.0882829	0.680344	3
BCSlncRNA_006498	NB Active enhancer	GC Poised enhancer	eRNA	0.178334	0.330415	3
BCSlncRNA_006518	NB Super-enhancer	GC Poised enhancer	eRNA	0	0	3
BCSlncRNA_006560	NB Poised enhancer	GC Poised enhancer	eRNA	0	0.378564	3
BCSlncRNA_007020	NB Inactive	GC Inactive	Non-enhancer lncRNA	0.968912	0.504881	3
BCSlncRNA_007063	NB Inactive	GC Inactive	Non-enhancer lncRNA	0	0	3
BCSlncRNA_007083	NB Inactive	GC Inactive	Non-enhancer lncRNA	0.064343	-0.0806265	3
BCSlncRNA_007088	NB Inactive	GC Inactive	Non-enhancer lncRNA	-0.0806265	4.16334e-17	3
BCSlncRNA_007371	NB Inactive	GC Super-enhancer	eRNA	0	-0.0160132	3
BCSlncRNA_007388	NB Inactive	GC Inactive	Non-enhancer lncRNA	0	0	3
BCSlncRNA_007652	NB Inactive	GC Inactive	Non-enhancer lncRNA	0	0	3
BCSlncRNA_007974	NB Inactive	GC Inactive	Non-enhancer lncRNA	0	-2.77556e-17	3
BCSlncRNA_008035	NB Super-enhancer	GC Inactive	eRNA	-0.0704073	-0.275542	3
BCSlncRNA_008057	NB Inactive	GC Inactive	Non-enhancer lncRNA	4.16334e-17	0.0806265	3
BCSlncRNA_008640	NB Inactive	GC Inactive	Non-enhancer lncRNA	0.58805	0.505925	3
BCSlncRNA_008727	NB Inactive	GC Inactive	Non-enhancer lncRNA	0	-0.0394571	3
BCSlncRNA_008736	NB Active enhancer	GC Active enhancer	eRNA	0.137091	0.160903	3
BCSlncRNA_008952	NB Inactive	GC Inactive	Non-enhancer lncRNA	0	0	3
BCSlncRNA_008953	NB Poised enhancer	GC Poised enhancer	eRNA	0	0	3
BCSlncRNA_008992	NB Inactive	GC Inactive	Non-enhancer lncRNA	0	0	3
BCSlncRNA_009171	NB Inactive	GC Inactive	Non-enhancer lncRNA	-0.00432137	0	3
BCSlncRNA_009251	NB Inactive	GC Inactive	Non-enhancer lncRNA	0	0	3
BCSlncRNA_009360	NB Inactive	GC Inactive	Non-enhancer lncRNA	0	0	3
BCSlncRNA_009374	NB Inactive	GC Inactive	Non-enhancer lncRNA	0	0	3
BCSlncRNA_009543	NB Inactive	GC Inactive	Non-enhancer lncRNA	-0.0959455	0.133814	3
BCSlncRNA_009896	NB Inactive	GC Inactive	Non-enhancer lncRNA	0.0321166	-0.0230238	3
BCSlncRNA_009995	NB Inactive	GC Inactive	Non-enhancer lncRNA	0	0.161253	3
BCSlncRNA_010043	NB Active enhancer	GC Active enhancer	eRNA	0.0265945	0	3
BCSlncRNA_010048	NB Inactive	GC Inactive	Non-enhancer lncRNA	0.0890795	0.216579	3
BCSlncRNA_010075	NB Inactive	GC Inactive	Non-enhancer lncRNA	-0.180699	-0.525608	3
BCSlncRNA_010299	NB Inactive	GC Inactive	Non-enhancer lncRNA	0	0.161253	3
BCSlncRNA_010327	NB Poised enhancer	GC Inactive	eRNA	4.16334e-17	-0.0421816	3
BCSlncRNA_010438	NB Inactive	GC Inactive	Non-enhancer lncRNA	0	0	3
BCSlncRNA_010587	NB Super-enhancer	GC Poised enhancer	eRNA	0.177295	0.0154356	3
BCSlncRNA_011000	NB Inactive	GC Inactive	Non-enhancer lncRNA	0	0	3
BCSlncRNA_011162	NB Inactive	GC Inactive	Non-enhancer lncRNA	0	0	3
BCSlncRNA_011224	NB Inactive	GC Inactive	Non-enhancer lncRNA	0	0	3
BCSlncRNA_011225	NB Poised enhancer	GC Poised enhancer	eRNA	0	0	3
BCSlncRNA_011254	NB Inactive	GC Inactive	Non-enhancer lncRNA	-0.165541	-0.191451	3
BCSlncRNA_011416	NB Super-enhancer	GC Super-enhancer	eRNA	0.328699	1.05891	3
BCSlncRNA_011621	NB Inactive	GC Inactive	Non-enhancer lncRNA	0	0.497428	3
BCSlncRNA_011681	NB Inactive	GC Inactive	Non-enhancer lncRNA	0.161253	0.569583	3
BCSlncRNA_011719	NB Poised enhancer	GC Poised enhancer	eRNA	2.77556e-17	0.291922	3
BCSlncRNA_011809	NB Inactive	GC Inactive	Non-enhancer lncRNA	0.0527435	0.638881	3
BCSlncRNA_012385	NB Inactive	GC Inactive	Non-enhancer lncRNA	0	0	3
BCSlncRNA_012405	NB Super-enhancer	GC Poised enhancer	eRNA	0.336546	0.0938101	3
BCSlncRNA_012406	NB Inactive	GC Inactive	Non-enhancer lncRNA	0.701127	0.554813	3
BCSlncRNA_012745	NB Active enhancer	GC Poised enhancer	eRNA	0	0	3
BCSlncRNA_012747	NB Inactive	GC Inactive	Non-enhancer lncRNA	-0.0170333	0.0140038	3
BCSlncRNA_013095	NB Active enhancer	GC Poised enhancer	eRNA	-0.0421816	-0.0183452	3
BCSlncRNA_013228	NB Super-enhancer	GC Super-enhancer	eRNA	4.16334e-17	0.641168	3
BCSlncRNA_013515	NB Super-enhancer	GC Super-enhancer	eRNA	0.406281	0.634868	3
BCSlncRNA_013623	NB Inactive	GC Inactive	Non-enhancer lncRNA	0	0	3
BCSlncRNA_013627	NB Inactive	GC Inactive	Non-enhancer lncRNA	-0.0791812	0	3
BCSlncRNA_013668	NB Inactive	GC Inactive	Non-enhancer lncRNA	0.0374408	0.777765	3
BCSlncRNA_013955	NB Inactive	GC Inactive	Non-enhancer lncRNA	0	0	3
BCSlncRNA_014258	NB Inactive	GC Inactive	Non-enhancer lncRNA	-0.071882	0.074853	3
BCSlncRNA_014467	NB Inactive	GC Inactive	Non-enhancer lncRNA	0	-0.142389	3
BCSlncRNA_014597	NB Inactive	GC Inactive	Non-enhancer lncRNA	0	-0.0421816	3
BCSlncRNA_014623	NB Poised enhancer	GC Super-enhancer	eRNA	4.16334e-17	0.0898573	3
BCSlncRNA_014794	NB Inactive	GC Inactive	Non-enhancer lncRNA	0	0	3
BCSlncRNA_014894	NB Poised enhancer	GC Poised enhancer	eRNA	0	0	3
BCSlncRNA_015044	NB Inactive	GC Inactive	Non-enhancer lncRNA	0.0843632	0.166164	3
BCSlncRNA_015053	NB Inactive	GC Inactive	Non-enhancer lncRNA	-0.0136786	-0.205451	3
BCSlncRNA_015054	NB Inactive	GC Poised enhancer	eRNA	0.0453098	-0.134575	3
BCSlncRNA_015102	NB Inactive	GC Inactive	Non-enhancer lncRNA	0	0.255024	3
BCSlncRNA_015788	NB Inactive	GC Inactive	Non-enhancer lncRNA	0	0	3
BCSlncRNA_015891	NB Inactive	GC Inactive	Non-enhancer lncRNA	0.297205	0.640484	3
BCSlncRNA_015981	NB Inactive	GC Inactive	Non-enhancer lncRNA	-0.401401	-0.565668	3
BCSlncRNA_015983	NB Inactive	GC Active enhancer	eRNA	-0.214314	0.0766782	3
BCSlncRNA_015997	NB Inactive	GC Inactive	Non-enhancer lncRNA	0	0	3
BCSlncRNA_016103	NB Poised enhancer	GC Poised enhancer	eRNA	0	0	3
BCSlncRNA_016321	NB Inactive	GC Inactive	Non-enhancer lncRNA	0.160485	0.252917	3
BCSlncRNA_016681	NB Inactive	GC Inactive	Non-enhancer lncRNA	4.16334e-17	0.448548	3
BCSlncRNA_016737	NB Inactive	GC Inactive	Non-enhancer lncRNA	0.0453098	0.0276389	3
BCSlncRNA_016749	NB Inactive	GC Inactive	Non-enhancer lncRNA	0.326496	0.0898403	3
BCSlncRNA_016756	NB Active enhancer	GC Active enhancer	eRNA	0.0898403	0.218612	3
BCSlncRNA_016761	NB Poised enhancer	GC Poised enhancer	eRNA	0.0853339	0.161253	3
BCSlncRNA_016777	NB Inactive	GC Poised enhancer	eRNA	0	0	3
BCSlncRNA_016786	NB Active enhancer	GC Poised enhancer	eRNA	-0.0220684	0	3
BCSlncRNA_017433	NB Inactive	GC Inactive	Non-enhancer lncRNA	0	0.205187	3
BCSlncRNA_017485	NB Inactive	GC Poised enhancer	eRNA	0	0.293496	3
BCSlncRNA_017487	NB Inactive	GC Inactive	Non-enhancer lncRNA	0	0.228177	3
BCSlncRNA_017507	NB Poised enhancer	GC Active enhancer	eRNA	0	0.460443	3
BCSlncRNA_017559	NB Inactive	GC Poised enhancer	eRNA	4.16334e-17	0.370246	3
BCSlncRNA_017623	NB Active enhancer	GC Active enhancer	eRNA	0.187837	0.0806265	3
BCSlncRNA_017952	NB Inactive	GC Inactive	Non-enhancer lncRNA	0	0.872753	3
BCSlncRNA_018061	NB Active enhancer	GC Active enhancer	eRNA	0.0806265	5.55112e-17	3
BCSlncRNA_018210	NB Inactive	GC Super-enhancer	eRNA	0	0	3
BCSlncRNA_018275	NB Inactive	GC Inactive	Non-enhancer lncRNA	0.026936	-0.204339	3
BCSlncRNA_018388	NB Active enhancer	GC Poised enhancer	eRNA	-0.00774778	-0.0622058	3
BCSlncRNA_018389	NB Inactive	GC Inactive	Non-enhancer lncRNA	0	0	3
BCSlncRNA_018394	NB Inactive	GC Inactive	Non-enhancer lncRNA	0	-0.0806265	3
BCSlncRNA_018467	NB Inactive	GC Poised enhancer	eRNA	0.161253	0.695425	3
BCSlncRNA_018557	NB Super-enhancer	GC Poised enhancer	eRNA	0	0	3
BCSlncRNA_018560	NB Active enhancer	GC Poised enhancer	eRNA	0	0	3
BCSlncRNA_018866	NB Inactive	GC Inactive	Non-enhancer lncRNA	0	0.872753	3
BCSlncRNA_019211	NB Inactive	GC Inactive	Non-enhancer lncRNA	-0.128399	-0.177302	3
BCSlncRNA_019212	NB Inactive	GC Inactive	Non-enhancer lncRNA	0	0	3
BCSlncRNA_019418	NB Inactive	GC Inactive	Non-enhancer lncRNA	-0.835183	-1.16517	3
BCSlncRNA_019419	NB Inactive	GC Inactive	Non-enhancer lncRNA	0.00970072	-0.120574	3
BCSlncRNA_019589	NB Inactive	GC Inactive	Non-enhancer lncRNA	0	0	3
BCSlncRNA_019590	NB Active enhancer	GC Super-enhancer	eRNA	0	0	3
BCSlncRNA_019768	NB Poised enhancer	GC Active enhancer	eRNA	4.85723e-17	0.608523	3
BCSlncRNA_019986	NB Inactive	GC Inactive	Non-enhancer lncRNA	0	0	3
BCSlncRNA_019999	NB Inactive	GC Inactive	Non-enhancer lncRNA	-0.409595	-0.533284	3
BCSlncRNA_020000	NB Poised enhancer	GC Super-enhancer	eRNA	-0.317227	-0.675657	3
BCSlncRNA_020033	NB Inactive	GC Inactive	Non-enhancer lncRNA	4.16334e-17	0.233792	3
BCSlncRNA_020043	NB Inactive	GC Inactive	Non-enhancer lncRNA	-5.55112e-17	-0.0820669	3
BCSlncRNA_020250	NB Poised enhancer	GC Super-enhancer	eRNA	0.161253	0.00445872	3
BCSlncRNA_020305	NB Inactive	GC Inactive	Non-enhancer lncRNA	0	0	3
BCSlncRNA_020354	NB Inactive	GC Inactive	Non-enhancer lncRNA	-0.178445	0.023732	3
BCSlncRNA_020792	NB Inactive	GC Inactive	Non-enhancer lncRNA	-1.06501	-1.26606	3
BCSlncRNA_021036	NB Inactive	GC Inactive	Non-enhancer lncRNA	0	0	3
BCSlncRNA_021216	NB Inactive	GC Inactive	Non-enhancer lncRNA	0	0	3
BCSlncRNA_021285	NB Inactive	GC Inactive	Non-enhancer lncRNA	0	0	3
BCSlncRNA_021290	NB Active enhancer	GC Active enhancer	eRNA	0	0	3
BCSlncRNA_021299	NB Inactive	GC Inactive	Non-enhancer lncRNA	-0.200474	-0.50414	3
BCSlncRNA_021357	NB Inactive	GC Inactive	Non-enhancer lncRNA	4.16334e-17	0.518232	3
BCSlncRNA_021382	NB Inactive	GC Inactive	Non-enhancer lncRNA	0	0	3
BCSlncRNA_021384	NB Super-enhancer	GC Active enhancer	eRNA	-0.326745	-0.37336	3
BCSlncRNA_021399	NB Inactive	GC Inactive	Non-enhancer lncRNA	0.0806265	0.246439	3
BCSlncRNA_021444	NB Inactive	GC Inactive	Non-enhancer lncRNA	0.495008	0.293595	3
BCSlncRNA_021547	NB Inactive	GC Inactive	Non-enhancer lncRNA	-0.613748	-0.41122	3
BCSlncRNA_021548	NB Inactive	GC Inactive	Non-enhancer lncRNA	0.479393	0.658712	3
BCSlncRNA_021729	NB Inactive	GC Inactive	Non-enhancer lncRNA	-0.473867	-0.838138	3
BCSlncRNA_022017	NB Inactive	GC Inactive	Non-enhancer lncRNA	4.16334e-17	0.595083	3
BCSlncRNA_022115	NB Inactive	GC Inactive	Non-enhancer lncRNA	0	0	3
BCSlncRNA_022453	NB Poised enhancer	GC Poised enhancer	eRNA	0.161253	1.07513	3
BCSlncRNA_022616	NB Poised enhancer	GC Poised enhancer	eRNA	0	-5.55112e-17	3
BCSlncRNA_022843	NB Inactive	GC Inactive	Non-enhancer lncRNA	-0.0421816	-0.0484418	3
BCSlncRNA_022852	NB Inactive	GC Inactive	Non-enhancer lncRNA	0	0	3
BCSlncRNA_023084	NB Inactive	GC Inactive	Non-enhancer lncRNA	0.406066	0.610703	3
BCSlncRNA_023679	NB Inactive	GC Inactive	Non-enhancer lncRNA	0	0	3
BCSlncRNA_023734	NB Poised enhancer	GC Active enhancer	eRNA	0.161253	0.468022	3
BCSlncRNA_023735	NB Inactive	GC Inactive	Non-enhancer lncRNA	0.372548	0.518232	3
BCSlncRNA_024088	NB Inactive	GC Inactive	Non-enhancer lncRNA	0	0	3
BCSlncRNA_024094	NB Poised enhancer	GC Active enhancer	eRNA	0.0820717	0.319339	3
BCSlncRNA_025104	NB Inactive	GC Inactive	Non-enhancer lncRNA	0.161253	0.191213	3
BCSlncRNA_025248	NB Inactive	GC Inactive	Non-enhancer lncRNA	0	0	3
BCSlncRNA_025467	NB Inactive	GC Inactive	Non-enhancer lncRNA	0	0.863268	3
BCSlncRNA_025468	NB Active enhancer	GC Active enhancer	eRNA	0	0.241566	3
BCSlncRNA_025481	NB Poised enhancer	GC Poised enhancer	eRNA	-0.115943	4.16334e-17	3
BCSlncRNA_025544	NB Inactive	GC Inactive	Non-enhancer lncRNA	0.079115	0.398181	3
BCSlncRNA_025554	NB Inactive	GC Inactive	Non-enhancer lncRNA	0	0.0037367	3
BCSlncRNA_025855	NB Poised enhancer	GC Poised enhancer	eRNA	-0.122463	-0.605305	3
BCSlncRNA_026027	NB Inactive	GC Inactive	Non-enhancer lncRNA	0	0.0343703	3
BCSlncRNA_026028	NB Inactive	GC Inactive	Non-enhancer lncRNA	0.00864275	0	3
BCSlncRNA_026034	NB Inactive	GC Inactive	Non-enhancer lncRNA	0	0	3
BCSlncRNA_026549	NB Inactive	GC Inactive	Non-enhancer lncRNA	0	0	3
BCSlncRNA_026648	NB Inactive	GC Inactive	eRNA	0.131058	0.290839	3
BCSlncRNA_026810	NB Active enhancer	GC Active enhancer	eRNA	0	0.292562	3
BCSlncRNA_026891	NB Inactive	GC Inactive	Non-enhancer lncRNA	0	0	3
BCSlncRNA_026925	NB Poised enhancer	GC Poised enhancer	eRNA	2.77556e-17	0.39908	3
BCSlncRNA_026980	NB Inactive	GC Inactive	Non-enhancer lncRNA	0.733219	1.16821	3
BCSlncRNA_027110	NB Active enhancer	GC Active enhancer	eRNA	0	0.00661236	3
BCSlncRNA_027251	NB Poised enhancer	GC Poised enhancer	eRNA	5.55112e-17	0.426541	3
BCSlncRNA_027306	NB Poised enhancer	GC Poised enhancer	eRNA	5.1608e-17	-0.114611	3
BCSlncRNA_027677	NB Inactive	GC Inactive	Non-enhancer lncRNA	0.278049	0.2073	3
BCSlncRNA_027771	NB Active enhancer	GC Poised enhancer	eRNA	-5.55112e-17	-0.198013	3
BCSlncRNA_027810	NB Active enhancer	GC Poised enhancer	eRNA	0	0	3
BCSlncRNA_027891	NB Active enhancer	GC Active enhancer	eRNA	0	0	3
BCSlncRNA_028098	NB Inactive	GC Inactive	Non-enhancer lncRNA	0	-0.270818	3
BCSlncRNA_028126	NB Inactive	GC Inactive	Non-enhancer lncRNA	1.38778e-17	0.297205	3
BCSlncRNA_028285	NB Inactive	GC Inactive	Non-enhancer lncRNA	0	0	3
BCSlncRNA_028499	NB Inactive	GC Inactive	Non-enhancer lncRNA	1.11022e-16	5.55112e-17	3
BCSlncRNA_028515	NB Active enhancer	GC Active enhancer	eRNA	0	0	3
BCSlncRNA_028582	NB Inactive	GC Inactive	Non-enhancer lncRNA	0	0	3
BCSlncRNA_028634	NB Inactive	GC Inactive	Non-enhancer lncRNA	4.16334e-17	-0.0927206	3
BCSlncRNA_028635	NB Inactive	GC Inactive	Non-enhancer lncRNA	4.16334e-17	0	3
BCSlncRNA_028846	NB Inactive	GC Inactive	Non-enhancer lncRNA	0	0	3
BCSlncRNA_028873	NB Inactive	GC Active enhancer	eRNA	0.0037367	-0.187517	3
BCSlncRNA_029214	NB Inactive	GC Inactive	Non-enhancer lncRNA	0	0	3
BCSlncRNA_029217	NB Inactive	GC Inactive	Non-enhancer lncRNA	0	0	3
BCSlncRNA_029557	NB Inactive	GC Inactive	Non-enhancer lncRNA	0	0	3
BCSlncRNA_029651	NB Inactive	GC Inactive	Non-enhancer lncRNA	0	0	3
BCSlncRNA_029667	NB Inactive	GC Inactive	Non-enhancer lncRNA	0.306079	0.50076	3
BCSlncRNA_030052	NB Inactive	GC Inactive	Non-enhancer lncRNA	0.08744	-0.356458	3
BCSlncRNA_030057	NB Inactive	GC Inactive	Non-enhancer lncRNA	0	0	3
BCSlncRNA_030130	NB Inactive	GC Inactive	Non-enhancer lncRNA	0	-0.115278	3
BCSlncRNA_030151	NB Inactive	GC Inactive	Non-enhancer lncRNA	0	0.190454	3
BCSlncRNA_030300	NB Inactive	GC Inactive	Non-enhancer lncRNA	0	0.176047	3
BCSlncRNA_030411	NB Inactive	GC Inactive	Non-enhancer lncRNA	2.77556e-17	0	3
BCSlncRNA_030557	NB Inactive	GC Inactive	Non-enhancer lncRNA	5.55112e-17	0.215356	3
BCSlncRNA_030617	NB Inactive	GC Inactive	Non-enhancer lncRNA	0	0	3
BCSlncRNA_030929	NB Poised enhancer	GC Poised enhancer	eRNA	0.159809	0.463408	3
BCSlncRNA_030939	NB Active enhancer	GC Poised enhancer	eRNA	0	0	3
BCSlncRNA_030945	NB Super-enhancer	GC Poised enhancer	eRNA	-0.207365	-0.266232	3
BCSlncRNA_030972	NB Inactive	GC Poised enhancer	eRNA	0.134311	0.453026	3
BCSlncRNA_030979	NB Inactive	GC Inactive	Non-enhancer lncRNA	4.16334e-17	-0.275542	3
BCSlncRNA_031072	NB Inactive	GC Inactive	Non-enhancer lncRNA	0.45322	0.278424	3
BCSlncRNA_031214	NB Inactive	GC Inactive	Non-enhancer lncRNA	0	0.354861	3
BCSlncRNA_031287	NB Active enhancer	GC Poised enhancer	eRNA	0	0	3
BCSlncRNA_031334	NB Inactive	GC Inactive	Non-enhancer lncRNA	0	0	3
BCSlncRNA_031623	NB Inactive	GC Inactive	Non-enhancer lncRNA	0	-0.0421816	3
BCSlncRNA_031640	NB Active enhancer	GC Poised enhancer	eRNA	0.161253	0.418716	3
BCSlncRNA_031673	NB Poised enhancer	GC Poised enhancer	eRNA	0	0.344583	3
BCSlncRNA_031970	NB Active enhancer	GC Active enhancer	eRNA	5.55112e-17	4.16334e-17	3
BCSlncRNA_031976	NB Poised enhancer	GC Active enhancer	eRNA	0	0	3
BCSlncRNA_032495	NB Inactive	GC Inactive	Non-enhancer lncRNA	0	0	3
BCSlncRNA_032959	NB Active enhancer	GC Poised enhancer	eRNA	0	0	3
BCSlncRNA_033376	NB Inactive	GC Active enhancer	eRNA	0	0	3
BCSlncRNA_033557	NB Inactive	GC Inactive	Non-enhancer lncRNA	0	0	3
BCSlncRNA_033640	NB Poised enhancer	GC Active enhancer	eRNA	0	0	3
BCSlncRNA_033947	NB Inactive	GC Inactive	Non-enhancer lncRNA	0	0	3
BCSlncRNA_033954	NB Inactive	GC Inactive	Non-enhancer lncRNA	0	-0.0806265	3
BCSlncRNA_034062	NB Inactive	GC Inactive	Non-enhancer lncRNA	-0.0421816	-0.199755	3
BCSlncRNA_034081	NB Inactive	GC Inactive	Non-enhancer lncRNA	0.148169	0.301473	3
BCSlncRNA_034324	NB Poised enhancer	GC Poised enhancer	eRNA	0	0	3
BCSlncRNA_034729	NB Poised enhancer	GC Super-enhancer	eRNA	-0.0374265	0.354032	3
BCSlncRNA_034864	NB Poised enhancer	GC Poised enhancer	eRNA	0.0678313	0.0999141	3
BCSlncRNA_034964	NB Inactive	GC Inactive	Non-enhancer lncRNA	0	0	3
BCSlncRNA_034974	NB Inactive	GC Inactive	Non-enhancer lncRNA	-0.115943	-0.0421816	3
BCSlncRNA_035063	NB Inactive	GC Inactive	Non-enhancer lncRNA	0	0	3
BCSlncRNA_035129	NB Inactive	GC Inactive	Non-enhancer lncRNA	4.16334e-17	-0.194792	3
BCSlncRNA_035385	NB Inactive	GC Inactive	Non-enhancer lncRNA	0	0	3
BCSlncRNA_035415	NB Inactive	GC Poised enhancer	eRNA	0	0.181262	3
BCSlncRNA_035443	NB Inactive	GC Inactive	Non-enhancer lncRNA	0	0	3
BCSlncRNA_035446	NB Inactive	GC Inactive	Non-enhancer lncRNA	0	0	3
BCSlncRNA_035453	NB Inactive	GC Inactive	Non-enhancer lncRNA	0	2.77556e-17	3
BCSlncRNA_035512	NB Inactive	GC Inactive	Non-enhancer lncRNA	0.0028809	0.237778	3
BCSlncRNA_035583	NB Inactive	GC Inactive	Non-enhancer lncRNA	0	0.385366	3
[truncated: 9,228 more rows]
