# Supplementary material for: Long non-coding RNAs discriminate the stages and gene regulatory states of human humoral immune response
Source: Nat Commun. 2019 Feb 18;10:821. doi: 10.1038/s41467-019-08679-z (PMC6379396; doi:10.1038/s41467-019-08679-z)
Supplement: Supplementary file 9 — Supplementary Data 6 [file 41467_2019_8679_MOESM9_ESM.xlsx]

## Sheet: Supp Data 6 - Genes in SuperEn
Supplementary Data 6: Coding genes close to superenhancers in NB and GC cells
NB only superenhancers	GC + NB shared superenhancers	GC only superenhancers
ALPK2	ADGRE5	AKAP5
ANKRD6	ATF7IP	ATF7IP
ATP6V1G1	BCAS1	AZIN1
ATXN1L	C20orf196	BCL6
BLK	c5orf15	BET1
BLNK	C7orf72	c3orf67
BTG2	CCDC167	c5orf15
c21orf33	CD180	C7orf72
CAMK1D	CD69	CA8
CARD19	CHIT1	CHRAC1
CCR6	CLECL1	COL1A2
CD44	CLIC4	CXCR4
CD5	CXCR4	DARS
CD83	CXCR5	EIF4E3
CDC123	DAD1	GLTSCR1L
CEACAM21	FAM76B	HDAC7
CEP250	FNBP1	HMGN1
CLLU1OS	GLDC	IKZF1
COQ2	GPCPD1	IKZF2
CREG1	GPR107	KCNK12
CTR9	IKZF1	KLF6
CXCR4	IQGAP3	KLHL24
DGKD	IRF8	KLHL6
DISP1	LY9	LIN9
DLEU1	MIR378I	LRRC32
DTX4	MYO1D	MAST4
ECHDC3	N4BP2	MS4A1
EFHB	NCOA3	MS4A13
ELK3	NEK6	MSH6
ENPP6	PCGF5	MYRFL
FAM111A	PRPS1	NCOA7
FAM177B	RFX1	PARP1
FBRSL1	RHOH	PAX5
H3f3c	RUNX3	PDGFD
ICOSLG	SASH3	PELI1
IFNAR1	SHISA8	PRDX6
IFNAR2	SLAMF7	RCOR1
IFNGR2	SUSD1	RGS1
IL22RA2	SYF2	RGS8
IRF1	SYPL1	RMI2
JARID2	TFEB	scaf8
KIAA0922	TGFBR2	SF3B5
KIAA1551	TRIM69	SLC1A4
LINC01588	TSC22D3	SOWAHD
LY9	UCP3	SPNS3
MALT1	VPREB1	STX11
MAP3K1	WNK1	syne3
MIR7846	XPNPEP2	TESPA1
MND1	ZFP36L2	TFRC
MPEG1		TMED8
MRVI1		TMEM131
MYO7B		TOMM20
p2ry10		TRAF3
PCGF5		UBE2G1
PIP5K1B		VDR
PLAC8		VPREB1
RCSD1		VPS54
RRAGD		ZNF608
RSPH14
SETD9
SLAMF7
SLC39A10
SLC7A6OS
SP140
SYK
TCL1A
TCL1B
TMEM268
TNFAIP8
TNFRSF8
TUBD1
UBE2J1
USP3
USP6NL
VCPKMT
ZBTB16
ZNF217
