# Supplementary material for: Long non-coding RNAs discriminate the stages and gene regulatory states of human humoral immune response
Source: Nat Commun. 2019 Feb 18;10:821. doi: 10.1038/s41467-019-08679-z (PMC6379396; doi:10.1038/s41467-019-08679-z)
Supplement: Supplementary file 10 — Supplementary Data 7 [file 41467_2019_8679_MOESM10_ESM.xlsx]

## Sheet: Supp Data 7 - eRNA pathways
Supplementary Data 7: Significant biological pathways for coding genes near eRNAs
Corrected P value (FDR)	Total genes in category	Functional Category	Genes
3.3E-10	699	Lymphocyte activation	SYK MALT1 TFRC LY9 ZBTB16 CD5 CD83 CCR6 BCL6 MSH6 SASH3 IRF1 CD180 TESPA1 LRRC32 IFNAR1 ZFP36L2 ICOSLG CXCR5 TGFBR2 RHOH SLC39A10 PELI1 KIAA0922 IKZF1 SLAMF7 KLF6 BLNK MS4A1
5.1E-09	995	Cell activation	SYK MALT1 TFRC LY9 ZBTB16 CD5 CD83 CCR6 BCL6 MSH6 SASH3 IRF1 CD180 TESPA1 LRRC32 IFNAR1 ZFP36L2 ICOSLG CXCR5 TGFBR2 RHOH SLC39A10 PELI1 KIAA0922 IKZF1 SLAMF7 KLF6 BLNK MS4A1 DGKD COL1A2
5.1E-09	810	Leukocyte activation	SYK MALT1 TFRC LY9 ZBTB16 CD5 CD83 CCR6 BCL6 MSH6 SASH3 IRF1 CD180 TESPA1 LRRC32 IFNAR1 ZFP36L2 ICOSLG CXCR5 TGFBR2 RHOH SLC39A10 PELI1 KIAA0922 IKZF1 SLAMF7 KLF6 BLNK MS4A1
8.2E-08	220	B cell activation	TFRC CCR6 BCL6 MSH6 SASH3 CD180 ICOSLG CXCR5 SYK MALT1 SLC39A10 PELI1 KLF6 BLNK MS4A1
1.3E-07	316	Lymphocyte differentiation	LY9 ZBTB16 CD83 CCR6 BCL6 SASH3 IRF1 TESPA1 ZFP36L2 TGFBR2 SYK RHOH MALT1 KIAA0922 IKZF1 KLF6 BLNK
1.3E-07	841	Immune system development	RUNX3 BCL6 TFRC ZBTB16 LY9 CTR9 JARID2 SLC7A6OS CD83 CCR6 MSH6 SASH3 IRF1 TESPA1 IRF8 ZFP36L2 CXCR5 TGFBR2 SYK RHOH MALT1 ATXN1L KIAA0922 IKZF1 KLF6 BLNK PARP1
1.6E-07	515	Leukocyte aggregation	SYK MALT1 TFRC LY9 ZBTB16 CD5 CD83 CCR6 BCL6 SASH3 IRF1 TESPA1 LRRC32 IFNAR1 ZFP36L2 TGFBR2 RHOH PELI1 CD44 KIAA0922 ICOSLG
1.7E-07	802	Hematopoietic or lymphoid organ development	RUNX3 BCL6 ZBTB16 LY9 CTR9 JARID2 TFRC SLC7A6OS CD83 CCR6 SASH3 IRF1 TESPA1 IRF8 ZFP36L2 CXCR5 TGFBR2 SYK RHOH MALT1 ATXN1L KIAA0922 IKZF1 KLF6 BLNK PARP1
4.5E-07	554	Leukocyte cell-cell adhesion	SYK MALT1 TFRC LY9 ZBTB16 CD5 CD83 CCR6 BCL6 SASH3 IRF1 TESPA1 LRRC32 IFNAR1 ZFP36L2 TGFBR2 RHOH PELI1 CD44 KIAA0922 ICOSLG
4.5E-07	507	T cell activation	SYK MALT1 TFRC LY9 ZBTB16 CD5 CD83 CCR6 BCL6 SASH3 IRF1 TESPA1 LRRC32 IFNAR1 ZFP36L2 TGFBR2 RHOH PELI1 KIAA0922 ICOSLG
4.5E-07	507	T cell aggregation	SYK MALT1 TFRC LY9 ZBTB16 CD5 CD83 CCR6 BCL6 SASH3 IRF1 TESPA1 LRRC32 IFNAR1 ZFP36L2 TGFBR2 RHOH PELI1 KIAA0922 ICOSLG
4.5E-07	508	Lymphocyte aggregation	SYK MALT1 TFRC LY9 ZBTB16 CD5 CD83 CCR6 BCL6 SASH3 IRF1 TESPA1 LRRC32 IFNAR1 ZFP36L2 TGFBR2 RHOH PELI1 KIAA0922 ICOSLG
8.8E-07	763	Hemopoiesis	RUNX3 BCL6 ZBTB16 LY9 CTR9 TFRC SLC7A6OS CD83 CCR6 SASH3 IRF1 TESPA1 IRF8 ZFP36L2 TGFBR2 SYK RHOH MALT1 ATXN1L KIAA0922 IKZF1 KLF6 BLNK PARP1
1.3E-06	491	Leukocyte differentiation	LY9 TFRC ZBTB16 CD83 CCR6 BCL6 SASH3 IRF1 TESPA1 ZFP36L2 TGFBR2 SYK RHOH MALT1 KIAA0922 IKZF1 KLF6 BLNK PARP1
1.3E-06	213	T cell differentiation	LY9 ZBTB16 CD83 CCR6 BCL6 SASH3 IRF1 TESPA1 ZFP36L2 TGFBR2 SYK RHOH KIAA0922
4.8E-06	378	Regulation of leukocyte cell-cell adhesion	SYK MALT1 TFRC ZBTB16 CD5 CD83 BCL6 SASH3 IRF1 TESPA1 LRRC32 TGFBR2 PELI1 CD44 KIAA0922 ICOSLG
5.6E-06	1893	Immune response	BCL6 TNFRSF8 CD180 BLK SYK VPREB1 SLC39A10 TFRC LY9 IFNAR1 IFNAR2 MALT1 SLAMF7 CCR6 TFEB MSH6 SASH3 IRF1 TRAF3 TESPA1 IRF8 ICOSLG CXCR5 KLHL6 PELI1 CHIT1 MS4A1 CD44 RGS1 MAP3K1 BLNK CD83 ADGRE5 RFX1 IFNGR2 COL1A2 PAX5
1.0E-05	457	Regulation of lymphocyte activation	SYK MALT1 TFRC ZBTB16 CD5 CD83 BCL6 MSH6 SASH3 IRF1 TESPA1 LRRC32 TGFBR2 SLC39A10 PELI1 KIAA0922 ICOSLG
1.2E-05	358	Regulation of T cell activation	SYK MALT1 TFRC ZBTB16 CD5 CD83 BCL6 SASH3 IRF1 TESPA1 LRRC32 TGFBR2 PELI1 KIAA0922 ICOSLG
2.0E-05	84	Alpha-beta T cell differentiation	LY9 ZBTB16 CD83 BCL6 SASH3 IRF1 TGFBR2 SYK
2.0E-05	1678	Regulation of immune system process	CD180 TSC22D3 SYK SLC39A10 MALT1 TFRC BLK CTR9 ZBTB16 CD5 CD83 CCR6 BCL6 MSH6 SASH3 IRF1 TRAF3 TESPA1 LRRC32 TGFBR2 PDGFD KLHL6 CAMK1D PELI1 ATXN1L KIAA0922 SLAMF7 MAP3K1 IFNAR1 IFNAR2 IFNGR2 ICOSLG COL1A2
2.2E-05	117	Regulation of T cell differentiation	ZBTB16 CD83 BCL6 SASH3 IRF1 TESPA1 TGFBR2 SYK KIAA0922
2.3E-05	331	Positive regulation of lymphocyte activation	SYK MALT1 TFRC ZBTB16 CD5 CD83 BCL6 MSH6 SASH3 TESPA1 TGFBR2 SLC39A10 PELI1 ICOSLG
3.7E-05	511	Regulation of leukocyte activation	SYK MALT1 TFRC ZBTB16 CD5 CD83 BCL6 MSH6 SASH3 IRF1 TESPA1 LRRC32 TGFBR2 SLC39A10 PELI1 KIAA0922 ICOSLG
3.9E-05	457	Regulation of cell-cell adhesion	SYK MALT1 TFRC ZBTB16 CD5 CD83 BCL6 SASH3 IRF1 TESPA1 LRRC32 TGFBR2 PELI1 CD44 KIAA0922 ICOSLG
4.4E-05	304	Mononuclear cell proliferation	SYK TFRC BCL6 SASH3 IRF1 CD180 LRRC32 MALT1 SLC39A10 PELI1 KIAA0922 MS4A1 ICOSLG
4.4E-05	302	Lymphocyte proliferation	SYK TFRC BCL6 SASH3 IRF1 CD180 LRRC32 MALT1 SLC39A10 PELI1 KIAA0922 MS4A1 ICOSLG
4.4E-05	355	Positive regulation of leukocyte activation	SYK MALT1 TFRC ZBTB16 CD5 CD83 BCL6 MSH6 SASH3 TESPA1 TGFBR2 SLC39A10 PELI1 ICOSLG
5.6E-05	365	Positive regulation of cell activation	SYK MALT1 TFRC ZBTB16 CD5 CD83 BCL6 MSH6 SASH3 TESPA1 TGFBR2 SLC39A10 PELI1 ICOSLG
5.6E-05	70	Positive regulation of B cell activation	TFRC BCL6 MSH6 SASH3 SYK SLC39A10 PELI1
