# Supplementary material for: Long non-coding RNAs discriminate the stages and gene regulatory states of human humoral immune response
Source: Nat Commun. 2019 Feb 18;10:821. doi: 10.1038/s41467-019-08679-z (PMC6379396; doi:10.1038/s41467-019-08679-z)
Supplement: Supplementary file 11 — Supplementary Data 8 [file 41467_2019_8679_MOESM11_ESM.xlsx]

## Sheet: Supp Data 8 - circRNA
Supplementary Data 8: circRNAs in humoral immune response.
circRNA_ID	chr	circRNA_start	circRNA_end	SM_MS_SMS	#junction_reads	#non_junction_reads	junction_reads_ratio	circRNA_type	gene_id
chr12:52824325|52883852	chr12	52824325	52883852	1_6_0	8		1	intergenic region	n/a
chr17:39635599|39680792	chr17	39635599	39680792	1_6_0	10		1	intergenic region	n/a
chr19:55350883|55365501	chr19	55350883	55365501	1_2_0	2		1	intron	ENSG00000167633.12
chr2:6843888|6845064	chr2	6843888	6845064	2_2_0	3		1	intergenic region	n/a
chr4:105439734|105440611	chr4	105439734	105440611	4_5_0	10		1	intron	ENSG00000245384.1
chr9:85471387|85471412	chr9	85471387	85471412	3_3_3	5		1	intergenic region	n/a
chrX:21250789|21255086	chrX	21250789	21255086	1_2_0	3		1	intergenic region	n/a
chr1:5374647|5374671	chr1	5374647	5374671	5_47_13	3265	501	0.929	intergenic region	n/a
chr6:73005640|73043538	chr6	73005640	73043538	5_6_0	12	2	0.923	exon	ENSG00000079841.14
chr9:90343165|90459614	chr9	90343165	90459614	5_1_0	11	2	0.917	intergenic region	n/a
chr12:57963240|57963263	chr12	57963240	57963263	2_2_2	14	3	0.903	intron	ENSG00000155980.7
chr19:45418129|45430086	chr19	45418129	45430086	10_1_0	32	7	0.901	intergenic region	n/a
chr5:96861496|96866004	chr5	96861496	96866004	13_14_0	50	12	0.893	intron	ENSG00000250331.1
chr12:52843542|52884517	chr12	52843542	52884517	1_8_0	14	4	0.875	intergenic region	n/a
chr1:155588676|155727114	chr1	155588676	155727114	26_32_1	292	87	0.87	intergenic region	n/a
chr9:114549073|114550227	chr9	114549073	114550227	25_22_0	134	43	0.862	intron	ENSG00000165181.12
chr12:113084027|113089632	chr12	113084027	113089632	2_2_0	3	1	0.857	intron	ENSG00000089169.10
chr16:18431243|18471258	chr16	18431243	18471258	5_9_0	33	11	0.857	intron	ENSG00000205746.5
chr6:31964921|31997575	chr6	31964921	31997575	7_10_0	18	6	0.857	intergenic region	n/a
chr6:73935020|73951960	chr6	73935020	73951960	3_9_0	19	7	0.844	exon	ENSG00000243501.5
chr21:45418135|45418425	chr21	45418135	45418425	12_7_0	18	7	0.837	intergenic region	n/a
chr15:43900278|43999647	chr15	43900278	43999647	4_2_0	5	2	0.833	intron	ENSG00000242866.5
chr7:34989409|35159332	chr7	34989409	35159332	9_14_0	50	22	0.82	intergenic region	n/a
chr6:31951615|31984182	chr6	31951615	31984182	12_8_0	24	11	0.814	intergenic region	n/a
chr11:67488448|67731980	chr11	67488448	67731980	1_2_0	2	1	0.8	intergenic region	n/a
chr16:49764682|49765372	chr16	49764682	49765372	2_1_0	2	1	0.8	intron	ENSG00000102935.7
chr2:644323|644556	chr2	644323	644556	1_2_0	2	1	0.8	intergenic region	n/a
chr3:87939260|87941181	chr3	87939260	87941181	5_4_0	6	3	0.8	intergenic region	n/a
chr9:100081005|100081374	chr9	100081005	100081374	2_2_0	2	1	0.8	intron	ENSG00000197816.9 ENSG00000255036.1
chrX:7432923|7434331	chrX	7432923	7434331	4_4_0	6	3	0.8	intergenic region	n/a
chr16:21469092|21900713	chr16	21469092	21900713	33_35_0	1576	883	0.781	intergenic region	n/a
chr6:33048449|33080392	chr6	33048449	33080392	53_2_0	2572	1472	0.778	intergenic region	n/a
chr15:34727584|34846157	chr15	34727584	34846157	20_19_0	126	73	0.775	exon	ENSG00000175265.13
chr3:51575514|51586079	chr3	51575514	51586079	26_22_0	317	194	0.766	intron	ENSG00000164080.9
chr20:62407031|62422143	chr20	62407031	62422143	6_10_0	16	10	0.762	exon	ENSG00000130584.6
chr5:67913310|67915874	chr5	67913310	67915874	3_3_0	14	9	0.757	intergenic region	n/a
chr10:48949676|49265509	chr10	48949676	49265509	11_11_0	58	38	0.753	intergenic region	n/a
chr14:22309669|22433787	chr14	22309669	22433787	3_2_0	3	2	0.75	intergenic region	n/a
chr20:31518204|31519142	chr20	31518204	31519142	2_2_0	3	2	0.75	exon	ENSG00000215529.8
chr19:9727721|9767329	chr19	9727721	9767329	20_24_0	118	79	0.749	intergenic region	n/a
chr5:122881111|122893258	chr5	122881111	122893258	31_32_4	1136	774	0.746	exon	ENSG00000151292.13
chr15:101104897|101105470	chr15	101104897	101105470	19_15_0	79	54	0.745	exon	ENSG00000140471.12
chr6:31948781|31981316	chr6	31948781	31981316	16_6_0	58	40	0.744	intergenic region	n/a
chr16:18421971|18458491	chr16	18421971	18458491	8_12_0	46	32	0.742	intergenic region	n/a
chr7:87593949|87607727	chr7	87593949	87607727	4_5_0	12	9	0.727	exon	ENSG00000008277.10
chr4:100929059|100929388	chr4	100929059	100929388	6_7_0	13	10	0.722	exon	ENSG00000245322.2
chrX:51070573|51099879	chrX	51070573	51099879	24_25_1	332	256	0.722	intergenic region	n/a
chr1:1601103|1666274	chr1	1601103	1666274	30_29_0	272	210	0.721	intergenic region	n/a
chr1:247459276|247459298	chr1	247459276	247459298	6_15_9	42	33	0.718	intergenic region	n/a
chr16:15201187|15459491	chr16	15201187	15459491	7_12_0	37	29	0.718	intergenic region	n/a
chr12:10572963|10588009	chr12	10572963	10588009	4_2_0	6	5	0.706	intron	ENSG00000255641.1
chr15:91365257|91365526	chr15	91365257	91365526	3_2_0	6	5	0.706	intergenic region	n/a
chr4:153332455|153333681	chr4	153332455	153333681	27_41_0	2407	2055	0.701	exon	ENSG00000109670.9
chr5:96437463|96438798	chr5	96437463	96438798	29_24_1	364	311	0.701	exon	ENSG00000251606.1
chr9:69983313|69985772	chr9	69983313	69985772	6_14_0	39	34	0.696	intergenic region	n/a
chr12:103657104|103664086	chr12	103657104	103664086	19_18_0	104	92	0.693	exon	ENSG00000179088.10
chr1:142720849|143213256	chr1	142720849	143213256	6_3_0	11	10	0.688	intergenic region	n/a
chr1:146035862|146216051	chr1	146035862	146216051	13_4_0	34	31	0.687	intron	ENSG00000232637.3
chr1:67356837|67371058	chr1	67356837	67371058	16_13_0	59	54	0.686	exon	ENSG00000152763.12
chr11:82822155|82828239	chr11	82822155	82828239	20_27_0	154	142	0.684	intergenic region	n/a
chr2:24357989|24369956	chr2	24357989	24369956	28_29_1	234	223	0.677	exon	ENSG00000219626.4
chr5:72370569|72373320	chr5	72370569	72373320	9_6_0	26	25	0.675	exon	ENSG00000157107.9
chr1:108914741|108977761	chr1	108914741	108977761	1_2_0	2	2	0.667	intergenic region	n/a
chr1:194128410|194136845	chr1	194128410	194136845	4_4_0	9	9	0.667	intron	ENSG00000227240.1
chr12:123983091|123984083	chr12	123983091	123984083	3_5_0	11	11	0.667	exon	ENSG00000188026.7
chr13:112517177|112519696	chr13	112517177	112519696	2_1_0	2	2	0.667	intergenic region	n/a
chr15:43902510|44001029	chr15	43902510	44001029	1_2_0	2	2	0.667	intron	ENSG00000242866.5
chr15:82728479|83194875	chr15	82728479	83194875	2_2_0	3	3	0.667	intergenic region	n/a
chr16:22142526|22143050	chr16	22142526	22143050	2_4_0	4	4	0.667	exon	ENSG00000175267.10
chr18:56246046|56247780	chr18	56246046	56247780	1_4_0	6	6	0.667	exon	ENSG00000198796.6
chr4:144859020|145065368	chr4	144859020	145065368	2_5_0	6	6	0.667	intergenic region	n/a
chr6:31974397|32007025	chr6	31974397	32007025	2_1_0	3	3	0.667	intergenic region	n/a
chr6:31977308|32009950	chr6	31977308	32009950	2_2_0	2	2	0.667	intergenic region	n/a
chr6:36151286|36151350	chr6	36151286	36151350	2_1_0	3	3	0.667	intron	ENSG00000246982.2
chr8:145315089|145484013	chr8	145315089	145484013	10_11_0	28	28	0.667	intergenic region	n/a
chr9:113734353|113735838	chr9	113734353	113735838	2_2_0	2	2	0.667	exon	ENSG00000198121.9
chrX:139865340|139866824	chrX	139865340	139866824	3_3_0	5	5	0.667	intergenic region	n/a
chr4:88116476|88116842	chr4	88116476	88116842	27_26_0	228	239	0.656	exon	ENSG00000145332.9
chr3:13170805|13171025	chr3	13170805	13171025	9_10_0	14	15	0.651	intergenic region	n/a
chr8:145302204|145469216	chr8	145302204	145469216	15_15_0	54	58	0.651	intergenic region	n/a
chr19:9007487|9012898	chr19	9007487	9012898	6_6_0	10	11	0.645	exon	ENSG00000181143.11
chr19:57967021|57967550	chr19	57967021	57967550	17_16_0	62	69	0.642	exon	ENSG00000268163.1
chr7:143424506|143512096	chr7	143424506	143512096	12_4_0	33	37	0.641	intron	ENSG00000159860.5 ENSG00000253882.2
chr14:86494713|86508177	chr14	86494713	86508177	5_6_0	16	18	0.64	intron	ENSG00000258733.1 ENSG00000258912.1
chr19:55086723|55106867	chr19	55086723	55106867	2_7_1	16	18	0.64	intron	ENSG00000104972.10
chr1:148286956|148310085	chr1	148286956	148310085	10_7_0	29	33	0.637	exon	ENSG00000203832.6
chr17:20107646|20109225	chr17	20107646	20109225	29_26_1	328	374	0.637	exon	ENSG00000128487.12
chr3:13169674|13171025	chr3	13169674	13171025	2_3_0	7	8	0.636	intergenic region	n/a
chr12:2790820|2791778	chr12	2790820	2791778	6_9_0	19	22	0.633	intron	ENSG00000151067.16 ENSG00000246627.2
chr1:148291726|148305311	chr1	148291726	148305311	7_3_0	18	21	0.632	exon	ENSG00000203832.6
chrX:106272357|106273545	chrX	106272357	106273545	4_2_0	5	6	0.625	intergenic region	n/a
chr20:47819160|47819928	chr20	47819160	47819928	3_7_0	17	21	0.618	intergenic region	n/a
chr6:4891947|4892613	chr6	4891947	4892613	32_30_0	404	502	0.617	exon	ENSG00000153046.13
chr2:113057426|113057606	chr2	113057426	113057606	31_38_5	612	777	0.612	exon	ENSG00000188177.9
chr5:96434641|96438798	chr5	96434641	96438798	24_25_0	147	189	0.609	intron	ENSG00000251606.1 ENSG00000145721.7
chr8:145316017|145484997	chr8	145316017	145484997	21_14_0	59	76	0.608	intergenic region	n/a
chr1:247319708|247323115	chr1	247319708	247323115	30_29_0	604	792	0.604	exon	ENSG00000196418.8
chrX:15739620|15792520	chrX	15739620	15792520	12_11_0	31	41	0.602	exon	ENSG00000169239.8
chr1:176524543|176526377	chr1	176524543	176526377	3_2_0	3	4	0.6	exon	ENSG00000116183.6
chr10:4872867|4951798	chr10	4872867	4951798	3_1_0	3	4	0.6	intergenic region	n/a
chr15:82728167|83193735	chr15	82728167	83193735	3_1_0	3	4	0.6	intergenic region	n/a
chr18:67498289|67503754	chr18	67498289	67503754	3_3_0	6	8	0.6	intron	ENSG00000206052.6
chrX:64271342|64295792	chrX	64271342	64295792	23_20_0	103	138	0.599	intergenic region	n/a
chr4:129913322|129925031	chr4	129913322	129925031	31_31_1	627	857	0.594	exon	ENSG00000151466.7
chrX:147743429|147744289	chrX	147743429	147744289	35_30_0	2051	2870	0.588	exon	ENSG00000155966.9
chr19:20043991|20408735	chr19	20043991	20408735	19_13_0	89	126	0.586	intergenic region	n/a
chr14:40324091|40335141	chr14	40324091	40335141	2_2_0	2	3	0.571	intergenic region	n/a
chr15:43901474|43999875	chr15	43901474	43999875	1_2_0	2	3	0.571	intron	ENSG00000242866.5
chr19:40382283|40396396	chr19	40382283	40396396	2_3_0	4	6	0.571	exon	ENSG00000090920.9
chr7:72411356|72709424	chr7	72411356	72709424	26_16_0	122	183	0.571	intergenic region	n/a
chr8:38635753|38635777	chr8	38635753	38635777	0_2_1	2	3	0.571	intron	ENSG00000147526.15
chr16:18433225|18473207	chr16	18433225	18473207	4_15_0	56	85	0.569	intron	ENSG00000205746.5
chr3:3819409|3830758	chr3	3819409	3830758	12_16_0	35	54	0.565	exon	ENSG00000144455.9
chr3:16689081|16690119	chr3	16689081	16690119	6_7_0	11	17	0.564	intron	ENSG00000092345.9
chr1:148261457|148327500	chr1	148261457	148327500	11_1_0	25	39	0.562	exon	ENSG00000203832.6
chr12:95249676|95250050	chr12	95249676	95250050	3_5_0	9	14	0.562	intergenic region	n/a
chr7:16298015|16317851	chr7	16298015	16317851	9_8_0	22	35	0.557	exon	ENSG00000214960.5
chr6:31962275|31994899	chr6	31962275	31994899	4_3_0	5	8	0.556	intergenic region	n/a
chr7:23650790|23651172	chr7	23650790	23651172	31_31_0	753	1208	0.555	exon	ENSG00000169193.7
chr12:70193989|70195501	chr12	70193989	70195501	31_26_0	221	364	0.548	exon	ENSG00000127328.17
chrY:13688616|13851691	chrY	13688616	13851691	0_7_2	17	28	0.548	intergenic region	n/a
chr15:100871094|100874385	chr15	100871094	100874385	3_4_0	6	10	0.545	intron	ENSG00000140470.9
chr18:43191456|43191762	chr18	43191456	43191762	2_2_0	6	10	0.545	intron	ENSG00000132874.9
chr6:32497902|32525963	chr6	32497902	32525963	73_36_4	10049	17024	0.541	intergenic region	n/a
chr18:9182380|9221997	chr18	9182380	9221997	33_31_1	886	1507	0.54	exon	ENSG00000101745.11
chr9:134381501|134381840	chr9	134381501	134381840	23_22_1	213	363	0.54	exon	ENSG00000130714.11
chr15:64791492|64792365	chr15	64791492	64792365	27_28_0	425	736	0.536	exon	ENSG00000180357.5
chr15:82707733|83083534	chr15	82707733	83083534	6_9_0	23	40	0.535	intergenic region	n/a
chr15:43882370|43976925	chr15	43882370	43976925	8_17_1	39	68	0.534	intergenic region	n/a
chr1:1623888|1676107	chr1	1623888	1676107	12_15_0	57	100	0.533	intergenic region	n/a
chr1:148006226|148011788	chr1	148006226	148011788	8_4_0	25	44	0.532	exon	ENSG00000122497.13
chr19:23541232|23545527	chr19	23541232	23545527	32_31_0	626	1107	0.531	exon	ENSG00000167232.9
chr8:146008382|146008407	chr8	146008382	146008407	2_10_4	17	30	0.531	intron	ENSG00000196378.7
chr7:102665510|102669865	chr7	102665510	102669865	7_9_0	19	34	0.528	exon	ENSG00000161040.12
chr8:142264088|142264728	chr8	142264088	142264728	18_16_0	73	131	0.527	exon	ENSG00000022567.5
chr3:107099432|107101023	chr3	107099432	107101023	8_6_0	10	18	0.526	intergenic region	n/a
chr16:85667520|85667738	chr16	85667520	85667738	16_16_0	37	67	0.525	exon	ENSG00000131149.13
chr2:65166546|65167099	chr2	65166546	65167099	7_7_0	16	29	0.525	intergenic region	n/a
chr14:71880665|71884913	chr14	71880665	71884913	25_33_0	463	843	0.523	exon	ENSG00000197555.5
chr1:89523675|89579979	chr1	89523675	89579979	16_14_0	99	184	0.518	intergenic region	n/a
chr4:144464662|144465125	chr4	144464662	144465125	46_27_2	2329	4431	0.512	exon	ENSG00000153147.5
chr4:178274462|178281831	chr4	178274462	178281831	23_23_0	266	509	0.511	exon	ENSG00000109674.3
chr21:37619815|37620866	chr21	37619815	37620866	22_22_0	133	256	0.51	exon	ENSG00000142197.8
chr14:99924616|99932150	chr14	99924616	99932150	29_30_1	572	1109	0.508	exon	ENSG00000183576.8
chr1:41536267|41541123	chr1	41536267	41541123	30_30_0	272	531	0.506	exon	ENSG00000010803.12
chr10:27855761|27867642	chr10	27855761	27867642	3_1_0	5	10	0.5	intergenic region	n/a
chr12:28260039|28287759	chr12	28260039	28287759	1_2_0	2	4	0.5	intergenic region	n/a
chr17:74184343|74208563	chr17	74184343	74208563	2_1_0	2	4	0.5	intron	ENSG00000141576.10
chr18:69814904|69816019	chr18	69814904	69816019	2_2_0	2	4	0.5	intergenic region	n/a
chr3:51246205|51297757	chr3	51246205	51297757	1_2_0	2	4	0.5	exon	ENSG00000088538.12
chr8:67383665|67386173	chr8	67383665	67386173	3_2_0	3	6	0.5	intron	ENSG00000169085.7
chr10:32832228|32873232	chr10	32832228	32873232	25_25_0	148	301	0.496	intergenic region	n/a
chr15:43876997|43976565	chr15	43876997	43976565	20_19_1	93	191	0.493	intergenic region	n/a
chr20:57014001|57016139	chr20	57014001	57016139	26_26_1	345	717	0.49	exon	ENSG00000124164.11
chr1:65830318|65831879	chr1	65830318	65831879	4_5_0	9	19	0.486	exon	ENSG00000116675.11
chr14:53622961|53656654	chr14	53622961	53656654	11_13_0	32	68	0.485	intergenic region	n/a
chr1:146037450|146223953	chr1	146037450	146223953	10_8_0	46	98	0.484	intron	ENSG00000232637.3
chr17:57430576|57430887	chr17	57430576	57430887	15_13_0	80	171	0.483	exon	ENSG00000175155.4
chr5:137320946|137324004	chr5	137320946	137324004	34_34_1	1268	2829	0.473	exon	ENSG00000031003.6
chr1:148263081|148314847	chr1	148263081	148314847	11_5_0	25	56	0.472	exon	ENSG00000203832.6
chrX:130883334|130928494	chrX	130883334	130928494	3_6_0	17	38	0.472	exon	ENSG00000213468.3
chr1:225140372|225195246	chr1	225140372	225195246	2_2_0	4	9	0.471	exon	ENSG00000185842.10
chr4:37633007|37640126	chr4	37633007	37640126	17_25_0	95	214	0.47	exon	ENSG00000181826.5
chr1:148580540|148741792	chr1	148580540	148741792	10_4_0	22	50	0.468	intergenic region	n/a
chr5:96767448|96775322	chr5	96767448	96775322	5_5_0	11	25	0.468	intergenic region	n/a
chr12:28378728|28412375	chr12	28378728	28412375	27_31_0	383	880	0.465	exon	ENSG00000123106.6
chr18:9524592|9525849	chr18	9524592	9525849	21_20_0	125	288	0.465	exon	ENSG00000017797.7
chr3:149563798|149639014	chr3	149563798	149639014	27_27_0	271	629	0.463	exon	ENSG00000082996.15
chr1:243776973|244006584	chr1	243776973	244006584	22_25_0	90	214	0.457	exon	ENSG00000117020.12
chr7:120905301|120906833	chr7	120905301	120906833	11_10_0	29	69	0.457	intron	ENSG00000106034.13
chr17:40762126|40811570	chr17	40762126	40811570	11_9_0	50	120	0.455	intergenic region	n/a
chr5:167915607|167921655	chr5	167915607	167921655	30_28_1	455	1098	0.453	exon	ENSG00000113643.4
chr12:47497896|47501947	chr12	47497896	47501947	18_19_0	92	223	0.452	intron	ENSG00000179715.8
chr3:60164169|60166168	chr3	60164169	60166168	4_4_0	7	17	0.452	intron	ENSG00000189283.5
chr6:47251674|47254331	chr6	47251674	47254331	8_7_0	16	39	0.451	exon	ENSG00000146072.6
chr1:84376848|84412965	chr1	84376848	84412965	4_2_0	9	22	0.45	exon	ENSG00000137941.12
chr11:130130751|130131824	chr11	130130751	130131824	30_29_0	418	1026	0.449	exon	ENSG00000196323.7
chr7:99621042|99621930	chr7	99621042	99621930	30_31_1	495	1213	0.449	exon	ENSG00000106261.12
chr5:64747302|64769779	chr5	64747302	64769779	9_9_0	28	69	0.448	exon	ENSG00000049192.10
chr1:148306026|148319619	chr1	148306026	148319619	13_5_0	19	47	0.447	exon	ENSG00000203832.6
chr6:13579683|13584457	chr6	13579683	13584457	21_20_0	245	605	0.447	exon	ENSG00000124523.10
chr10:32854486|32873232	chr10	32854486	32873232	22_21_0	157	390	0.446	exon	ENSG00000150076.18
chr3:196118684|196129890	chr3	196118684	196129890	25_25_0	460	1147	0.445	exon	ENSG00000163960.7
chr1:186420311|186439527	chr1	186420311	186439527	2_6_0	8	20	0.444	intergenic region	n/a
chr13:108895880|108903664	chr13	108895880	108903664	9_10_0	24	60	0.444	intergenic region	n/a
chr19:8402679|8404051	chr19	8402679	8404051	2_2_0	2	5	0.444	intron	ENSG00000186994.7
chr20:57094560|57098862	chr20	57094560	57098862	2_2_0	2	5	0.444	exon	ENSG00000231290.1
chr4:174305802|174325101	chr4	174305802	174325101	6_4_0	8	20	0.444	intergenic region	n/a
chr4:190777041|190785941	chr4	190777041	190785941	4_4_0	8	20	0.444	intron	ENSG00000245685.2
chr6:158703295|158735300	chr6	158703295	158735300	23_22_0	142	355	0.444	intergenic region	n/a
chr9:33971649|33973235	chr9	33971649	33973235	29_31_3	386	979	0.441	exon	ENSG00000137073.16
chrX:3743129|3779037	chrX	3743129	3779037	3_12_0	66	168	0.44	intergenic region	n/a
chr19:53930340|54016301	chr19	53930340	54016301	3_2_0	9	23	0.439	intergenic region	n/a
chr7:74712252|74981415	chr7	74712252	74981415	9_5_0	23	59	0.438	intergenic region	n/a
chr7:158662546|158669382	chr7	158662546	158669382	18_22_0	92	238	0.436	exon	ENSG00000126870.11
chr1:247318868|247323115	chr1	247318868	247323115	26_25_0	212	563	0.43	intron	ENSG00000196418.8
chr7:115750762|115752092	chr7	115750762	115752092	25_24_0	189	501	0.43	exon	ENSG00000105967.11
chr3:195349995|195475935	chr3	195349995	195475935	1_3_0	6	16	0.429	intergenic region	n/a
chr1:117944808|117963271	chr1	117944808	117963271	30_22_0	900	2401	0.428	exon	ENSG00000198162.8
chr9:100780571|100788733	chr9	100780571	100788733	13_17_0	44	118	0.427	intergenic region	n/a
chr2:44729828|44732869	chr2	44729828	44732869	9_6_0	31	84	0.425	intron	ENSG00000143919.10
chr5:78734833|78752841	chr5	78734833	78752841	8_9_0	24	65	0.425	exon	ENSG00000152413.10
chr12:121220458|121222396	chr12	121220458	121222396	27_27_0	194	528	0.424	exon	ENSG00000157837.11
chr22:28910745|28915308	chr22	28910745	28915308	12_9_0	34	93	0.422	intron	ENSG00000100154.10
chrX:13684436|13698717	chrX	13684436	13698717	16_17_0	42	115	0.422	exon	ENSG00000176896.7
chr1:147588076|148021628	chr1	147588076	148021628	12_7_0	38	105	0.42	intergenic region	n/a
chr17:30498062|30503232	chr17	30498062	30503232	13_7_0	37	103	0.418	exon	ENSG00000126858.12
chr21:44414958|44415453	chr21	44414958	44415453	9_12_0	33	93	0.415	intron	ENSG00000160199.10
chr1:148015625|148322738	chr1	148015625	148322738	6_1_0	12	34	0.414	intergenic region	n/a
chr9:4286038|4286523	chr9	4286038	4286523	6_3_0	6	17	0.414	exon	ENSG00000107249.17
chr10:116879949|116931050	chr10	116879949	116931050	4_4_0	7	20	0.412	exon	ENSG00000107518.12
chr6:73590600|73606865	chr6	73590600	73606865	17_20_2	95	271	0.412	intron	ENSG00000185760.11
chr7:135705449|135715781	chr7	135705449	135715781	8_10_0	28	80	0.412	intergenic region	n/a
chr12:7973817|8077107	chr12	7973817	8077107	1_13_0	67	192	0.411	intergenic region	n/a
chr3:63130421|63134477	chr3	63130421	63134477	7_8_0	22	63	0.411	intergenic region	n/a
chr1:144814680|145295525	chr1	144814680	145295525	12_6_0	29	85	0.406	intergenic region	n/a
chr3:56626998|56628056	chr3	56626998	56628056	25_27_2	191	558	0.406	exon	ENSG00000180376.12
chr13:20049713|20144428	chr13	20049713	20144428	7_13_0	38	112	0.404	intergenic region	n/a
chr2:72945232|72960247	chr2	72945232	72960247	17_17_0	95	282	0.403	exon	ENSG00000144036.10
chr2:190584298|190585513	chr2	190584298	190585513	11_10_0	46	137	0.402	exon	ENSG00000151687.10
chr10:126631026|126631876	chr10	126631026	126631876	29_31_1	261	784	0.4	exon	ENSG00000019995.6
chr12:57440336|57442127	chr12	57440336	57442127	2_1_0	2	6	0.4	exon	ENSG00000166866.8
chr12:70284751|70287620	chr12	70284751	70287620	3_3_0	5	15	0.4	exon	ENSG00000166268.6
chr17:41456120|41456630	chr17	41456120	41456630	5_8_0	17	51	0.4	intron	ENSG00000188825.9
chr2:47378397|47380155	chr2	47378397	47380155	11_7_0	25	75	0.4	exon	ENSG00000239605.4
chr3:6335953|6336049	chr3	6335953	6336049	2_1_0	2	6	0.4	intron	ENSG00000226022.1
chr3:87940757|87941181	chr3	87940757	87941181	3_3_0	3	9	0.4	intergenic region	n/a
chr6:150240179|150341375	chr6	150240179	150341375	2_1_0	2	6	0.4	intergenic region	n/a
chr19:53219085|53456130	chr19	53219085	53456130	7_4_0	36	109	0.398	intergenic region	n/a
chr2:96555714|96557485	chr2	96555714	96557485	14_18_0	236	716	0.397	exon	ENSG00000174501.10
chr14:23378692|23380612	chr14	23378692	23380612	34_30_2	776	2369	0.396	exon	ENSG00000100461.13
chr4:73956384|73958017	chr4	73956384	73958017	31_31_1	538	1657	0.394	exon	ENSG00000132466.13
chr12:104299916|104309861	chr12	104299916	104309861	6_6_0	11	34	0.393	exon	ENSG00000214198.3
chr15:82711573|83087977	chr15	82711573	83087977	2_6_0	7	22	0.389	intergenic region	n/a
chr5:102432245|102433485	chr5	102432245	102433485	18_22_0	69	219	0.387	exon	ENSG00000145723.12
chr2:207144264|207162097	chr2	207144264	207162097	21_27_0	130	413	0.386	exon	ENSG00000204186.3
chr7:149588280|149992436	chr7	149588280	149992436	8_8_0	34	109	0.384	intergenic region	n/a
chr11:33307959|33309057	chr11	33307959	33309057	28_26_1	388	1250	0.383	exon	ENSG00000110422.7
chr15:41961026|41962156	chr15	41961026	41962156	32_31_0	457	1475	0.383	exon	ENSG00000174197.12
chr2:106774514|106782539	chr2	106774514	106782539	22_29_0	180	579	0.383	exon	ENSG00000115652.10
chr7:155465561|155473602	chr7	155465561	155473602	20_29_1	793	2559	0.383	exon	ENSG00000184863.6
chr15:25650608|25657118	chr15	25650608	25657118	29_18_1	573	1851	0.382	exon	ENSG00000114062.13
chrX:64271342|64333693	chrX	64271342	64333693	7_10_0	20	65	0.381	intergenic region	n/a
chrX:15739620|15782898	chrX	15739620	15782898	13_6_0	27	88	0.38	exon	ENSG00000169239.8
chr19:53138319|53158940	chr19	53138319	53158940	1_8_0	51	167	0.379	exon	ENSG00000167766.14
chr6:16326625|16328701	chr6	16326625	16328701	15_21_0	57	188	0.377	exon	ENSG00000124788.13
chr21:17135210|17138460	chr21	17135210	17138460	27_26_0	258	856	0.376	exon	ENSG00000155313.11
chr14:106832136|107064560	chr14	106832136	107064560	4_4_0	6	20	0.375	intergenic region	n/a
chr4:144888241|144969011	chr4	144888241	144969011	3_2_0	3	10	0.375	intron	ENSG00000248828.1
chr7:17175032|17189830	chr7	17175032	17189830	3_2_0	3	10	0.375	intergenic region	n/a
chr8:97692671|97694304	chr8	97692671	97694304	4_6_0	9	30	0.375	intron	ENSG00000104324.11
chr18:74561482|74563895	chr18	74561482	74563895	19_21_0	135	457	0.371	exon	ENSG00000130856.11
chr22:38917613|38964294	chr22	38917613	38964294	22_26_0	93	317	0.37	exon	ENSG00000100206.5
chr15:32819014|32825569	chr15	32819014	32825569	20_22_0	294	1008	0.368	exon	ENSG00000223509.4
chr22:29240115|29242500	chr22	29240115	29242500	4_4_0	11	38	0.367	intron	ENSG00000226471.2
chr12:97178495|97222866	chr12	97178495	97222866	12_12_0	28	97	0.366	exon	ENSG00000188596.5
chr1:111825603|111857218	chr1	111825603	111857218	2_4_0	4	14	0.364	intergenic region	n/a
chr12:14346692|14347190	chr12	14346692	14347190	2_2_0	2	7	0.364	intergenic region	n/a
chr15:33443463|33447246	chr15	33443463	33447246	1_2_0	2	7	0.364	exon	ENSG00000248905.4
chr19:8998698|9000566	chr19	8998698	9000566	2_1_0	2	7	0.364	exon	ENSG00000181143.11
chr2:61343114|61345251	chr2	61343114	61345251	9_15_0	43	150	0.364	exon	ENSG00000162929.9
chr1:7837220|7838229	chr1	7837220	7838229	29_28_1	231	819	0.361	exon	ENSG00000049245.8
chr3:142455221|142467302	chr3	142455221	142467302	6_4_0	7	25	0.359	exon	ENSG00000144935.10
chr1:185183639|185200840	chr1	185183639	185200840	15_19_0	57	204	0.358	exon	ENSG00000116668.8
chr16:68155890|68160513	chr16	68155890	68160513	28_29_0	467	1674	0.358	exon	ENSG00000072736.14
chr10:26879064|26880342	chr10	26879064	26880342	4_4_0	10	36	0.357	exon	ENSG00000233261.1
chr10:116879949|116889297	chr10	116879949	116889297	6_5_0	8	29	0.356	exon	ENSG00000107518.12
chr1:152287382|152307915	chr1	152287382	152307915	3_3_0	3	11	0.353	exon	ENSG00000237975.2
chr1:161560934|161641439	chr1	161560934	161641439	5_27_0	124	455	0.353	intron	ENSG00000072694.14
chr12:65042317|65043332	chr12	65042317	65043332	19_16_0	79	290	0.353	intron	ENSG00000153179.7
chr15:50821994|50831048	chr15	50821994	50831048	2_2_0	3	11	0.353	exon	ENSG00000170236.10
chr2:37543380|37544322	chr2	37543380	37544322	28_34_0	874	3218	0.352	exon	ENSG00000115825.5
chr8:70650275|70674110	chr8	70650275	70674110	10_14_0	38	140	0.352	exon	ENSG00000137571.6
chr10:81460408|81598342	chr10	81460408	81598342	1_5_0	10	37	0.351	intergenic region	n/a
chr2:58009428|58013012	chr2	58009428	58013012	12_10_0	20	74	0.351	intergenic region	n/a
chr2:40655613|40657444	chr2	40655613	40657444	4_5_0	15	56	0.349	exon	ENSG00000183023.14
chrX:64295354|64333693	chrX	64295354	64333693	11_15_0	44	164	0.349	intergenic region	n/a
chr13:60266851|60271905	chr13	60266851	60271905	2_1_0	4	15	0.348	intron	ENSG00000139734.13
chr7:120905301|120920227	chr7	120905301	120920227	6_4_0	12	45	0.348	intron	ENSG00000106034.13
chr8:52773405|52773806	chr8	52773405	52773806	23_21_0	575	2153	0.348	exon	ENSG00000168300.9
chr1:148269437|148281454	chr1	148269437	148281454	6_5_0	32	121	0.346	exon	ENSG00000203832.6
chr14:106110405|106208559	chr14	106110405	106208559	32_331_1	156502	592369	0.346	intergenic region	n/a
chr2:54278095|54284497	chr2	54278095	54284497	16_17_0	59	223	0.346	exon	ENSG00000170634.8
chr2:68717322|68753374	chr2	68717322	68753374	17_17_0	66	249	0.346	exon	ENSG00000169621.5
chr14:32172323|32173344	chr14	32172323	32173344	11_5_0	37	141	0.344	intron	ENSG00000151413.12
chr1:187223508|187298192	chr1	187223508	187298192	4_3_0	6	23	0.343	intron	ENSG00000236030.1
chr12:132472250|132599090	chr12	132472250	132599090	16_16_0	51	196	0.342	intergenic region	n/a
chr4:178274462|178274882	chr4	178274462	178274882	28_25_0	224	865	0.341	exon	ENSG00000109674.3
chr7:128845044|128846428	chr7	128845044	128846428	4_4_0	9	35	0.34	exon	ENSG00000128602.5
chr6:57058640|57075243	chr6	57058640	57075243	8_10_0	28	109	0.339	exon	ENSG00000112210.7
chr12:70773977|70775374	chr12	70773977	70775374	15_18_1	55	216	0.337	intron	ENSG00000135643.4
chr2:97810255|97810449	chr2	97810255	97810449	10_8_0	111	438	0.336	exon	ENSG00000135976.12
chr3:197592294|197602646	chr3	197592294	197602646	25_27_3	444	1756	0.336	exon	ENSG00000186001.8
chr1:243708812|244006584	chr1	243708812	244006584	13_12_1	34	136	0.333	exon	ENSG00000117020.12
chr10:12807002|12808059	chr10	12807002	12808059	1_3_0	4	16	0.333	intron	ENSG00000183049.8
chr15:39909936|39910446	chr15	39909936	39910446	2_2_0	2	8	0.333	exon	ENSG00000150667.6
chr2:34055170|34056818	chr2	34055170	34056818	2_2_0	3	12	0.333	intron	ENSG00000203386.2
chr20:50290692|50307358	chr20	50290692	50307358	1_2_0	3	12	0.333	exon	ENSG00000054793.9
chr5:144817635|144852878	chr5	144817635	144852878	1_2_0	2	8	0.333	intergenic region	n/a
chr7:102603980|102669865	chr7	102603980	102669865	3_5_0	9	36	0.333	exon	ENSG00000161040.12
chr8:49719342|49729642	chr8	49719342	49729642	2_1_0	4	16	0.333	intergenic region	n/a
chrX:13330180|13346563	chrX	13330180	13346563	1_2_0	2	8	0.333	intergenic region	n/a
chr14:39746138|39748741	chr14	39746138	39748741	16_15_0	60	242	0.331	exon	ENSG00000258941.2
chr3:171965323|171969331	chr3	171965323	171969331	26_28_1	338	1365	0.331	exon	ENSG00000075420.8
chr5:95091100|95099324	chr5	95091100	95099324	10_13_0	22	89	0.331	exon	ENSG00000164292.8
chr8:62593527|62596747	chr8	62593527	62596747	26_26_0	342	1382	0.331	exon	ENSG00000198363.11
chr3:138289160|138291774	chr3	138289160	138291774	16_19_0	76	309	0.33	exon	ENSG00000114107.4
chr10:32197100|32199491	chr10	32197100	32199491	20_22_1	155	632	0.329	exon	ENSG00000165322.13
chr13:26974590|26975761	chr13	26974590	26975761	15_14_0	41	167	0.329	exon	ENSG00000132964.7
chr18:6301902|6312055	chr18	6301902	6312055	10_9_0	21	86	0.328	exon	ENSG00000154655.10
chr1:205585606|205593019	chr1	205585606	205593019	28_28_0	572	2357	0.327	exon	ENSG00000158711.9
chr12:22507113|22507717	chr12	22507113	22507717	5_4_0	8	33	0.327	exon	ENSG00000111728.6
chr12:83250789|83251359	chr12	83250789	83251359	6_6_0	16	66	0.327	exon	ENSG00000179104.4
chr12:9558904|9558994	chr12	9558904	9558994	13_20_0	73	302	0.326	intron	ENSG00000256673.1
chr17:34497913|34585413	chr17	34497913	34585413	1_5_0	7	29	0.326	intergenic region	n/a
chr6:117010483|117013555	chr6	117010483	117013555	28_15_1	306	1271	0.325	exon	ENSG00000196911.5
chr12:32751431|32764217	chr12	32751431	32764217	10_12_0	24	100	0.324	exon	ENSG00000139132.10
chr1:144170791|144216200	chr1	144170791	144216200	7_8_0	25	105	0.323	exon	ENSG00000162825.12
chr11:22696396|22707335	chr11	22696396	22707335	4_4_0	5	21	0.323	exon	ENSG00000148935.6
chr2:96553840|96628172	chr2	96553840	96628172	23_7_0	68	285	0.323	exon	ENSG00000174501.10
chr4:75040223|75091111	chr4	75040223	75091111	16_15_0	31	130	0.323	exon	ENSG00000163738.14
chr5:70279602|70400738	chr5	70279602	70400738	11_8_0	35	147	0.323	intergenic region	n/a
chr15:60734615|60737990	chr15	60734615	60737990	12_15_0	55	232	0.322	intron	ENSG00000128915.7
chrX:54662668|54662860	chrX	54662668	54662860	5_5_0	9	38	0.321	intergenic region	n/a
chr7:44268395|44268523	chr7	44268395	44268523	6_5_0	15	64	0.319	exon	ENSG00000058404.15
chr1:12411934|12412734	chr1	12411934	12412734	2_2_0	3	13	0.316	intron	ENSG00000048707.9
chr1:224298465|224299231	chr1	224298465	224299231	2_1_0	3	13	0.316	intergenic region	n/a
chr12:102650993|102709268	chr12	102650993	102709268	1_3_0	3	13	0.316	intergenic region	n/a
chr8:37971710|37976881	chr8	37971710	37976881	21_24_0	121	525	0.316	exon	ENSG00000129691.11
chr19:2672919|2673380	chr19	2672919	2673380	13_13_0	42	183	0.315	intron	ENSG00000176533.8
chr3:93714718|93722752	chr3	93714718	93722752	12_11_0	60	261	0.315	exon	ENSG00000169379.11
chr1:59805630|59844509	chr1	59805630	59844509	22_21_0	100	436	0.314	exon	ENSG00000172456.12
chr2:106761646|106782539	chr2	106761646	106782539	15_21_0	65	287	0.312	exon	ENSG00000115652.10
chr4:247349|248626	chr4	247349	248626	24_20_0	121	534	0.312	exon	ENSG00000198155.5
chr11:128993341|128994789	chr11	128993341	128994789	4_3_0	9	40	0.31	exon	ENSG00000134909.14
chr14:80963812|80997230	chr14	80963812	80997230	15_15_0	69	309	0.309	exon	ENSG00000100629.12
chr3:169854207|169867032	chr3	169854207	169867032	29_32_0	425	1899	0.309	exon	ENSG00000173889.11
chr10:48827861|49315957	chr10	48827861	49315957	2_1_0	2	9	0.308	intergenic region	n/a
chr11:66878881|66880126	chr11	66878881	66880126	2_2_0	2	9	0.308	intergenic region	n/a
chr12:10561511|10571687	chr12	10561511	10571687	1_2_0	2	9	0.308	intergenic region	n/a
chr15:82207688|82218366	chr15	82207688	82218366	1_2_0	2	9	0.308	intergenic region	n/a
chr16:72991326|72994093	chr16	72991326	72994093	4_4_0	8	36	0.308	exon	ENSG00000140836.10
chr19:9010648|9015745	chr19	9010648	9015745	1_2_0	2	9	0.308	exon	ENSG00000181143.11
chr22:33732490|33732787	chr22	33732490	33732787	2_2_0	2	9	0.308	intron	ENSG00000133424.16
chr22:39749152|39750573	chr22	39749152	39750573	1_2_0	2	9	0.308	intron	ENSG00000100321.10
chr7:17175032|17208215	chr7	17175032	17208215	2_2_0	2	9	0.308	intergenic region	n/a
chr1:243579004|243589860	chr1	243579004	243589860	21_20_0	105	473	0.307	exon	ENSG00000054282.11
chr17:47388674|47389404	chr17	47388674	47389404	21_24_0	147	665	0.307	exon	ENSG00000198740.4
chr15:44624186|44630515	chr15	44624186	44630515	24_21_0	138	625	0.306	exon	ENSG00000166734.14
chr9:14639894|14680160	chr9	14639894	14680160	25_27_0	313	1421	0.306	exon	ENSG00000175893.7
chr2:190656516|190682906	chr2	190656516	190682906	27_25_0	229	1050	0.304	exon	ENSG00000064933.12
chr1:24840804|24841057	chr1	24840804	24841057	25_20_0	128	589	0.303	exon	ENSG00000117602.7
chr12:116668338|116675510	chr12	116668338	116675510	29_24_2	323	1483	0.303	intron	ENSG00000123066.3
chr15:77657505|77681144	chr15	77657505	77681144	10_9_0	26	120	0.302	intron	ENSG00000173517.6
chr7:65705312|65706257	chr7	65705312	65706257	8_6_0	24	111	0.302	exon	ENSG00000169902.9
chr3:111985085|111999630	chr3	111985085	111999630	7_7_0	28	130	0.301	exon	ENSG00000172139.10
chrY:2821950|2829687	chrY	2821950	2829687	18_17_1	84	391	0.301	exon	ENSG00000067646.7
chr3:138289160|138290198	chr3	138289160	138290198	17_14_0	67	313	0.3	exon	ENSG00000114107.4
chr6:32759136|32759975	chr6	32759136	32759975	2_3_0	3	14	0.3	intergenic region	n/a
chr1:671767|674404	chr1	671767	674404	11_3_0	26	122	0.299	intergenic region	n/a
chr7:127752203|127758786	chr7	127752203	127758786	7_7_0	10	47	0.299	intergenic region	n/a
chr9:103261047|103279053	chr9	103261047	103279053	5_9_0	16	75	0.299	exon	ENSG00000251349.3
chr1:35824526|35827390	chr1	35824526	35827390	25_25_1	205	964	0.298	exon	ENSG00000146463.7
chr1:225140372|225156576	chr1	225140372	225156576	3_1_0	4	19	0.296	exon	ENSG00000185842.10
chr2:68717322|68772444	chr2	68717322	68772444	14_15_0	48	228	0.296	exon	ENSG00000169621.5
chrX:130829872|130928494	chrX	130829872	130928494	2_1_0	4	19	0.296	intergenic region	n/a
chr21:37711075|37717010	chr21	37711075	37717010	28_24_3	308	1474	0.295	exon	ENSG00000159256.8
chrX:84322133|84329397	chrX	84322133	84329397	12_11_0	32	153	0.295	exon	ENSG00000155008.9
chr1:179347772|179364337	chr1	179347772	179364337	2_2_0	5	24	0.294	exon	ENSG00000162779.16
chr2:208841375|208842310	chr2	208841375	208842310	14_17_0	76	365	0.294	exon	ENSG00000178385.9
chr7:99090663|99092254	chr7	99090663	99092254	23_22_3	181	869	0.294	intron	ENSG00000198556.9 ENSG00000160908.14
chr12:12397196|12397589	chr12	12397196	12397589	2_5_0	11	53	0.293	exon	ENSG00000070018.4
chr22:42204879|42206295	chr22	42204879	42206295	14_20_0	92	444	0.293	exon	ENSG00000100147.9
chr10:70404455|70406762	chr10	70404455	70406762	8_9_0	25	122	0.291	exon	ENSG00000138336.8
chr14:32559708|32563592	chr14	32559708	32563592	18_17_0	66	322	0.291	exon	ENSG00000100852.8
chr21:47768926|47769734	chr21	47768926	47769734	20_19_0	163	795	0.291	exon	ENSG00000160299.12
chr9:97077143|97200810	chr9	97077143	97200810	19_19_0	119	580	0.291	intergenic region	n/a
chr13:41482295|41488241	chr13	41482295	41488241	14_11_0	64	314	0.29	exon	ENSG00000239827.4
chr17:47310497|47310816	chr17	47310497	47310816	5_7_0	10	49	0.29	intergenic region	n/a
chr10:12442015|12445368	chr10	12442015	12445368	10_8_0	33	162	0.289	intron	ENSG00000183049.8
chr5:137093556|137094709	chr5	137093556	137094709	9_6_0	20	99	0.288	intergenic region	n/a
chr18:12999420|13019205	chr18	12999420	13019205	25_24_2	333	1657	0.287	exon	ENSG00000101639.14
chr2:226261335|226273817	chr2	226261335	226273817	2_3_0	4	20	0.286	intergenic region	n/a
chr22:22310568|22576056	chr22	22310568	22576056	1_2_0	2	10	0.286	intergenic region	n/a
chr5:151326200|151327356	chr5	151326200	151327356	1_2_0	2	10	0.286	intergenic region	n/a
chr5:96856933|96866004	chr5	96856933	96866004	1_2_0	2	10	0.286	intron	ENSG00000250331.1
chr6:118769567|118771033	chr6	118769567	118771033	9_8_1	14	70	0.286	intergenic region	n/a
chr8:128891757|128892550	chr8	128891757	128892550	3_2_0	4	20	0.286	intron	ENSG00000249859.3
chr1:144199402|144209832	chr1	144199402	144209832	3_7_0	22	111	0.284	exon	ENSG00000162825.12
chr22:42901039|42952594	chr22	42901039	42952594	12_11_1	27	136	0.284	intergenic region	n/a
chr6:2397455|2399271	chr6	2397455	2399271	6_10_0	20	101	0.284	exon	ENSG00000250903.4
chr6:14284426|14292445	chr6	14284426	14292445	17_14_0	43	219	0.282	intergenic region	n/a
chr9:3647338|3651867	chr9	3647338	3651867	10_8_0	23	117	0.282	intron	ENSG00000232104.2
chr11:87580627|87612330	chr11	87580627	87612330	12_11_0	38	194	0.281	intergenic region	n/a
chr17:3608392|3608939	chr17	3608392	3608939	10_11_0	27	138	0.281	intergenic region	n/a
chr9:100109596|100112837	chr9	100109596	100112837	3_5_0	8	41	0.281	exon	ENSG00000197816.9
chr16:79028137|79030253	chr16	79028137	79030253	4_4_0	7	36	0.28	intron	ENSG00000186153.12
chr2:173659753|173679153	chr2	173659753	173679153	1_3_0	7	36	0.28	exon	ENSG00000091428.13
chr2:197755552|197763093	chr2	197755552	197763093	2_3_0	6	31	0.279	exon	ENSG00000197121.10
chr1:174704403|174704592	chr1	174704403	174704592	5_3_0	10	52	0.278	intron	ENSG00000152061.17
chr10:122047902|122053687	chr10	122047902	122053687	4_4_1	9	47	0.277	intergenic region	n/a
chr3:37424717|37427861	chr3	37424717	37427861	8_17_0	45	235	0.277	intergenic region	n/a
chr5:93978978|93990457	chr5	93978978	93990457	9_21_0	90	469	0.277	exon	ENSG00000133302.8
chr5:72354260|72373320	chr5	72354260	72373320	1_2_0	4	21	0.276	exon	ENSG00000157107.9
chr8:61797557|61813052	chr8	61797557	61813052	4_4_0	8	42	0.276	intergenic region	n/a
chr1:32381496|32385259	chr1	32381496	32385259	24_21_0	214	1126	0.275	exon	ENSG00000184007.13
chr17:30500850|30502381	chr17	30500850	30502381	5_11_0	18	95	0.275	exon	ENSG00000126858.12
chr2:190593386|190609514	chr2	190593386	190609514	12_12_0	26	138	0.274	exon	ENSG00000151687.10
chr2:191523884|191537878	chr2	191523884	191537878	23_22_0	117	619	0.274	exon	ENSG00000138386.12
chr10:91511103|91522592	chr10	91511103	91522592	26_25_0	206	1097	0.273	exon	ENSG00000138182.10
chr11:28420335|28445911	chr11	28420335	28445911	1_4_0	6	32	0.273	intron	ENSG00000255322.1
chr14:99723808|99724176	chr14	99723808	99724176	4_5_0	12	64	0.273	exon	ENSG00000127152.13
chr2:183381626|183387113	chr2	183381626	183387113	1_3_0	3	16	0.273	intron	ENSG00000115252.14
chr6:130505248|130505768	chr6	130505248	130505768	1_3_0	3	16	0.273	exon	ENSG00000164483.12
chr9:100092436|100093049	chr9	100092436	100093049	6_9_0	17	91	0.272	exon	ENSG00000197816.9
chr1:117944808|117957453	chr1	117944808	117957453	29_28_2	624	3358	0.271	exon	ENSG00000198162.8
chr2:58449077|58459247	chr2	58449077	58459247	27_24_0	234	1261	0.271	exon	ENSG00000115392.7
chr1:741179|745550	chr1	741179	745550	14_24_0	105	569	0.27	intergenic region	n/a
chr7:7946863|7972862	chr7	7946863	7972862	3_4_0	5	27	0.27	intron	ENSG00000219545.5
chr12:25170068|25179800	chr12	25170068	25179800	29_28_0	283	1537	0.269	intergenic region	n/a
chr17:34755394|34806283	chr17	34755394	34806283	3_4_0	7	38	0.269	intron	ENSG00000242384.3 ENSG00000161583.12
chr14:103209815|103210047	chr14	103209815	103210047	7_9_0	13	71	0.268	intergenic region	n/a
chr7:101870647|101870949	chr7	101870647	101870949	24_23_0	118	643	0.268	exon	ENSG00000257923.5
chr12:100676721|100691953	chr12	100676721	100691953	16_16_0	68	373	0.267	exon	ENSG00000136021.13
chr12:28260039|28329127	chr12	28260039	28329127	2_1_0	2	11	0.267	intergenic region	n/a
chr3:178626310|178627494	chr3	178626310	178627494	2_1_0	2	11	0.267	intergenic region	n/a
chr4:2986240|3015555	chr4	2986240	3015555	1_2_0	4	22	0.267	exon	ENSG00000125388.15
chr4:78694235|78697546	chr4	78694235	78697546	18_16_1	92	507	0.266	exon	ENSG00000138767.8
chr6:158733083|158735300	chr6	158733083	158735300	24_24_1	104	574	0.266	intergenic region	n/a
chrX:10031485|10066619	chrX	10031485	10066619	20_20_0	120	662	0.266	exon	ENSG00000047644.13
chr1:8716032|8716500	chr1	8716032	8716500	25_25_1	124	688	0.265	exon	ENSG00000142599.13
chr7:32672155|32718742	chr7	32672155	32718742	6_8_0	13	72	0.265	exon	ENSG00000229358.3
chr3:114069121|114070725	chr3	114069121	114070725	11_29_0	195	1089	0.264	exon	ENSG00000181722.11
chr3:15981017|15988362	chr3	15981017	15988362	3_3_0	7	39	0.264	intergenic region	n/a
chr7:139415731|139416814	chr7	139415731	139416814	21_25_0	64	357	0.264	exon	ENSG00000064393.11
chrX:16814241|16815107	chrX	16814241	16815107	6_4_0	7	39	0.264	intron	ENSG00000086712.8
chr16:80718435|80719026	chr16	80718435	80719026	16_18_1	95	532	0.263	exon	ENSG00000166446.10
chr13:21742127|21742538	chr13	21742127	21742538	25_17_0	145	821	0.261	exon	ENSG00000165480.11
chr14:70633356|70635201	chr14	70633356	70635201	3_2_0	3	17	0.261	exon	ENSG00000100678.14
chr22:24073588|24074064	chr22	24073588	24074064	2_3_0	3	17	0.261	intergenic region	n/a
chr4:99030340|99055606	chr4	99030340	99055606	2_2_0	3	17	0.261	exon	ENSG00000163116.5
chr5:53610425|53618024	chr5	53610425	53618024	2_2_0	3	17	0.261	intergenic region	n/a
chr7:120810636|120829265	chr7	120810636	120829265	3_3_0	3	17	0.261	intron	ENSG00000106034.13
chr16:21531149|21927345	chr16	21531149	21927345	24_20_2	139	791	0.26	intergenic region	n/a
chr3:169840379|169843795	chr3	169840379	169843795	22_24_0	193	1098	0.26	intron	ENSG00000173889.11
chr7:24663285|24708279	chr7	24663285	24708279	26_22_0	141	802	0.26	exon	ENSG00000105926.11
chr2:68794473|68805135	chr2	68794473	68805135	13_14_0	38	217	0.259	exon	ENSG00000169621.5
chr22:45574119|45574781	chr22	45574119	45574781	15_11_0	47	269	0.259	exon	ENSG00000093000.14
chr7:158552177|158557544	chr7	158552177	158557544	26_27_0	400	2293	0.259	exon	ENSG00000117868.11
chr11:110007388|110008139	chr11	110007388	110008139	1_2_0	4	23	0.258	exon	ENSG00000149289.6
chr3:140978965|141006295	chr3	140978965	141006295	4_6_0	8	46	0.258	exon	ENSG00000155893.7
chr4:89941611|89950800	chr4	89941611	89950800	3_3_0	4	23	0.258	exon	ENSG00000138640.10
chr16:68155890|68157024	chr16	68155890	68157024	29_30_3	394	2284	0.257	exon	ENSG00000072736.14
chr16:792250|792543	chr16	792250	792543	6_3_0	9	52	0.257	intergenic region	n/a
chr5:49694941|49707217	chr5	49694941	49707217	30_31_0	680	3938	0.257	exon	ENSG00000170571.7
chr16:18445631|18488899	chr16	18445631	18488899	4_4_1	10	58	0.256	intergenic region	n/a
chr19:55921104|55921685	chr19	55921104	55921685	1_4_0	5	29	0.256	intergenic region	n/a
chr2:46166981|46167913	chr2	46166981	46167913	6_7_0	11	64	0.256	intron	ENSG00000171132.9
chr3:5215702|5216099	chr3	5215702	5216099	22_19_0	118	685	0.256	exon	ENSG00000134108.8
chr11:8435042|8486369	chr11	8435042	8486369	12_14_0	33	193	0.255	exon	ENSG00000130413.11
chr3:67797195|67818857	chr3	67797195	67818857	2_5_1	6	35	0.255	intron	ENSG00000241316.2
chr9:37126309|37126939	chr9	37126309	37126939	33_25_0	576	3364	0.255	exon	ENSG00000147905.13
chr16:2660463|2732801	chr16	2660463	2732801	7_9_0	25	148	0.253	intergenic region	n/a
chr9:115336337|115337531	chr9	115336337	115337531	13_13_0	25	148	0.253	exon	ENSG00000165185.10
chr1:1158624|1159348	chr1	1158624	1159348	23_28_0	355	2106	0.252	exon	ENSG00000078808.12
chr5:76342172|76344097	chr5	76342172	76344097	15_17_0	84	499	0.252	exon	ENSG00000164252.8
chr11:120916383|120930794	chr11	120916383	120930794	23_20_0	103	615	0.251	exon	ENSG00000154114.8
chr16:53175091|53191453	chr16	53175091	53191453	27_24_0	148	883	0.251	intron	ENSG00000177200.11
chr13:81261371|81270431	chr13	81261371	81270431	2_2_0	3	18	0.25	intergenic region	n/a
chr14:86494713|86537311	chr14	86494713	86537311	2_3_0	5	30	0.25	intron	ENSG00000258733.1
chr15:30853912|30905398	chr15	30853912	30905398	5_1_0	5	30	0.25	intergenic region	n/a
chr16:28659456|29050041	chr16	28659456	29050041	2_3_0	5	30	0.25	intergenic region	n/a
chr17:28934517|29335918	chr17	28934517	29335918	6_5_1	8	48	0.25	intergenic region	n/a
chr18:55398646|55399255	chr18	55398646	55399255	16_19_0	69	414	0.25	exon	ENSG00000267040.2
chr2:39440541|39456729	chr2	39440541	39456729	3_2_0	6	36	0.25	exon	ENSG00000205111.4
chr12:109046048|109048186	chr12	109046048	109048186	23_22_0	166	1003	0.249	exon	ENSG00000110880.6
chr10:74468041|74475660	chr10	74468041	74475660	9_18_1	41	248	0.248	exon	ENSG00000156026.10
chr7:104925456|104937980	chr7	104925456	104937980	10_10_0	17	103	0.248	intron	ENSG00000135250.12
chr18:44526020|44526886	chr18	44526020	44526886	5_8_0	19	116	0.247	exon	ENSG00000167216.12
chr9:98740343|98766983	chr9	98740343	98766983	18_22_0	87	530	0.247	exon	ENSG00000182150.11
chr11:17899755|18031686	chr11	17899755	18031686	17_11_0	58	358	0.245	exon	ENSG00000129158.6
chr17:65941525|65972074	chr17	65941525	65972074	29_27_1	400	2459	0.245	exon	ENSG00000171634.12
chr4:87685746|87689129	chr4	87685746	87689129	3_4_0	6	37	0.245	exon	ENSG00000163629.8
chr2:61340905|61345251	chr2	61340905	61345251	7_9_0	16	99	0.244	intron	ENSG00000162929.9
chr18:19345733|19359646	chr18	19345733	19359646	21_23_0	127	792	0.243	exon	ENSG00000101752.7
chr4:87967318|87968746	chr4	87967318	87968746	17_19_0	139	867	0.243	exon	ENSG00000172493.16
chr1:148011680|148306198	chr1	148011680	148306198	2_8_0	18	113	0.242	intergenic region	n/a
chr15:43935583|44029206	chr15	43935583	44029206	7_5_0	12	75	0.242	intergenic region	n/a
chr8:144770832|144772293	chr8	144770832	144772293	7_10_0	18	113	0.242	exon	ENSG00000181135.11
chr9:127670656|127674305	chr9	127670656	127674305	22_24_0	105	658	0.242	exon	ENSG00000136935.9
chr4:89340454|89341580	chr4	89340454	89341580	10_13_0	35	221	0.241	intron	ENSG00000138642.10
chr8:135824853|135825412	chr8	135824853	135825412	6_13_0	48	302	0.241	intergenic region	n/a
chr10:22653782|22690206	chr10	22653782	22690206	2_1_0	3	19	0.24	exon	ENSG00000077327.11
chr11:32948703|32956981	chr11	32948703	32956981	20_18_1	76	481	0.24	exon	ENSG00000060749.10
chr11:87562451|87612330	chr11	87562451	87612330	12_12_0	29	184	0.24	intergenic region	n/a
chr14:97299804|97327072	chr14	97299804	97327072	27_28_0	350	2217	0.24	exon	ENSG00000100749.3
chr18:21644104|21649235	chr18	21644104	21649235	16_18_0	87	552	0.24	exon	ENSG00000168234.8
chr19:53202404|53317679	chr19	53202404	53317679	2_8_0	20	127	0.24	intergenic region	n/a
chrY:21203256|21207177	chrY	21203256	21207177	2_2_0	3	19	0.24	intron	ENSG00000176728.3
chr1:146221438|146225483	chr1	146221438	146225483	4_3_0	8	51	0.239	exon	ENSG00000232637.3
chr15:30802331|31191839	chr15	30802331	31191839	7_3_0	11	70	0.239	intergenic region	n/a
chr17:44407816|44623739	chr17	44407816	44623739	22_19_0	130	829	0.239	intergenic region	n/a
chr17:45447803|45456619	chr17	45447803	45456619	11_11_0	58	370	0.239	exon	ENSG00000178852.11
chr19:18258253|18258434	chr19	18258253	18258434	23_19_2	122	779	0.239	exon	ENSG00000099308.6
chr4:128995615|128999117	chr4	128995615	128999117	17_17_0	72	458	0.239	exon	ENSG00000138709.13
chr1:148309977|148318882	chr1	148309977	148318882	5_11_0	23	147	0.238	exon	ENSG00000203832.6
chr6:64450635|64461969	chr6	64450635	64461969	2_2_0	5	32	0.238	intron	ENSG00000118482.7 ENSG00000188107.9
chr9:17330630|17342442	chr9	17330630	17342442	11_11_0	34	218	0.238	exon	ENSG00000044459.10
chr12:103657104|103670988	chr12	103657104	103670988	7_7_0	20	129	0.237	exon	ENSG00000179088.10
chr2:45925080|45928630	chr2	45925080	45928630	18_15_0	95	611	0.237	exon	ENSG00000171132.9
chr4:36230204|36231267	chr4	36230204	36231267	27_22_0	160	1033	0.237	exon	ENSG00000047365.7
chr7:2477439|2483381	chr7	2477439	2483381	4_7_0	16	103	0.237	intron	ENSG00000175873.3
chr3:169863211|169867032	chr3	169863211	169867032	28_30_1	355	2293	0.236	exon	ENSG00000173889.11
chr6:73357660|73358632	chr6	73357660	73358632	18_19_1	97	627	0.236	intron	ENSG00000185760.11 ENSG00000233844.1
chr12:31949683|31955097	chr12	31949683	31955097	12_9_0	41	267	0.235	intergenic region	n/a
chr2:73851804|73902032	chr2	73851804	73902032	2_1_0	2	13	0.235	intergenic region	n/a
chrX:23728302|23728710	chrX	23728302	23728710	2_1_0	2	13	0.235	intron	ENSG00000123130.12
chr17:44399688|44601250	chr17	44399688	44601250	12_18_0	43	282	0.234	intergenic region	n/a
chr18:12999420|13030607	chr18	12999420	13030607	23_24_2	215	1404	0.234	exon	ENSG00000101639.14
chr11:46098305|46113774	chr11	46098305	46113774	22_22_1	147	968	0.233	exon	ENSG00000135365.11
chr4:38791691|38792852	chr4	38791691	38792852	17_16_0	53	348	0.233	intergenic region	n/a
chr6:84894905|84896341	chr6	84894905	84896341	13_7_0	26	171	0.233	exon	ENSG00000135315.7
chr8:104258522|104258912	chr8	104258522	104258912	4_2_0	5	33	0.233	exon	ENSG00000247081.3
chr10:103427643|103436193	chr10	103427643	103436193	22_21_0	152	1009	0.232	exon	ENSG00000107829.9
chr12:42604157|42604482	chr12	42604157	42604482	15_14_0	57	377	0.232	exon	ENSG00000015153.10
chr16:69404386|69406258	chr16	69404386	69406258	29_33_1	609	4038	0.232	exon	ENSG00000132604.6
chr7:33390831|33427756	chr7	33390831	33427756	8_8_0	27	179	0.232	exon	ENSG00000122507.16
chr10:102683732|102685776	chr10	102683732	102685776	30_25_0	167	1110	0.231	exon	ENSG00000119906.7
chr15:80412670|80415142	chr15	80412670	80415142	26_25_0	359	2391	0.231	exon	ENSG00000086666.14
chr2:186648680|186758365	chr2	186648680	186758365	2_1_0	3	20	0.231	intergenic region	n/a
chr1:92798948|92846430	chr1	92798948	92846430	20_20_0	104	698	0.23	exon	ENSG00000122484.8
chr13:21974512|21999817	chr13	21974512	21999817	8_4_0	19	127	0.23	exon	ENSG00000180776.11
chr11:64717215|64717902	chr11	64717215	64717902	1_3_0	4	27	0.229	exon	ENSG00000168070.7
chr8:27916515|27917278	chr8	27916515	27917278	10_8_0	31	209	0.229	intron	ENSG00000189233.7
chr4:113483527|113506881	chr4	113483527	113506881	13_15_0	60	406	0.228	exon	ENSG00000138658.11
chr9:33271150|33278223	chr9	33271150	33278223	14_9_0	33	223	0.228	exon	ENSG00000086065.9
chr10:93185038|93221941	chr10	93185038	93221941	10_13_0	25	170	0.227	exon	ENSG00000165338.12
chr2:96553673|96587558	chr2	96553673	96587558	1_13_0	68	464	0.227	exon	ENSG00000174501.10
chr20:3277508|3278822	chr20	3277508	3278822	3_4_0	5	34	0.227	exon	ENSG00000088854.11
chr4:103635595|103647840	chr4	103635595	103647840	24_19_1	145	988	0.227	exon	ENSG00000109323.4
chr7:22330794|22357656	chr7	22330794	22357656	28_29_1	427	2914	0.227	exon	ENSG00000136237.14
chr1:243846499|244006584	chr1	243846499	244006584	6_6_0	14	96	0.226	intron	ENSG00000117020.12
chr12:50821545|50835426	chr12	50821545	50835426	18_13_1	59	403	0.226	exon	ENSG00000161813.16
chr15:69502655|69553668	chr15	69502655	69553668	3_7_0	10	69	0.225	exon	ENSG00000138604.5
chr6:139264650|139265759	chr6	139264650	139265759	29_27_2	185	1274	0.225	exon	ENSG00000135597.14
chr15:32909951|32910856	chr15	32909951	32910856	8_11_0	17	118	0.224	intron	ENSG00000198826.6
chr7:143420304|143510270	chr7	143420304	143510270	5_8_0	11	76	0.224	intron	ENSG00000159860.5 ENSG00000253882.2
chr1:104120342|104258640	chr1	104120342	104258640	3_3_0	4	28	0.222	intergenic region	n/a
chr1:78381740|78383958	chr1	78381740	78383958	2_1_0	2	14	0.222	exon	ENSG00000162614.14
chr17:1483048|1484145	chr17	1483048	1484145	2_2_0	2	14	0.222	intron	ENSG00000167703.10
chr2:202172242|202228896	chr2	202172242	202228896	2_2_0	5	35	0.222	intergenic region	n/a
chr4:68284569|68287718	chr4	68284569	68287718	2_1_0	2	14	0.222	exon	ENSG00000250075.1
chr7:23792336|23802542	chr7	23792336	23802542	2_1_0	2	14	0.222	exon	ENSG00000196335.8
chr8:105080740|105161076	chr8	105080740	105161076	1_3_0	5	35	0.222	exon	ENSG00000176406.16
chr9:112957155|112960854	chr9	112957155	112960854	1_2_0	2	14	0.222	intron	ENSG00000188959.9
chrX:135025038|135029298	chrX	135025038	135029298	2_2_1	4	28	0.222	exon	ENSG00000230162.1
chr1:117944808|117984947	chr1	117944808	117984947	22_27_0	379	2678	0.221	exon	ENSG00000198162.8
chr11:95825056|95826681	chr11	95825056	95826681	14_9_0	27	190	0.221	exon	ENSG00000184384.9
chr13:78293667|78327493	chr13	78293667	78327493	12_15_0	55	387	0.221	exon	ENSG00000139737.17
chr7:141336760|141349133	chr7	141336760	141349133	14_15_0	53	374	0.221	exon	ENSG00000006530.11
chr12:46622936|46637097	chr12	46622936	46637097	31_23_1	595	4219	0.22	exon	ENSG00000111371.11
chr14:71880665|71996087	chr14	71880665	71996087	19_23_0	173	1227	0.22	exon	ENSG00000197555.5
chr17:54892230|54902682	chr17	54892230	54902682	5_5_0	9	64	0.22	exon	ENSG00000214226.4
chr18:21644104|21663045	chr18	21644104	21663045	18_20_1	102	724	0.22	exon	ENSG00000168234.8
chr2:196544756|196548630	chr2	196544756	196548630	21_25_0	76	539	0.22	exon	ENSG00000196950.9
chrY:2947325|2970235	chrY	2947325	2970235	2_10_0	12	85	0.22	exon	ENSG00000231535.1
chr15:59204762|59209198	chr15	59204762	59209198	35_32_3	683	4859	0.219	exon	ENSG00000137776.12
chr18:56601665|56621031	chr18	56601665	56621031	12_14_0	38	271	0.219	exon	ENSG00000074657.9
chr8:38205015|38205733	chr8	38205015	38205733	20_20_0	123	877	0.219	exon	ENSG00000147548.12
chr12:111991962|111993723	chr12	111991962	111993723	18_19_0	69	494	0.218	exon	ENSG00000204842.10
chr13:43528084|43544806	chr13	43528084	43544806	26_26_0	210	1503	0.218	exon	ENSG00000133106.10
chr16:27224906|27226329	chr16	27224906	27226329	12_14_0	45	323	0.218	exon	ENSG00000155666.7
chr2:208589524|208607066	chr2	208589524	208607066	10_4_0	17	122	0.218	exon	ENSG00000163249.5
chr10:97681773|97687089	chr10	97681773	97687089	7_6_0	13	94	0.217	exon	ENSG00000173088.8
chr17:10628328|10629581	chr17	10628328	10629581	3_2_0	5	36	0.217	exon	ENSG00000187824.4
chr17:3608375|3608939	chr17	3608375	3608939	8_10_1	17	123	0.217	intergenic region	n/a
chr18:55398646|55402824	chr18	55398646	55402824	18_4_0	47	339	0.217	exon	ENSG00000267040.2
chr19:33604673|33605325	chr19	33604673	33605325	16_8_0	46	332	0.217	exon	ENSG00000076650.2
chr12:57059988|57064148	chr12	57059988	57064148	5_14_0	54	392	0.216	exon	ENSG00000110958.11
chr12:98947887|98948067	chr12	98947887	98948067	3_3_1	4	29	0.216	intergenic region	n/a
chr5:64466444|64492978	chr5	64466444	64492978	3_2_0	4	29	0.216	exon	ENSG00000049192.10
chr10:88988020|89118188	chr10	88988020	89118188	6_2_0	7	51	0.215	intergenic region	n/a
chr12:111990084|111993723	chr12	111990084	111993723	17_16_0	67	490	0.215	exon	ENSG00000204842.10
chr21:37711077|37717005	chr21	37711077	37717005	26_24_0	273	1991	0.215	exon	ENSG00000159256.8
chr3:67546222|67559327	chr3	67546222	67559327	19_13_0	72	527	0.215	exon	ENSG00000172340.10
chr5:78692646|78752841	chr5	78692646	78752841	4_3_0	7	51	0.215	exon	ENSG00000152413.10
chr10:88598622|88635842	chr10	88598622	88635842	2_2_0	3	22	0.214	exon	ENSG00000107779.7
chr11:3777946|3778768	chr11	3777946	3778768	6_4_0	11	81	0.214	intron	ENSG00000110713.11
chr11:47368977|47370092	chr11	47368977	47370092	3_1_0	3	22	0.214	exon	ENSG00000134571.6
chr12:90208510|90210877	chr12	90208510	90210877	2_1_0	3	22	0.214	intergenic region	n/a
chr19:51298994|51300664	chr19	51298994	51300664	9_5_0	23	169	0.214	intergenic region	n/a
chr2:183536808|183550864	chr2	183536808	183550864	5_2_0	6	44	0.214	intergenic region	n/a
chr20:51870038|51873110	chr20	51870038	51873110	4_5_0	14	103	0.214	exon	ENSG00000182463.11
chr20:54956489|54959380	chr20	54956489	54959380	15_9_0	46	338	0.214	exon	ENSG00000087586.13
chr1:144184252|144188403	chr1	144184252	144188403	4_6_0	18	133	0.213	exon	ENSG00000162825.12
chr2:85595809|85598685	chr2	85595809	85598685	12_14_0	43	317	0.213	exon	ENSG00000115459.13
chr22:34157358|34161940	chr22	34157358	34161940	21_17_1	52	385	0.213	intron	ENSG00000133424.16
chrX:75367088|75368291	chrX	75367088	75368291	5_5_0	10	74	0.213	intergenic region	n/a
chr10:15858834|15889942	chr10	15858834	15889942	24_22_1	114	847	0.212	exon	ENSG00000148481.9
chr14:106275512|106281313	chr14	106275512	106281313	3_5_0	11	82	0.212	intergenic region	n/a
chr8:37623044|37623873	chr8	37623044	37623873	24_25_0	137	1017	0.212	exon	ENSG00000147471.7
chrX:1889390|1890522	chrX	1889390	1890522	6_7_0	16	119	0.212	intergenic region	n/a
chr1:12638746|12639440	chr1	12638746	12639440	2_2_0	2	15	0.211	exon	ENSG00000162496.4
chr1:58971732|59004982	chr1	58971732	59004982	19_16_0	139	1042	0.211	exon	ENSG00000162600.7
chr1:9991949|9994918	chr1	9991949	9994918	19_21_0	141	1053	0.211	exon	ENSG00000162441.7
chr10:4872867|4915499	chr10	4872867	4915499	2_1_0	2	15	0.211	intergenic region	n/a
chr14:40111917|40125012	chr14	40111917	40125012	1_2_0	2	15	0.211	intergenic region	n/a
chr15:33445249|33447246	chr15	33445249	33447246	2_1_0	2	15	0.211	exon	ENSG00000248905.4
chr2:183536808|183539245	chr2	183536808	183539245	5_5_0	8	60	0.211	intergenic region	n/a
chrX:77270159|77275895	chrX	77270159	77275895	12_11_0	50	375	0.211	exon	ENSG00000165240.13
chr1:674214|675566	chr1	674214	675566	6_11_0	29	220	0.209	intergenic region	n/a
chr11:18312989|18314523	chr11	18312989	18314523	20_17_0	142	1078	0.209	exon	ENSG00000110756.13
chr18:6263946|6312055	chr18	6263946	6312055	7_6_0	9	68	0.209	exon	ENSG00000154655.10
chr7:140476712|140508795	chr7	140476712	140508795	16_16_0	44	334	0.209	exon	ENSG00000157764.8
chr17:4094482|4096155	chr17	4094482	4096155	6_8_0	16	122	0.208	intron	ENSG00000185722.12
chr2:120830754|120836157	chr2	120830754	120836157	6_9_0	38	289	0.208	exon	ENSG00000115109.9
chr5:75737218|75758139	chr5	75737218	75758139	1_3_0	5	38	0.208	intron	ENSG00000145703.11
chrX:149962164|149984551	chrX	149962164	149984551	13_18_0	50	381	0.208	exon	ENSG00000102181.15
chr1:187238528|187298192	chr1	187238528	187298192	2_2_0	3	23	0.207	intron	ENSG00000236030.1
chr18:60206914|60217693	chr18	60206914	60217693	19_20_0	76	584	0.207	exon	ENSG00000141664.5
chr18:60364798|60381017	chr18	60364798	60381017	5_5_0	6	46	0.207	intergenic region	n/a
chr2:72692289|72707879	chr2	72692289	72707879	6_4_0	15	115	0.207	exon	ENSG00000144036.10
chr1:14057495|14068652	chr1	14057495	14068652	23_23_0	130	1002	0.206	exon	ENSG00000116731.18
chr19:36940301|36940903	chr19	36940301	36940903	10_11_0	41	317	0.206	exon	ENSG00000186017.10
chr20:2944918|2945848	chr20	2944918	2945848	26_26_0	274	2108	0.206	exon	ENSG00000132670.16
chr4:128842679|128861152	chr4	128842679	128861152	14_16_0	78	603	0.206	exon	ENSG00000164073.5
chr1:161558212|161633143	chr1	161558212	161633143	6_21_5	36	280	0.205	exon	ENSG00000072694.14
chr1:59787208|59844509	chr1	59787208	59844509	15_14_0	39	302	0.205	exon	ENSG00000172456.12
chr2:197777606|197787849	chr2	197777606	197787849	2_3_0	4	31	0.205	intron	ENSG00000197121.10
chrX:14868627|14877456	chrX	14868627	14877456	15_15_0	53	412	0.205	exon	ENSG00000181544.9
chr12:105321751|105322472	chr12	105321751	105322472	19_20_0	68	532	0.204	exon	ENSG00000136052.5
chr2:72958136|72960247	chr2	72958136	72960247	7_9_0	32	250	0.204	exon	ENSG00000144036.10
chr4:48371866|48385801	chr4	48371866	48385801	23_21_0	147	1149	0.204	exon	ENSG00000109171.10
chr12:97157929|97222866	chr12	97157929	97222866	6_5_0	12	94	0.203	exon	ENSG00000188596.5
chr17:2297337|2298748	chr17	2297337	2298748	11_14_0	28	220	0.203	exon	ENSG00000070444.10
chr19:45766371|45766625	chr19	45766371	45766625	18_16_0	63	494	0.203	exon	ENSG00000007047.10
chr4:75040223|75067087	chr4	75040223	75067087	10_7_0	18	141	0.203	exon	ENSG00000163738.14
chr13:31789188|31803431	chr13	31789188	31803431	17_15_0	68	538	0.202	exon	ENSG00000187676.7
chr2:24777258|24778924	chr2	24777258	24778924	9_9_0	17	134	0.202	exon	ENSG00000084676.11
chr7:129760589|129762042	chr7	129760589	129762042	18_17_0	107	845	0.202	exon	ENSG00000128607.9
chr9:88284400|88327481	chr9	88284400	88327481	15_16_0	58	457	0.202	exon	ENSG00000135049.11
chr14:50616726|50616948	chr14	50616726	50616948	24_23_1	120	957	0.201	exon	ENSG00000100485.7
chr17:11958206|11984847	chr17	11958206	11984847	4_12_0	24	191	0.201	exon	ENSG00000065559.10
chr6:109466422|109468140	chr6	109466422	109468140	10_7_0	23	183	0.201	exon	ENSG00000183137.10
chr14:50175877|50210523	chr14	50175877	50210523	6_4_0	16	128	0.2	exon	ENSG00000197776.3
chr14:70690279|70694421	chr14	70690279	70694421	1_2_0	3	24	0.2	intron	ENSG00000258422.1
chr17:60562326|60563276	chr17	60562326	60563276	1_4_0	4	32	0.2	intron	ENSG00000146872.13
chr2:114588429|114589162	chr2	114588429	114589162	14_15_0	40	320	0.2	intergenic region	n/a
chr2:227729320|227732034	chr2	227729320	227732034	20_18_2	146	1170	0.2	exon	ENSG00000144468.12
chr2:39406328|39456729	chr2	39406328	39456729	1_2_0	3	24	0.2	exon	ENSG00000205111.4
chr2:73853061|73912213	chr2	73853061	73912213	1_2_0	2	16	0.2	intergenic region	n/a
chr5:72285254|72286691	chr5	72285254	72286691	5_1_0	7	56	0.2	exon	ENSG00000157107.9
chr6:30618771|30619243	chr6	30618771	30619243	15_18_1	56	448	0.2	exon	ENSG00000204564.7
chr6:83667031|83754378	chr6	83667031	83754378	7_10_1	29	232	0.2	exon	ENSG00000118420.12
chr7:76140974|76634264	chr7	76140974	76634264	3_2_0	5	40	0.2	intron	ENSG00000243566.2
chrX:154645236|154651369	chrX	154645236	154651369	2_2_0	4	32	0.2	intergenic region	n/a
chr1:33058532|33059355	chr1	33058532	33059355	7_7_0	16	129	0.199	exon	ENSG00000254553.1
chr2:136389288|136396692	chr2	136389288	136396692	21_28_0	150	1206	0.199	exon	ENSG00000048991.12
chr7:7826419|7841374	chr7	7826419	7841374	18_17_0	55	444	0.199	intron	ENSG00000219545.5
chr9:136277419|136278041	chr9	136277419	136278041	16_18_0	36	289	0.199	exon	ENSG00000148300.7
chr1:246600450|246603426	chr1	246600450	246603426	5_5_0	9	73	0.198	intron	ENSG00000185420.14
chr10:32740520|32762951	chr10	32740520	32762951	21_21_0	97	786	0.198	exon	ENSG00000216937.7
chr12:66597491|66611015	chr12	66597491	66611015	6_5_0	10	81	0.198	exon	ENSG00000090376.4
chr10:15875629|15889942	chr10	15875629	15889942	21_23_1	120	978	0.197	exon	ENSG00000148481.9
chr2:44405898|44406863	chr2	44405898	44406863	5_5_1	7	57	0.197	intron	ENSG00000138032.16
chr3:157839892|157841780	chr3	157839892	157841780	23_22_0	172	1405	0.197	exon	ENSG00000174891.8
chr7:115732191|115752092	chr7	115732191	115752092	11_12_0	37	302	0.197	intron	ENSG00000105967.11
chrX:154645236|154649223	chrX	154645236	154649223	5_3_0	7	57	0.197	intergenic region	n/a
chr1:148340238|148344742	chr1	148340238	148344742	2_5_0	10	82	0.196	exon	ENSG00000203832.6
chr10:32847914|32873232	chr10	32847914	32873232	5_10_0	21	172	0.196	intron	ENSG00000150076.18
chr8:48308936|48320523	chr8	48308936	48320523	25_22_0	144	1180	0.196	exon	ENSG00000164808.12
chr19:8999392|9011006	chr19	8999392	9011006	2_3_1	4	33	0.195	exon	ENSG00000181143.11
chr2:24357989|24362320	chr2	24357989	24362320	14_11_0	41	338	0.195	exon	ENSG00000219626.4
chr1:16119332|16123438	chr1	16119332	16123438	2_3_0	3	25	0.194	intergenic region	n/a
chr10:73853450|73854555	chr10	73853450	73854555	5_6_0	9	75	0.194	intergenic region	n/a
chr15:76152219|76165909	chr15	76152219	76165909	15_15_0	88	730	0.194	exon	ENSG00000140367.7
chr16:30740287|30740893	chr16	30740287	30740893	26_24_0	120	999	0.194	exon	ENSG00000080603.12
chr17:1540003|1540356	chr17	1540003	1540356	2_1_0	3	25	0.194	exon	ENSG00000074660.11
chr18:21723055|21723377	chr18	21723055	21723377	4_4_0	7	58	0.194	exon	ENSG00000154040.16
chr2:68717322|68740812	chr2	68717322	68740812	8_12_0	36	299	0.194	exon	ENSG00000169621.5
chr4:95494502|95507595	chr4	95494502	95507595	10_11_0	36	300	0.194	exon	ENSG00000163110.10
chr8:18656805|18662408	chr8	18656805	18662408	4_4_0	9	75	0.194	exon	ENSG00000156011.12
chr8:27151597|27151827	chr8	27151597	27151827	20_20_1	45	375	0.194	exon	ENSG00000104228.8
chrY:2947325|2979389	chrY	2947325	2979389	4_6_0	10	83	0.194	intergenic region	n/a
chr10:7285520|7327916	chr10	7285520	7327916	17_19_0	58	484	0.193	exon	ENSG00000198879.7
chr13:96409898|96416207	chr13	96409898	96416207	24_21_1	206	1721	0.193	exon	ENSG00000102580.10
chr2:24181171|24199945	chr2	24181171	24199945	15_18_0	36	302	0.193	exon	ENSG00000173960.8
chr2:42946128|42950175	chr2	42946128	42950175	18_17_0	62	518	0.193	exon	ENSG00000057935.9
chr11:108276156|108302565	chr11	108276156	108302565	2_3_0	5	42	0.192	exon	ENSG00000166323.8
chr11:108638664|108722936	chr11	108638664	108722936	5_8_0	16	135	0.192	exon	ENSG00000178105.5
chr18:29691717|29693823	chr18	29691717	29693823	13_13_0	48	403	0.192	exon	ENSG00000134758.9
chr3:156638364|156660503	chr3	156638364	156660503	4_1_0	5	42	0.192	exon	ENSG00000197980.7
chr3:43341246|43345284	chr3	43341246	43345284	15_20_0	61	514	0.192	exon	ENSG00000163788.9
chr4:52729603|52758017	chr4	52729603	52758017	21_18_0	61	513	0.192	exon	ENSG00000109184.10
chr12:44537328|44605170	chr12	44537328	44605170	9_10_0	26	220	0.191	exon	ENSG00000139173.5
chr19:3660964|3661999	chr19	3660964	3661999	11_15_0	30	254	0.191	exon	ENSG00000186111.4
chr2:99721822|99734222	chr2	99721822	99734222	16_12_0	26	220	0.191	exon	ENSG00000135951.10
chr20:18278629|18287037	chr20	18278629	18287037	12_7_0	20	169	0.191	exon	ENSG00000125846.11
chr4:39915231|39927553	chr4	39915231	39927553	28_26_0	372	3153	0.191	exon	ENSG00000121892.10
chr7:139087559|139088969	chr7	139087559	139088969	5_6_0	11	93	0.191	intron	ENSG00000146963.13 ENSG00000269955.2
chr1:19595066|19612866	chr1	19595066	19612866	1_2_0	2	17	0.19	intergenic region	n/a
chr1:208383625|208391347	chr1	208383625	208391347	1_2_0	2	17	0.19	exon	ENSG00000076356.6
chr15:31968555|31968662	chr15	31968555	31968662	2_2_0	2	17	0.19	intron	ENSG00000169918.5
chr17:64509454|64510584	chr17	64509454	64510584	7_5_0	11	94	0.19	intron	ENSG00000154229.7
chr4:144767239|144859076	chr4	144767239	144859076	1_2_0	2	17	0.19	intergenic region	n/a
chr7:3658712|3681737	chr7	3658712	3681737	2_3_0	4	34	0.19	exon	ENSG00000146555.14
chrX:22231021|22263526	chrX	22231021	22263526	1_2_0	2	17	0.19	exon	ENSG00000102174.7
chr15:43939492|44029206	chr15	43939492	44029206	6_8_0	15	129	0.189	intergenic region	n/a
chr22:23641970|23645238	chr22	23641970	23645238	3_1_0	5	43	0.189	intron	ENSG00000186716.15
chr3:51575514|51624575	chr3	51575514	51624575	17_18_1	66	565	0.189	exon	ENSG00000164080.9
chr11:61133517|61135470	chr11	61133517	61135470	22_22_0	114	985	0.188	exon	ENSG00000149483.7
chr17:76000251|76027923	chr17	76000251	76027923	10_10_0	29	250	0.188	exon	ENSG00000078687.12
chr4:106155054|106158508	chr4	106155054	106158508	11_15_1	66	570	0.188	exon	ENSG00000168769.8
chr4:144787124|144903179	chr4	144787124	144903179	3_2_0	3	26	0.188	intergenic region	n/a
chr14:102659800|102661457	chr14	102659800	102661457	16_16_0	58	504	0.187	exon	ENSG00000140153.13
chr16:25066140|25123317	chr16	25066140	25123317	12_9_0	25	218	0.187	intergenic region	n/a
chr2:68717322|68765359	chr2	68717322	68765359	9_11_0	24	209	0.187	exon	ENSG00000169621.5
chr4:170428188|170429482	chr4	170428188	170429482	18_14_1	53	460	0.187	exon	ENSG00000137601.11
chr14:102661275|102664184	chr14	102661275	102664184	19_18_0	48	419	0.186	exon	ENSG00000140153.13
chr3:133907681|133914026	chr3	133907681	133914026	15_15_0	36	316	0.186	exon	ENSG00000163785.8
chr7:65705312|65751696	chr7	65705312	65751696	7_8_0	13	114	0.186	exon	ENSG00000169902.9
chr1:70758071|70781249	chr1	70758071	70781249	20_25_0	117	1031	0.185	exon	ENSG00000118454.8
chr14:21860309|21860412	chr14	21860309	21860412	13_7_0	31	274	0.185	exon	ENSG00000199436.1
chr19:52785364|52786666	chr19	52785364	52786666	25_19_0	72	636	0.185	exon	ENSG00000196214.6
chr3:195415404|195416309	chr3	195415404	195416309	8_12_0	47	415	0.185	exon	ENSG00000242086.4
chr7:33397467|33427756	chr7	33397467	33427756	14_13_0	33	290	0.185	exon	ENSG00000122507.16
chr1:114372214|114377061	chr1	114372214	114377061	23_20_0	146	1293	0.184	exon	ENSG00000134242.11
chr11:77394755|77404656	chr11	77394755	77404656	23_22_0	109	965	0.184	exon	ENSG00000048649.9
chr17:49340635|49346265	chr17	49340635	49346265	21_21_0	98	870	0.184	exon	ENSG00000011260.9
chr1:213037067|213058738	chr1	213037067	213058738	8_12_0	32	286	0.183	exon	ENSG00000162769.8
chr10:7318854|7327916	chr10	7318854	7327916	12_17_2	51	456	0.183	exon	ENSG00000198879.7
chr1:110211547|110231000	chr1	110211547	110231000	2_1_0	2	18	0.182	intron	ENSG00000213366.8
chr1:179100446|179102509	chr1	179100446	179102509	7_5_0	19	171	0.182	exon	ENSG00000143322.15
chr1:85842449|85879519	chr1	85842449	85879519	4_3_0	8	72	0.182	intron	ENSG00000223653.1 ENSG00000153904.14
chr12:112848124|112849246	chr12	112848124	112849246	2_2_0	2	18	0.182	exon	ENSG00000089009.11
chr12:75698537|75720307	chr12	75698537	75720307	2_1_0	2	18	0.182	exon	ENSG00000180881.15
chr12:92658485|92666392	chr12	92658485	92666392	7_5_0	8	72	0.182	intergenic region	n/a
chr15:43857065|43942098	chr15	43857065	43942098	6_8_0	17	153	0.182	intergenic region	n/a
chr16:30394799|30395254	chr16	30394799	30395254	4_2_0	4	36	0.182	intron	ENSG00000180035.6 ENSG00000180096.7
chr19:48180861|48181467	chr19	48180861	48181467	1_4_0	6	54	0.182	intron	ENSG00000268746.1 ENSG00000063169.6
chr19:49348627|49348873	chr19	49348627	49348873	2_4_0	5	45	0.182	exon	ENSG00000105559.7
chr19:9727721|9805543	chr19	9727721	9805543	4_2_0	4	36	0.182	intergenic region	n/a
chr20:10536879|10541468	chr20	10536879	10541468	18_17_1	58	520	0.182	exon	ENSG00000149346.10
chr20:30954187|30956926	chr20	30954187	30956926	31_31_2	363	3264	0.182	exon	ENSG00000171456.12
chr5:176594025|176594261	chr5	176594025	176594261	4_7_0	9	81	0.182	intron	ENSG00000165671.14
chr6:117019867|117026323	chr6	117019867	117026323	17_19_0	111	1000	0.182	exon	ENSG00000196911.5
chr7:30590252|30614497	chr7	30590252	30614497	18_20_0	83	748	0.182	exon	ENSG00000196295.7
chr8:109462052|109468159	chr8	109462052	109468159	19_19_0	121	1087	0.182	exon	ENSG00000104412.3
chr1:148295673|148304574	chr1	148295673	148304574	4_5_0	16	145	0.181	exon	ENSG00000203832.6
chr9:88920107|88924932	chr9	88920107	88924932	27_28_2	308	2784	0.181	exon	ENSG00000083223.13
chr1:155823067|155823597	chr1	155823067	155823597	24_23_0	184	1673	0.18	exon	ENSG00000116580.14
chr9:4860125|4860901	chr9	4860125	4860901	15_18_0	49	446	0.18	exon	ENSG00000120158.7
chr10:7839010|7844817	chr10	7839010	7844817	27_29_0	398	3653	0.179	exon	ENSG00000165629.15
chr10:86177527|86185649	chr10	86177527	86185649	17_16_0	40	368	0.179	exon	ENSG00000107771.11
chr13:96636058|96651561	chr13	96636058	96651561	13_13_0	47	430	0.179	exon	ENSG00000102595.14
chr15:85657104|85658718	chr15	85657104	85658718	17_16_0	31	284	0.179	exon	ENSG00000073417.10
chr19:36940133|36940903	chr19	36940133	36940903	10_8_0	21	192	0.179	exon	ENSG00000186017.10
chr2:206959646|206960515	chr2	206959646	206960515	3_1_0	5	46	0.179	intergenic region	n/a
chr2:58311224|58316858	chr2	58311224	58316858	22_24_0	137	1254	0.179	exon	ENSG00000028116.12
chr2:68717322|68805135	chr2	68717322	68805135	4_5_0	16	147	0.179	exon	ENSG00000169621.5
chr9:17309056|17342442	chr9	17309056	17342442	7_7_0	16	147	0.179	exon	ENSG00000044459.10
chr1:176187670|176243046	chr1	176187670	176243046	2_2_0	4	37	0.178	intergenic region	n/a
chr10:103438491|103441207	chr10	103438491	103441207	5_4_0	13	120	0.178	intron	ENSG00000107829.9
chr11:58723785|58811585	chr11	58723785	58811585	2_5_0	8	74	0.178	intron	ENSG00000255240.1
chr3:195686054|195686957	chr3	195686054	195686957	13_12_0	67	620	0.178	intergenic region	n/a
chr5:153413351|153414527	chr5	153413351	153414527	18_18_1	95	879	0.178	exon	ENSG00000055147.13
chr5:56160561|56161804	chr5	56160561	56161804	32_23_0	255	2353	0.178	exon	ENSG00000095015.5
chr12:94562929|94580249	chr12	94562929	94580249	18_17_0	48	446	0.177	exon	ENSG00000136040.4
chr2:96555547|96593157	chr2	96555547	96593157	2_12_0	77	714	0.177	exon	ENSG00000174501.10
chr21:25810567|25814227	chr21	25810567	25814227	4_3_0	10	93	0.177	exon	ENSG00000237484.5
chr3:101389974|101391057	chr3	101389974	101391057	17_15_0	81	751	0.177	exon	ENSG00000066422.4
chr9:79130444|79180731	chr9	79130444	79180731	3_5_0	10	93	0.177	intergenic region	n/a
chr10:11643344|11643979	chr10	11643344	11643979	16_19_0	60	560	0.176	intron	ENSG00000148429.10
chr11:73418465|73431944	chr11	73418465	73431944	6_13_0	25	234	0.176	exon	ENSG00000175582.15
chr14:97204251|97219663	chr14	97204251	97219663	2_2_0	3	28	0.176	intergenic region	n/a
chr15:89656956|89659752	chr15	89656956	89659752	20_14_0	88	825	0.176	exon	ENSG00000140526.12
chr16:4029117|4033441	chr16	4029117	4033441	2_2_0	3	28	0.176	exon	ENSG00000162104.5
chr3:8977555|8983488	chr3	8977555	8983488	17_17_0	63	591	0.176	exon	ENSG00000070950.5
chr4:1836731|1838155	chr4	1836731	1838155	2_2_0	3	28	0.176	intron	ENSG00000168924.10
chr12:89860547|89866052	chr12	89860547	89866052	17_16_0	96	907	0.175	exon	ENSG00000139323.9
chr14:106278750|106281313	chr14	106278750	106281313	5_7_0	12	113	0.175	intergenic region	n/a
chr15:81701456|81711523	chr15	81701456	81711523	4_3_0	10	94	0.175	intergenic region	n/a
chr22:28910745|28946139	chr22	28910745	28946139	4_4_0	9	85	0.175	intron	ENSG00000100154.10
chr4:140046318|140060651	chr4	140046318	140060651	7_9_0	19	179	0.175	exon	ENSG00000109381.15
chr5:43161351|43162033	chr5	43161351	43162033	14_13_0	50	471	0.175	exon	ENSG00000172262.7
chr7:35820819|35833632	chr7	35820819	35833632	8_7_0	14	132	0.175	exon	ENSG00000228878.3
chr8:68044186|68049838	chr8	68044186	68049838	15_13_0	52	489	0.175	exon	ENSG00000104218.9
chr1:155408118|155429689	chr1	155408118	155429689	23_25_0	142	1346	0.174	exon	ENSG00000116539.6
chr1:173129317|173144339	chr1	173129317	173144339	1_2_0	2	19	0.174	intergenic region	n/a
chr14:71867511|71884913	chr14	71867511	71884913	20_16_1	87	825	0.174	exon	ENSG00000197555.5
chr15:83819967|83832827	chr15	83819967	83832827	2_1_0	2	19	0.174	exon	ENSG00000166503.4
chr16:10522725|10534319	chr16	10522725	10534319	22_14_2	67	636	0.174	exon	ENSG00000166669.9
chr2:110321943|110350696	chr2	110321943	110350696	2_1_0	2	19	0.174	exon	ENSG00000186522.10
chr2:122797767|122798857	chr2	122797767	122798857	2_2_0	2	19	0.174	intergenic region	n/a
chr2:99786013|99787892	chr2	99786013	99787892	20_25_0	263	2493	0.174	exon	ENSG00000158411.6
chr3:114924088|114929171	chr3	114924088	114929171	1_2_0	2	19	0.174	intergenic region	n/a
chr6:159004986|159010814	chr6	159004986	159010814	10_10_0	46	438	0.174	exon	ENSG00000146433.8
chr3:20401014|20402176	chr3	20401014	20402176	3_4_0	7	67	0.173	intergenic region	n/a
chr7:64004085|64004810	chr7	64004085	64004810	13_9_0	62	593	0.173	exon	ENSG00000173041.7
chrX:106769812|106773741	chrX	106769812	106773741	6_9_0	12	115	0.173	exon	ENSG00000147234.6
chr1:243800913|244006584	chr1	243800913	244006584	15_19_0	39	376	0.172	exon	ENSG00000117020.12
chr1:33760538|33760906	chr1	33760538	33760906	11_9_0	30	289	0.172	exon	ENSG00000160094.10
chr12:66597491|66622150	chr12	66597491	66622150	3_4_0	5	48	0.172	exon	ENSG00000090376.4
chr19:12360793|12361183	chr19	12360793	12361183	8_10_0	31	299	0.172	exon	ENSG00000197857.9
chrX:17121841|17157084	chrX	17121841	17157084	3_3_0	5	48	0.172	exon	ENSG00000169891.13
chr1:245165423|245180628	chr1	245165423	245180628	13_12_0	27	261	0.171	exon	ENSG00000203666.8
chr1:53082449|53082550	chr1	53082449	53082550	3_1_0	3	29	0.171	intergenic region	n/a
chr12:27199091|27219159	chr12	27199091	27219159	4_4_0	7	68	0.171	exon	ENSG00000152944.4
chr13:41400642|41429951	chr13	41400642	41429951	6_6_0	10	97	0.171	exon	ENSG00000168852.8
chr14:53003437|53011089	chr14	53003437	53011089	15_10_0	38	368	0.171	exon	ENSG00000087301.4
chr2:110919180|110920712	chr2	110919180	110920712	3_3_0	3	29	0.171	exon	ENSG00000144061.8
chr2:30748453|30756180	chr2	30748453	30756180	17_13_0	53	515	0.171	exon	ENSG00000172954.9
chr4:57892911|57893192	chr4	57892911	57893192	3_1_0	3	29	0.171	intron	ENSG00000047315.10
chr6:117010483|117026323	chr6	117010483	117026323	15_19_0	58	564	0.171	exon	ENSG00000196911.5
chr6:13632602|13644961	chr6	13632602	13644961	27_26_0	152	1472	0.171	exon	ENSG00000010017.9
chr7:148543562|148544397	chr7	148543562	148544397	22_23_0	171	1662	0.171	exon	ENSG00000106462.6
chr9:33960824|33973235	chr9	33960824	33973235	25_24_1	110	1064	0.171	exon	ENSG00000137073.16
chr17:37840850|37842272	chr17	37840850	37842272	11_10_0	26	254	0.17	exon	ENSG00000161395.8
chr17:77073512|77073946	chr17	77073512	77073946	12_13_0	34	333	0.17	exon	ENSG00000167280.12
chr2:61749746|61761038	chr2	61749746	61761038	31_32_1	843	8216	0.17	exon	ENSG00000082898.12
chr22:50810449|50832564	chr22	50810449	50832564	19_23_1	171	1671	0.17	exon	ENSG00000100239.11
chr4:77055328|77065626	chr4	77055328	77065626	15_20_0	121	1185	0.17	exon	ENSG00000138750.10
chr7:128655033|128658211	chr7	128655033	128658211	23_25_0	179	1744	0.17	exon	ENSG00000064419.9
chr7:155457869|155473602	chr7	155457869	155473602	24_23_1	180	1754	0.17	exon	ENSG00000184863.6
chrX:9905174|9905725	chrX	9905174	9905725	3_3_0	4	39	0.17	exon	ENSG00000146950.8
chr12:28408514|28460682	chr12	28408514	28460682	17_20_0	158	1553	0.169	exon	ENSG00000123106.6
chr16:16101673|16196574	chr16	16101673	16196574	24_21_0	119	1172	0.169	exon	ENSG00000103222.14
chr17:45438744|45456619	chr17	45438744	45456619	11_16_0	36	355	0.169	exon	ENSG00000178852.11
chr6:139750218|139772806	chr6	139750218	139772806	16_14_0	35	343	0.169	intergenic region	n/a
chr9:130101924|130104613	chr9	130101924	130104613	11_7_0	22	217	0.169	exon	ENSG00000136895.14
chr1:155408118|155408859	chr1	155408118	155408859	19_20_0	131	1293	0.168	exon	ENSG00000116539.6
chr1:219467403|219468493	chr1	219467403	219468493	8_6_0	13	129	0.168	intergenic region	n/a
chr14:71880665|71933964	chr14	71880665	71933964	14_13_0	46	456	0.168	exon	ENSG00000197555.5
chr16:21350242|21363459	chr16	21350242	21363459	5_6_0	10	99	0.168	intergenic region	n/a
chr17:11958206|11999011	chr17	11958206	11999011	10_11_1	28	277	0.168	exon	ENSG00000065559.10
chr17:28937912|29349060	chr17	28937912	29349060	6_6_0	9	89	0.168	intergenic region	n/a
chr2:148653870|148657467	chr2	148653870	148657467	7_6_0	16	159	0.168	exon	ENSG00000121989.10
chr5:96437463|96519373	chr5	96437463	96519373	9_8_0	22	218	0.168	intergenic region	n/a
chr8:124089351|124117704	chr8	124089351	124117704	12_10_0	38	376	0.168	exon	ENSG00000156787.12
chr1:47745913|47748131	chr1	47745913	47748131	16_18_0	67	668	0.167	exon	ENSG00000123473.11
chr11:33628187|33631512	chr11	33628187	33631512	1_2_0	2	20	0.167	exon	ENSG00000110427.10
chr14:102659800|102664184	chr14	102659800	102664184	7_7_0	13	130	0.167	exon	ENSG00000140153.13
chr17:74283273|74301022	chr17	74283273	74301022	5_6_0	8	80	0.167	exon	ENSG00000129646.9
chr2:171872511|171872761	chr2	171872511	171872761	4_4_0	7	70	0.167	intron	ENSG00000198586.9
chr2:215632206|215646233	chr2	215632206	215646233	19_21_0	208	2074	0.167	exon	ENSG00000138376.6
chr2:221441282|221498849	chr2	221441282	221498849	1_2_0	2	20	0.167	intron	ENSG00000236451.2
chr3:100986355|101023156	chr3	100986355	101023156	0_2_1	2	20	0.167	exon	ENSG00000081148.11
chr4:11466025|11623148	chr4	11466025	11623148	2_1_1	2	20	0.167	intergenic region	n/a
chr9:22046316|22097363	chr9	22046316	22097363	1_2_0	2	20	0.167	exon	ENSG00000240498.2
chr9:35228012|35243361	chr9	35228012	35243361	1_4_0	4	40	0.167	exon	ENSG00000198722.8
chr17:59853762|59857762	chr17	59853762	59857762	23_19_0	88	885	0.166	exon	ENSG00000136492.4
chr2:144966170|144969146	chr2	144966170	144969146	25_24_0	166	1668	0.166	exon	ENSG00000121964.10
chr3:63898264|63898901	chr3	63898264	63898901	20_16_0	114	1145	0.166	exon	ENSG00000163635.13
chr4:75316097|75482254	chr4	75316097	75482254	3_5_0	12	121	0.166	intergenic region	n/a
chr8:109462052|109462721	chr8	109462052	109462721	24_22_1	104	1046	0.166	exon	ENSG00000104412.3
chr10:70719562|70720005	chr10	70719562	70720005	29_29_1	446	4513	0.165	exon	ENSG00000165732.8
chr11:73418465|73429763	chr11	73418465	73429763	21_22_1	97	985	0.165	exon	ENSG00000175582.15
chr14:35020920|35024118	chr14	35020920	35024118	16_13_0	40	404	0.165	intergenic region	n/a
chr15:56686363|56687032	chr15	56686363	56687032	17_23_0	115	1166	0.165	exon	ENSG00000151575.10
chr6:84894905|84913814	chr6	84894905	84913814	5_9_0	18	182	0.165	exon	ENSG00000135315.7
chr9:114148657|114154104	chr9	114148657	114154104	22_22_0	155	1571	0.165	exon	ENSG00000136813.10
chr15:34699471|34845292	chr15	34699471	34845292	6_7_0	9	92	0.164	intron	ENSG00000175265.13
chr4:77065302|77065626	chr4	77065302	77065626	21_17_0	98	1001	0.164	exon	ENSG00000138750.10
chr9:134888551|134889854	chr9	134888551	134889854	4_5_0	9	92	0.164	intron	ENSG00000160563.9
chr1:59805630|59812070	chr1	59805630	59812070	13_15_0	70	719	0.163	exon	ENSG00000172456.12
chr10:74474869|74475660	chr10	74474869	74475660	8_6_0	21	215	0.163	exon	ENSG00000156026.10
chr15:43120126|43132631	chr15	43120126	43132631	14_16_0	54	555	0.163	exon	ENSG00000128881.12
chr16:14028049|14029600	chr16	14028049	14029600	11_5_0	21	215	0.163	exon	ENSG00000175595.10
chr16:83940592|83945972	chr16	83940592	83945972	10_14_0	46	471	0.163	exon	ENSG00000103150.4
chr17:66205795|66206606	chr17	66205795	66206606	13_11_0	33	340	0.163	intergenic region	n/a
chr19:58472759|58478000	chr19	58472759	58478000	4_2_0	7	72	0.163	exon	ENSG00000177025.3
chr9:88233898|88248289	chr9	88233898	88248289	15_17_0	75	771	0.163	exon	ENSG00000135049.11
chrX:100296306|100297301	chrX	100296306	100297301	24_23_1	91	937	0.163	exon	ENSG00000188917.10
chr1:172520652|172526934	chr1	172520652	172526934	15_20_0	89	920	0.162	exon	ENSG00000094975.9
chr11:82984690|82989872	chr11	82984690	82989872	14_15_1	51	526	0.162	exon	ENSG00000137500.5
chr16:72984368|72994093	chr16	72984368	72994093	1_3_0	3	31	0.162	exon	ENSG00000140836.10
chr5:177046079|177059739	chr5	177046079	177059739	11_14_0	29	299	0.162	exon	ENSG00000246596.2
chr6:146185524|146216113	chr6	146185524	146216113	12_6_0	25	259	0.162	exon	ENSG00000146414.11
chr1:169446393|169446995	chr1	169446393	169446995	5_8_0	15	156	0.161	exon	ENSG00000117479.8
chr17:40652725|40653322	chr17	40652725	40653322	16_17_0	79	826	0.161	exon	ENSG00000033627.10
chr2:44931422|44942492	chr2	44931422	44942492	9_8_0	16	167	0.161	exon	ENSG00000143919.10
chr6:131466425|131490413	chr6	131466425	131490413	5_5_0	14	146	0.161	exon	ENSG00000118507.11
chr7:22999875|23030758	chr7	22999875	23030758	19_21_0	147	1529	0.161	exon	ENSG00000122591.7
chr9:37126309|37147442	chr9	37126309	37147442	24_21_0	207	2158	0.161	exon	ENSG00000147905.13
chr1:148260686|148271161	chr1	148260686	148271161	5_2_0	8	84	0.16	exon	ENSG00000203832.6
chr10:89653782|89655534	chr10	89653782	89655534	14_12_0	52	546	0.16	intron	ENSG00000171862.5
chr16:31102096|31102663	chr16	31102096	31102663	17_21_0	49	513	0.16	intron	ENSG00000255439.2
chr18:44470543|44483598	chr18	44470543	44483598	19_15_0	72	755	0.16	exon	ENSG00000078043.11
chr2:24205766|24207701	chr2	24205766	24207701	9_12_0	41	429	0.16	exon	ENSG00000173960.8
chr2:62169528|62171299	chr2	62169528	62171299	1_2_0	2	21	0.16	intron	ENSG00000173163.6
chr3:23299412|23301270	chr3	23299412	23301270	6_8_0	26	274	0.16	intron	ENSG00000182247.5
chr4:128995615|129012667	chr4	128995615	129012667	12_12_0	46	482	0.16	exon	ENSG00000138709.13
chr4:56277781|56284152	chr4	56277781	56284152	22_27_1	147	1542	0.16	exon	ENSG00000134851.8
chr5:137366234|137366462	chr5	137366234	137366462	6_7_0	15	158	0.16	intron	ENSG00000031003.6
chr5:179688684|179707608	chr5	179688684	179707608	16_18_0	71	745	0.16	exon	ENSG00000050748.13
chr6:111493898|111498868	chr6	111493898	111498868	2_2_0	2	21	0.16	exon	ENSG00000112394.12
chr7:24663285|24690331	chr7	24663285	24690331	24_19_0	69	722	0.16	exon	ENSG00000105926.11
chr5:68548245|68558131	chr5	68548245	68558131	5_6_0	9	95	0.159	exon	ENSG00000134058.6
chr9:33948372|33956144	chr9	33948372	33956144	17_18_0	112	1185	0.159	exon	ENSG00000137073.16
chrX:135323319|135326954	chrX	135323319	135326954	10_10_0	45	476	0.159	exon	ENSG00000129680.11
chr12:109577202|109577863	chr12	109577202	109577863	1_4_0	6	64	0.158	exon	ENSG00000076555.11
chr12:22440083|22462742	chr12	22440083	22462742	1_2_0	3	32	0.158	intron	ENSG00000111728.6
chr13:50571210|50618904	chr13	50571210	50618904	24_16_0	81	866	0.158	intergenic region	n/a
chr15:30053342|30092905	chr15	30053342	30092905	5_4_0	6	64	0.158	exon	ENSG00000104067.12
chr17:45403592|45422464	chr17	45403592	45422464	11_12_0	30	319	0.158	exon	ENSG00000178852.11
chr19:23316882|23318845	chr19	23316882	23318845	8_10_1	28	299	0.158	exon	ENSG00000183850.9
chr6:159001972|159010814	chr6	159001972	159010814	13_11_1	42	448	0.158	exon	ENSG00000146433.8
chr6:6438809|6493371	chr6	6438809	6493371	2_3_0	9	96	0.158	intron	ENSG00000216863.5
chrX:30683628|30695569	chrX	30683628	30695569	1_5_0	6	64	0.158	exon	ENSG00000198814.8
chrY:1433996|1436983	chrY	1433996	1436983	2_2_0	3	32	0.158	intron	ENSGR0000185291.6
chr1:14042036|14068652	chr1	14042036	14068652	15_15_0	64	688	0.157	exon	ENSG00000116731.18
chr1:146440619|146441557	chr1	146440619	146441557	4_3_0	8	86	0.157	exon	ENSG00000186275.7
chr1:33286826|33287137	chr1	33286826	33287137	5_5_0	9	97	0.157	intron	ENSG00000116497.13
chr12:123262038|123265877	chr12	123262038	123265877	5_5_0	7	75	0.157	exon	ENSG00000130783.9
chr15:79748440|79750787	chr15	79748440	79750787	2_1_0	4	43	0.157	exon	ENSG00000169330.4
chr2:99634663|99651902	chr2	99634663	99651902	1_3_0	4	43	0.157	exon	ENSG00000135951.10
chr3:49372453|49373029	chr3	49372453	49373029	21_22_0	134	1434	0.157	intron	ENSG00000114316.8
chr8:17601113|17613470	chr8	17601113	17613470	3_3_0	4	43	0.157	exon	ENSG00000129422.9
chr9:125042722|125054119	chr9	125042722	125054119	11_10_0	32	343	0.157	exon	ENSG00000148187.13
chr1:150997087|150998149	chr1	150997087	150998149	17_21_1	54	584	0.156	exon	ENSG00000143363.11
chr2:203329532|203332412	chr2	203329532	203332412	13_10_0	32	346	0.156	exon	ENSG00000204217.8
chr3:67797195|67801084	chr3	67797195	67801084	4_1_0	5	54	0.156	exon	ENSG00000241316.2
chrX:72797243|72804408	chrX	72797243	72804408	9_9_0	28	303	0.156	exon	ENSG00000204116.7
chr11:34978931|34999729	chr11	34978931	34999729	16_24_1	100	1087	0.155	exon	ENSG00000110435.7
chr13:21735929|21746820	chr13	21735929	21746820	16_14_0	40	435	0.155	exon	ENSG00000165480.11
chr3:56661065|56662642	chr3	56661065	56662642	25_27_0	201	2185	0.155	exon	ENSG00000163946.9
chr4:140775822|140775958	chr4	140775822	140775958	10_2_0	22	240	0.155	intron	ENSG00000196782.8
chr7:38389947|38398932	chr7	38389947	38398932	4_7_0	8	87	0.155	intergenic region	n/a
chr1:149250519|149640911	chr1	149250519	149640911	2_2_0	3	33	0.154	intergenic region	n/a
chr1:85538737|85547098	chr1	85538737	85547098	2_1_0	2	22	0.154	exon	ENSG00000162643.8
chr1:92643368|92645973	chr1	92643368	92645973	2_1_0	2	22	0.154	exon	ENSG00000069712.9
chr15:44843074|44843720	chr15	44843074	44843720	24_20_0	141	1544	0.154	exon	ENSG00000104131.8
chr16:21327205|21363459	chr16	21327205	21363459	5_3_0	6	66	0.154	intergenic region	n/a
chr18:6237963|6312055	chr18	6237963	6312055	3_3_0	5	55	0.154	exon	ENSG00000154655.10
chr18:8718422|8720494	chr18	8718422	8720494	7_7_0	18	198	0.154	exon	ENSG00000168502.13
chr19:14740851|14854342	chr19	14740851	14854342	1_2_0	2	22	0.154	intergenic region	n/a
chr2:136360070|136362586	chr2	136360070	136362586	21_18_0	99	1086	0.154	exon	ENSG00000048991.12
chr2:224862832|224866639	chr2	224862832	224866639	1_2_0	2	22	0.154	exon	ENSG00000135919.8
chr2:70406664|70409129	chr2	70406664	70409129	19_19_0	55	606	0.154	exon	ENSG00000115998.3
chr3:111872320|111873172	chr3	111872320	111873172	2_2_0	2	22	0.154	intron	ENSG00000172139.10
chr5:10572290|10573300	chr5	10572290	10573300	4_4_0	10	110	0.154	intron	ENSG00000164236.7
chr5:175697400|175717958	chr5	175697400	175717958	1_4_0	27	296	0.154	exon	ENSG00000170085.13
chrX:147733520|147744289	chrX	147733520	147744289	24_24_0	199	2189	0.154	exon	ENSG00000155966.9
chr7:104782455|104783777	chr7	104782455	104783777	2_9_0	18	199	0.153	exon	ENSG00000135250.12
chr1:243727022|244006584	chr1	243727022	244006584	13_10_0	21	235	0.152	exon	ENSG00000117020.12
chr12:96381971|96384310	chr12	96381971	96384310	4_4_0	5	56	0.152	exon	ENSG00000084110.6
chr2:24357989|24384483	chr2	24357989	24384483	9_8_0	16	178	0.152	exon	ENSG00000219626.4
chr2:24777258|24816590	chr2	24777258	24816590	6_6_0	11	123	0.152	intron	ENSG00000084676.11
chr3:195345499|195449689	chr3	195345499	195449689	4_3_0	7	78	0.152	intergenic region	n/a
chr5:145197457|145205763	chr5	145197457	145205763	3_3_0	6	67	0.152	exon	ENSG00000186314.7
chr5:80071513|80088663	chr5	80071513	80088663	18_15_0	50	558	0.152	exon	ENSG00000113318.9
chr1:52959283|52975384	chr1	52959283	52975384	25_27_0	170	1915	0.151	exon	ENSG00000134744.9
chr1:8601273|8617582	chr1	8601273	8617582	17_18_0	83	936	0.151	exon	ENSG00000142599.13
chr17:11958206|12016677	chr17	11958206	12016677	6_11_0	19	214	0.151	exon	ENSG00000065559.10
chr18:77170403|77171501	chr18	77170403	77171501	24_31_0	78	876	0.151	exon	ENSG00000131196.13
chr19:13039156|13039661	chr19	13039156	13039661	30_29_0	190	2138	0.151	exon	ENSG00000179115.6
chr19:38575565|38575833	chr19	38575565	38575833	3_5_0	8	90	0.151	intron	ENSG00000105738.6
chr2:176835492|176860374	chr2	176835492	176860374	8_14_0	42	474	0.151	exon	ENSG00000144320.9
chr2:73829312|73900177	chr2	73829312	73900177	4_1_0	7	79	0.151	intergenic region	n/a
chr2:98163999|98164194	chr2	98163999	98164194	4_18_0	39	439	0.151	exon	ENSG00000196912.8
chr20:57574398|57574864	chr20	57574398	57574864	6_4_0	15	169	0.151	intron	ENSG00000101160.9
chr21:29949541|29998998	chr21	29949541	29998998	2_2_0	4	45	0.151	exon	ENSG00000232855.2
chr3:93722503|93722752	chr3	93722503	93722752	8_10_0	25	281	0.151	exon	ENSG00000169379.11
chr7:32957923|33135044	chr7	32957923	33135044	6_6_0	17	191	0.151	intergenic region	n/a
chr9:33910439|33910806	chr9	33910439	33910806	3_3_0	4	45	0.151	intron	ENSG00000107341.4 ENSG00000230925.3
chrX:17121841|17124175	chrX	17121841	17124175	3_1_0	4	45	0.151	intron	ENSG00000169891.13
chr1:228407025|228444627	chr1	228407025	228444627	2_3_0	3	34	0.15	exon	ENSG00000154358.15
chr13:33091994|33101669	chr13	33091994	33101669	25_26_1	316	3580	0.15	exon	ENSG00000244754.4
chr19:11446123|11446459	chr19	11446123	11446459	4_10_0	22	249	0.15	exon	ENSG00000105514.3
chr19:21216262|21216990	chr19	21216262	21216990	21_22_0	115	1300	0.15	exon	ENSG00000118620.8
chr2:68717322|68839379	chr2	68717322	68839379	4_4_0	6	68	0.15	exon	ENSG00000169621.5
chr4:129857810|129891623	chr4	129857810	129891623	20_25_1	84	953	0.15	exon	ENSG00000151466.7
chr7:38295938|38305279	chr7	38295938	38305279	2_2_0	3	34	0.15	intergenic region	n/a
chr11:124517261|124518071	chr11	124517261	124518071	5_7_0	11	126	0.149	exon	ENSG00000110013.8
chr14:32586346|32621734	chr14	32586346	32621734	10_4_0	16	183	0.149	exon	ENSG00000100852.8
chr15:56680670|56687032	chr15	56680670	56687032	20_19_0	84	959	0.149	exon	ENSG00000151575.10
chr22:38948671|38964294	chr22	38948671	38964294	13_14_0	37	423	0.149	exon	ENSG00000100206.5
chr4:175688114|175731230	chr4	175688114	175731230	7_5_0	13	149	0.149	intron	ENSG00000145451.8
chr7:716866|751164	chr7	716866	751164	9_13_0	23	262	0.149	exon	ENSG00000188191.10
chr10:73490226|73492132	chr10	73490226	73492132	2_2_0	2	23	0.148	exon	ENSG00000107736.15
chr13:52971367|52972329	chr13	52971367	52972329	2_1_0	2	23	0.148	exon	ENSG00000136114.11
chr15:77544709|77576372	chr15	77544709	77576372	14_5_0	23	264	0.148	exon	ENSG00000173517.6
chr15:82674411|82675086	chr15	82674411	82675086	0_3_0	4	46	0.148	intron	ENSG00000225273.3 ENSG00000237550.4
chr2:203419975|203421254	chr2	203419975	203421254	8_8_0	21	241	0.148	exon	ENSG00000204217.8
chr3:28293203|28304871	chr3	28293203	28304871	6_5_0	14	161	0.148	intron	ENSG00000187118.8
chr3:33725851|33738425	chr3	33725851	33738425	25_24_0	93	1071	0.148	exon	ENSG00000163539.11
chr7:91924203|91957214	chr7	91924203	91957214	21_17_0	99	1139	0.148	exon	ENSG00000001629.5
chr11:58604592|58761524	chr11	58604592	58761524	3_3_0	7	81	0.147	intergenic region	n/a
chr15:45547528|45548196	chr15	45547528	45548196	3_4_0	5	58	0.147	exon	ENSG00000259520.1
chr4:73950966|73958017	chr4	73950966	73958017	21_24_0	124	1442	0.147	exon	ENSG00000132466.13
chr7:72420385|72718401	chr7	72420385	72718401	6_5_0	15	174	0.147	intergenic region	n/a
chr7:97820040|97823884	chr7	97820040	97823884	11_10_0	23	267	0.147	exon	ENSG00000164715.5
chr8:74585342|74601048	chr8	74585342	74601048	18_20_1	82	951	0.147	exon	ENSG00000040341.13
chr9:77631184|77632364	chr9	77631184	77632364	14_12_0	43	501	0.147	exon	ENSG00000156017.8
chrY:1839390|1840522	chrY	1839390	1840522	8_9_0	12	139	0.147	intergenic region	n/a
chr1:46105882|46108171	chr1	46105882	46108171	26_25_2	224	2626	0.146	exon	ENSG00000159592.6
chr1:53351505|53358647	chr1	53351505	53358647	8_7_0	18	210	0.146	exon	ENSG00000203995.5
chr10:32740520|32770710	chr10	32740520	32770710	9_7_0	34	398	0.146	exon	ENSG00000216937.7
chr10:50708584|50714058	chr10	50708584	50714058	14_18_0	33	387	0.146	exon	ENSG00000225830.6
chr12:46622936|46648719	chr12	46622936	46648719	25_24_1	279	3264	0.146	exon	ENSG00000111371.11
chr14:93760204|93762503	chr14	93760204	93762503	8_7_0	19	223	0.146	exon	ENSG00000011114.10
chr15:43627143|43628024	chr15	43627143	43628024	7_11_1	25	293	0.146	exon	ENSG00000168803.10
chr17:54926057|54933986	chr17	54926057	54933986	14_13_0	46	537	0.146	exon	ENSG00000153933.5
chr17:67151160|67152066	chr17	67151160	67152066	2_1_0	3	35	0.146	exon	ENSG00000154263.13
chr2:12128384|12147969	chr2	12128384	12147969	12_10_1	27	315	0.146	intron	ENSG00000224184.1
chr4:3088666|3109150	chr4	3088666	3109150	18_14_0	93	1087	0.146	exon	ENSG00000197386.6
chr6:62362160|62442669	chr6	62362160	62442669	4_5_0	7	82	0.146	intergenic region	n/a
chrX:3744526|3820112	chrX	3744526	3820112	7_6_0	14	164	0.146	intergenic region	n/a
chr10:126370176|126370948	chr10	126370176	126370948	27_29_0	266	3135	0.145	exon	ENSG00000258539.1
chr10:14981809|15060151	chr10	14981809	15060151	12_2_0	39	461	0.145	intergenic region	n/a
chr10:31661947|31676195	chr10	31661947	31676195	17_12_0	59	698	0.145	exon	ENSG00000148516.17
chr10:7409611|7423911	chr10	7409611	7423911	13_13_0	35	414	0.145	exon	ENSG00000198879.7
chr12:56692126|56692547	chr12	56692126	56692547	6_5_0	8	94	0.145	intron	ENSG00000062485.14 ENSG00000144785.4
chr18:6237963|6244587	chr18	6237963	6244587	5_2_0	6	71	0.145	exon	ENSG00000154655.10
chr22:42204879|42209826	chr22	42204879	42209826	13_12_0	54	636	0.145	exon	ENSG00000100147.9
chr6:109249291|109258202	chr6	109249291	109258202	2_1_0	4	47	0.145	exon	ENSG00000118690.8
chr1:67423842|67424666	chr1	67423842	67424666	3_11_0	259	3091	0.144	exon	ENSG00000198160.10
chr17:80521230|80526077	chr17	80521230	80526077	21_15_0	60	712	0.144	exon	ENSG00000141568.15
chr3:37424717|37441150	chr3	37424717	37441150	3_7_0	13	155	0.144	intergenic region	n/a
chr3:47139445|47147610	chr3	47139445	47147610	22_21_0	199	2363	0.144	exon	ENSG00000181555.15
chr3:56600622|56601081	chr3	56600622	56601081	18_16_0	70	831	0.144	exon	ENSG00000180376.12
chr9:131434404|131435189	chr9	131434404	131435189	4_3_0	7	83	0.144	intergenic region	n/a
chr9:99220661|99220823	chr9	99220661	99220823	8_8_0	17	202	0.144	exon	ENSG00000130956.9
chr10:5741488|5756170	chr10	5741488	5756170	20_23_0	204	2454	0.143	exon	ENSG00000108021.15
chr18:77459552|77461223	chr18	77459552	77461223	2_1_0	2	24	0.143	intron	ENSG00000060069.12
chr20:32207323|32211102	chr20	32207323	32211102	11_12_0	35	421	0.143	exon	ENSG00000078699.17
chr1:231930988|231954263	chr1	231930988	231954263	2_4_0	10	121	0.142	exon	ENSG00000270106.1
chr10:105197772|105198565	chr10	105197772	105198565	15_20_0	89	1073	0.142	exon	ENSG00000148843.9
chr10:70696692|70703013	chr10	70696692	70703013	6_5_0	13	157	0.142	exon	ENSG00000107625.8
chr12:111947353|111948386	chr12	111947353	111948386	12_17_0	56	677	0.142	exon	ENSG00000204842.10
chr16:47531310|47549512	chr16	47531310	47549512	21_18_0	97	1168	0.142	exon	ENSG00000102893.11
chr17:54926057|54934026	chr17	54926057	54934026	13_12_0	27	326	0.142	intron	ENSG00000153933.5
chr2:55252222|55254621	chr2	55252222	55254621	8_4_0	17	206	0.142	exon	ENSG00000115310.13
chr4:147227078|147230127	chr4	147227078	147230127	6_9_1	16	194	0.142	intron	ENSG00000120519.10
chr4:71544894|71544994	chr4	71544894	71544994	1_4_0	12	145	0.142	intron	ENSG00000132464.7 ENSG00000132465.6
chr9:33953283|33963789	chr9	33953283	33963789	18_23_0	97	1177	0.142	exon	ENSG00000137073.16
chrX:106769812|106776780	chrX	106769812	106776780	5_3_0	9	109	0.142	exon	ENSG00000147234.6
chr1:233225807|233231609	chr1	233225807	233231609	8_6_0	20	243	0.141	exon	ENSG00000135749.14
chr14:106967439|107078677	chr14	106967439	107078677	16_1_0	222	2707	0.141	intergenic region	n/a
chr14:81209419|81244390	chr14	81209419	81244390	21_18_0	76	925	0.141	exon	ENSG00000100629.12
chr16:69729039|69729282	chr16	69729039	69729282	18_19_0	114	1385	0.141	exon	ENSG00000102908.16
chr2:136432902|136437894	chr2	136432902	136437894	18_18_0	97	1186	0.141	exon	ENSG00000048991.12
chr20:39896103|39897723	chr20	39896103	39897723	3_4_0	6	73	0.141	exon	ENSG00000174306.17
chr8:131164982|131193126	chr8	131164982	131193126	24_24_0	182	2211	0.141	exon	ENSG00000153317.10
chr1:180953813|180962561	chr1	180953813	180962561	15_18_0	60	735	0.14	exon	ENSG00000135823.9
chr13:20439611|20527278	chr13	20439611	20527278	4_2_0	6	74	0.14	intergenic region	n/a
chr15:43860661|43942098	chr15	43860661	43942098	4_5_0	7	86	0.14	intergenic region	n/a
chr15:80390758|80415142	chr15	80390758	80415142	22_16_0	99	1221	0.14	exon	ENSG00000086666.14
chr17:54921380|54923170	chr17	54921380	54923170	13_13_0	32	394	0.14	exon	ENSG00000153933.5
chr4:68656166|68668137	chr4	68656166	68668137	1_2_0	4	49	0.14	intron	ENSG00000248049.2
chr6:84870531|84872989	chr6	84870531	84872989	10_10_0	19	234	0.14	exon	ENSG00000135315.7
chr7:133821776|133848292	chr7	133821776	133848292	2_3_0	3	37	0.14	exon	ENSG00000155530.2
chr7:30590252|30601744	chr7	30590252	30601744	16_11_0	47	579	0.14	exon	ENSG00000196295.7
chr1:28800066|28800663	chr1	28800066	28800663	11_15_0	40	494	0.139	exon	ENSG00000204138.8
chr11:82805570|82805736	chr11	82805570	82805736	3_2_0	5	62	0.139	intron	ENSG00000246067.3 ENSG00000255503.1
chr12:110941611|110944498	chr12	110941611	110944498	2_5_0	5	62	0.139	exon	ENSG00000151164.14
chr12:69644909|69656342	chr12	69644909	69656342	28_27_1	283	3492	0.139	exon	ENSG00000111605.12
chr18:6213148|6312055	chr18	6213148	6312055	2_2_0	5	62	0.139	exon	ENSG00000154655.10
chr4:186168448|186188309	chr4	186168448	186188309	23_18_0	94	1167	0.139	exon	ENSG00000109762.11
chr6:144858718|144860579	chr6	144858718	144860579	25_27_1	200	2468	0.139	exon	ENSG00000152818.14
chr6:42171756|42173122	chr6	42171756	42173122	3_4_0	5	62	0.139	intergenic region	n/a
chr1:228486960|228487846	chr1	228486960	228487846	4_4_0	4	50	0.138	exon	ENSG00000154358.15
chr1:59787208|59812070	chr1	59787208	59812070	15_15_0	47	585	0.138	exon	ENSG00000172456.12
chr11:111969925|111970886	chr11	111969925	111970886	2_2_0	2	25	0.138	intron	ENSG00000204370.4 ENSG00000255292.2
chr12:66603236|66611015	chr12	66603236	66611015	3_5_0	10	125	0.138	exon	ENSG00000090376.4
chr13:21305980|21306260	chr13	21305980	21306260	9_8_0	27	338	0.138	exon	ENSG00000150456.6
chr14:102661275|102676199	chr14	102661275	102676199	11_12_0	46	576	0.138	exon	ENSG00000140153.13
chr17:42231924|42232779	chr17	42231924	42232779	9_8_0	17	212	0.138	exon	ENSG00000125319.10
chr18:44617545|44623775	chr18	44617545	44623775	2_4_0	6	75	0.138	intron	ENSG00000167216.12
chr2:183387003|183419264	chr2	183387003	183419264	2_1_0	2	25	0.138	intergenic region	n/a
chr20:58755108|58755971	chr20	58755108	58755971	2_1_0	2	25	0.138	intron	ENSG00000228340.1
chr3:60751257|60752831	chr3	60751257	60752831	2_3_0	4	50	0.138	intron	ENSG00000189283.5
chr5:76342172|76344812	chr5	76342172	76344812	12_15_0	40	500	0.138	exon	ENSG00000164252.8
chr7:149930124|149932342	chr7	149930124	149932342	2_4_0	8	100	0.138	intergenic region	n/a
chr9:20819795|20823114	chr9	20819795	20823114	12_7_0	20	249	0.138	exon	ENSG00000188352.8
chrX:128687213|128688423	chrX	128687213	128688423	3_1_0	4	50	0.138	intron	ENSG00000122126.11
chrX:19983162|19988416	chrX	19983162	19988416	8_9_0	22	276	0.138	exon	ENSG00000173681.12
chr1:114377532|114397671	chr1	114377532	114397671	14_17_0	79	997	0.137	exon	ENSG00000134242.11
chr1:158153721|158226854	chr1	158153721	158226854	6_6_0	13	164	0.137	intergenic region	n/a
chr10:43650345|43654379	chr10	43650345	43654379	13_17_0	37	468	0.137	exon	ENSG00000169826.6
chr14:106208678|106236486	chr14	106208678	106236486	14_123_1	12199	154075	0.137	intergenic region	n/a
chr22:38208894|38209616	chr22	38208894	38209616	4_6_0	9	113	0.137	exon	ENSG00000100116.12
chr6:139750218|139750750	chr6	139750218	139750750	11_11_0	36	452	0.137	intergenic region	n/a
chr7:87068983|87069718	chr7	87068983	87069718	21_15_0	67	843	0.137	exon	ENSG00000005471.11
chr13:76134889|76143643	chr13	76134889	76143643	17_17_0	107	1359	0.136	exon	ENSG00000118939.13
chr19:37916770|37917280	chr19	37916770	37917280	9_10_0	26	329	0.136	exon	ENSG00000196437.6
chr19:50902108|50902741	chr19	50902108	50902741	18_19_0	54	684	0.136	exon	ENSG00000062822.8
chr3:195352202|195447954	chr3	195352202	195447954	3_3_0	7	89	0.136	intergenic region	n/a
chr4:52729603|52744020	chr4	52729603	52744020	18_14_0	46	583	0.136	exon	ENSG00000109184.10
chr6:139750218|139757597	chr6	139750218	139757597	10_10_0	27	343	0.136	intergenic region	n/a
chr6:146209156|146216113	chr6	146209156	146216113	15_12_0	33	420	0.136	exon	ENSG00000146414.11
chr7:26209360|26211161	chr7	26209360	26211161	3_2_0	4	51	0.136	intron	ENSG00000050344.8
chr7:99794779|99936512	chr7	99794779	99936512	15_13_0	80	1019	0.136	intergenic region	n/a
chr1:247302018|247323115	chr1	247302018	247323115	16_14_0	44	564	0.135	exon	ENSG00000196418.8
chr10:97684536|97697946	chr10	97684536	97697946	3_2_0	5	64	0.135	exon	ENSG00000173088.8
chr14:71880665|71881397	chr14	71880665	71881397	16_14_0	39	501	0.135	intron	ENSG00000197555.5
chr5:131013396|131044965	chr5	131013396	131044965	15_18_0	86	1099	0.135	exon	ENSG00000217128.7
chr1:117944808|117948267	chr1	117944808	117948267	26_24_0	297	3827	0.134	exon	ENSG00000198162.8
chr1:16044388|16047883	chr1	16044388	16047883	13_15_1	54	696	0.134	exon	ENSG00000116786.7
chr10:103432672|103436193	chr10	103432672	103436193	11_21_0	46	595	0.134	exon	ENSG00000107829.9
chr10:31661947|31750166	chr10	31661947	31750166	18_18_0	67	869	0.134	exon	ENSG00000148516.17
chr16:89291127|89292039	chr16	89291127	89292039	7_7_0	13	168	0.134	exon	ENSG00000170100.9
chr19:38631824|38633350	chr19	38631824	38633350	23_18_0	113	1460	0.134	exon	ENSG00000105738.6
chr2:172193963|172196064	chr2	172193963	172196064	9_8_0	24	311	0.134	exon	ENSG00000123600.14
chr7:22347958|22357656	chr7	22347958	22357656	24_25_0	235	3026	0.134	exon	ENSG00000136237.14
chr10:46337101|46719849	chr10	46337101	46719849	2_3_0	4	52	0.133	intergenic region	n/a
chr12:27274879|27731842	chr12	27274879	27731842	3_1_0	3	39	0.133	intergenic region	n/a
chr12:50824278|50835426	chr12	50824278	50835426	9_8_0	20	261	0.133	exon	ENSG00000161813.16
chr16:72651082|72651452	chr16	72651082	72651452	2_2_0	4	52	0.133	exon	ENSG00000261008.2
chr17:33390595|33393485	chr17	33390595	33393485	6_6_0	9	117	0.133	intron	ENSG00000092871.12 ENSG00000267618.1
chr19:34942886|34955036	chr19	34942886	34955036	15_14_0	43	559	0.133	exon	ENSG00000126261.8
chr2:100078958|100081447	chr2	100078958	100081447	16_17_0	55	720	0.133	exon	ENSG00000135945.5
chr2:120684174|120702816	chr2	120684174	120702816	14_11_0	32	417	0.133	exon	ENSG00000088179.4
chr20:18429628|18436005	chr20	18429628	18436005	3_2_0	5	65	0.133	exon	ENSG00000089091.12
chrY:21749096|21749393	chrY	21749096	21749393	23_26_0	282	3681	0.133	exon	ENSG00000131002.7
chr10:112723883|112745523	chr10	112723883	112745523	22_22_0	206	2714	0.132	exon	ENSG00000108061.7
chr12:116674626|116675510	chr12	116674626	116675510	21_26_2	121	1586	0.132	intron	ENSG00000123066.3
chr12:89853415|89866052	chr12	89853415	89866052	10_14_0	48	630	0.132	exon	ENSG00000139323.9
chr19:5604594|5604947	chr19	5604594	5604947	23_26_0	185	2424	0.132	exon	ENSG00000130254.7
chr3:156570557|156606186	chr3	156570557	156606186	4_3_0	7	92	0.132	exon	ENSG00000197980.7
chr7:74653040|74824253	chr7	74653040	74824253	5_8_0	12	158	0.132	intergenic region	n/a
chr8:68018140|68028357	chr8	68018140	68028357	8_13_0	29	380	0.132	exon	ENSG00000104218.9
chr10:104632205|104638748	chr10	104632205	104638748	2_2_0	4	53	0.131	exon	ENSG00000270316.1
chr12:70613173|70619170	chr12	70613173	70619170	3_6_0	13	172	0.131	intron	ENSG00000257815.1
chr14:35438376|35441270	chr14	35438376	35441270	9_8_0	18	238	0.131	exon	ENSG00000258704.1
chr17:64023619|64026141	chr17	64023619	64026141	12_8_0	15	199	0.131	exon	ENSG00000154240.12
chr5:72157635|72161556	chr5	72157635	72161556	15_13_0	59	780	0.131	exon	ENSG00000083312.13
chrY:16831339|16835149	chrY	16831339	16835149	4_4_0	8	106	0.131	exon	ENSG00000165246.8
chrY:272140|273067	chrY	272140	273067	7_8_0	11	146	0.131	exon	ENSGR0000167393.12
chr1:52981563|52992045	chr1	52981563	52992045	25_22_0	157	2095	0.13	exon	ENSG00000134744.9
chr10:112356156|112358048	chr10	112356156	112358048	23_25_1	192	2580	0.13	exon	ENSG00000108055.9
chr11:13435077|13466728	chr11	13435077	13466728	6_10_0	19	254	0.13	exon	ENSG00000148925.6
chr3:52771602|52775515	chr3	52771602	52775515	16_18_0	71	950	0.13	exon	ENSG00000114904.8
chr5:40852276|40854198	chr5	40852276	40854198	5_4_0	7	94	0.13	exon	ENSG00000132357.9
chr6:10703638|10705077	chr6	10703638	10705077	14_17_1	51	680	0.13	exon	ENSG00000111845.4
chr6:13639795|13644961	chr6	13639795	13644961	20_23_0	116	1553	0.13	exon	ENSG00000010017.9
chr8:145303780|145472233	chr8	145303780	145472233	4_3_0	5	67	0.13	intergenic region	n/a
chrX:79962926|79975155	chrX	79962926	79975155	18_19_0	74	992	0.13	exon	ENSG00000165288.10
chr1:243736228|244006584	chr1	243736228	244006584	7_10_0	20	269	0.129	exon	ENSG00000117020.12
chr1:48860939|48869554	chr1	48860939	48869554	2_2_0	2	27	0.129	exon	ENSG00000132122.7
chr12:105255069|105322472	chr12	105255069	105322472	8_8_0	23	310	0.129	exon	ENSG00000136052.5
chr13:51501543|51523641	chr13	51501543	51523641	23_17_0	217	2926	0.129	exon	ENSG00000136104.14
chr14:73627797|73629248	chr14	73627797	73629248	3_3_0	6	81	0.129	intron	ENSG00000080815.14
chr14:81362062|81372425	chr14	81362062	81372425	19_22_0	76	1029	0.129	exon	ENSG00000100629.12
chr15:59036112|59036948	chr15	59036112	59036948	3_3_0	6	81	0.129	intron	ENSG00000137845.10
chr2:173585483|173588990	chr2	173585483	173588990	2_1_0	2	27	0.129	intron	ENSG00000228016.1
chr2:24181171|24207701	chr2	24181171	24207701	12_14_0	44	596	0.129	exon	ENSG00000173960.8
chr2:68717322|68742868	chr2	68717322	68742868	5_4_0	12	162	0.129	intron	ENSG00000169621.5
chr3:12570387|12574272	chr3	12570387	12574272	6_4_0	11	148	0.129	exon	ENSG00000154743.13
chr4:186168448|186209236	chr4	186168448	186209236	11_12_0	27	365	0.129	exon	ENSG00000109762.11
chr7:23015829|23030758	chr7	23015829	23030758	22_21_0	115	1548	0.129	exon	ENSG00000122591.7
chr8:96444854|96448656	chr8	96444854	96448656	3_2_0	4	54	0.129	intron	ENSG00000253773.1
chrX:117788565|117788924	chrX	117788565	117788924	11_13_0	59	800	0.129	exon	ENSG00000147251.11
chr12:122825300|122826244	chr12	122825300	122826244	15_22_0	73	996	0.128	exon	ENSG00000130779.15
chr17:47388674|47390207	chr17	47388674	47390207	11_15_0	53	725	0.128	exon	ENSG00000198740.4
chr2:148730308|148739650	chr2	148730308	148739650	18_14_0	57	779	0.128	exon	ENSG00000115947.9
chr2:202163961|202228896	chr2	202163961	202228896	2_2_0	3	41	0.128	intergenic region	n/a
chr3:100348442|100438902	chr3	100348442	100438902	13_18_1	57	780	0.128	intergenic region	n/a
chr3:47466975|47470160	chr3	47466975	47470160	16_18_0	65	885	0.128	exon	ENSG00000114650.14
chr4:185580494|185599548	chr4	185580494	185599548	9_10_0	31	423	0.128	exon	ENSG00000164306.6
chr7:128898422|128914267	chr7	128898422	128914267	3_3_0	5	68	0.128	intron	ENSG00000158467.12
chr9:123924134|123928458	chr9	123924134	123928458	25_27_0	256	3498	0.128	exon	ENSG00000119397.12
chr1:167935867|167944253	chr1	167935867	167944253	13_15_0	29	400	0.127	exon	ENSG00000143164.11
chr16:66764015|66766408	chr16	66764015	66766408	13_15_0	44	607	0.127	exon	ENSG00000135720.8
chr17:63739186|63746842	chr17	63739186	63746842	2_3_0	4	55	0.127	exon	ENSG00000154240.12
chr17:74287096|74290102	chr17	74287096	74290102	2_3_0	5	69	0.127	exon	ENSG00000129646.9
chr2:48555700|48573890	chr2	48555700	48573890	18_11_0	63	866	0.127	exon	ENSG00000170802.11
chr4:129042981|129083472	chr4	129042981	129083472	6_6_0	22	303	0.127	exon	ENSG00000138709.13
chr5:176963359|176966148	chr5	176963359	176966148	21_18_2	67	923	0.127	exon	ENSG00000146067.11
chr5:78692646|78697878	chr5	78692646	78697878	1_2_0	4	55	0.127	exon	ENSG00000152413.10
chr5:96434641|96519373	chr5	96434641	96519373	6_4_0	7	96	0.127	intergenic region	n/a
chr8:19572396|19590077	chr8	19572396	19590077	2_3_0	4	55	0.127	intron	ENSG00000147408.10
chr8:37734627|37735069	chr8	37734627	37735069	28_27_0	203	2786	0.127	exon	ENSG00000156675.11
chr9:33948372|33953472	chr9	33948372	33953472	22_20_0	91	1251	0.127	exon	ENSG00000137073.16
chr1:107866904|107867544	chr1	107866904	107867544	7_6_0	13	181	0.126	exon	ENSG00000162631.14
chr1:148014081|148292610	chr1	148014081	148292610	1_13_0	17	236	0.126	intergenic region	n/a
chr1:148252730|148261629	chr1	148252730	148261629	0_4_0	11	153	0.126	exon	ENSG00000203832.6
chr1:173961893|173962273	chr1	173961893	173962273	15_15_0	51	706	0.126	exon	ENSG00000135870.7
chr1:58971732|59002413	chr1	58971732	59002413	16_14_2	98	1361	0.126	exon	ENSG00000162600.7
chr13:21987791|21999817	chr13	21987791	21999817	16_3_0	18	250	0.126	exon	ENSG00000180776.11
chr19:37117032|37118448	chr19	37117032	37118448	7_6_0	16	221	0.126	exon	ENSG00000161298.12
chr2:89085987|89104922	chr2	89085987	89104922	27_30_3	323	4491	0.126	exon	ENSG00000230006.3
chr22:28306952|28310335	chr22	28306952	28310335	22_24_0	96	1331	0.126	exon	ENSG00000180957.13
chr22:38933597|38964291	chr22	38933597	38964291	12_13_0	30	417	0.126	exon	ENSG00000100206.5
chr5:145176005|145205763	chr5	145176005	145205763	4_4_1	6	83	0.126	exon	ENSG00000186314.7
chr1:36826822|36828257	chr1	36826822	36828257	29_26_0	158	2213	0.125	exon	ENSG00000196182.6
chr11:58723785|58761524	chr11	58723785	58761524	3_6_0	8	112	0.125	intron	ENSG00000166840.9 ENSG00000255240.1
chr11:74500671|74528759	chr11	74500671	74528759	17_15_0	50	698	0.125	exon	ENSG00000166439.5
chr13:28155434|28155940	chr13	28155434	28155940	8_5_0	22	308	0.125	exon	ENSG00000139517.6
chr13:96622366|96651561	chr13	96622366	96651561	11_11_0	27	377	0.125	exon	ENSG00000102595.14
chr14:71144643|71148717	chr14	71144643	71148717	3_4_0	6	84	0.125	intergenic region	n/a
chr15:30377986|30429188	chr15	30377986	30429188	2_1_0	2	28	0.125	intergenic region	n/a
chr15:90794786|90796599	chr15	90794786	90796599	2_2_0	4	56	0.125	exon	ENSG00000213471.4
chr16:29409538|29506928	chr16	29409538	29506928	11_11_0	60	840	0.125	intron	ENSG00000198106.7
chr18:23895193|23915195	chr18	23895193	23915195	9_10_0	25	351	0.125	exon	ENSG00000141384.7
chr19:47793255|47795430	chr19	47793255	47795430	3_3_0	8	112	0.125	intergenic region	n/a
chr22:38648657|38648680	chr22	38648657	38648680	2_1_3	3	42	0.125	intron	ENSG00000198792.8
chr3:149613260|149639014	chr3	149613260	149639014	9_7_0	29	406	0.125	exon	ENSG00000082996.15
chr5:114875362|114878598	chr5	114875362	114878598	12_9_0	33	464	0.125	intron	ENSG00000145780.6
chr5:60768508|60768864	chr5	60768508	60768864	11_14_0	33	463	0.125	exon	ENSG00000130449.5
chr5:74130251|74137504	chr5	74130251	74137504	5_4_0	7	98	0.125	exon	ENSG00000198780.7
chr6:149352251|149360457	chr6	149352251	149360457	1_2_0	2	28	0.125	intron	ENSG00000111962.7
chr7:76111825|76589266	chr7	76111825	76589266	2_2_0	3	42	0.125	intergenic region	n/a
chr1:247322308|247323115	chr1	247322308	247323115	17_17_0	90	1270	0.124	exon	ENSG00000196418.8
chr1:36872981|36876194	chr1	36872981	36876194	4_5_0	8	113	0.124	intergenic region	n/a
chr10:86130770|86133571	chr10	86130770	86133571	7_11_0	22	312	0.124	exon	ENSG00000107771.11
chr13:113170754|113181798	chr13	113170754	113181798	22_17_0	71	1001	0.124	exon	ENSG00000126216.8
chr13:41826781|41835051	chr13	41826781	41835051	18_18_0	63	894	0.124	exon	ENSG00000120662.11
chr18:42281140|42281797	chr18	42281140	42281797	24_16_2	108	1519	0.124	exon	ENSG00000152217.12
chr2:135624112|135626611	chr2	135624112	135626611	2_5_0	16	226	0.124	intron	ENSG00000224043.3 ENSG00000153086.9
chr22:47374443|47374830	chr22	47374443	47374830	5_6_0	12	170	0.124	intron	ENSG00000054611.9
chr3:52446827|52448603	chr3	52446827	52448603	11_12_0	37	521	0.124	exon	ENSG00000010318.15
chr6:119855046|119871560	chr6	119855046	119871560	5_5_0	7	99	0.124	intergenic region	n/a
chr7:72412376|72709424	chr7	72412376	72709424	5_3_0	8	113	0.124	intergenic region	n/a
chr8:61653818|61655656	chr8	61653818	61655656	22_21_0	105	1481	0.124	exon	ENSG00000171316.7
chr8:70667659|70674110	chr8	70667659	70674110	5_9_0	15	211	0.124	exon	ENSG00000137571.6
chr8:90659964|90660837	chr8	90659964	90660837	3_2_0	9	127	0.124	intron	ENSG00000251136.4
chr1:76775191|76779684	chr1	76775191	76779684	3_3_0	4	57	0.123	intron	ENSG00000184005.9
chr13:50025689|50026045	chr13	50025689	50026045	24_21_0	168	2400	0.123	exon	ENSG00000136169.12
chr2:109945680|109964405	chr2	109945680	109964405	2_3_0	5	71	0.123	intron	ENSG00000172985.8
chr2:12128384|12129484	chr2	12128384	12129484	3_7_0	10	143	0.123	intron	ENSG00000224184.1
chr3:129546646|129551669	chr3	129546646	129551669	5_10_0	29	415	0.123	exon	ENSG00000172765.12
chr3:67718637|67721428	chr3	67718637	67721428	3_1_0	5	71	0.123	intron	ENSG00000241316.2
chr5:96432085|96438798	chr5	96432085	96438798	11_8_0	14	199	0.123	intron	ENSG00000251606.1 ENSG00000145721.7
chr6:2263835|2273651	chr6	2263835	2273651	10_12_0	26	371	0.123	exon	ENSG00000250903.4
chr7:99195559|99208224	chr7	99195559	99208224	1_3_0	4	57	0.123	intergenic region	n/a
chr8:71071740|71075089	chr8	71071740	71075089	19_23_0	136	1934	0.123	exon	ENSG00000140396.8
chr9:77611363|77632364	chr9	77611363	77632364	14_13_1	56	801	0.123	exon	ENSG00000156017.8
chr9:96233423|96261168	chr9	96233423	96261168	27_26_0	231	3287	0.123	exon	ENSG00000048828.12
chrX:134679348|134690225	chrX	134679348	134690225	19_14_0	86	1229	0.123	exon	ENSG00000165359.10
chr1:23356962|23377013	chr1	23356962	23377013	15_25_0	134	1932	0.122	exon	ENSG00000004487.11
chr11:28232609|28233878	chr11	28232609	28233878	4_4_0	7	101	0.122	intron	ENSG00000169519.15
chr14:23375404|23380612	chr14	23375404	23380612	24_22_0	122	1750	0.122	exon	ENSG00000100461.13
chr16:30732299|30732508	chr16	30732299	30732508	2_3_0	5	72	0.122	intron	ENSG00000080603.12
chr17:54921380|54925426	chr17	54921380	54925426	11_9_0	26	373	0.122	exon	ENSG00000153933.5
chr6:7176888|7189555	chr6	7176888	7189555	17_13_0	48	688	0.122	exon	ENSG00000124782.15
chr8:42914235|42919358	chr8	42914235	42919358	15_18_0	62	890	0.122	exon	ENSG00000254673.1
chrX:106331666|106332069	chrX	106331666	106332069	14_15_0	38	549	0.122	exon	ENSG00000089682.12
chrX:109263580|109263891	chrX	109263580	109263891	2_3_0	6	86	0.122	intron	ENSG00000157600.7
chrX:76907604|76912143	chrX	76907604	76912143	18_14_0	89	1281	0.122	exon	ENSG00000085224.16
chr1:26783658|26789924	chr1	26783658	26789924	8_7_0	15	218	0.121	intron	ENSG00000117682.12
chr12:103762167|103762776	chr12	103762167	103762776	4_6_0	15	218	0.121	intron	ENSG00000179088.10
chr17:78809896|78810214	chr17	78809896	78810214	2_1_0	2	29	0.121	intron	ENSG00000141564.9
chr19:22157531|22171711	chr19	22157531	22171711	8_6_0	12	175	0.121	exon	ENSG00000160321.10
chr19:22836109|22836817	chr19	22836109	22836817	2_1_0	2	29	0.121	exon	ENSG00000229676.2
chr20:30904021|30904677	chr20	30904021	30904677	24_16_0	108	1570	0.121	exon	ENSG00000101350.6
chr21:26825503|26832730	chr21	26825503	26832730	1_2_0	2	29	0.121	intergenic region	n/a
chr4:39885095|39888073	chr4	39885095	39888073	2_3_0	4	58	0.121	intron	ENSG00000121892.10
chr5:118264232|118280344	chr5	118264232	118280344	3_4_0	7	102	0.121	exon	ENSG00000169570.5
chr6:105280917|105291173	chr6	105280917	105291173	7_8_0	17	247	0.121	exon	ENSG00000085382.7
chr6:135360711|135363264	chr6	135360711	135363264	15_16_0	73	1059	0.121	exon	ENSG00000112339.10
chr6:3076998|3078169	chr6	3076998	3078169	14_18_0	44	641	0.121	exon	ENSG00000137275.9
chr6:36126425|36126718	chr6	36126425	36126718	6_6_0	15	218	0.121	exon	ENSG00000246982.2
chr7:102642937|102669865	chr7	102642937	102669865	2_1_0	2	29	0.121	intron	ENSG00000161040.12
chr7:132738877|132739917	chr7	132738877	132739917	3_3_0	4	58	0.121	intron	ENSG00000106554.7
chr8:62531537|62566219	chr8	62531537	62566219	17_18_0	82	1192	0.121	exon	ENSG00000198363.11
chr9:111812563|111812972	chr9	111812563	111812972	14_16_0	57	825	0.121	exon	ENSG00000106771.8
chr9:33960824|33963789	chr9	33960824	33963789	20_18_0	84	1220	0.121	exon	ENSG00000137073.16
chr1:148286133|148310972	chr1	148286133	148310972	1_4_1	10	147	0.12	exon	ENSG00000203832.6
chr1:159061359|159102146	chr1	159061359	159102146	2_3_0	3	44	0.12	intron	ENSG00000163568.9
chr1:231090079|231097049	chr1	231090079	231097049	20_19_0	94	1379	0.12	exon	ENSG00000143643.8
chr1:40319642|40323089	chr1	40319642	40323089	10_11_0	23	337	0.12	exon	ENSG00000043514.11
chr12:97082694|97102581	chr12	97082694	97102581	4_1_0	5	73	0.12	exon	ENSG00000188596.5
chr14:35331250|35331528	chr14	35331250	35331528	24_21_1	134	1957	0.12	exon	ENSG00000198604.6
chr14:55071090|55076343	chr14	55071090	55076343	7_6_1	13	191	0.12	intron	ENSG00000020577.9
chr17:29483001|29497015	chr17	29483001	29497015	11_8_1	30	442	0.12	exon	ENSG00000196712.12
chr2:171884849|171902872	chr2	171884849	171902872	14_15_0	64	943	0.12	exon	ENSG00000198586.9
chr2:45773871|45789895	chr2	45773871	45789895	14_20_0	58	849	0.12	exon	ENSG00000068784.8
chr2:99802640|99812219	chr2	99802640	99812219	6_13_0	45	663	0.12	exon	ENSG00000241962.5
chr22:43435786|43442579	chr22	43435786	43442579	4_3_0	10	147	0.12	exon	ENSG00000100271.12
chr3:138289160|138291826	chr3	138289160	138291826	6_4_0	11	161	0.12	exon	ENSG00000114107.4
chr3:196214270|196215554	chr3	196214270	196215554	17_22_0	92	1347	0.12	exon	ENSG00000163961.4
chr3:3178944|3186394	chr3	3178944	3186394	19_15_0	64	939	0.12	exon	ENSG00000072756.12
chr6:26428871|26463753	chr6	26428871	26463753	6_4_0	10	146	0.12	intergenic region	n/a
chr6:62687971|62757899	chr6	62687971	62757899	6_5_0	15	221	0.12	exon	ENSG00000112232.8
chr7:120810636|120906833	chr7	120810636	120906833	2_3_0	3	44	0.12	intron	ENSG00000106034.13
chr7:33185854|33217203	chr7	33185854	33217203	10_7_0	15	220	0.12	exon	ENSG00000122507.16
chr1:38335457|38337298	chr1	38335457	38337298	8_4_0	20	295	0.119	intron	ENSG00000204084.8
chr12:104200100|104208899	chr12	104200100	104208899	3_4_0	7	104	0.119	exon	ENSG00000111696.7
chr14:104245082|104263855	chr14	104245082	104263855	4_9_0	16	238	0.119	exon	ENSG00000088808.12
chr19:34763382|34763832	chr19	34763382	34763832	3_2_0	6	89	0.119	intron	ENSG00000166398.8
chr19:4950623|4951008	chr19	4950623	4951008	4_2_0	6	89	0.119	exon	ENSG00000034063.9
chr2:89901494|89952935	chr2	89901494	89952935	25_23_0	1271	18860	0.119	intergenic region	n/a
chr2:98171523|98171717	chr2	98171523	98171717	9_3_0	27	400	0.119	exon	ENSG00000196912.8
chr22:45789514|45790647	chr22	45789514	45790647	1_2_0	4	59	0.119	exon	ENSG00000077935.12
chr4:108866126|108868693	chr4	108866126	108868693	12_6_0	25	371	0.119	exon	ENSG00000155016.13
chr4:4650704|4651269	chr4	4650704	4651269	4_4_0	8	119	0.119	exon	ENSG00000247708.3
chr5:167995651|167996003	chr5	167995651	167996003	7_8_0	19	282	0.119	exon	ENSG00000120137.6
chr9:114840818|114842445	chr9	114840818	114842445	3_1_0	6	89	0.119	exon	ENSG00000106868.12
chr9:68749261|69084959	chr9	68749261	69084959	18_9_0	42	619	0.119	intergenic region	n/a
chr9:99220661|99228060	chr9	99220661	99228060	7_8_0	13	193	0.119	exon	ENSG00000130956.9
chr1:110199972|110255805	chr1	110199972	110255805	4_2_0	5	75	0.118	intergenic region	n/a
chr1:15964802|15970145	chr1	15964802	15970145	20_24_0	92	1370	0.118	exon	ENSG00000197312.7
chr1:27056142|27059283	chr1	27056142	27059283	16_16_0	77	1153	0.118	exon	ENSG00000117713.13
chr1:42730786|42744455	chr1	42730786	42744455	14_14_0	58	870	0.118	intron	ENSG00000198815.4
chr11:82808177|82828239	chr11	82808177	82828239	6_6_0	13	195	0.118	intergenic region	n/a
chr12:22507113|22551016	chr12	22507113	22551016	2_2_0	2	30	0.118	intron	ENSG00000111728.6
chr14:45587231|45599993	chr14	45587231	45599993	21_24_0	177	2644	0.118	exon	ENSG00000100442.6
chr17:28180406|28181694	chr17	28180406	28181694	2_3_0	5	75	0.118	intron	ENSG00000141298.13
chr18:12999420|13042333	chr18	12999420	13042333	20_20_2	93	1394	0.118	exon	ENSG00000101639.14
chr18:60948120|60948447	chr18	60948120	60948447	3_7_0	12	179	0.118	intron	ENSG00000171791.10
chr19:53091785|53095481	chr19	53091785	53095481	8_8_0	17	255	0.118	exon	ENSG00000123870.9
chr2:202163961|202173973	chr2	202163961	202173973	2_1_0	5	75	0.118	exon	ENSG00000155749.8
chr2:47357080|47380155	chr2	47357080	47380155	3_2_0	3	45	0.118	exon	ENSG00000239605.4
chr2:63798509|63798760	chr2	63798509	63798760	4_3_0	13	195	0.118	exon	ENSG00000143951.11
chr22:25677998|25958846	chr22	25677998	25958846	4_3_0	8	120	0.118	intergenic region	n/a
chr4:2986240|3024178	chr4	2986240	3024178	2_1_0	2	30	0.118	exon	ENSG00000125388.15
chr4:71687115|71687474	chr4	71687115	71687474	1_3_0	3	45	0.118	intron	ENSG00000132463.9
chr6:56915572|56920595	chr6	56915572	56920595	8_8_0	18	269	0.118	intergenic region	n/a
chrX:109310575|109352374	chrX	109310575	109352374	11_7_0	19	285	0.118	exon	ENSG00000157600.7
chr10:86198268|86237420	chr10	86198268	86237420	12_10_0	20	301	0.117	exon	ENSG00000107771.11
chr12:32760891|32764217	chr12	32760891	32764217	5_4_0	8	121	0.117	exon	ENSG00000139132.10
chr17:43552466|43553092	chr17	43552466	43553092	16_18_0	75	1135	0.117	exon	ENSG00000225190.4
chr19:12817263|12817332	chr19	12817263	12817332	7_4_0	7	106	0.117	exon	ENSG00000209702.1
chr19:53231983|53233258	chr19	53231983	53233258	5_6_1	23	347	0.117	exon	ENSG00000213020.4
chr2:71623271|71645769	chr2	71623271	71645769	16_21_0	117	1763	0.117	exon	ENSG00000075292.14
chr2:9048751|9098771	chr2	9048751	9098771	2_6_1	9	136	0.117	exon	ENSG00000143797.7
chr21:38480692|38519903	chr21	38480692	38519903	6_7_0	19	286	0.117	exon	ENSG00000182670.9
chr3:141811903|141820683	chr3	141811903	141820683	8_9_0	19	286	0.117	exon	ENSG00000114126.13
chrX:14861782|14877456	chrX	14861782	14877456	11_8_0	30	451	0.117	exon	ENSG00000181544.9
chr1:16528277|16529069	chr1	16528277	16529069	6_5_0	11	168	0.116	exon	ENSG00000142632.12
chr12:25170068|25179821	chr12	25170068	25179821	15_15_0	40	607	0.116	intergenic region	n/a
chr12:28458582|28460682	chr12	28458582	28460682	18_22_0	95	1444	0.116	exon	ENSG00000123106.6
chr14:58785260|58796887	chr14	58785260	58796887	17_22_0	78	1194	0.116	exon	ENSG00000032219.14
chr2:19100479|19125164	chr2	19100479	19125164	3_2_0	4	61	0.116	intergenic region	n/a
chr2:24787164|24816590	chr2	24787164	24816590	8_5_0	17	259	0.116	intron	ENSG00000084676.11
chr4:140037803|140060651	chr4	140037803	140060651	3_4_0	7	107	0.116	exon	ENSG00000109381.15
chr5:158368702|158368987	chr5	158368702	158368987	16_17_0	64	973	0.116	intron	ENSG00000164330.12
chr6:82923944|82924546	chr6	82923944	82924546	22_19_1	87	1326	0.116	exon	ENSG00000005700.10
chr7:33376053|33427756	chr7	33376053	33427756	4_6_0	10	152	0.116	exon	ENSG00000122507.16
chr1:155355037|155356089	chr1	155355037	155356089	1_3_0	3	46	0.115	intron	ENSG00000116539.6
chr1:26772807|26774151	chr1	26772807	26774151	22_21_1	79	1218	0.115	exon	ENSG00000117682.12
chr12:103657104|103663631	chr12	103657104	103663631	10_9_0	19	292	0.115	exon	ENSG00000179088.10
chr18:74561482|74593468	chr18	74561482	74593468	12_7_0	31	476	0.115	exon	ENSG00000130856.11
chr3:170906491|170912424	chr3	170906491	170912424	4_3_0	5	77	0.115	exon	ENSG00000154310.12
chr4:54280782|54294350	chr4	54280782	54294350	22_26_0	152	2346	0.115	exon	ENSG00000145216.11
chr5:108281831|108295048	chr5	108281831	108295048	4_3_0	7	108	0.115	exon	ENSG00000151422.8
chr7:24659671|24708279	chr7	24659671	24708279	10_8_0	38	586	0.115	exon	ENSG00000105926.11
chr8:17570723|17581342	chr8	17570723	17581342	2_1_0	3	46	0.115	exon	ENSG00000129422.9
chrX:322140|323067	chrX	322140	323067	6_4_0	9	139	0.115	exon	ENSG00000167393.12
chr10:125798031|125806240	chr10	125798031	125806240	20_20_0	72	1124	0.114	exon	ENSG00000182022.13
chr11:13435077|13443385	chr11	13435077	13443385	10_12_0	33	512	0.114	exon	ENSG00000148925.6
chr11:72695133|72700142	chr11	72695133	72700142	27_30_0	342	5323	0.114	exon	ENSG00000137478.10
chr11:77330651|77336863	chr11	77330651	77336863	24_28_0	138	2151	0.114	exon	ENSG00000074201.4
chr11:92085262|92088570	chr11	92085262	92088570	5_3_0	10	156	0.114	exon	ENSG00000165323.11
chr2:55252222|55255356	chr2	55252222	55255356	7_5_0	14	217	0.114	exon	ENSG00000115310.13
chr3:57276884|57282379	chr3	57276884	57282379	20_22_0	113	1751	0.114	exon	ENSG00000157500.6
chr4:40763188|40800921	chr4	40763188	40800921	1_2_0	2	31	0.114	exon	ENSG00000179299.12
chr5:132274255|132274389	chr5	132274255	132274389	3_2_0	6	93	0.114	intron	ENSG00000072364.8
chr5:87516380|87541609	chr5	87516380	87541609	11_9_0	26	406	0.114	intron	ENSG00000164180.9
chr7:91842509|91855996	chr7	91842509	91855996	20_20_0	75	1170	0.114	exon	ENSG00000001631.10
chr8:103372299|103373854	chr8	103372299	103373854	26_29_0	212	3288	0.114	exon	ENSG00000104517.8
chrX:2310395|2343345	chrX	2310395	2343345	3_5_0	6	93	0.114	exon	ENSG00000169084.8
chr1:145787772|145791170	chr1	145787772	145791170	6_10_0	21	331	0.113	exon	ENSG00000117262.14
chr12:110956481|110957721	chr12	110956481	110957721	2_3_0	4	63	0.113	exon	ENSG00000151164.14
chr12:28408514|28412375	chr12	28408514	28412375	16_16_0	85	1331	0.113	exon	ENSG00000123106.6
chr12:2929252|2930958	chr12	2929252	2930958	19_19_0	74	1158	0.113	exon	ENSG00000111203.7
chr13:50025689|50042096	chr13	50025689	50042096	24_24_0	152	2392	0.113	exon	ENSG00000136169.12
chr2:186946057|186964557	chr2	186946057	186964557	3_5_0	9	142	0.113	intergenic region	n/a
chr2:68717322|68794519	chr2	68717322	68794519	5_5_0	11	172	0.113	exon	ENSG00000169621.5
chr20:40161689|40179999	chr20	40161689	40179999	16_21_1	84	1313	0.113	exon	ENSG00000124177.10
chrX:117676688|117680079	chrX	117676688	117680079	18_15_0	60	946	0.113	exon	ENSG00000147251.11
chrX:9905174|9907406	chrX	9905174	9907406	1_2_0	3	47	0.113	exon	ENSG00000146950.8
chr1:149931603|149936274	chr1	149931603	149936274	4_2_0	8	127	0.112	exon	ENSG00000163113.10
chr1:230798887|230810870	chr1	230798887	230810870	15_13_0	62	979	0.112	exon	ENSG00000135775.9
chr10:74501480|74502031	chr10	74501480	74502031	3_1_0	6	95	0.112	intron	ENSG00000156026.10
chr12:105303433|105322472	chr12	105303433	105322472	6_9_0	25	395	0.112	exon	ENSG00000136052.5
chr14:52977958|53011089	chr14	52977958	53011089	10_8_0	21	333	0.112	exon	ENSG00000087301.4
chr15:65471272|65472542	chr15	65471272	65472542	19_25_0	110	1747	0.112	exon	ENSG00000166855.5
chr16:27222467|27226329	chr16	27222467	27226329	9_8_0	15	238	0.112	exon	ENSG00000155666.7
chr2:171867883|171884915	chr2	171867883	171884915	9_8_0	15	237	0.112	exon	ENSG00000198586.9
chr21:46548317|46554747	chr21	46548317	46554747	11_11_0	35	556	0.112	exon	ENSG00000197381.11
chr5:177566837|177568228	chr5	177566837	177568228	5_4_0	7	111	0.112	intron	ENSG00000145916.14
chrX:13684436|13686502	chrX	13684436	13686502	6_5_0	10	158	0.112	exon	ENSG00000176896.7
chr10:48940042|49268064	chr10	48940042	49268064	1_2_0	3	48	0.111	intergenic region	n/a
chr14:53816313|53836219	chr14	53816313	53836219	1_2_0	3	48	0.111	intron	ENSG00000237356.1
chr14:73181131|73198642	chr14	73181131	73198642	4_7_0	11	176	0.111	exon	ENSG00000205683.7
chr16:22360600|22361170	chr16	22360600	22361170	16_16_1	48	767	0.111	exon	ENSG00000140743.3
chr18:13408992|13438383	chr18	13408992	13438383	2_1_0	2	32	0.111	intron	ENSG00000168675.14
chr19:10660384|10661832	chr19	10660384	10661832	2_1_0	2	32	0.111	intron	ENSG00000130734.5
chr19:52579297|52592255	chr19	52579297	52592255	8_3_0	17	273	0.111	exon	ENSG00000197608.7
chr7:99001021|99002576	chr7	99001021	99002576	14_15_0	37	594	0.111	exon	ENSG00000106244.8
chr15:44048847|44055404	chr15	44048847	44055404	12_17_0	35	565	0.11	exon	ENSG00000167004.8
chr16:88008654|88017865	chr16	88008654	88017865	16_17_0	85	1379	0.11	exon	ENSG00000172530.15
chr3:195345499|195435712	chr3	195345499	195435712	4_5_0	10	162	0.11	intergenic region	n/a
chr5:176370336|176385155	chr5	176370336	176385155	19_21_0	148	2391	0.11	exon	ENSG00000087206.12
chr7:27668990|27689252	chr7	27668990	27689252	12_10_0	25	405	0.11	exon	ENSG00000106049.4
chr8:17123416|17126465	chr8	17123416	17126465	3_5_0	14	227	0.11	exon	ENSG00000155975.5
chrX:47705504|47755339	chrX	47705504	47755339	11_9_0	30	483	0.11	exon	ENSG00000197779.9
chr12:9758949|9769947	chr12	9758949	9769947	7_4_0	18	294	0.109	intergenic region	n/a
chr15:40933577|40943017	chr15	40933577	40943017	4_4_0	11	180	0.109	intron	ENSG00000137812.15
chr17:30354788|30358477	chr17	30354788	30358477	2_2_0	3	49	0.109	exon	ENSG00000185158.8
chr2:128189243|128193873	chr2	128189243	128193873	2_3_0	3	49	0.109	intergenic region	n/a
chr2:208593815|208595192	chr2	208593815	208595192	4_4_0	5	82	0.109	intron	ENSG00000163249.5
chr22:28910745|28913267	chr22	28910745	28913267	4_4_0	5	82	0.109	intron	ENSG00000100154.10
chr22:28910745|28941565	chr22	28910745	28941565	2_2_0	3	49	0.109	intron	ENSG00000100154.10
chr5:132227856|132228810	chr5	132227856	132228810	21_21_0	107	1743	0.109	exon	ENSG00000072364.8
chr5:134076753|134079742	chr5	134076753	134079742	15_19_0	92	1497	0.109	exon	ENSG00000164615.3
chr6:74223735|74224015	chr6	74223735	74224015	6_4_0	10	163	0.109	intergenic region	n/a
chr7:23381683|23391205	chr7	23381683	23391205	10_6_0	19	310	0.109	exon	ENSG00000136231.9
chrX:117718698|117724265	chrX	117718698	117724265	19_11_0	48	782	0.109	exon	ENSG00000147251.11
chr1:33058532|33060824	chr1	33058532	33060824	1_2_0	7	116	0.108	exon	ENSG00000254553.1
chr1:67423742|67428843	chr1	67423742	67428843	20_19_0	118	1948	0.108	exon	ENSG00000198160.10
chr10:103438487|103441203	chr10	103438487	103441203	6_3_0	7	116	0.108	intron	ENSG00000107829.9
chr11:18312989|18313566	chr11	18312989	18313566	15_10_0	64	1060	0.108	exon	ENSG00000110756.13
chr11:82935897|82959129	chr11	82935897	82959129	1_3_0	4	66	0.108	exon	ENSG00000137494.9
chr13:96485181|96489456	chr13	96485181	96489456	10_9_0	17	280	0.108	exon	ENSG00000102595.14
chr14:103907901|103908429	chr14	103907901	103908429	4_2_0	5	83	0.108	intron	ENSG00000075413.13
chr14:50292585|50298079	chr14	50292585	50298079	20_19_0	111	1828	0.108	exon	ENSG00000165525.13
chr17:11984673|12016677	chr17	11984673	12016677	5_7_0	18	298	0.108	exon	ENSG00000065559.10
chr18:9367486|9388138	chr18	9367486	9388138	3_3_0	4	66	0.108	intron	ENSG00000128791.7
chr19:55921104|55923339	chr19	55921104	55923339	1_2_0	2	33	0.108	intergenic region	n/a
chr2:179534319|179534402	chr2	179534319	179534402	1_8_0	32	530	0.108	exon	ENSG00000155657.19
chr22:16572896|16601026	chr22	16572896	16601026	3_1_0	4	66	0.108	intergenic region	n/a
chr22:42156983|42159325	chr22	42156983	42159325	5_3_0	10	165	0.108	intron	ENSG00000167077.8
chr3:197541779|197547301	chr3	197541779	197547301	23_25_0	148	2456	0.108	exon	ENSG00000186001.8
chr4:17961888|17974508	chr4	17961888	17974508	12_11_0	25	414	0.108	exon	ENSG00000178177.10
chr5:122868263|122893258	chr5	122868263	122893258	6_14_0	37	614	0.108	intron	ENSG00000151292.13
chr7:7204672|7207694	chr7	7204672	7207694	5_5_0	9	148	0.108	intron	ENSG00000106392.6
chr7:96765700|96772130	chr7	96765700	96772130	3_3_0	5	83	0.108	exon	ENSG00000196636.7
chr1:146217598|146223231	chr1	146217598	146223231	2_6_0	13	217	0.107	exon	ENSG00000232637.3
chr10:70152895|70154208	chr10	70152895	70154208	11_13_0	33	552	0.107	exon	ENSG00000204130.8
chr11:59426339|59426942	chr11	59426339	59426942	17_19_0	45	753	0.107	exon	ENSG00000166889.13
chr14:103865288|103871604	chr14	103865288	103871604	16_14_0	49	814	0.107	intron	ENSG00000075413.13
chr19:53883975|53887309	chr19	53883975	53887309	12_9_0	17	284	0.107	exon	ENSG00000203326.5
chr21:17205667|17214859	chr21	17205667	17214859	16_19_0	70	1164	0.107	exon	ENSG00000155313.11
chr22:25660164|25916700	chr22	25660164	25916700	1_3_0	3	50	0.107	intergenic region	n/a
chr3:179481790|179483636	chr3	179481790	179483636	10_13_0	25	417	0.107	exon	ENSG00000058056.4
chr3:98487274|98492827	chr3	98487274	98492827	2_1_0	3	50	0.107	exon	ENSG00000064225.8
chr4:25128886|25160729	chr4	25128886	25160729	11_14_0	28	468	0.107	exon	ENSG00000109618.7
chr5:31421379|31424578	chr5	31421379	31424578	11_11_0	34	570	0.107	exon	ENSG00000113360.12
chr6:131276245|131277639	chr6	131276245	131277639	15_11_0	38	635	0.107	exon	ENSG00000079819.12
chr7:135710405|135715781	chr7	135710405	135715781	4_4_0	6	100	0.107	intergenic region	n/a
chr7:76065703|76085117	chr7	76065703	76085117	5_4_0	7	117	0.107	intergenic region	n/a
chr8:99718695|99719539	chr8	99718695	99719539	8_5_0	13	218	0.107	exon	ENSG00000104375.11
chr9:77783081|77809291	chr9	77783081	77809291	1_2_0	3	50	0.107	intergenic region	n/a
chr1:23356966|23377017	chr1	23356966	23377017	22_18_0	107	1799	0.106	exon	ENSG00000004487.11
chr10:12039671|12056183	chr10	12039671	12056183	22_23_1	112	1882	0.106	exon	ENSG00000151461.15
chr10:32832228|32912745	chr10	32832228	32912745	9_8_0	14	237	0.106	intergenic region	n/a
chr13:41400642|41446296	chr13	41400642	41446296	4_2_0	6	101	0.106	intron	ENSG00000168852.8
chr2:196544756|196545774	chr2	196544756	196545774	10_14_0	36	610	0.106	exon	ENSG00000196950.9
chr2:227729320|227779067	chr2	227729320	227779067	19_23_0	97	1631	0.106	exon	ENSG00000144468.12
chr2:45925080|45928663	chr2	45925080	45928663	11_7_1	32	538	0.106	exon	ENSG00000171132.9
chr4:115540579|115544858	chr4	115540579	115544858	9_13_0	35	589	0.106	exon	ENSG00000174607.6
chr4:129857810|129880932	chr4	129857810	129880932	16_14_0	55	924	0.106	exon	ENSG00000151466.7
chr5:135483521|135489852	chr5	135483521	135489852	17_18_0	53	893	0.106	exon	ENSG00000113658.12
chr5:87581558|87588460	chr5	87581558	87588460	8_10_0	23	388	0.106	exon	ENSG00000247828.3
chr10:99196174|99197507	chr10	99196174	99197507	21_25_1	151	2579	0.105	exon	ENSG00000171311.8
chr11:6962802|6977013	chr11	6962802	6977013	15_17_0	85	1449	0.105	exon	ENSG00000149054.10
chr11:70200407|70202360	chr11	70200407	70202360	20_16_0	47	798	0.105	exon	ENSG00000131626.11
chr16:10524468|10525312	chr16	10524468	10525312	16_20_0	62	1059	0.105	exon	ENSG00000166669.9
chr16:16416485|16456328	chr16	16416485	16456328	4_5_0	8	137	0.105	intergenic region	n/a
chr16:19775170|19775434	chr16	19775170	19775434	2_1_0	2	34	0.105	exon	ENSG00000174628.12
chr16:50207890|50218286	chr16	50207890	50218286	2_1_0	3	51	0.105	intron	ENSG00000121274.8
chr17:11998892|12016677	chr17	11998892	12016677	4_8_0	20	342	0.105	exon	ENSG00000065559.10
chr17:19213198|19232960	chr17	19213198	19232960	5_5_0	8	137	0.105	exon	ENSG00000072134.11
chr18:74153201|74155167	chr18	74153201	74155167	3_5_0	10	171	0.105	exon	ENSG00000101493.6
chr19:47767860|47768203	chr19	47767860	47768203	13_8_1	21	359	0.105	exon	ENSG00000105321.8
chr3:195415404|195426078	chr3	195415404	195426078	2_11_0	40	684	0.105	exon	ENSG00000242086.4
chr3:47210659|47215753	chr3	47210659	47215753	1_5_0	8	137	0.105	intron	ENSG00000227398.3
chr4:129857810|129925031	chr4	129857810	129925031	13_12_0	44	751	0.105	exon	ENSG00000151466.7
chr4:148778704|148803083	chr4	148778704	148803083	6_7_0	16	274	0.105	exon	ENSG00000071205.7
chr4:39739040|39776553	chr4	39739040	39776553	21_20_0	157	2678	0.105	exon	ENSG00000078140.9
chr5:139546950|139547387	chr5	139546950	139547387	2_1_0	3	51	0.105	exon	ENSG00000254363.2
chr5:64863340|64868113	chr5	64863340	64868113	25_18_0	88	1507	0.105	exon	ENSG00000113593.7
chr7:105278800|105283568	chr7	105278800	105283568	7_4_0	15	255	0.105	exon	ENSG00000146776.10
chr7:65592691|65599361	chr7	65592691	65599361	13_13_0	76	1293	0.105	exon	ENSG00000249319.1
chr8:90734243|90737869	chr8	90734243	90737869	10_9_0	31	530	0.105	exon	ENSG00000251136.4
chr9:33852065|33853942	chr9	33852065	33853942	1_6_0	9	153	0.105	intron	ENSG00000107341.4
chrX:131412036|131417060	chrX	131412036	131417060	6_4_0	9	154	0.105	intron	ENSG00000232160.2
chrX:6624384|6701543	chrX	6624384	6701543	3_2_0	3	51	0.105	intergenic region	n/a
chr1:148262258|148285529	chr1	148262258	148285529	1_5_0	8	138	0.104	exon	ENSG00000203832.6
chr10:1118056|1142186	chr10	1118056	1142186	13_8_0	29	498	0.104	exon	ENSG00000047056.10
chr10:12123471|12162266	chr10	12123471	12162266	16_15_0	57	979	0.104	exon	ENSG00000181192.7
chr12:70901675|70916410	chr12	70901675	70916410	14_18_0	65	1117	0.104	exon	ENSG00000258168.1
chr13:21147160|21157158	chr13	21147160	21157158	5_4_0	10	173	0.104	intron	ENSG00000032742.13
chr13:61013822|61034674	chr13	61013822	61034674	10_11_0	31	532	0.104	exon	ENSG00000083544.9
chr15:56665639|56704634	chr15	56665639	56704634	15_15_0	65	1115	0.104	exon	ENSG00000151575.10
chr17:5364259|5365866	chr17	5364259	5365866	10_10_0	18	309	0.104	exon	ENSG00000005100.8
chr19:51298998|51300653	chr19	51298998	51300653	5_4_0	10	172	0.104	intergenic region	n/a
chr2:63206323|63223901	chr2	63206323	63223901	8_7_0	13	223	0.104	exon	ENSG00000115504.10
chr2:68729863|68753374	chr2	68729863	68753374	4_8_0	21	362	0.104	exon	ENSG00000169621.5
chr5:122881111|122911657	chr5	122881111	122911657	15_12_0	49	845	0.104	exon	ENSG00000151292.13
chr6:18160114|18166609	chr6	18160114	18166609	15_19_0	57	980	0.104	exon	ENSG00000165097.9
chr8:101232507|101243516	chr8	101232507	101243516	8_5_0	10	172	0.104	exon	ENSG00000104450.8
chr8:17123416|17143936	chr8	17123416	17143936	6_10_0	19	328	0.104	exon	ENSG00000155975.5
chr9:86395297|86421475	chr9	86395297	86421475	9_11_3	29	499	0.104	exon	ENSG00000165113.8
chr1:201483472|201489778	chr1	201483472	201489778	1_5_0	7	122	0.103	intron	ENSG00000224536.1
chr13:26911704|26928017	chr13	26911704	26928017	8_6_0	12	209	0.103	exon	ENSG00000132964.7
chr15:32938308|32951084	chr15	32938308	32951084	2_1_0	3	52	0.103	intron	ENSG00000166922.4
chr19:58324662|58421482	chr19	58324662	58421482	8_6_0	46	800	0.103	intergenic region	n/a
chr2:239090706|239093928	chr2	239090706	239093928	21_23_0	115	1996	0.103	exon	ENSG00000132323.4
chr2:61343114|61361411	chr2	61343114	61361411	1_2_0	5	87	0.103	exon	ENSG00000162929.9
chr3:150400005|150416669	chr3	150400005	150416669	1_2_0	2	35	0.103	exon	ENSG00000163645.10
chr3:28334227|28339841	chr3	28334227	28339841	5_3_0	5	87	0.103	exon	ENSG00000187118.8
chr4:128995615|129003460	chr4	128995615	129003460	13_17_1	55	963	0.103	exon	ENSG00000138709.13
chr4:40596275|40598817	chr4	40596275	40598817	1_2_0	2	35	0.103	intron	ENSG00000163694.10
chr6:136709531|136710655	chr6	136709531	136710655	2_1_0	2	35	0.103	exon	ENSG00000135525.14
chr9:100132204|100133988	chr9	100132204	100133988	3_3_0	5	87	0.103	exon	ENSG00000197816.9
chrX:118544153|118560317	chrX	118544153	118560317	1_5_1	5	87	0.103	exon	ENSG00000077713.14
chr1:150689614|150692014	chr1	150689614	150692014	2_2_0	3	53	0.102	exon	ENSG00000143452.11
chr1:21329206|21437876	chr1	21329206	21437876	17_20_0	69	1211	0.102	exon	ENSG00000075151.15
chr1:243858893|244006584	chr1	243858893	244006584	10_10_0	25	440	0.102	exon	ENSG00000117020.12
chr1:27269151|27269556	chr1	27269151	27269556	25_23_0	107	1886	0.102	exon	ENSG00000090273.9
chr12:103761790|103762776	chr12	103761790	103762776	4_7_0	12	211	0.102	exon	ENSG00000179088.10
chr12:111064167|111070364	chr12	111064167	111070364	15_13_0	37	654	0.102	exon	ENSG00000204852.11
chr13:41400642|41411021	chr13	41400642	41411021	5_1_0	5	88	0.102	exon	ENSG00000168852.8
chr13:96515883|96519677	chr13	96515883	96519677	7_5_0	14	246	0.102	exon	ENSG00000102595.14
chr15:101104897|101106658	chr15	101104897	101106658	3_1_0	3	53	0.102	intron	ENSG00000140471.12
chr18:76856476|76914555	chr18	76856476	76914555	15_15_0	39	685	0.102	exon	ENSG00000166377.15
chr19:37660741|37689956	chr19	37660741	37689956	7_5_0	13	230	0.102	exon	ENSG00000267360.2
chr2:95814630|95819004	chr2	95814630	95819004	11_9_0	19	333	0.102	exon	ENSG00000144026.7
chr3:32479447|32483505	chr3	32479447	32483505	16_11_0	41	723	0.102	intron	ENSG00000153551.9
chr4:110412483|110416012	chr4	110412483	110416012	17_18_0	66	1160	0.102	exon	ENSG00000138802.7
chr8:124089351|124121860	chr8	124089351	124121860	13_11_0	25	440	0.102	exon	ENSG00000156787.12
chr1:157504404|157737299	chr1	157504404	157737299	16_1_0	164	2906	0.101	intergenic region	n/a
chr10:95436410|95447206	chr10	95436410	95447206	18_11_0	56	1001	0.101	exon	ENSG00000148690.10
chr14:39648295|39648666	chr14	39648295	39648666	24_27_0	300	5353	0.101	exon	ENSG00000100941.4
chr16:30495148|30495584	chr16	30495148	30495584	31_29_2	334	5947	0.101	exon	ENSG00000005844.13
chr18:29622142|29625695	chr18	29622142	29625695	2_2_0	4	71	0.101	exon	ENSG00000101695.4
chr2:39564061|39564722	chr2	39564061	39564722	12_8_0	24	429	0.101	exon	ENSG00000011566.10
chr5:133647983|133657594	chr5	133647983	133657594	3_1_0	4	71	0.101	exon	ENSG00000006837.7
chr5:54941617|54960691	chr5	54941617	54960691	20_16_0	57	1011	0.101	exon	ENSG00000177058.7
chr7:76903799|76909970	chr7	76903799	76909970	4_5_1	9	161	0.101	exon	ENSG00000135205.10
chr8:28570974|28575724	chr8	28570974	28575724	3_5_0	13	232	0.101	exon	ENSG00000012232.4
chrX:10031485|10035530	chrX	10031485	10035530	9_8_0	32	567	0.101	exon	ENSG00000047644.13
chrX:21534603|21550185	chrX	21534603	21550185	6_2_0	12	214	0.101	exon	ENSG00000149970.10
chr1:179972309|179975702	chr1	179972309	179975702	22_22_0	87	1572	0.1	exon	ENSG00000135837.11
chr10:43650345|43671480	chr10	43650345	43671480	8_11_0	30	543	0.1	exon	ENSG00000169826.6
chr11:108709173|108722936	chr11	108709173	108722936	3_4_0	8	144	0.1	exon	ENSG00000178105.5
chr13:41410733|41429951	chr13	41410733	41429951	3_3_0	6	108	0.1	exon	ENSG00000168852.8
chr14:21971316|21972024	chr14	21971316	21972024	20_21_0	116	2082	0.1	exon	ENSG00000165819.7
chr15:63988323|64008672	chr15	63988323	64008672	23_21_0	89	1595	0.1	exon	ENSG00000103657.9
chr17:4856090|4857140	chr17	4856090	4857140	4_5_0	6	108	0.1	exon	ENSG00000108515.13
chr19:41242891|41243674	chr19	41242891	41243674	10_9_0	18	324	0.1	exon	ENSG00000086544.2
chr2:213800666|213861187	chr2	213800666	213861187	1_2_0	2	36	0.1	intron	ENSG00000273118.1
chr2:36615115|36623930	chr2	36615115	36623930	2_1_0	2	36	0.1	intron	ENSG00000150938.5
chr2:58425729|58459247	chr2	58425729	58459247	15_18_0	53	951	0.1	exon	ENSG00000115392.7
chr2:85097349|85097909	chr2	85097349	85097909	2_2_0	3	54	0.1	exon	ENSG00000186854.6
chr20:42602007|42635432	chr20	42602007	42635432	5_5_0	6	108	0.1	exon	ENSG00000124191.13
chr4:38828306|38831158	chr4	38828306	38831158	18_19_0	96	1723	0.1	exon	ENSG00000174130.8
chr5:109973899|109978072	chr5	109973899	109978072	2_2_0	2	36	0.1	exon	ENSG00000186952.10
chr5:114466289|114473313	chr5	114466289	114473313	2_2_0	3	54	0.1	exon	ENSG00000152503.5
chr5:70950946|70951748	chr5	70950946	70951748	1_2_0	2	36	0.1	intron	ENSG00000131844.11
chr1:113196220|113202401	chr1	113196220	113202401	25_28_0	101	1834	0.099	exon	ENSG00000116489.8
chr10:70218861|70229920	chr10	70218861	70229920	18_16_0	67	1214	0.099	exon	ENSG00000138346.10
chr12:40696591|40697936	chr12	40696591	40697936	19_17_0	52	942	0.099	exon	ENSG00000188906.9
chr12:45097509|45108524	chr12	45097509	45108524	3_4_0	6	109	0.099	exon	ENSG00000184613.6
chr14:89192885|89221015	chr14	89192885	89221015	2_2_0	4	73	0.099	exon	ENSG00000165521.11
chr18:9583115|9595100	chr18	9583115	9595100	12_11_0	52	949	0.099	exon	ENSG00000154845.11
chr2:148730308|148733544	chr2	148730308	148733544	15_18_0	65	1182	0.099	exon	ENSG00000115947.9
chr21:46275125|46281186	chr21	46275125	46281186	19_21_0	78	1419	0.099	exon	ENSG00000183255.7
chr3:107429299|107435696	chr3	107429299	107435696	19_19_0	112	2029	0.099	exon	ENSG00000114439.14
chr5:179665332|179668155	chr5	179665332	179668155	13_7_0	51	929	0.099	exon	ENSG00000050748.13
chr9:110062422|110074018	chr9	110062422	110074018	17_16_0	67	1213	0.099	exon	ENSG00000119318.8
chr9:3630938|3651867	chr9	3630938	3651867	5_4_0	8	145	0.099	intron	ENSG00000232104.2
chrX:64295354|64295792	chrX	64295354	64295792	8_8_0	13	237	0.099	intergenic region	n/a
chr1:151611364|151641111	chr1	151611364	151641111	7_6_0	15	277	0.098	exon	ENSG00000143376.8
chr11:113933933|113935290	chr11	113933933	113935290	2_2_0	2	37	0.098	exon	ENSG00000109906.9
chr11:133588|134947	chr11	133588	134947	5_5_0	9	165	0.098	exon	ENSG00000230724.5
chr12:112116955|112121111	chr12	112116955	112121111	12_14_0	41	759	0.098	exon	ENSG00000089234.11
chr13:38624906|38647113	chr13	38624906	38647113	2_1_0	3	55	0.098	intergenic region	n/a
chr14:55168780|55169298	chr14	55168780	55169298	10_12_0	26	481	0.098	exon	ENSG00000020577.9
chr16:16434163|16471053	chr16	16434163	16471053	6_4_0	15	277	0.098	intergenic region	n/a
chr17:59821793|59857762	chr17	59821793	59857762	12_12_0	39	721	0.098	exon	ENSG00000136492.4
chr18:29218607|29246335	chr18	29218607	29246335	6_6_0	8	148	0.098	exon	ENSG00000118276.7
chr18:32902352|32907027	chr18	32902352	32907027	3_1_0	3	55	0.098	intergenic region	n/a
chr19:38848918|38849201	chr19	38848918	38849201	1_2_0	2	37	0.098	exon	ENSG00000099338.18
chr2:152646266|152648422	chr2	152646266	152648422	9_7_0	15	275	0.098	exon	ENSG00000162980.12
chr2:191432799|191438145	chr2	191432799	191438145	3_3_0	6	111	0.098	intergenic region	n/a
chr2:214174783|214228869	chr2	214174783	214228869	9_8_0	24	443	0.098	exon	ENSG00000144451.14
chr2:234296903|234299129	chr2	234296903	234299129	26_25_1	219	4024	0.098	exon	ENSG00000077044.5
chr3:125032152|125050082	chr3	125032152	125050082	23_18_0	93	1707	0.098	exon	ENSG00000163848.14
chr3:56694759|56707753	chr3	56694759	56707753	21_22_1	128	2344	0.098	exon	ENSG00000163946.9
chr4:52729603|52765544	chr4	52729603	52765544	10_7_1	27	495	0.098	exon	ENSG00000109184.10
chr5:115202367|115205825	chr5	115202367	115205825	6_10_0	23	423	0.098	exon	ENSG00000177879.10
chr6:107824861|107827631	chr6	107824861	107827631	4_3_0	4	74	0.098	exon	ENSG00000112320.7
chr6:152163732|152201906	chr6	152163732	152201906	4_6_0	7	129	0.098	exon	ENSG00000091831.17
chr7:151478238|151483627	chr7	151478238	151483627	3_4_0	4	74	0.098	exon	ENSG00000106617.9
chr8:29959414|29962002	chr8	29959414	29962002	14_11_0	35	647	0.098	exon	ENSG00000104660.13
chr9:86200468|86201283	chr9	86200468	86201283	3_2_0	3	55	0.098	intergenic region	n/a
chrY:15429178|15429780	chrY	15429178	15429780	2_3_0	4	74	0.098	intron	ENSG00000183878.11
chr1:211952260|211966532	chr1	211952260	211966532	12_13_0	37	686	0.097	exon	ENSG00000123684.8
chr1:213037067|213046160	chr1	213037067	213046160	9_8_0	19	355	0.097	exon	ENSG00000162769.8
chr1:52975268|52992045	chr1	52975268	52992045	16_18_0	94	1742	0.097	exon	ENSG00000134744.9
chr1:8601273|8674745	chr1	8601273	8674745	8_8_0	39	727	0.097	exon	ENSG00000142599.13
chr14:31346778|31349940	chr14	31346778	31349940	13_10_0	21	389	0.097	exon	ENSG00000100473.11
chr15:85657104|85664245	chr15	85657104	85664245	7_5_0	13	243	0.097	exon	ENSG00000073417.10
chr15:93540187|93541851	chr15	93540187	93541851	15_18_0	74	1374	0.097	exon	ENSG00000173575.14
chr15:93540187|93545547	chr15	93540187	93545547	11_20_0	88	1641	0.097	exon	ENSG00000173575.14
chr17:43616529|43620201	chr17	43616529	43620201	8_10_0	27	503	0.097	exon	ENSG00000214425.2
chr18:9583115|9595151	chr18	9583115	9595151	10_13_0	32	598	0.097	exon	ENSG00000154845.11
chr19:37482078|37482748	chr19	37482078	37482748	1_3_0	3	56	0.097	exon	ENSG00000198453.8
chr2:186781018|186817629	chr2	186781018	186817629	2_2_0	3	56	0.097	intergenic region	n/a
chr2:210968828|211019335	chr2	210968828	211019335	8_8_0	20	373	0.097	exon	ENSG00000144445.11
chr2:221186822|221189955	chr2	221186822	221189955	4_3_1	5	93	0.097	intron	ENSG00000239498.1
chr4:170501993|170511960	chr4	170501993	170511960	3_13_0	23	428	0.097	exon	ENSG00000137601.11
chr4:38091553|38104778	chr4	38091553	38104778	28_27_0	275	5133	0.097	exon	ENSG00000065882.11
chr5:56542127|56546968	chr5	56542127	56546968	30_18_0	214	3997	0.097	exon	ENSG00000062194.11
chr6:158994452|159010814	chr6	158994452	159010814	8_5_0	16	299	0.097	exon	ENSG00000146433.8
chr6:99887645|99913012	chr6	99887645	99913012	10_8_0	18	336	0.097	exon	ENSG00000123552.13
chr8:42761316|42798588	chr8	42761316	42798588	16_10_0	51	951	0.097	exon	ENSG00000168172.4
chr8:99538970|99608397	chr8	99538970	99608397	6_4_0	7	131	0.097	exon	ENSG00000104375.11
chr1:10500404|10502498	chr1	10500404	10502498	9_9_0	26	490	0.096	exon	ENSG00000175279.17
chr1:15860732|15863309	chr1	15860732	15863309	15_15_0	44	829	0.096	exon	ENSG00000116138.8
chr10:104632205|104634418	chr10	104632205	104634418	3_4_0	4	75	0.096	exon	ENSG00000270316.1
chr10:13214376|13214765	chr10	13214376	13214765	6_6_0	27	510	0.096	exon	ENSG00000065328.12
chr10:31644073|31676727	chr10	31644073	31676727	10_7_0	22	413	0.096	exon	ENSG00000148516.17
chr16:17259749|17260249	chr16	17259749	17260249	5_3_0	6	113	0.096	intron	ENSG00000103489.7
chr17:64492319|64510584	chr17	64492319	64510584	4_6_0	10	188	0.096	intron	ENSG00000154229.7
chr18:9590048|9590757	chr18	9590048	9590757	2_3_0	4	75	0.096	intron	ENSG00000154845.11
chr2:113057426|113089859	chr2	113057426	113089859	14_15_0	39	735	0.096	exon	ENSG00000188177.9
chr4:106345353|106377902	chr4	106345353	106377902	18_17_0	80	1499	0.096	exon	ENSG00000138777.15
chr4:56877578|56878151	chr4	56877578	56878151	18_12_0	51	956	0.096	exon	ENSG00000174799.6
chr5:36982267|36986403	chr5	36982267	36986403	12_7_0	43	808	0.096	intron	ENSG00000164190.12
chr5:58678202|58711750	chr5	58678202	58711750	4_2_0	5	94	0.096	intron	ENSG00000113448.12
chr1:145323654|145327665	chr1	145323654	145327665	1_7_0	27	515	0.095	exon	ENSG00000163386.16
chr1:187061957|187298192	chr1	187061957	187298192	2_2_0	2	38	0.095	intergenic region	n/a
chr1:213251038|213290752	chr1	213251038	213290752	10_10_0	23	437	0.095	exon	ENSG00000136643.7
chr10:26993606|26998697	chr10	26993606	26998697	3_2_0	4	76	0.095	exon	ENSG00000148459.11
chr14:35036892|35037219	chr14	35036892	35037219	8_11_0	28	536	0.095	exon	ENSG00000129515.14
chr15:25650608|25660989	chr15	25650608	25660989	17_14_0	70	1332	0.095	intron	ENSG00000224078.8 ENSG00000114062.13
chr15:66756111|66758732	chr15	66756111	66758732	5_2_0	7	133	0.095	intron	ENSG00000169032.5
chr15:67524152|67529158	chr15	67524152	67529158	19_13_0	46	878	0.095	exon	ENSG00000103591.8
chr17:11984673|11999011	chr17	11984673	11999011	8_9_0	19	361	0.095	exon	ENSG00000065559.10
chr18:39607407|39629569	chr18	39607407	39629569	7_13_0	39	747	0.095	exon	ENSG00000078142.7
chr19:30476130|30477324	chr19	30476130	30477324	17_19_1	92	1750	0.095	exon	ENSG00000105176.13
chr19:58436991|58439415	chr19	58436991	58439415	10_8_0	17	324	0.095	exon	ENSG00000196724.8
chr2:114486978|114501371	chr2	114486978	114501371	2_6_0	78	1484	0.095	exon	ENSG00000115084.8
chr2:179518154|179519722	chr2	179518154	179519722	1_3_0	3	57	0.095	exon	ENSG00000155657.19
chr2:32323865|32341281	chr2	32323865	32341281	10_10_0	31	593	0.095	exon	ENSG00000021574.7
chr20:62260889|62261245	chr20	62260889	62261245	2_2_0	4	76	0.095	intergenic region	n/a
chr21:38792601|38802702	chr21	38792601	38802702	14_13_0	43	820	0.095	exon	ENSG00000157540.15
chr21:40578034|40584633	chr21	40578034	40584633	18_20_0	136	2590	0.095	exon	ENSG00000185658.9
chr4:103610731|103612114	chr4	103610731	103612114	8_11_0	48	917	0.095	exon	ENSG00000109323.4
chr4:113483527|113511030	chr4	113483527	113511030	10_11_0	28	532	0.095	exon	ENSG00000138658.11
chr4:68594258|68598063	chr4	68594258	68598063	6_7_0	11	209	0.095	exon	ENSG00000248049.2
chr5:65349234|65350779	chr5	65349234	65350779	19_20_0	223	4226	0.095	exon	ENSG00000112851.10
chr6:108640821|108723258	chr6	108640821	108723258	3_3_0	6	114	0.095	exon	ENSG00000135537.12
chr9:20582456|20584493	chr9	20582456	20584493	1_2_0	2	38	0.095	intron	ENSG00000171843.11
chr9:33960824|33989124	chr9	33960824	33989124	17_16_0	72	1377	0.095	exon	ENSG00000137073.16
chrX:129054433|129055563	chrX	129054433	129055563	5_6_0	9	171	0.095	exon	ENSG00000156697.8
chr1:29481208|29481422	chr1	29481208	29481422	21_22_2	151	2900	0.094	exon	ENSG00000116350.11
chr1:53343354|53358647	chr1	53343354	53358647	7_6_0	11	213	0.094	exon	ENSG00000203995.5
chr11:14793483|14810788	chr11	14793483	14810788	5_6_0	6	116	0.094	exon	ENSG00000152270.4
chr11:2790074|2799267	chr11	2790074	2799267	2_3_0	7	135	0.094	exon	ENSG00000053918.11
chr12:6688012|6690515	chr12	6688012	6690515	8_1_0	427	8235	0.094	exon	ENSG00000111642.10
chr12:95602619|95605043	chr12	95602619	95605043	29_22_0	266	5144	0.094	exon	ENSG00000180263.9
chr13:100909849|100925600	chr13	100909849	100925600	9_4_0	13	250	0.094	exon	ENSG00000175198.10
chr17:4092677|4096155	chr17	4092677	4096155	8_5_1	18	347	0.094	intron	ENSG00000185722.12
chr17:45479498|45507327	chr17	45479498	45507327	4_2_0	7	135	0.094	exon	ENSG00000178852.11
chr17:79244325|79244824	chr17	79244325	79244824	18_13_0	64	1227	0.094	intron	ENSG00000157637.8
chr20:33350530|33356389	chr20	33350530	33356389	7_5_0	16	309	0.094	intron	ENSG00000198646.9
chr20:50133323|50140649	chr20	50133323	50140649	14_12_0	47	901	0.094	exon	ENSG00000101096.15
chr4:48686690|48689177	chr4	48686690	48689177	18_17_0	60	1162	0.094	intron	ENSG00000075539.9
chr5:167915607|167924353	chr5	167915607	167924353	14_12_0	58	1115	0.094	exon	ENSG00000113643.4
chr6:14284426|14292429	chr6	14284426	14292429	4_6_0	11	213	0.094	intergenic region	n/a
chr11:76174865|76183884	chr11	76174865	76183884	14_14_0	38	743	0.093	exon	ENSG00000158636.12
chr12:56440007|56441279	chr12	56440007	56441279	2_1_0	2	39	0.093	intergenic region	n/a
chr13:103978833|103996064	chr13	103978833	103996064	2_1_0	2	39	0.093	intergenic region	n/a
chr14:80944597|80997230	chr14	80944597	80997230	5_4_0	11	215	0.093	exon	ENSG00000100629.12
chr15:34727584|34858969	chr15	34727584	34858969	2_2_0	2	39	0.093	intron	ENSG00000175265.13
chr15:48605536|48612678	chr15	48605536	48612678	2_1_0	2	39	0.093	intron	ENSG00000259488.1
chr18:6237963|6264037	chr18	6237963	6264037	2_2_0	5	98	0.093	exon	ENSG00000154655.10
chr19:20727425|20728782	chr19	20727425	20728782	17_19_0	88	1712	0.093	exon	ENSG00000237440.4
chr2:176844538|176860374	chr2	176844538	176860374	10_10_0	31	602	0.093	exon	ENSG00000144320.9
chr2:61749746|61753656	chr2	61749746	61753656	26_28_0	413	8052	0.093	exon	ENSG00000082898.12
chr3:129599152|129599402	chr3	129599152	129599402	17_14_0	30	582	0.093	exon	ENSG00000172765.12
chr3:169564344|169565068	chr3	169564344	169565068	4_3_1	5	98	0.093	intron	ENSG00000114248.5
chr3:179096129|179109892	chr3	179096129	179109892	18_16_0	68	1323	0.093	exon	ENSG00000171109.14
chr7:117874485|117899943	chr7	117874485	117899943	2_1_0	2	39	0.093	intergenic region	n/a
chr7:140055468|140058585	chr7	140055468	140058585	4_4_0	6	117	0.093	exon	ENSG00000157800.13
chr7:33407379|33427756	chr7	33407379	33427756	8_7_0	13	254	0.093	exon	ENSG00000122507.16
chr7:90233532|90252857	chr7	90233532	90252857	7_5_0	15	294	0.093	intron	ENSG00000058091.12
chr8:90736857|90737869	chr8	90736857	90737869	9_7_0	28	545	0.093	exon	ENSG00000251136.4
chr9:37126309|37127260	chr9	37126309	37127260	17_18_0	132	2561	0.093	intron	ENSG00000147905.13
chr1:169947226|170001116	chr1	169947226	170001116	13_7_0	31	613	0.092	exon	ENSG00000075945.8
chr1:243776973|243859018	chr1	243776973	243859018	11_10_0	22	433	0.092	exon	ENSG00000117020.12
chr1:78324623|78332076	chr1	78324623	78332076	5_6_0	16	314	0.092	exon	ENSG00000180488.10
chr10:105382227|105420872	chr10	105382227	105420872	6_5_0	8	157	0.092	exon	ENSG00000107957.12
chr10:86198038|86237420	chr10	86198038	86237420	9_7_0	14	276	0.092	intron	ENSG00000107771.11
chr10:96201653|96234540	chr10	96201653	96234540	4_1_0	6	118	0.092	exon	ENSG00000108239.8
chr12:123270266|123273476	chr12	123270266	123273476	2_3_0	4	79	0.092	exon	ENSG00000130783.9
chr13:34482094|34484821	chr13	34482094	34484821	1_2_0	3	59	0.092	intron	ENSG00000133119.8
chr14:102792322|102805560	chr14	102792322	102805560	1_7_0	17	335	0.092	exon	ENSG00000022976.11
chr16:11114050|11220003	chr16	11114050	11220003	14_13_0	37	727	0.092	exon	ENSG00000038532.10
chr16:68133855|68134199	chr16	68133855	68134199	3_2_0	3	59	0.092	intron	ENSG00000261864.1 ENSG00000072736.14
chr19:44001270|44002028	chr19	44001270	44002028	7_4_0	10	197	0.092	exon	ENSG00000176531.6
chr2:120885264|120932580	chr2	120885264	120932580	3_4_0	7	139	0.092	exon	ENSG00000115109.9
chr2:202625604|202626541	chr2	202625604	202626541	3_6_0	9	177	0.092	exon	ENSG00000003393.10
chr2:68794473|68839379	chr2	68794473	68839379	3_4_0	7	138	0.092	exon	ENSG00000169621.5
chr3:114412375|114436374	chr3	114412375	114436374	12_8_0	27	530	0.092	intron	ENSG00000181722.11
chr4:103644028|103647840	chr4	103644028	103647840	16_17_1	44	865	0.092	exon	ENSG00000109323.4
chr8:144771374|144772293	chr8	144771374	144772293	4_2_0	12	236	0.092	exon	ENSG00000181135.11
chr9:86383733|86403593	chr9	86383733	86403593	8_13_0	31	613	0.092	exon	ENSG00000165113.8
chr1:14057495|14075982	chr1	14057495	14075982	22_25_0	65	1306	0.091	exon	ENSG00000116731.18
chr1:93307773|93309752	chr1	93307773	93309752	1_3_0	33	656	0.091	exon	ENSG00000154511.7
chr10:49609655|49618211	chr10	49609655	49618211	19_15_0	42	836	0.091	exon	ENSG00000107643.11
chr11:108638100|108638728	chr11	108638100	108638728	4_3_0	6	120	0.091	exon	ENSG00000178105.5
chr11:111041879|111068556	chr11	111041879	111068556	2_2_0	2	40	0.091	intergenic region	n/a
chr12:132445555|132588715	chr12	132445555	132588715	10_13_1	18	358	0.091	intergenic region	n/a
chr12:9083031|9083523	chr12	9083031	9083523	1_2_0	2	40	0.091	exon	ENSG00000111752.6
chr13:41892942|41910892	chr13	41892942	41910892	12_10_0	24	479	0.091	exon	ENSG00000172766.14
chr13:52971367|52976816	chr13	52971367	52976816	2_1_0	2	40	0.091	exon	ENSG00000136114.11
chr14:23282109|23284660	chr14	23282109	23284660	12_6_0	18	361	0.091	exon	ENSG00000155465.14
chr16:15091610|15092262	chr16	15091610	15092262	20_24_0	92	1829	0.091	exon	ENSG00000179889.14
chr16:16101673|16130460	chr16	16101673	16130460	19_16_0	68	1364	0.091	exon	ENSG00000103222.14
chr21:16386665|16415895	chr21	16386665	16415895	13_13_0	27	539	0.091	exon	ENSG00000180530.5
chr22:34243645|34252790	chr22	34243645	34252790	4_2_0	6	120	0.091	intron	ENSG00000133424.16
chr3:172363413|172365904	chr3	172363413	172365904	5_3_0	8	159	0.091	exon	ENSG00000144959.5
chr4:26719555|26750148	chr4	26719555	26750148	5_3_0	9	180	0.091	exon	ENSG00000109680.6
chr8:145315580|145484013	chr8	145315580	145484013	4_4_0	5	100	0.091	intergenic region	n/a
chr9:130206308|130207528	chr9	130206308	130207528	12_12_1	27	540	0.091	exon	ENSG00000196152.6
chr1:100889778|100908552	chr1	100889778	100908552	7_6_0	12	243	0.09	exon	ENSG00000079335.13
chr10:26993606|26994323	chr10	26993606	26994323	2_1_0	3	61	0.09	exon	ENSG00000148459.11
chr13:76195899|76301234	chr13	76195899	76301234	12_10_1	31	630	0.09	exon	ENSG00000261553.1
chr14:66028055|66028484	chr14	66028055	66028484	18_15_0	128	2598	0.09	exon	ENSG00000033170.12
chr14:88883055|88899556	chr14	88883055	88899556	1_2_0	3	61	0.09	exon	ENSG00000042317.12
chr15:43857065|43932694	chr15	43857065	43932694	0_4_0	9	181	0.09	intergenic region	n/a
chr15:49880213|49882204	chr15	49880213	49882204	5_2_0	6	121	0.09	exon	ENSG00000166262.11
chr16:11649020|11649418	chr16	11649020	11649418	2_3_0	4	81	0.09	intron	ENSG00000189067.8
chr17:60061532|60062451	chr17	60061532	60062451	18_25_0	97	1964	0.09	exon	ENSG00000108510.5
chr18:43704788|43708803	chr18	43704788	43708803	9_11_0	21	424	0.09	intergenic region	n/a
chr19:21512012|22002023	chr19	21512012	22002023	10_3_0	28	568	0.09	intergenic region	n/a
chr3:149540305|149639014	chr3	149540305	149639014	7_5_0	10	201	0.09	exon	ENSG00000082996.15
chr3:67568671|67579610	chr3	67568671	67579610	3_4_0	11	222	0.09	exon	ENSG00000172340.10
chr4:153332455|153391140	chr4	153332455	153391140	22_19_0	88	1786	0.09	intron	ENSG00000109670.9
chr4:22403054|22404422	chr4	22403054	22404422	3_1_0	3	61	0.09	exon	ENSG00000152990.9
chr4:83891480|83900159	chr4	83891480	83900159	13_14_0	52	1048	0.09	exon	ENSG00000189308.6
chr6:116966877|116982009	chr6	116966877	116982009	11_11_0	29	590	0.09	exon	ENSG00000153975.5
chr6:158688266|158735300	chr6	158688266	158735300	4_5_0	14	284	0.09	intergenic region	n/a
chr7:102962379|102963241	chr7	102962379	102963241	17_16_0	75	1509	0.09	exon	ENSG00000105821.10
chr8:141595218|141616013	chr8	141595218	141616013	15_16_0	34	686	0.09	intron	ENSG00000123908.7
chr9:133596057|133598182	chr9	133596057	133598182	2_2_0	3	61	0.09	intron	ENSG00000097007.13
chr1:91840915|91851391	chr1	91840915	91851391	2_2_0	2	41	0.089	exon	ENSG00000162669.11
chr1:93029199|93101893	chr1	93029199	93101893	11_10_0	24	489	0.089	exon	ENSG00000067208.10
chr10:105767935|105778666	chr10	105767935	105778666	15_13_0	37	762	0.089	exon	ENSG00000065613.9
chr10:126628943|126631876	chr10	126628943	126631876	11_13_0	32	655	0.089	intergenic region	n/a
chr11:85707869|85714494	chr11	85707869	85714494	25_21_1	131	2686	0.089	exon	ENSG00000073921.13
chr11:9451221|9452550	chr11	9451221	9452550	7_4_0	14	285	0.089	exon	ENSG00000205339.5
chr12:107236367|107237725	chr12	107236367	107237725	8_11_0	26	534	0.089	exon	ENSG00000111785.14
chr14:103470265|103478525	chr14	103470265	103478525	2_6_0	8	164	0.089	exon	ENSG00000198752.5
chr14:73614503|73640415	chr14	73614503	73640415	14_16_1	54	1103	0.089	exon	ENSG00000080815.14
chr15:32814649|32825569	chr15	32814649	32825569	11_9_1	33	677	0.089	intron	ENSG00000223509.4
chr15:83420824|83421567	chr15	83420824	83421567	2_1_0	2	41	0.089	intron	ENSG00000250988.3
chr17:40650942|40653322	chr17	40650942	40653322	16_15_0	46	943	0.089	exon	ENSG00000033627.10
chr17:78865520|78867665	chr17	78865520	78867665	7_6_0	14	288	0.089	exon	ENSG00000141564.9
chr19:18453669|18454225	chr19	18453669	18454225	7_8_0	9	184	0.089	intron	ENSG00000130517.9
chr19:45781181|45781873	chr19	45781181	45781873	12_11_0	26	535	0.089	exon	ENSG00000007047.10
chr2:183993015|183995273	chr2	183993015	183995273	10_9_0	22	451	0.089	exon	ENSG00000163002.8
chr4:153391093|153403825	chr4	153391093	153403825	13_10_0	34	692	0.089	intron	ENSG00000109670.9
chr5:109049221|109065214	chr5	109049221	109065214	23_19_0	96	1958	0.089	exon	ENSG00000112893.5
chr5:109940810|109963581	chr5	109940810	109963581	2_1_0	2	41	0.089	exon	ENSG00000186952.10
chr5:121354955|121358102	chr5	121354955	121358102	18_15_0	41	838	0.089	exon	ENSG00000151304.5
chr6:43023283|43024183	chr6	43023283	43024183	10_13_0	41	836	0.089	exon	ENSG00000112651.7
chr7:102150626|102249294	chr7	102150626	102249294	1_2_0	2	41	0.089	intergenic region	n/a
chrX:106769812|106797734	chrX	106769812	106797734	4_2_0	5	102	0.089	exon	ENSG00000147234.6
chr1:219366424|219414650	chr1	219366424	219414650	12_15_0	44	910	0.088	intergenic region	n/a
chr1:233313548|233344435	chr1	233313548	233344435	10_9_0	21	437	0.088	exon	ENSG00000135749.14
chr1:28800066|28802803	chr1	28800066	28802803	11_11_0	28	578	0.088	exon	ENSG00000204138.8
chr10:17746430|17747740	chr10	17746430	17747740	15_9_0	35	729	0.088	exon	ENSG00000136738.10
chr11:108098322|108100050	chr11	108098322	108100050	22_22_0	193	3987	0.088	exon	ENSG00000149311.13
chr11:33127113|33129964	chr11	33127113	33129964	1_4_0	40	831	0.088	exon	ENSG00000176102.7
chr12:28458582|28544344	chr12	28458582	28544344	14_17_0	56	1162	0.088	exon	ENSG00000123106.6
chr13:44432917|44449063	chr13	44432917	44449063	11_11_0	27	562	0.088	exon	ENSG00000151773.8
chr14:50136242|50141145	chr14	50136242	50141145	9_12_0	26	542	0.088	exon	ENSG00000100479.8
chr15:82711413|83087522	chr15	82711413	83087522	1_4_0	4	83	0.088	intergenic region	n/a
chr16:19717914|19722762	chr16	19717914	19722762	4_6_0	14	289	0.088	exon	ENSG00000103550.9
chr19:8454080|8454442	chr19	8454080	8454442	1_2_0	3	62	0.088	intron	ENSG00000269386.1
chr2:238939197|238940895	chr2	238939197	238940895	2_4_0	5	104	0.088	exon	ENSG00000184182.14
chr2:24777258|24807429	chr2	24777258	24807429	5_14_0	26	539	0.088	exon	ENSG00000084676.11
chr4:140810511|140812121	chr4	140810511	140812121	10_13_0	31	643	0.088	exon	ENSG00000196782.8
chr5:178965995|178967833	chr5	178965995	178967833	1_4_0	5	103	0.088	intergenic region	n/a
chr7:143878977|144074283	chr7	143878977	144074283	2_4_0	5	103	0.088	intergenic region	n/a
chr7:40070276|40070844	chr7	40070276	40070844	4_1_0	4	83	0.088	intron	ENSG00000065883.10
chr1:145320511|145333969	chr1	145320511	145333969	1_2_0	2	42	0.087	exon	ENSG00000163386.16
chr10:70227880|70229920	chr10	70227880	70229920	16_17_0	50	1055	0.087	exon	ENSG00000138346.10
chr12:29492784|29494151	chr12	29492784	29494151	18_19_2	73	1539	0.087	exon	ENSG00000087502.13
chr13:49741380|49749677	chr13	49741380	49749677	14_14_0	67	1406	0.087	exon	ENSG00000102531.12
chr15:90760671|90764997	chr15	90760671	90764997	11_11_0	28	586	0.087	exon	ENSG00000185033.10
chr19:20327949|20331226	chr19	20327949	20331226	6_6_0	15	313	0.087	exon	ENSG00000267383.2
chr19:22255611|22256366	chr19	22255611	22256366	9_2_0	18	379	0.087	exon	ENSG00000197134.7
chr2:203817282|203820481	chr2	203817282	203820481	13_14_0	34	716	0.087	exon	ENSG00000138380.13
chr2:86088304|86090608	chr2	86088304	86090608	8_7_0	21	442	0.087	exon	ENSG00000115525.12
chr4:109519694|109524001	chr4	109519694	109524001	2_2_0	2	42	0.087	exon	ENSG00000234492.4
chr5:93964516|93966448	chr5	93964516	93966448	8_10_0	24	505	0.087	exon	ENSG00000133302.8
chr7:131071879|131084192	chr7	131071879	131084192	21_21_0	107	2251	0.087	exon	ENSG00000128585.13
chr7:65918428|66038537	chr7	65918428	66038537	8_7_0	17	355	0.087	intergenic region	n/a
chr7:65943996|66038537	chr7	65943996	66038537	8_3_0	18	380	0.087	intergenic region	n/a
chr7:92146590|92148392	chr7	92146590	92148392	9_11_0	19	399	0.087	exon	ENSG00000127980.11
chr8:67786288|67786821	chr8	67786288	67786821	2_1_0	2	42	0.087	exon	ENSG00000178460.13
chr9:130106514|130107756	chr9	130106514	130107756	2_5_0	7	147	0.087	exon	ENSG00000136895.14
chr9:17226201|17236586	chr9	17226201	17236586	5_7_0	16	337	0.087	exon	ENSG00000044459.10
chr9:86293356|86301070	chr9	86293356	86301070	24_27_1	212	4445	0.087	exon	ENSG00000135018.9
chr1:222997226|223008557	chr1	222997226	223008557	7_6_0	18	382	0.086	exon	ENSG00000228106.1
chr10:121940742|121968507	chr10	121940742	121968507	4_4_0	5	106	0.086	intergenic region	n/a
chr11:44627938|44632485	chr11	44627938	44632485	6_5_0	14	297	0.086	intron	ENSG00000085117.7
chr17:3608392|3608898	chr17	3608392	3608898	4_7_0	12	254	0.086	intergenic region	n/a
chr19:37690302|37698156	chr19	37690302	37698156	2_9_0	16	342	0.086	exon	ENSG00000245680.5
chr2:179400459|179407088	chr2	179400459	179407088	18_15_0	39	825	0.086	exon	ENSG00000237298.4
chr2:86088304|86097381	chr2	86088304	86097381	5_7_0	14	296	0.086	exon	ENSG00000115525.12
chr2:97810255|97851247	chr2	97810255	97851247	3_2_0	11	235	0.086	exon	ENSG00000135976.12
chr22:34157358|34252790	chr22	34157358	34252790	10_8_0	21	445	0.086	exon	ENSG00000133424.16
chr3:59997097|59999990	chr3	59997097	59999990	3_4_0	5	106	0.086	intron	ENSG00000189283.5
chr3:71739161|71748859	chr3	71739161	71748859	2_1_0	7	148	0.086	exon	ENSG00000163412.8
chr3:71739161|71759635	chr3	71739161	71759635	4_4_0	7	149	0.086	exon	ENSG00000163412.8
chr6:109977959|109996959	chr6	109977959	109996959	6_7_0	15	319	0.086	exon	ENSG00000155085.11
chr6:90556281|90566918	chr6	90556281	90566918	14_12_0	30	635	0.086	exon	ENSG00000118412.8
chr7:33388680|33427756	chr7	33388680	33427756	4_8_0	11	233	0.086	exon	ENSG00000122507.16
chr8:68163534|68172161	chr8	68163534	68172161	16_13_0	43	913	0.086	exon	ENSG00000066777.4
chr9:33953283|33956144	chr9	33953283	33956144	14_12_0	48	1018	0.086	exon	ENSG00000137073.16
chr9:6420912|6434173	chr9	6420912	6434173	19_19_0	108	2295	0.086	exon	ENSG00000147854.12
chr9:99220661|99233376	chr9	99220661	99233376	4_5_0	11	233	0.086	exon	ENSG00000130956.9
chrX:21544985|21581570	chrX	21544985	21581570	4_3_0	9	192	0.086	exon	ENSG00000149970.10
chr1:100516883|100519642	chr1	100516883	100519642	1_3_0	4	86	0.085	intron	ENSG00000156875.9
chr1:168266962|168278115	chr1	168266962	168278115	2_3_0	5	107	0.085	exon	ENSG00000143178.8
chr1:46521467|46546422	chr1	46521467	46546422	2_1_0	2	43	0.085	exon	ENSG00000117461.10
chr1:89236035|89237562	chr1	89236035	89237562	17_15_0	48	1038	0.085	exon	ENSG00000065243.14
chr10:74100547|74100928	chr10	74100547	74100928	16_16_0	49	1052	0.085	exon	ENSG00000148719.10
chr12:109646374|109646512	chr12	109646374	109646512	2_2_0	2	43	0.085	intron	ENSG00000076555.11
chr13:99723764|99724762	chr13	99723764	99724762	4_3_0	7	151	0.085	intron	ENSG00000088387.13
chr13:99890681|99896878	chr13	99890681	99896878	13_23_0	82	1770	0.085	exon	ENSG00000134882.11
chr14:50130033|50141145	chr14	50130033	50141145	6_11_0	27	585	0.085	exon	ENSG00000100479.8
chr14:91444650|91467503	chr14	91444650	91467503	9_8_1	16	345	0.085	exon	ENSG00000100784.5
chr16:11114050|11154879	chr16	11114050	11154879	16_20_0	51	1091	0.085	exon	ENSG00000038532.10
chr17:19861327|19861884	chr17	19861327	19861884	13_19_0	71	1526	0.085	exon	ENSG00000108599.10
chr19:12628559|12639510	chr19	12628559	12639510	4_7_0	12	260	0.085	intron	ENSG00000196826.7
chr2:191520703|191537878	chr2	191520703	191537878	11_15_0	33	712	0.085	exon	ENSG00000138386.12
chr2:30682418|30702777	chr2	30682418	30702777	4_3_0	6	129	0.085	intron	ENSG00000172954.9
chr22:28692186|28693840	chr22	28692186	28693840	4_5_0	12	257	0.085	exon	ENSG00000100154.10
chr3:111936289|111958853	chr3	111936289	111958853	4_3_0	5	108	0.085	exon	ENSG00000172139.10
chr3:47210659|47211603	chr3	47210659	47211603	2_2_0	5	108	0.085	intron	ENSG00000227398.3
chr4:146080655|146092872	chr4	146080655	146092872	12_5_0	23	498	0.085	exon	ENSG00000164164.11
chr6:145992375|146007432	chr6	145992375	146007432	5_4_0	9	195	0.085	exon	ENSG00000112425.9
chr7:24663282|24720139	chr7	24663282	24720139	9_9_0	21	451	0.085	exon	ENSG00000105926.11
chr7:93690768|93693789	chr7	93690768	93693789	3_2_0	3	65	0.085	exon	ENSG00000236453.1
chr8:17611226|17613470	chr8	17611226	17613470	2_1_0	2	43	0.085	exon	ENSG00000129422.9
chr8:28013459|28019595	chr8	28013459	28019595	21_19_0	84	1800	0.085	exon	ENSG00000134014.12
chr8:38093175|38094086	chr8	38093175	38094086	1_2_0	2	43	0.085	intron	ENSG00000085788.9
chr8:54891585|54923052	chr8	54891585	54923052	7_12_0	30	647	0.085	exon	ENSG00000187735.8
chr9:99579647|99589463	chr9	99579647	99589463	7_9_0	20	432	0.085	exon	ENSG00000196597.7
chr1:28200657|28201174	chr1	28200657	28201174	11_4_0	17	371	0.084	intron	ENSG00000130775.11
chr1:89206671|89251896	chr1	89206671	89251896	12_10_0	45	985	0.084	exon	ENSG00000065243.14
chr10:11639630|11643979	chr10	11639630	11643979	24_25_0	145	3173	0.084	intron	ENSG00000148429.10
chr11:107916997|107925682	chr11	107916997	107925682	13_10_1	51	1115	0.084	exon	ENSG00000166266.9
chr12:109687789|109696913	chr12	109687789	109696913	3_3_0	6	131	0.084	exon	ENSG00000076555.11
chr12:1136914|1137738	chr12	1136914	1137738	18_14_0	44	959	0.084	exon	ENSG00000082805.15
chr12:88500452|88500875	chr12	88500452	88500875	8_5_0	19	415	0.084	exon	ENSG00000198707.10
chr16:23113640|23119504	chr16	23113640	23119504	4_3_0	6	131	0.084	exon	ENSG00000103404.10
chr18:54426096|54448887	chr18	54426096	54448887	9_7_0	23	501	0.084	exon	ENSG00000091157.9
chr19:45528587|45528995	chr19	45528587	45528995	18_21_0	105	2295	0.084	exon	ENSG00000104856.9
chr3:156868071|156870860	chr3	156868071	156870860	6_1_0	389	8440	0.084	exon	ENSG00000163660.7
chr4:174169131|174169591	chr4	174169131	174169591	7_8_0	19	417	0.084	exon	ENSG00000109586.7
chr9:99122436|99130587	chr9	99122436	99130587	6_9_0	14	307	0.084	exon	ENSG00000130958.7
chrX:3772733|3848685	chrX	3772733	3848685	3_4_0	9	197	0.084	intergenic region	n/a
chr1:197611841|197627499	chr1	197611841	197627499	14_13_0	47	1039	0.083	exon	ENSG00000213047.7
chr11:76224430|76239510	chr11	76224430	76239510	9_9_0	22	488	0.083	exon	ENSG00000158636.12
chr12:11273609|11276922	chr12	11273609	11276922	8_8_0	24	533	0.083	intron	ENSG00000111215.7 ENSG00000212127.5
chr14:86445314|86452539	chr14	86445314	86452539	2_1_0	2	44	0.083	intron	ENSG00000258733.1
chr15:49917310|49926991	chr15	49917310	49926991	9_5_0	22	485	0.083	exon	ENSG00000104047.10
chr15:55640530|55640923	chr15	55640530	55640923	9_8_0	12	265	0.083	intron	ENSG00000069943.5 ENSG00000260916.1
chr16:31733947|31892142	chr16	31733947	31892142	5_9_0	14	311	0.083	intergenic region	n/a
chr17:45695716|45696530	chr17	45695716	45696530	19_18_0	64	1415	0.083	exon	ENSG00000141279.11
chr18:43698147|43708803	chr18	43698147	43708803	6_7_0	14	310	0.083	intergenic region	n/a
chr18:9195549|9221997	chr18	9195549	9221997	19_19_0	78	1724	0.083	exon	ENSG00000101745.11
chr19:53286948|53287251	chr19	53286948	53287251	3_4_0	6	133	0.083	intron	ENSG00000189190.7
chr5:65284463|65290692	chr5	65284463	65290692	28_28_1	254	5623	0.083	exon	ENSG00000112851.10
chr6:111583460|111585149	chr6	111583460	111585149	9_13_0	33	725	0.083	exon	ENSG00000173214.5
chr6:76412361|76412788	chr6	76412361	76412788	20_18_0	69	1526	0.083	exon	ENSG00000112701.13
chr7:120905301|120947528	chr7	120905301	120947528	2_2_0	2	44	0.083	intergenic region	n/a
chrX:70814181|70832409	chrX	70814181	70832409	4_3_0	5	110	0.083	exon	ENSG00000147174.7
chr1:167921038|167944253	chr1	167921038	167944253	9_7_0	24	536	0.082	exon	ENSG00000143164.11
chr1:21377359|21437876	chr1	21377359	21437876	15_14_0	54	1209	0.082	exon	ENSG00000075151.15
chr1:246600450|246644611	chr1	246600450	246644611	3_3_0	8	178	0.082	intron	ENSG00000185420.14
chr10:31661947|31676727	chr10	31661947	31676727	13_8_0	17	380	0.082	exon	ENSG00000148516.17
chr11:119155679|119156276	chr11	119155679	119156276	19_19_0	62	1391	0.082	exon	ENSG00000110395.4
chr12:120592774|120593523	chr12	120592774	120593523	21_17_1	63	1404	0.082	exon	ENSG00000089154.6
chr12:27199091|27219830	chr12	27199091	27219830	1_3_0	3	67	0.082	intergenic region	n/a
chr12:27867713|27877119	chr12	27867713	27877119	20_23_0	81	1807	0.082	exon	ENSG00000061794.8
chr12:40422103|40442012	chr12	40422103	40442012	4_1_1	6	135	0.082	exon	ENSG00000151229.8
chr12:69047892|69050997	chr12	69047892	69050997	10_8_0	33	742	0.082	exon	ENSG00000127314.13
chr14:106215320|106242514	chr14	106215320	106242514	1_3_0	3	67	0.082	intergenic region	n/a
chr15:30801240|31191839	chr15	30801240	31191839	2_3_0	3	67	0.082	intergenic region	n/a
chr15:49880213|49903465	chr15	49880213	49903465	6_3_0	8	179	0.082	exon	ENSG00000166262.11
chr15:65266940|65275931	chr15	65266940	65275931	18_16_1	92	2064	0.082	exon	ENSG00000090487.6
chr16:72341955|72425114	chr16	72341955	72425114	2_3_0	5	112	0.082	intergenic region	n/a
chr17:1264386|1265302	chr17	1264386	1265302	13_5_0	46	1035	0.082	exon	ENSG00000108953.12
chr17:57808782|57816308	chr17	57808782	57816308	16_17_0	61	1372	0.082	exon	ENSG00000062716.6
chr18:23895193|23937758	chr18	23895193	23937758	8_4_0	16	358	0.082	exon	ENSG00000141384.7
chr18:34646853|34664195	chr18	34646853	34664195	3_3_0	6	135	0.082	exon	ENSG00000150477.10
chr19:41797495|41797597	chr19	41797495	41797597	4_1_0	5	112	0.082	intron	ENSG00000105323.12
chr2:179764743|179765015	chr2	179764743	179765015	2_2_0	4	90	0.082	intron	ENSG00000163492.9
chr22:42422770|42423266	chr22	42422770	42423266	2_2_0	2	45	0.082	exon	ENSG00000183066.10
chr22:45765834|45790647	chr22	45765834	45790647	1_2_0	2	45	0.082	exon	ENSG00000077935.12
chr3:49335985|49338124	chr3	49335985	49338124	7_1_0	61	1374	0.082	exon	ENSG00000114316.8
chr6:52935855|52941341	chr6	52935855	52941341	13_15_0	61	1362	0.082	exon	ENSG00000112146.12
chr7:131193710|131196192	chr7	131193710	131196192	3_2_0	5	112	0.082	exon	ENSG00000128567.12
chr7:23015829|23023664	chr7	23015829	23023664	21_21_0	99	2210	0.082	exon	ENSG00000122591.7
chr7:8043538|8099878	chr7	8043538	8099878	18_18_0	84	1876	0.082	exon	ENSG00000106415.8
chr8:29582393|29583939	chr8	29582393	29583939	1_2_0	2	45	0.082	exon	ENSG00000251191.3
chr9:17330233|17342442	chr9	17330233	17342442	3_2_0	5	112	0.082	intron	ENSG00000044459.10
chrX:70601593|70607311	chrX	70601593	70607311	6_6_0	14	315	0.082	exon	ENSG00000147133.11
chr1:53133071|53134431	chr1	53133071	53134431	11_11_0	37	837	0.081	exon	ENSG00000182183.10
chr11:117023157|117034608	chr11	117023157	117034608	11_13_0	37	845	0.081	exon	ENSG00000168092.9
chr11:120276827|120278532	chr11	120276827	120278532	13_16_4	36	812	0.081	exon	ENSG00000196914.4
chr11:120343759|120348235	chr11	120343759	120348235	11_8_0	26	589	0.081	exon	ENSG00000196914.4
chr11:120907214|120930794	chr11	120907214	120930794	9_9_0	24	541	0.081	exon	ENSG00000154114.8
chr12:29492784|29494749	chr12	29492784	29494749	11_11_0	47	1068	0.081	exon	ENSG00000087502.13
chr12:92638743|92666392	chr12	92638743	92666392	1_2_0	3	68	0.081	intergenic region	n/a
chr16:1004357|1004666	chr16	1004357	1004666	8_7_0	17	387	0.081	exon	ENSG00000103227.14
chr16:53967897|53971206	chr16	53967897	53971206	8_9_0	29	658	0.081	intron	ENSG00000140718.14
chr18:51797730|51800460	chr18	51797730	51800460	8_9_0	26	591	0.081	exon	ENSG00000101751.6
chr2:100065798|100081447	chr2	100065798	100081447	12_16_0	36	815	0.081	exon	ENSG00000135945.5
chr2:217057362|217059709	chr2	217057362	217059709	16_2_0	395	8934	0.081	exon	ENSG00000079246.11
chr2:96585481|96628295	chr2	96585481	96628295	6_5_0	15	341	0.081	intron	ENSG00000174501.10
chr20:34304662|34313077	chr20	34304662	34313077	15_20_0	108	2461	0.081	exon	ENSG00000131051.16
chr21:30693542|30702014	chr21	30693542	30702014	19_14_0	91	2075	0.081	exon	ENSG00000156273.11
chr22:46189425|46202902	chr22	46189425	46202902	16_14_0	82	1856	0.081	intron	ENSG00000130638.11
chr3:15452752|15457449	chr3	15452752	15457449	14_12_0	32	727	0.081	exon	ENSG00000206562.7
chr6:3155859|3177969	chr6	3155859	3177969	5_2_0	7	159	0.081	intergenic region	n/a
chr6:34574332|34574681	chr6	34574332	34574681	10_12_0	35	789	0.081	exon	ENSG00000196821.5
chr9:33351558|33352717	chr9	33351558	33352717	18_15_0	38	862	0.081	exon	ENSG00000086102.14
chrY:2829115|2829687	chrY	2829115	2829687	9_10_0	27	614	0.081	exon	ENSG00000067646.7
chr1:151139410|151139890	chr1	151139410	151139890	20_18_0	87	2000	0.08	exon	ENSG00000163156.7
chr1:44386076|44386600	chr1	44386076	44386600	3_4_0	7	161	0.08	exon	ENSG00000126091.15
chr13:33016525|33018263	chr13	33016525	33018263	5_5_0	7	161	0.08	exon	ENSG00000244754.4
chr13:50025689|50035298	chr13	50025689	50035298	17_18_0	96	2202	0.08	exon	ENSG00000136169.12
chr15:65585086|65585575	chr15	65585086	65585575	2_2_0	2	46	0.08	intron	ENSG00000138617.10
chr16:11214472|11220003	chr16	11214472	11220003	10_11_0	24	550	0.08	exon	ENSG00000038532.10
chr16:72382945|72425114	chr16	72382945	72425114	2_4_0	7	162	0.08	intergenic region	n/a
chr18:33606863|33613800	chr18	33606863	33613800	19_19_0	69	1578	0.08	exon	ENSG00000141425.13
chr18:56585503|56587865	chr18	56585503	56587865	7_7_0	21	481	0.08	exon	ENSG00000074657.9
chr19:40562096|40589144	chr19	40562096	40589144	3_1_0	6	138	0.08	intron	ENSG00000269749.1
chr19:4896683|4898097	chr19	4896683	4898097	4_4_0	6	138	0.08	intron	ENSG00000205784.2
chr3:104099752|104105955	chr3	104099752	104105955	6_5_0	8	183	0.08	intergenic region	n/a
chr8:124089351|124157095	chr8	124089351	124157095	5_6_0	14	322	0.08	exon	ENSG00000156787.12
chr8:133734286|133769540	chr8	133734286	133769540	3_2_0	5	115	0.08	exon	ENSG00000165071.10
chr9:123593609|123595734	chr9	123593609	123595734	13_12_0	32	741	0.08	exon	ENSG00000095261.9
chr9:138741983|138742307	chr9	138741983	138742307	9_9_0	17	393	0.08	exon	ENSG00000130559.14
chr9:5968019|5988545	chr9	5968019	5988545	12_17_0	57	1319	0.08	exon	ENSG00000183354.7
chrX:138897037|138908982	chrX	138897037	138908982	11_8_0	24	549	0.08	exon	ENSG00000101974.10
chr1:28362055|28384605	chr1	28362055	28384605	22_23_0	132	3059	0.079	exon	ENSG00000158161.11
chr10:27311487|27337908	chr10	27311487	27337908	14_12_0	32	748	0.079	exon	ENSG00000107890.12
chr12:110922883|110925748	chr12	110922883	110925748	8_10_0	27	633	0.079	exon	ENSG00000204856.7
chr12:112884080|112894702	chr12	112884080	112894702	2_4_0	4	93	0.079	intron	ENSG00000179295.11
chr12:116668238|116675510	chr12	116668238	116675510	14_16_0	60	1404	0.079	intron	ENSG00000123066.3
chr12:121220458|121248689	chr12	121220458	121248689	7_5_0	19	442	0.079	exon	ENSG00000157837.11
chr12:541032|547720	chr12	541032	547720	9_8_0	19	446	0.079	exon	ENSG00000120647.5
chr12:97041653|97057710	chr12	97041653	97057710	1_3_0	4	93	0.079	exon	ENSG00000188596.5
chr13:41943226|41946966	chr13	41943226	41946966	6_8_0	22	515	0.079	exon	ENSG00000172766.14
chr14:65714356|65720624	chr14	65714356	65720624	3_2_0	3	70	0.079	exon	ENSG00000258760.1
chr14:73614503|73614802	chr14	73614503	73614802	12_17_0	45	1043	0.079	exon	ENSG00000080815.14
chr15:94983405|95001475	chr15	94983405	95001475	22_16_0	97	2269	0.079	exon	ENSG00000140563.10
chr16:11473679|11475028	chr16	11473679	11475028	6_4_1	10	232	0.079	intron	ENSG00000188897.4
chr19:5047487|5082515	chr19	5047487	5082515	14_14_0	45	1047	0.079	exon	ENSG00000127663.10
chr2:227729320|227732404	chr2	227729320	227732404	13_16_0	35	818	0.079	intron	ENSG00000144468.12
chr3:111985085|112005725	chr3	111985085	112005725	4_1_0	5	117	0.079	exon	ENSG00000172139.10
chr3:121563300|121591635	chr3	121563300	121591635	25_26_0	237	5535	0.079	exon	ENSG00000145088.4
chr4:174145265|174151184	chr4	174145265	174151184	2_2_0	3	70	0.079	intron	ENSG00000109586.7
chr6:109962721|109965891	chr6	109962721	109965891	5_4_0	10	234	0.079	exon	ENSG00000155085.11
chr6:109962721|109993370	chr6	109962721	109993370	3_6_0	8	187	0.079	exon	ENSG00000155085.11
chr7:7916912|7923977	chr7	7916912	7923977	6_5_0	12	279	0.079	intron	ENSG00000219545.5
chr9:86431911|86530593	chr9	86431911	86530593	6_5_0	10	233	0.079	intergenic region	n/a
chrX:53430498|53430825	chrX	53430498	53430825	28_23_2	162	3794	0.079	exon	ENSG00000072501.13
chr1:243675626|244006584	chr1	243675626	244006584	4_2_0	6	141	0.078	exon	ENSG00000117020.12
chr11:58825845|58864919	chr11	58825845	58864919	6_9_0	20	471	0.078	intergenic region	n/a
chr11:66523824|66529921	chr11	66523824	66529921	3_4_0	13	306	0.078	exon	ENSG00000173715.11
chr12:27183667|27185614	chr12	27183667	27185614	7_11_0	23	540	0.078	intron	ENSG00000152944.4
chr13:28748409|28752072	chr13	28748409	28752072	21_23_0	108	2568	0.078	exon	ENSG00000152520.9
chr15:34729599|34867115	chr15	34729599	34867115	1_3_0	3	71	0.078	intron	ENSG00000175265.13
chr16:18852887|18856973	chr16	18852887	18856973	20_17_0	103	2438	0.078	exon	ENSG00000157106.12
chr17:62248460|62265775	chr17	62248460	62265775	3_4_0	6	142	0.078	exon	ENSG00000136478.3
chr19:3623686|3624160	chr19	3623686	3624160	5_8_0	23	545	0.078	exon	ENSG00000105298.9
chr2:136467003|136467801	chr2	136467003	136467801	13_13_0	45	1065	0.078	exon	ENSG00000048991.12
chr2:61330988|61333797	chr2	61330988	61333797	1_2_0	3	71	0.078	exon	ENSG00000162929.9
chr20:30115287|30115853	chr20	30115287	30115853	10_8_1	23	540	0.078	exon	ENSG00000101294.12
chr3:121445760|121445879	chr3	121445760	121445879	12_1_0	62	1466	0.078	exon	ENSG00000173230.11
chr3:71733723|71748859	chr3	71733723	71748859	6_2_0	7	166	0.078	exon	ENSG00000163412.8
chr5:80063752|80088663	chr5	80063752	80088663	11_10_0	29	690	0.078	exon	ENSG00000113318.9
chr6:167435897|167447459	chr6	167435897	167447459	15_16_0	60	1416	0.078	exon	ENSG00000213066.7
chr6:38770955|38783433	chr6	38770955	38783433	6_5_0	11	259	0.078	exon	ENSG00000124721.13
chr7:1937836|2054277	chr7	1937836	2054277	12_11_0	38	904	0.078	exon	ENSG00000002822.11
chr8:133740044|133769540	chr8	133740044	133769540	4_3_0	5	118	0.078	exon	ENSG00000165071.10
chr8:135442374|135449031	chr8	135442374	135449031	2_1_0	2	47	0.078	intergenic region	n/a
chr8:146105750|146108221	chr8	146105750	146108221	5_2_0	12	285	0.078	exon	ENSG00000196150.9
chr8:74585342|74652103	chr8	74585342	74652103	14_14_0	44	1038	0.078	exon	ENSG00000040341.13
chr1:78324623|78329713	chr1	78324623	78329713	7_6_0	14	338	0.077	exon	ENSG00000180488.10
chr10:103916776|103917971	chr10	103916776	103917971	22_22_0	84	2000	0.077	exon	ENSG00000166197.12
chr10:52193236|52350007	chr10	52193236	52350007	11_17_0	39	937	0.077	exon	ENSG00000198964.9
chr13:77700453|77703365	chr13	77700453	77703365	22_18_1	98	2366	0.077	exon	ENSG00000005810.13
chr14:75513079|75516421	chr14	75513079	75516421	8_10_0	14	338	0.077	exon	ENSG00000119684.11
chr15:101091579|101106658	chr15	101091579	101106658	1_2_0	2	48	0.077	intergenic region	n/a
chr16:33544415|33548075	chr16	33544415	33548075	9_4_0	16	384	0.077	intergenic region	n/a
chr17:59999086|60002460	chr17	59999086	60002460	16_14_0	44	1060	0.077	exon	ENSG00000108506.7
chr18:42529846|42533305	chr18	42529846	42533305	11_11_0	29	693	0.077	exon	ENSG00000152217.12
chr2:171902684|171906684	chr2	171902684	171906684	12_14_0	34	819	0.077	exon	ENSG00000198586.9
chr2:240929491|240946787	chr2	240929491	240946787	20_23_1	102	2445	0.077	exon	ENSG00000130414.7
chr3:31617888|31621588	chr3	31617888	31621588	20_20_0	188	4505	0.077	exon	ENSG00000163527.5
[truncated: 18,426 more rows]
